# Supplementary material for: ATPase Inhibitory Factor 1 Drives Mitochondrial Energy Metabolic Reprogramming to Promote HCC Vasculogenic Mimicry via the ESR1/miR-20a-3p/GNAZ Pathway
Source: Research (Wash D C). 2025 Nov 25;8:0998. doi: 10.34133/research.0998 (PMC12645449; doi:10.34133/research.0998)
Supplement: Supplementary 1 — Figs. S1 to S7 Tables S1 to S7 [file research.0998.f1.zip › Supplementary Table 1.xlsx]

## Sheet: GeneCards-SearchResults(23)
Gene Symbol	Description	Category	Uniprot ID	Gifts	GC Id	Relevance score	GeneCards Link
BCL2	BCL2 Apoptosis Regulator	Protein Coding	P10415	64	GC18M063123	9.97287750244141	https://www.genecards.org/cgi-bin/carddisp.pl?gene=BCL2
ERBB2	Erb-B2 Receptor Tyrosine Kinase 2	Protein Coding	P04626	68	GC17P039687	9.6452808380127	https://www.genecards.org/cgi-bin/carddisp.pl?gene=ERBB2
TGFB1	Transforming Growth Factor Beta 1	Protein Coding	P01137	65	GC19M041301	9.64301776885986	https://www.genecards.org/cgi-bin/carddisp.pl?gene=TGFB1
CDH1	Cadherin 1	Protein Coding	P12830	62	GC16P068737	9.14015007019043	https://www.genecards.org/cgi-bin/carddisp.pl?gene=CDH1
IL6	Interleukin 6	Protein Coding	P05231	64	GC07P022725	8.87851905822754	https://www.genecards.org/cgi-bin/carddisp.pl?gene=IL6
ICAM1	Intercellular Adhesion Molecule 1	Protein Coding	P05362	63	GC19P151796	8.77223587036133	https://www.genecards.org/cgi-bin/carddisp.pl?gene=ICAM1
AXL	AXL Receptor Tyrosine Kinase	Protein Coding	P30530	64	GC19P041219	8.68658256530762	https://www.genecards.org/cgi-bin/carddisp.pl?gene=AXL
MYC	MYC Proto-Oncogene, BHLH Transcription Factor	Protein Coding	P01106	65	GC08P127735	8.5432243347168	https://www.genecards.org/cgi-bin/carddisp.pl?gene=MYC
VIM	Vimentin	Protein Coding	P08670	64	GC10P017227	8.46305179595947	https://www.genecards.org/cgi-bin/carddisp.pl?gene=VIM
ITGB1	Integrin Subunit Beta 1	Protein Coding	P05556	62	GC10M037195	8.2962589263916	https://www.genecards.org/cgi-bin/carddisp.pl?gene=ITGB1
SPP1	Secreted Phosphoprotein 1	Protein Coding	P10451	57	GC04P087975	8.18913650512695	https://www.genecards.org/cgi-bin/carddisp.pl?gene=SPP1
FLT1	Fms Related Receptor Tyrosine Kinase 1	Protein Coding	P17948	64	GC13M028300	8.09623622894287	https://www.genecards.org/cgi-bin/carddisp.pl?gene=FLT1
ERBB4	Erb-B2 Receptor Tyrosine Kinase 4	Protein Coding	Q15303	67	GC02M211375	8.0827522277832	https://www.genecards.org/cgi-bin/carddisp.pl?gene=ERBB4
FGFR2	Fibroblast Growth Factor Receptor 2	Protein Coding	P21802	68	GC10M121478	8.0277214050293	https://www.genecards.org/cgi-bin/carddisp.pl?gene=FGFR2
PTPN11	Protein Tyrosine Phosphatase Non-Receptor Type 11	Protein Coding	Q06124	67	GC12P112418	7.86456394195557	https://www.genecards.org/cgi-bin/carddisp.pl?gene=PTPN11
ATM	ATM Serine/Threonine Kinase	Protein Coding	Q13315	66	GC11P108222	7.85770797729492	https://www.genecards.org/cgi-bin/carddisp.pl?gene=ATM
PTK2	Protein Tyrosine Kinase 2	Protein Coding	Q05397	61	GC08M140657	7.72676992416382	https://www.genecards.org/cgi-bin/carddisp.pl?gene=PTK2
KDR	Kinase Insert Domain Receptor	Protein Coding	P35968	67	GC04M055078	7.5002589225769	https://www.genecards.org/cgi-bin/carddisp.pl?gene=KDR
PTGS2	Prostaglandin-Endoperoxide Synthase 2	Protein Coding	P35354	62	GC01M186671	7.4068169593811	https://www.genecards.org/cgi-bin/carddisp.pl?gene=PTGS2
BCAR3	BCAR3 Adaptor Protein, NSP Family Member	Protein Coding	O75815	50	GC01M093561	7.40243482589722	https://www.genecards.org/cgi-bin/carddisp.pl?gene=BCAR3
SOX2	SRY-Box Transcription Factor 2	Protein Coding	P48431	58	GC03P181711	7.16496896743774	https://www.genecards.org/cgi-bin/carddisp.pl?gene=SOX2
PROM1	Prominin 1	Protein Coding	O43490	60	GC04M015965	7.16161632537842	https://www.genecards.org/cgi-bin/carddisp.pl?gene=PROM1
GNAS	GNAS Complex Locus	Protein Coding	P84996	63	GC20P058839	7.0621542930603	https://www.genecards.org/cgi-bin/carddisp.pl?gene=GNAS
AR	Androgen Receptor	Protein Coding	P10275	65	GC0XP067544	7.01376867294312	https://www.genecards.org/cgi-bin/carddisp.pl?gene=AR
HSPB1	Heat Shock Protein Family B (Small) Member 1	Protein Coding	P04792	65	GC07P076302	7.00162649154663	https://www.genecards.org/cgi-bin/carddisp.pl?gene=HSPB1
GLI1	GLI Family Zinc Finger 1	Protein Coding	P08151	60	GC12P075481	6.98501777648926	https://www.genecards.org/cgi-bin/carddisp.pl?gene=GLI1
CXCL8	C-X-C Motif Chemokine Ligand 8	Protein Coding	P10145	57	GC04P073740	6.95409679412842	https://www.genecards.org/cgi-bin/carddisp.pl?gene=CXCL8
CASP3	Caspase 3	Protein Coding	P42574	62	GC04M184627	6.93542098999023	https://www.genecards.org/cgi-bin/carddisp.pl?gene=CASP3
RHOA	Ras Homolog Family Member A	Protein Coding	P61586	62	GC03M049359	6.93059730529785	https://www.genecards.org/cgi-bin/carddisp.pl?gene=RHOA
MMP14	Matrix Metallopeptidase 14	Protein Coding	P50281	64	GC14P057548	6.89095878601074	https://www.genecards.org/cgi-bin/carddisp.pl?gene=MMP14
ENG	Endoglin	Protein Coding	P17813	60	GC09M131710	6.88003826141357	https://www.genecards.org/cgi-bin/carddisp.pl?gene=ENG
NOS3	Nitric Oxide Synthase 3	Protein Coding	P29474	62	GC07P165997	6.7916955947876	https://www.genecards.org/cgi-bin/carddisp.pl?gene=NOS3
SNAI2	Snail Family Transcriptional Repressor 2	Protein Coding	O43623	55	GC08M048917	6.77900314331055	https://www.genecards.org/cgi-bin/carddisp.pl?gene=SNAI2
IGF1	Insulin Like Growth Factor 1	Protein Coding	P05019	61	GC12M102395	6.74956130981445	https://www.genecards.org/cgi-bin/carddisp.pl?gene=IGF1
F2	Coagulation Factor II, Thrombin	Protein Coding	P00734	63	GC11P049059	6.67421960830688	https://www.genecards.org/cgi-bin/carddisp.pl?gene=F2
TNF	Tumor Necrosis Factor	Protein Coding	P01375	65	GC06P181893	6.51423263549805	https://www.genecards.org/cgi-bin/carddisp.pl?gene=TNF
SHH	Sonic Hedgehog Signaling Molecule	Protein Coding	Q15465	63	GC07M155799	6.49740171432495	https://www.genecards.org/cgi-bin/carddisp.pl?gene=SHH
BSG	Basigin (Ok Blood Group)	Protein Coding	P35613	57	GC19P000571	6.48497152328491	https://www.genecards.org/cgi-bin/carddisp.pl?gene=BSG
CXCL12	C-X-C Motif Chemokine Ligand 12	Protein Coding	P48061	59	GC10M044370	6.47249698638916	https://www.genecards.org/cgi-bin/carddisp.pl?gene=CXCL12
SP1	Sp1 Transcription Factor	Protein Coding	P08047	60	GC12P053380	6.46750974655151	https://www.genecards.org/cgi-bin/carddisp.pl?gene=SP1
TLR4	Toll Like Receptor 4	Protein Coding	O00206	64	GC09P117704	6.40936183929443	https://www.genecards.org/cgi-bin/carddisp.pl?gene=TLR4
ZEB1	Zinc Finger E-Box Binding Homeobox 1	Protein Coding	P37275	62	GC10P031318	6.40290546417236	https://www.genecards.org/cgi-bin/carddisp.pl?gene=ZEB1
LAMC2	Laminin Subunit Gamma 2	Protein Coding	Q13753	60	GC01P183186	6.31564426422119	https://www.genecards.org/cgi-bin/carddisp.pl?gene=LAMC2
HGF	Hepatocyte Growth Factor	Protein Coding	P14210	65	GC07M081699	6.29718589782715	https://www.genecards.org/cgi-bin/carddisp.pl?gene=HGF
CAV1	Caveolin 1	Protein Coding	Q03135	61	GC07P116524	6.27807855606079	https://www.genecards.org/cgi-bin/carddisp.pl?gene=CAV1
PRKCA	Protein Kinase C Alpha	Protein Coding	P17252	64	GC17P066302	6.24493646621704	https://www.genecards.org/cgi-bin/carddisp.pl?gene=PRKCA
MTOR	Mechanistic Target Of Rapamycin Kinase	Protein Coding	P42345	68	GC01M011106	6.19155311584473	https://www.genecards.org/cgi-bin/carddisp.pl?gene=MTOR
IL10	Interleukin 10	Protein Coding	P22301	60	GC01M206767	6.15286636352539	https://www.genecards.org/cgi-bin/carddisp.pl?gene=IL10
MTDH	Metadherin	Protein Coding	Q86UE4	51	GC08P097644	6.13114166259766	https://www.genecards.org/cgi-bin/carddisp.pl?gene=MTDH
EPO	Erythropoietin	Protein Coding	P01588	55	GC07P100720	6.12737846374512	https://www.genecards.org/cgi-bin/carddisp.pl?gene=EPO
NRP1	Neuropilin 1	Protein Coding	O14786	61	GC10M033177	6.06879329681396	https://www.genecards.org/cgi-bin/carddisp.pl?gene=NRP1
MMP13	Matrix Metallopeptidase 13	Protein Coding	P45452	62	GC11M102942	6.04638528823853	https://www.genecards.org/cgi-bin/carddisp.pl?gene=MMP13
EPAS1	Endothelial PAS Domain Protein 1	Protein Coding	Q99814	64	GC02P046293	6.0381293296814	https://www.genecards.org/cgi-bin/carddisp.pl?gene=EPAS1
ID2	Inhibitor Of DNA Binding 2	Protein Coding	Q02363	55	GC02P008678	6.01812267303467	https://www.genecards.org/cgi-bin/carddisp.pl?gene=ID2
CD274	CD274 Molecule	Protein Coding	Q9NZQ7	58	GC09P005450	5.99810838699341	https://www.genecards.org/cgi-bin/carddisp.pl?gene=CD274
IGF1R	Insulin Like Growth Factor 1 Receptor	Protein Coding	P08069	68	GC15P098648	5.98852682113647	https://www.genecards.org/cgi-bin/carddisp.pl?gene=IGF1R
YBX1	Y-Box Binding Protein 1	Protein Coding	P67809	54	GC01P042682	5.9229850769043	https://www.genecards.org/cgi-bin/carddisp.pl?gene=YBX1
WWOX	WW Domain Containing Oxidoreductase	Protein Coding	Q9NZC7	60	GC16P078099	5.90546655654907	https://www.genecards.org/cgi-bin/carddisp.pl?gene=WWOX
NFE2L2	NFE2 Like BZIP Transcription Factor 2	Protein Coding	Q16236	64	GC02M177227	5.76606416702271	https://www.genecards.org/cgi-bin/carddisp.pl?gene=NFE2L2
BAX	BCL2 Associated X, Apoptosis Regulator	Protein Coding	Q07812	64	GC19P048954	5.75553417205811	https://www.genecards.org/cgi-bin/carddisp.pl?gene=BAX
POU5F1	POU Class 5 Homeobox 1	Protein Coding	Q01860	60	GC06M106430	5.74210262298584	https://www.genecards.org/cgi-bin/carddisp.pl?gene=POU5F1
BMI1	BMI1 Proto-Oncogene, Polycomb Ring Finger	Protein Coding	P35226	56	GC10P022385	5.71018075942993	https://www.genecards.org/cgi-bin/carddisp.pl?gene=BMI1
HK2	Hexokinase 2	Protein Coding	P52789	58	GC02P075491	5.70604133605957	https://www.genecards.org/cgi-bin/carddisp.pl?gene=HK2
TIMP2	TIMP Metallopeptidase Inhibitor 2	Protein Coding	P16035	54	GC17M078852	5.69937944412231	https://www.genecards.org/cgi-bin/carddisp.pl?gene=TIMP2
CD36	CD36 Molecule (CD36 Blood Group)	Protein Coding	P16671	63	GC07P080369	5.66894912719727	https://www.genecards.org/cgi-bin/carddisp.pl?gene=CD36
PIK3R1	Phosphoinositide-3-Kinase Regulatory Subunit 1	Protein Coding	P27986	65	GC05P068215	5.66263771057129	https://www.genecards.org/cgi-bin/carddisp.pl?gene=PIK3R1
SMAD3	SMAD Family Member 3	Protein Coding	P84022	66	GC15P067063	5.63941335678101	https://www.genecards.org/cgi-bin/carddisp.pl?gene=SMAD3
DKK1	Dickkopf WNT Signaling Pathway Inhibitor 1	Protein Coding	O94907	57	GC10P052314	5.62430620193481	https://www.genecards.org/cgi-bin/carddisp.pl?gene=DKK1
VEGFC	Vascular Endothelial Growth Factor C	Protein Coding	P49767	60	GC04M176683	5.59725713729858	https://www.genecards.org/cgi-bin/carddisp.pl?gene=VEGFC
LGALS3	Galectin 3	Protein Coding	P17931	57	GC14P055124	5.58974647521973	https://www.genecards.org/cgi-bin/carddisp.pl?gene=LGALS3
PXN	Paxillin	Protein Coding	P49023	58	GC12M120210	5.54383277893066	https://www.genecards.org/cgi-bin/carddisp.pl?gene=PXN
ROCK1	Rho Associated Coiled-Coil Containing Protein Kinase 1	Protein Coding	Q13464	61	GC18M038236	5.53588771820068	https://www.genecards.org/cgi-bin/carddisp.pl?gene=ROCK1
ZEB2	Zinc Finger E-Box Binding Homeobox 2	Protein Coding	O60315	61	GC02M144384	5.47727584838867	https://www.genecards.org/cgi-bin/carddisp.pl?gene=ZEB2
SMAD2	SMAD Family Member 2	Protein Coding	Q15796	65	GC18M047809	5.46197652816772	https://www.genecards.org/cgi-bin/carddisp.pl?gene=SMAD2
PLAUR	Plasminogen Activator, Urokinase Receptor	Protein Coding	Q03405	57	GC19M043646	5.44979095458984	https://www.genecards.org/cgi-bin/carddisp.pl?gene=PLAUR
STMN1	Stathmin 1	Protein Coding	P16949	57	GC01M025884	5.41095209121704	https://www.genecards.org/cgi-bin/carddisp.pl?gene=STMN1
JAK1	Janus Kinase 1	Protein Coding	P23458	66	GC01M064833	5.36356163024902	https://www.genecards.org/cgi-bin/carddisp.pl?gene=JAK1
LGALS1	Galectin 1	Protein Coding	P09382	56	GC22P037675	5.34481239318848	https://www.genecards.org/cgi-bin/carddisp.pl?gene=LGALS1
SLC2A1	Solute Carrier Family 2 Member 1	Protein Coding	P11166	66	GC01M042925	5.31717681884766	https://www.genecards.org/cgi-bin/carddisp.pl?gene=SLC2A1
CDH2	Cadherin 2	Protein Coding	P19022	64	GC18M038314	5.27287292480469	https://www.genecards.org/cgi-bin/carddisp.pl?gene=CDH2
PECAM1	Platelet And Endothelial Cell Adhesion Molecule 1	Protein Coding	P16284	54	GC17M064319	5.25195693969727	https://www.genecards.org/cgi-bin/carddisp.pl?gene=PECAM1
NOTCH4	Notch Receptor 4	Protein Coding	Q99466	60	GC06M106508	5.25113153457642	https://www.genecards.org/cgi-bin/carddisp.pl?gene=NOTCH4
EPOR	Erythropoietin Receptor	Protein Coding	P19235	61	GC19M011377	5.24872970581055	https://www.genecards.org/cgi-bin/carddisp.pl?gene=EPOR
FOSL1	FOS Like 1, AP-1 Transcription Factor Subunit	Protein Coding	P15407	57	GC11M139805	5.23757314682007	https://www.genecards.org/cgi-bin/carddisp.pl?gene=FOSL1
EGR1	Early Growth Response 1	Protein Coding	P18146	57	GC05P138465	5.22728729248047	https://www.genecards.org/cgi-bin/carddisp.pl?gene=EGR1
WNT5A	Wnt Family Member 5A	Protein Coding	P41221	64	GC03M055465	5.22661447525024	https://www.genecards.org/cgi-bin/carddisp.pl?gene=WNT5A
FGF2	Fibroblast Growth Factor 2	Protein Coding	P09038	59	GC04P122826	5.22373008728027	https://www.genecards.org/cgi-bin/carddisp.pl?gene=FGF2
CD82	CD82 Molecule	Protein Coding	P27701	57	GC11P044564	5.20177268981934	https://www.genecards.org/cgi-bin/carddisp.pl?gene=CD82
ITGA5	Integrin Subunit Alpha 5	Protein Coding	P08648	60	GC12M060327	5.18428707122803	https://www.genecards.org/cgi-bin/carddisp.pl?gene=ITGA5
RUNX2	RUNX Family Transcription Factor 2	Protein Coding	Q13950	60	GC06P182087	5.16596794128418	https://www.genecards.org/cgi-bin/carddisp.pl?gene=RUNX2
TRIM21	Tripartite Motif Containing 21	Protein Coding	P19474	55	GC11M004384	5.15779256820679	https://www.genecards.org/cgi-bin/carddisp.pl?gene=TRIM21
LOXL2	Lysyl Oxidase Like 2	Protein Coding	Q9Y4K0	58	GC08M023296	5.13574838638306	https://www.genecards.org/cgi-bin/carddisp.pl?gene=LOXL2
NOX4	NADPH Oxidase 4	Protein Coding	Q9NPH5	55	GC11M089324	5.1029896736145	https://www.genecards.org/cgi-bin/carddisp.pl?gene=NOX4
IGF2BP2	Insulin Like Growth Factor 2 MRNA Binding Protein 2	Protein Coding	Q9Y6M1	57	GC03M185643	5.0787467956543	https://www.genecards.org/cgi-bin/carddisp.pl?gene=IGF2BP2
IGFBP2	Insulin Like Growth Factor Binding Protein 2	Protein Coding	P18065	57	GC02P216632	5.02956390380859	https://www.genecards.org/cgi-bin/carddisp.pl?gene=IGFBP2
RHOC	Ras Homolog Family Member C	Protein Coding	P08134	54	GC01M112701	5.02923250198364	https://www.genecards.org/cgi-bin/carddisp.pl?gene=RHOC
CD44	CD44 Molecule (IN Blood Group)	Protein Coding	P16070	61	GC11P035139	4.99781274795532	https://www.genecards.org/cgi-bin/carddisp.pl?gene=CD44
BMP4	Bone Morphogenetic Protein 4	Protein Coding	P12644	62	GC14M053949	4.93982839584351	https://www.genecards.org/cgi-bin/carddisp.pl?gene=BMP4
BECN1	Beclin 1	Protein Coding	Q14457	59	GC17M042810	4.93451118469238	https://www.genecards.org/cgi-bin/carddisp.pl?gene=BECN1
SDC1	Syndecan 1	Protein Coding	P18827	55	GC02M020200	4.92899942398071	https://www.genecards.org/cgi-bin/carddisp.pl?gene=SDC1
PIK3CG	Phosphatidylinositol-4,5-Bisphosphate 3-Kinase Catalytic Subunit Gamma	Protein Coding	P48736	62	GC07P106865	4.84094572067261	https://www.genecards.org/cgi-bin/carddisp.pl?gene=PIK3CG
F2R	Coagulation Factor II Thrombin Receptor	Protein Coding	P25116	58	GC05P076716	4.80417823791504	https://www.genecards.org/cgi-bin/carddisp.pl?gene=F2R
SERPINB5	Serpin Family B Member 5	Protein Coding	P36952	55	GC18P063476	4.75963401794434	https://www.genecards.org/cgi-bin/carddisp.pl?gene=SERPINB5
USP7	Ubiquitin Specific Peptidase 7	Protein Coding	Q93009	62	GC16M008892	4.71998977661133	https://www.genecards.org/cgi-bin/carddisp.pl?gene=USP7
TFPI2	Tissue Factor Pathway Inhibitor 2	Protein Coding	P48307	52	GC07M093885	4.70560359954834	https://www.genecards.org/cgi-bin/carddisp.pl?gene=TFPI2
CCN2	Cellular Communication Network Factor 2	Protein Coding	P29279	58	GC06M131948	4.69393730163574	https://www.genecards.org/cgi-bin/carddisp.pl?gene=CCN2
HNRNPD	Heterogeneous Nuclear Ribonucleoprotein D	Protein Coding	Q14103	55	GC04M082352	4.67733716964722	https://www.genecards.org/cgi-bin/carddisp.pl?gene=HNRNPD
MAGEA3	MAGE Family Member A3	Protein Coding	P43357	50	GC0XP152698	4.66440629959106	https://www.genecards.org/cgi-bin/carddisp.pl?gene=MAGEA3
BCL2L1	BCL2 Like 1	Protein Coding	Q07817	62	GC20M031664	4.65493965148926	https://www.genecards.org/cgi-bin/carddisp.pl?gene=BCL2L1
EZH2	Enhancer Of Zeste 2 Polycomb Repressive Complex 2 Subunit	Protein Coding	Q15910	66	GC07M148807	4.64467716217041	https://www.genecards.org/cgi-bin/carddisp.pl?gene=EZH2
TEK	TEK Receptor Tyrosine Kinase	Protein Coding	Q02763	64	GC09P027109	4.61463403701782	https://www.genecards.org/cgi-bin/carddisp.pl?gene=TEK
ZHX2	Zinc Fingers And Homeoboxes 2	Protein Coding	Q9Y6X8	48	GC08P122783	4.59821701049805	https://www.genecards.org/cgi-bin/carddisp.pl?gene=ZHX2
LEP	Leptin	Protein Coding	P41159	59	GC07P128241	4.58561897277832	https://www.genecards.org/cgi-bin/carddisp.pl?gene=LEP
KLF4	KLF Transcription Factor 4	Protein Coding	O43474	60	GC09M107484	4.57561111450195	https://www.genecards.org/cgi-bin/carddisp.pl?gene=KLF4
HBEGF	Heparin Binding EGF Like Growth Factor	Protein Coding	Q99075	57	GC05M140332	4.57186698913574	https://www.genecards.org/cgi-bin/carddisp.pl?gene=HBEGF
KRT14	Keratin 14	Protein Coding	P02533	60	GC17M041582	4.54312372207642	https://www.genecards.org/cgi-bin/carddisp.pl?gene=KRT14
VWF	Von Willebrand Factor	Protein Coding	P04275	61	GC12M035631	4.51417970657349	https://www.genecards.org/cgi-bin/carddisp.pl?gene=VWF
LGR5	Leucine Rich Repeat Containing G Protein-Coupled Receptor 5	Protein Coding	O75473	56	GC12P071439	4.46786975860596	https://www.genecards.org/cgi-bin/carddisp.pl?gene=LGR5
VCAN	Versican	Protein Coding	P13611	60	GC05P083471	4.43696737289429	https://www.genecards.org/cgi-bin/carddisp.pl?gene=VCAN
RIPK1	Receptor Interacting Serine/Threonine Kinase 1	Protein Coding	Q13546	64	GC06P009353	4.41353845596313	https://www.genecards.org/cgi-bin/carddisp.pl?gene=RIPK1
STAT1	Signal Transducer And Activator Of Transcription 1	Protein Coding	P42224	65	GC02M190908	4.38572978973389	https://www.genecards.org/cgi-bin/carddisp.pl?gene=STAT1
ESR2	Estrogen Receptor 2	Protein Coding	Q92731	61	GC14M064084	4.37061357498169	https://www.genecards.org/cgi-bin/carddisp.pl?gene=ESR2
ROCK2	Rho Associated Coiled-Coil Containing Protein Kinase 2	Protein Coding	O75116	58	GC02M011604	4.35686874389648	https://www.genecards.org/cgi-bin/carddisp.pl?gene=ROCK2
WWTR1	WW Domain Containing Transcription Regulator 1	Protein Coding	Q9GZV5	50	GC03M149517	4.33878707885742	https://www.genecards.org/cgi-bin/carddisp.pl?gene=WWTR1
RALY	RALY Heterogeneous Nuclear Ribonucleoprotein	Protein Coding	Q9UKM9	45	GC20P033993	4.32211065292358	https://www.genecards.org/cgi-bin/carddisp.pl?gene=RALY
CASP9	Caspase 9	Protein Coding	P55211	61	GC01M022575	4.31752777099609	https://www.genecards.org/cgi-bin/carddisp.pl?gene=CASP9
TIE1	Tyrosine Kinase With Immunoglobulin Like And EGF Like Domains 1	Protein Coding	P35590	58	GC01P043300	4.31723690032959	https://www.genecards.org/cgi-bin/carddisp.pl?gene=TIE1
METTL3	Methyltransferase 3, N6-Adenosine-Methyltransferase Complex Catalytic Subunit	Protein Coding	Q86U44	54	GC14M021498	4.29210376739502	https://www.genecards.org/cgi-bin/carddisp.pl?gene=METTL3
PARP1	Poly(ADP-Ribose) Polymerase 1	Protein Coding	P09874	64	GC01M226360	4.27232074737549	https://www.genecards.org/cgi-bin/carddisp.pl?gene=PARP1
TYMP	Thymidine Phosphorylase	Protein Coding	P19971	60	GC22M050525	4.2599925994873	https://www.genecards.org/cgi-bin/carddisp.pl?gene=TYMP
HNRNPA2B1	Heterogeneous Nuclear Ribonucleoprotein A2/B1	Protein Coding	P22626	60	GC07M026174	4.24304628372192	https://www.genecards.org/cgi-bin/carddisp.pl?gene=HNRNPA2B1
NR2C2	Nuclear Receptor Subfamily 2 Group C Member 2	Protein Coding	P49116	57	GC03P014947	4.15571689605713	https://www.genecards.org/cgi-bin/carddisp.pl?gene=NR2C2
CXCR3	C-X-C Motif Chemokine Receptor 3	Protein Coding	P49682	58	GC0XM071615	4.1489405632019	https://www.genecards.org/cgi-bin/carddisp.pl?gene=CXCR3
PTPN1	Protein Tyrosine Phosphatase Non-Receptor Type 1	Protein Coding	P18031	62	GC20P050510	4.12599658966064	https://www.genecards.org/cgi-bin/carddisp.pl?gene=PTPN1
KRT18	Keratin 18	Protein Coding	P05783	62	GC12P052948	4.11426162719727	https://www.genecards.org/cgi-bin/carddisp.pl?gene=KRT18
TNC	Tenascin C	Protein Coding	P24821	62	GC09M115019	4.04778099060059	https://www.genecards.org/cgi-bin/carddisp.pl?gene=TNC
HTATIP2	HIV-1 Tat Interactive Protein 2	Protein Coding	Q9BUP3	52	GC11P020363	4.01655912399292	https://www.genecards.org/cgi-bin/carddisp.pl?gene=HTATIP2
CLDN4	Claudin 4	Protein Coding	O14493	53	GC07P073799	3.93797063827515	https://www.genecards.org/cgi-bin/carddisp.pl?gene=CLDN4
AQP1	Aquaporin 1 (Colton Blood Group)	Protein Coding	P29972	60	GC07P030911	3.90332698822021	https://www.genecards.org/cgi-bin/carddisp.pl?gene=AQP1
TP53INP1	Tumor Protein P53 Inducible Nuclear Protein 1	Protein Coding	Q96A56	49	GC08M094925	3.86815118789673	https://www.genecards.org/cgi-bin/carddisp.pl?gene=TP53INP1
NOS2	Nitric Oxide Synthase 2	Protein Coding	P35228	62	GC17M027756	3.83145809173584	https://www.genecards.org/cgi-bin/carddisp.pl?gene=NOS2
SOX7	SRY-Box Transcription Factor 7	Protein Coding	Q9BT81	48	GC08M010723	3.82682275772095	https://www.genecards.org/cgi-bin/carddisp.pl?gene=SOX7
WT1	WT1 Transcription Factor	Protein Coding	P19544	61	GC11M032365	3.81188941001892	https://www.genecards.org/cgi-bin/carddisp.pl?gene=WT1
PDGFRB	Platelet Derived Growth Factor Receptor Beta	Protein Coding	P09619	67	GC05M150113	3.79654407501221	https://www.genecards.org/cgi-bin/carddisp.pl?gene=PDGFRB
CCR7	C-C Motif Chemokine Receptor 7	Protein Coding	P32248	57	GC17M097145	3.76344680786133	https://www.genecards.org/cgi-bin/carddisp.pl?gene=CCR7
KHSRP	KH-Type Splicing Regulatory Protein	Protein Coding	Q92945	54	GC19M006413	3.73281693458557	https://www.genecards.org/cgi-bin/carddisp.pl?gene=KHSRP
MACC1	MET Transcriptional Regulator MACC1	Protein Coding	Q6ZN28	45	GC07M020140	3.70708656311035	https://www.genecards.org/cgi-bin/carddisp.pl?gene=MACC1
HMGA2	High Mobility Group AT-Hook 2	Protein Coding	P52926	58	GC12P065824	3.70228457450867	https://www.genecards.org/cgi-bin/carddisp.pl?gene=HMGA2
PRDX2	Peroxiredoxin 2	Protein Coding	P32119	59	GC19M012796	3.69618272781372	https://www.genecards.org/cgi-bin/carddisp.pl?gene=PRDX2
FGF1	Fibroblast Growth Factor 1	Protein Coding	P05230	60	GC05M142555	3.67521715164185	https://www.genecards.org/cgi-bin/carddisp.pl?gene=FGF1
BMP2	Bone Morphogenetic Protein 2	Protein Coding	P12643	58	GC20P006767	3.67078638076782	https://www.genecards.org/cgi-bin/carddisp.pl?gene=BMP2
ITGB8	Integrin Subunit Beta 8	Protein Coding	P26012	52	GC07P020329	3.65920972824097	https://www.genecards.org/cgi-bin/carddisp.pl?gene=ITGB8
CHI3L1	Chitinase 3 Like 1	Protein Coding	P36222	59	GC01M203148	3.61987090110779	https://www.genecards.org/cgi-bin/carddisp.pl?gene=CHI3L1
CDC42	Cell Division Cycle 42	Protein Coding	P60953	63	GC01P022052	3.56337952613831	https://www.genecards.org/cgi-bin/carddisp.pl?gene=CDC42
TGM2	Transglutaminase 2	Protein Coding	P21980	60	GC20M038127	3.5568470954895	https://www.genecards.org/cgi-bin/carddisp.pl?gene=TGM2
EFS	Embryonal Fyn-Associated Substrate	Protein Coding	O43281	47	GC14M023356	3.54952883720398	https://www.genecards.org/cgi-bin/carddisp.pl?gene=EFS
CCNE2	Cyclin E2	Protein Coding	O96020	55	GC08M094879	3.53743076324463	https://www.genecards.org/cgi-bin/carddisp.pl?gene=CCNE2
FOXQ1	Forkhead Box Q1	Protein Coding	Q9C009	42	GC06P001312	3.53510618209839	https://www.genecards.org/cgi-bin/carddisp.pl?gene=FOXQ1
WNT3A	Wnt Family Member 3A	Protein Coding	P56704	60	GC01P233248	3.5177116394043	https://www.genecards.org/cgi-bin/carddisp.pl?gene=WNT3A
CDK5	Cyclin Dependent Kinase 5	Protein Coding	Q00535	66	GC07M151053	3.48485612869263	https://www.genecards.org/cgi-bin/carddisp.pl?gene=CDK5
MAP1LC3A	Microtubule Associated Protein 1 Light Chain 3 Alpha	Protein Coding	Q9H492	54	GC20P034546	3.47709560394287	https://www.genecards.org/cgi-bin/carddisp.pl?gene=MAP1LC3A
IDO1	Indoleamine 2,3-Dioxygenase 1	Protein Coding	P14902	59	GC08P044830	3.47575569152832	https://www.genecards.org/cgi-bin/carddisp.pl?gene=IDO1
CFL1	Cofilin 1	Protein Coding	P23528	58	GC11M065823	3.46072125434875	https://www.genecards.org/cgi-bin/carddisp.pl?gene=CFL1
POSTN	Periostin	Protein Coding	Q15063	55	GC13M037562	3.46072125434875	https://www.genecards.org/cgi-bin/carddisp.pl?gene=POSTN
RICTOR	RPTOR Independent Companion Of MTOR Complex 2	Protein Coding	Q6R327	56	GC05M038937	3.44137024879456	https://www.genecards.org/cgi-bin/carddisp.pl?gene=RICTOR
CIP2A	Cellular Inhibitor Of PP2A	Protein Coding	Q8TCG1	48	GC03M108616	3.44137024879456	https://www.genecards.org/cgi-bin/carddisp.pl?gene=CIP2A
IGFBP3	Insulin Like Growth Factor Binding Protein 3	Protein Coding	P17936	59	GC07M045912	3.44120192527771	https://www.genecards.org/cgi-bin/carddisp.pl?gene=IGFBP3
ACSL4	Acyl-CoA Synthetase Long Chain Family Member 4	Protein Coding	O60488	60	GC0XM109624	3.43811273574829	https://www.genecards.org/cgi-bin/carddisp.pl?gene=ACSL4
TNFRSF11B	TNF Receptor Superfamily Member 11b	Protein Coding	O00300	60	GC08M118923	3.43759202957153	https://www.genecards.org/cgi-bin/carddisp.pl?gene=TNFRSF11B
TEAD4	TEA Domain Transcription Factor 4	Protein Coding	Q15561	50	GC12P002959	3.41528224945068	https://www.genecards.org/cgi-bin/carddisp.pl?gene=TEAD4
CD276	CD276 Molecule	Protein Coding	Q5ZPR3	55	GC15P073683	3.41471171379089	https://www.genecards.org/cgi-bin/carddisp.pl?gene=CD276
HDAC3	Histone Deacetylase 3	Protein Coding	O15379	63	GC05M141620	3.40606713294983	https://www.genecards.org/cgi-bin/carddisp.pl?gene=HDAC3
CD34	CD34 Molecule	Protein Coding	P28906	58	GC01M207880	3.39379906654358	https://www.genecards.org/cgi-bin/carddisp.pl?gene=CD34
NODAL	Nodal Growth Differentiation Factor	Protein Coding	Q96S42	54	GC10M070431	3.3911120891571	https://www.genecards.org/cgi-bin/carddisp.pl?gene=NODAL
EDNRB	Endothelin Receptor Type B	Protein Coding	P24530	63	GC13M077895	3.38632273674011	https://www.genecards.org/cgi-bin/carddisp.pl?gene=EDNRB
NR1I2	Nuclear Receptor Subfamily 1 Group I Member 2	Protein Coding	O75469	55	GC03P119780	3.38104510307312	https://www.genecards.org/cgi-bin/carddisp.pl?gene=NR1I2
PIK3CB	Phosphatidylinositol-4,5-Bisphosphate 3-Kinase Catalytic Subunit Beta	Protein Coding	P42338	61	GC03M138652	3.37194895744324	https://www.genecards.org/cgi-bin/carddisp.pl?gene=PIK3CB
NTN1	Netrin 1	Protein Coding	O95631	58	GC17P153828	3.36106324195862	https://www.genecards.org/cgi-bin/carddisp.pl?gene=NTN1
TAGLN	Transgelin	Protein Coding	Q01995	57	GC11P117199	3.35662174224854	https://www.genecards.org/cgi-bin/carddisp.pl?gene=TAGLN
UBE2I	Ubiquitin Conjugating Enzyme E2 I	Protein Coding	P63279	60	GC16P120125	3.34917783737183	https://www.genecards.org/cgi-bin/carddisp.pl?gene=UBE2I
GOLPH3	Golgi Phosphoprotein 3	Protein Coding	Q9H4A6	51	GC05M032124	3.33532643318176	https://www.genecards.org/cgi-bin/carddisp.pl?gene=GOLPH3
UBE2C	Ubiquitin Conjugating Enzyme E2 C	Protein Coding	O00762	57	GC20P045812	3.32758212089539	https://www.genecards.org/cgi-bin/carddisp.pl?gene=UBE2C
XAF1	XIAP Associated Factor 1	Protein Coding	Q6GPH4	50	GC17P153698	3.31973552703857	https://www.genecards.org/cgi-bin/carddisp.pl?gene=XAF1
TLR3	Toll Like Receptor 3	Protein Coding	O15455	64	GC04P186059	3.31470155715942	https://www.genecards.org/cgi-bin/carddisp.pl?gene=TLR3
ASPM	Assembly Factor For Spindle Microtubules	Protein Coding	Q8IZT6	50	GC01M197084	3.30371713638306	https://www.genecards.org/cgi-bin/carddisp.pl?gene=ASPM
CEACAM6	CEA Cell Adhesion Molecule 6	Protein Coding	P40199	53	GC19P041750	3.28730726242065	https://www.genecards.org/cgi-bin/carddisp.pl?gene=CEACAM6
EFNA1	Ephrin A1	Protein Coding	P20827	55	GC01P155127	3.27671456336975	https://www.genecards.org/cgi-bin/carddisp.pl?gene=EFNA1
JAG1	Jagged Canonical Notch Ligand 1	Protein Coding	P78504	63	GC20M010637	3.27581262588501	https://www.genecards.org/cgi-bin/carddisp.pl?gene=JAG1
DSG2	Desmoglein 2	Protein Coding	Q14126	57	GC18P031498	3.27024412155151	https://www.genecards.org/cgi-bin/carddisp.pl?gene=DSG2
ROBO1	Roundabout Guidance Receptor 1	Protein Coding	Q9Y6N7	57	GC03M078597	3.26680207252502	https://www.genecards.org/cgi-bin/carddisp.pl?gene=ROBO1
ABCB5	ATP Binding Cassette Subfamily B Member 5	Protein Coding	Q2M3G0	55	GC07P020615	3.25764751434326	https://www.genecards.org/cgi-bin/carddisp.pl?gene=ABCB5
NGFR	Nerve Growth Factor Receptor	Protein Coding	P08138	60	GC17P049495	3.25370502471924	https://www.genecards.org/cgi-bin/carddisp.pl?gene=NGFR
NEDD9	Neural Precursor Cell Expressed, Developmentally Down-Regulated 9	Protein Coding	Q14511	53	GC06M011183	3.24369525909424	https://www.genecards.org/cgi-bin/carddisp.pl?gene=NEDD9
PRRX1	Paired Related Homeobox 1	Protein Coding	P54821	54	GC01P170662	3.21568179130554	https://www.genecards.org/cgi-bin/carddisp.pl?gene=PRRX1
SUFU	SUFU Negative Regulator Of Hedgehog Signaling	Protein Coding	Q9UMX1	55	GC10P124493	3.20953822135925	https://www.genecards.org/cgi-bin/carddisp.pl?gene=SUFU
FZD7	Frizzled Class Receptor 7	Protein Coding	O75084	56	GC02P204795	3.20539426803589	https://www.genecards.org/cgi-bin/carddisp.pl?gene=FZD7
FZD2	Frizzled Class Receptor 2	Protein Coding	Q14332	59	GC17P044557	3.15407180786133	https://www.genecards.org/cgi-bin/carddisp.pl?gene=FZD2
ACE2	Angiotensin Converting Enzyme 2	Protein Coding	Q9BYF1	62	GC0XM015494	3.12364435195923	https://www.genecards.org/cgi-bin/carddisp.pl?gene=ACE2
BMP6	Bone Morphogenetic Protein 6	Protein Coding	P22004	57	GC06P007726	3.1214017868042	https://www.genecards.org/cgi-bin/carddisp.pl?gene=BMP6
NES	Nestin	Protein Coding	P48681	52	GC01M156668	3.11958169937134	https://www.genecards.org/cgi-bin/carddisp.pl?gene=NES
SLPI	Secretory Leukocyte Peptidase Inhibitor	Protein Coding	P03973	53	GC20M045252	3.09475469589233	https://www.genecards.org/cgi-bin/carddisp.pl?gene=SLPI
RAP1A	RAP1A, Member Of RAS Oncogene Family	Protein Coding	P62834	57	GC01P111542	3.05390906333923	https://www.genecards.org/cgi-bin/carddisp.pl?gene=RAP1A
USP44	Ubiquitin Specific Peptidase 44	Protein Coding	Q9H0E7	49	GC12M095516	3.05390906333923	https://www.genecards.org/cgi-bin/carddisp.pl?gene=USP44
MTAP	Methylthioadenosine Phosphorylase	Protein Coding	Q13126	62	GC09P021993	3.04370450973511	https://www.genecards.org/cgi-bin/carddisp.pl?gene=MTAP
NFATC3	Nuclear Factor Of Activated T Cells 3	Protein Coding	Q12968	55	GC16P068084	3.03907632827759	https://www.genecards.org/cgi-bin/carddisp.pl?gene=NFATC3
RUNX1	RUNX Family Transcription Factor 1	Protein Coding	Q01196	62	GC21M034787	3.00699329376221	https://www.genecards.org/cgi-bin/carddisp.pl?gene=RUNX1
L1CAM	L1 Cell Adhesion Molecule	Protein Coding	P32004	60	GC0XM153864	3.00699329376221	https://www.genecards.org/cgi-bin/carddisp.pl?gene=L1CAM
TOX4	TOX High Mobility Group Box Family Member 4	Protein Coding	O94842	42	GC14P021476	3.00699329376221	https://www.genecards.org/cgi-bin/carddisp.pl?gene=TOX4
PLG	Plasminogen	Protein Coding	P00747	62	GC06P160702	3.0007541179657	https://www.genecards.org/cgi-bin/carddisp.pl?gene=PLG
TP53	Tumor Protein P53	Protein Coding	P04637	66	GC17M007661	20.1844711303711	https://www.genecards.org/cgi-bin/carddisp.pl?gene=TP53
FLT4	Fms Related Receptor Tyrosine Kinase 4	Protein Coding	P35916	65	GC05M183404	2.99994230270386	https://www.genecards.org/cgi-bin/carddisp.pl?gene=FLT4
DDAH1	Dimethylarginine Dimethylaminohydrolase 1	Protein Coding	O94760	54	GC01M085318	2.9894380569458	https://www.genecards.org/cgi-bin/carddisp.pl?gene=DDAH1
TWIST2	Twist Family BHLH Transcription Factor 2	Protein Coding	Q8WVJ9	55	GC02P238848	2.95006728172302	https://www.genecards.org/cgi-bin/carddisp.pl?gene=TWIST2
UHRF1	Ubiquitin Like With PHD And Ring Finger Domains 1	Protein Coding	Q96T88	53	GC19P151545	2.90913057327271	https://www.genecards.org/cgi-bin/carddisp.pl?gene=UHRF1
MYOF	Myoferlin	Protein Coding	Q9NZM1	55	GC10M093306	2.90163111686707	https://www.genecards.org/cgi-bin/carddisp.pl?gene=MYOF
PHLDB2	Pleckstrin Homology Like Domain Family B Member 2	Protein Coding	Q86SQ0	46	GC03P111732	2.83128094673157	https://www.genecards.org/cgi-bin/carddisp.pl?gene=PHLDB2
ESM1	Endothelial Cell Specific Molecule 1	Protein Coding	Q9NQ30	51	GC05M054977	2.83083081245422	https://www.genecards.org/cgi-bin/carddisp.pl?gene=ESM1
EEF2	Eukaryotic Translation Elongation Factor 2	Protein Coding	P13639	61	GC19M003976	2.82704758644104	https://www.genecards.org/cgi-bin/carddisp.pl?gene=EEF2
CUL2	Cullin 2	Protein Coding	Q13617	55	GC10M037222	2.82190227508545	https://www.genecards.org/cgi-bin/carddisp.pl?gene=CUL2
LAMTOR5	Late Endosomal/Lysosomal Adaptor, MAPK And MTOR Activator 5	Protein Coding	O43504	45	GC01M110401	2.68651103973389	https://www.genecards.org/cgi-bin/carddisp.pl?gene=LAMTOR5
SND1	Staphylococcal Nuclease And Tudor Domain Containing 1	Protein Coding	Q7KZF4	52	GC07P127652	2.65309047698975	https://www.genecards.org/cgi-bin/carddisp.pl?gene=SND1
BAG6	BAG Cochaperone 6	Protein Coding	P46379	51	GC06M031639	2.50627851486206	https://www.genecards.org/cgi-bin/carddisp.pl?gene=BAG6
TPM3	Tropomyosin 3	Protein Coding	P06753	60	GC01M154155	2.49153208732605	https://www.genecards.org/cgi-bin/carddisp.pl?gene=TPM3
NPY	Neuropeptide Y	Protein Coding	P01303	58	GC07P024850	2.41138076782227	https://www.genecards.org/cgi-bin/carddisp.pl?gene=NPY
MT-CO2	Mitochondrially Encoded Cytochrome C Oxidase II	Protein Coding	P00403	50	GCMTP007587	2.40494775772095	https://www.genecards.org/cgi-bin/carddisp.pl?gene=MT-CO2
S100A10	S100 Calcium Binding Protein A10	Protein Coding	P60903	55	GC01M167322	2.38572382926941	https://www.genecards.org/cgi-bin/carddisp.pl?gene=S100A10
RBCK1	RANBP2-Type And C3HC4-Type Zinc Finger Containing 1	Protein Coding	Q9BYM8	53	GC20P000407	2.36568069458008	https://www.genecards.org/cgi-bin/carddisp.pl?gene=RBCK1
F2RL1	F2R Like Trypsin Receptor 1	Protein Coding	P55085	56	GC05P076818	2.35650134086609	https://www.genecards.org/cgi-bin/carddisp.pl?gene=F2RL1
CNR1	Cannabinoid Receptor 1	Protein Coding	P21554	59	GC06M088139	2.35393118858337	https://www.genecards.org/cgi-bin/carddisp.pl?gene=CNR1
BRD4	Bromodomain Containing 4	Protein Coding	O60885	60	GC19M108289	2.10970973968506	https://www.genecards.org/cgi-bin/carddisp.pl?gene=BRD4
VCAM1	Vascular Cell Adhesion Molecule 1	Protein Coding	P19320	58	GC01P100719	2.10281133651733	https://www.genecards.org/cgi-bin/carddisp.pl?gene=VCAM1
ATRX	ATRX Chromatin Remodeler	Protein Coding	P46100	60	GC0XM077504	2.08712911605835	https://www.genecards.org/cgi-bin/carddisp.pl?gene=ATRX
VASP	Vasodilator Stimulated Phosphoprotein	Protein Coding	P50552	56	GC19P152713	2.07924699783325	https://www.genecards.org/cgi-bin/carddisp.pl?gene=VASP
PRL	Prolactin	Protein Coding	P01236	56	GC06M022287	2.07628846168518	https://www.genecards.org/cgi-bin/carddisp.pl?gene=PRL
CTNNB1	Catenin Beta 1	Protein Coding	P35222	67	GC03P041194	19.1804580688477	https://www.genecards.org/cgi-bin/carddisp.pl?gene=CTNNB1
STAT3	Signal Transducer And Activator Of Transcription 3	Protein Coding	P40763	67	GC17M042313	15.3755617141724	https://www.genecards.org/cgi-bin/carddisp.pl?gene=STAT3
VEGFA	Vascular Endothelial Growth Factor A	Protein Coding	P15692	61	GC06P043770	15.1101055145264	https://www.genecards.org/cgi-bin/carddisp.pl?gene=VEGFA
HIF1A	Hypoxia Inducible Factor 1 Subunit Alpha	Protein Coding	Q16665	61	GC14P061695	14.2591247558594	https://www.genecards.org/cgi-bin/carddisp.pl?gene=HIF1A
EGFR	Epidermal Growth Factor Receptor	Protein Coding	P00533	68	GC07P055019	13.4290380477905	https://www.genecards.org/cgi-bin/carddisp.pl?gene=EGFR
AKT1	AKT Serine/Threonine Kinase 1	Protein Coding	P31749	66	GC14M104769	13.1400775909424	https://www.genecards.org/cgi-bin/carddisp.pl?gene=AKT1
MMP2	Matrix Metallopeptidase 2	Protein Coding	P08253	66	GC16P121565	12.5005264282227	https://www.genecards.org/cgi-bin/carddisp.pl?gene=MMP2
NOTCH1	Notch Receptor 1	Protein Coding	P46531	66	GC09M139264	11.5413017272949	https://www.genecards.org/cgi-bin/carddisp.pl?gene=NOTCH1
EPHA2	EPH Receptor A2	Protein Coding	P29317	65	GC01M016124	11.5030422210693	https://www.genecards.org/cgi-bin/carddisp.pl?gene=EPHA2
TUG1	Taurine Up-Regulated 1	Protein Coding	A0A6I8PU40	34	GC22P030969	11.000509262085	https://www.genecards.org/cgi-bin/carddisp.pl?gene=TUG1
CDH5	Cadherin 5	Protein Coding	P33151	60	GC16P066366	10.9152870178223	https://www.genecards.org/cgi-bin/carddisp.pl?gene=CDH5
PIK3CA	Phosphatidylinositol-4,5-Bisphosphate 3-Kinase Catalytic Subunit Alpha	Protein Coding	P42336	65	GC03P179148	10.8479013442993	https://www.genecards.org/cgi-bin/carddisp.pl?gene=PIK3CA
TWIST1	Twist Family BHLH Transcription Factor 1	Protein Coding	Q15672	60	GC07M019020	10.6674604415894	https://www.genecards.org/cgi-bin/carddisp.pl?gene=TWIST1
FOXM1	Forkhead Box M1	Protein Coding	Q08050	56	GC12M002857	10.4735403060913	https://www.genecards.org/cgi-bin/carddisp.pl?gene=FOXM1
MMP9	Matrix Metallopeptidase 9	Protein Coding	P14780	66	GC20P046008	10.297456741333	https://www.genecards.org/cgi-bin/carddisp.pl?gene=MMP9
PTEN	Phosphatase And Tensin Homolog	Protein Coding	P60484	65	GC10P124078	10.1976737976074	https://www.genecards.org/cgi-bin/carddisp.pl?gene=PTEN
S1PR1	Sphingosine-1-Phosphate Receptor 1	Protein Coding	P21453	59	GC01P101236	1.99617660045624	https://www.genecards.org/cgi-bin/carddisp.pl?gene=S1PR1
PGF	Placental Growth Factor	Protein Coding	P49763	56	GC14M074941	1.99270880222321	https://www.genecards.org/cgi-bin/carddisp.pl?gene=PGF
NEU1	Neuraminidase 1	Protein Coding	Q99519	59	GC06M031857	1.97820401191711	https://www.genecards.org/cgi-bin/carddisp.pl?gene=NEU1
RAB10	RAB10, Member RAS Oncogene Family	Protein Coding	P61026	54	GC02P026033	1.96125936508179	https://www.genecards.org/cgi-bin/carddisp.pl?gene=RAB10
DLL4	Delta Like Canonical Notch Ligand 4	Protein Coding	Q9NR61	60	GC15P040929	1.94794321060181	https://www.genecards.org/cgi-bin/carddisp.pl?gene=DLL4
EFEMP1	EGF Containing Fibulin Extracellular Matrix Protein 1	Protein Coding	Q12805	56	GC02M055865	1.94660329818726	https://www.genecards.org/cgi-bin/carddisp.pl?gene=EFEMP1
VIP	Vasoactive Intestinal Peptide	Protein Coding	P01282	57	GC06P152750	1.92903995513916	https://www.genecards.org/cgi-bin/carddisp.pl?gene=VIP
SELE	Selectin E	Protein Coding	P16581	57	GC01M169722	1.92495787143707	https://www.genecards.org/cgi-bin/carddisp.pl?gene=SELE
BDKRB2	Bradykinin Receptor B2	Protein Coding	P30411	57	GC14P096205	1.92001044750214	https://www.genecards.org/cgi-bin/carddisp.pl?gene=BDKRB2
UCHL5	Ubiquitin C-Terminal Hydrolase L5	Protein Coding	Q9Y5K5	52	GC01M193012	1.90040397644043	https://www.genecards.org/cgi-bin/carddisp.pl?gene=UCHL5
MEF2C	Myocyte Enhancer Factor 2C	Protein Coding	Q06413	62	GC05M088718	1.89831292629242	https://www.genecards.org/cgi-bin/carddisp.pl?gene=MEF2C
NHERF1	NHERF Family PDZ Scaffold Protein 1	Protein Coding	O14745	57	GC17P155557	1.88456046581268	https://www.genecards.org/cgi-bin/carddisp.pl?gene=NHERF1
NUPR1	Nuclear Protein 1, Transcriptional Regulator	Protein Coding	O60356	43	GC16M028532	1.87585639953613	https://www.genecards.org/cgi-bin/carddisp.pl?gene=NUPR1
CXCL11	C-X-C Motif Chemokine Ligand 11	Protein Coding	O14625	52	GC04M076033	1.83231735229492	https://www.genecards.org/cgi-bin/carddisp.pl?gene=CXCL11
TRIM35	Tripartite Motif Containing 35	Protein Coding	Q9UPQ4	41	GC08M027284	1.83231735229492	https://www.genecards.org/cgi-bin/carddisp.pl?gene=TRIM35
TUBB6	Tubulin Beta 6 Class V	Protein Coding	Q9BUF5	55	GC18P012307	1.82315421104431	https://www.genecards.org/cgi-bin/carddisp.pl?gene=TUBB6
TJP2	Tight Junction Protein 2	Protein Coding	Q9UDY2	57	GC09P069121	1.80430388450623	https://www.genecards.org/cgi-bin/carddisp.pl?gene=TJP2
SMAD5	SMAD Family Member 5	Protein Coding	Q99717	55	GC05P136132	1.78468322753906	https://www.genecards.org/cgi-bin/carddisp.pl?gene=SMAD5
ARG2	Arginase 2	Protein Coding	P78540	59	GC14P067619	1.76418924331665	https://www.genecards.org/cgi-bin/carddisp.pl?gene=ARG2
SVIL	Supervillin	Protein Coding	O95425	53	GC10M037136	1.76418924331665	https://www.genecards.org/cgi-bin/carddisp.pl?gene=SVIL
DCN	Decorin	Protein Coding	P07585	60	GC12M091140	1.73367989063263	https://www.genecards.org/cgi-bin/carddisp.pl?gene=DCN
ADAMTSL1	ADAMTS Like 1	Protein Coding	Q8N6G6	52	GC09P017906	1.69599735736847	https://www.genecards.org/cgi-bin/carddisp.pl?gene=ADAMTSL1
BEX2	Brain Expressed X-Linked 2	Protein Coding	Q9BXY8	40	GC0XM103309	1.69599735736847	https://www.genecards.org/cgi-bin/carddisp.pl?gene=BEX2
CNP	2',3'-Cyclic Nucleotide 3' Phosphodiesterase	Protein Coding	P09543	56	GC17P041966	1.65899801254272	https://www.genecards.org/cgi-bin/carddisp.pl?gene=CNP
IL17F	Interleukin 17F	Protein Coding	Q96PD4	54	GC06M106847	1.65670371055603	https://www.genecards.org/cgi-bin/carddisp.pl?gene=IL17F
PANK4	Pantothenate Kinase 4 (Inactive)	Protein Coding	Q9NVE7	50	GC01M002508	1.64253115653992	https://www.genecards.org/cgi-bin/carddisp.pl?gene=PANK4
RAB18	RAB18, Member RAS Oncogene Family	Protein Coding	Q9NP72	51	GC10P027504	1.62769842147827	https://www.genecards.org/cgi-bin/carddisp.pl?gene=RAB18
RGS3	Regulator Of G Protein Signaling 3	Protein Coding	P49796	48	GC09P152370	1.62769842147827	https://www.genecards.org/cgi-bin/carddisp.pl?gene=RGS3
ATP5IF1	ATP Synthase Inhibitory Factor Subunit 1	Protein Coding	Q9UII2	47	GC01P076537	1.62769842147827	https://www.genecards.org/cgi-bin/carddisp.pl?gene=ATP5IF1
NR3C2	Nuclear Receptor Subfamily 3 Group C Member 2	Protein Coding	P08235	59	GC04M148078	1.61210346221924	https://www.genecards.org/cgi-bin/carddisp.pl?gene=NR3C2
PTGER4	Prostaglandin E Receptor 4	Protein Coding	P35408	58	GC05P040679	1.59561538696289	https://www.genecards.org/cgi-bin/carddisp.pl?gene=PTGER4
AGPS	Alkylglycerone Phosphate Synthase	Protein Coding	O00116	55	GC02P177392	1.59561538696289	https://www.genecards.org/cgi-bin/carddisp.pl?gene=AGPS
ESYT1	Extended Synaptotagmin 1	Protein Coding	Q9BSJ8	49	GC12P075419	1.59561538696289	https://www.genecards.org/cgi-bin/carddisp.pl?gene=ESYT1
PTGER3	Prostaglandin E Receptor 3	Protein Coding	P43115	58	GC01M070852	1.57806015014648	https://www.genecards.org/cgi-bin/carddisp.pl?gene=PTGER3
ANTXR1	ANTXR Cell Adhesion Molecule 1	Protein Coding	Q9H6X2	57	GC02P068977	1.57806015014648	https://www.genecards.org/cgi-bin/carddisp.pl?gene=ANTXR1
DROSHA	Drosha Ribonuclease III	Protein Coding	Q9NRR4	57	GC05M031401	1.57806015014648	https://www.genecards.org/cgi-bin/carddisp.pl?gene=DROSHA
DGCR8	DGCR8 Microprocessor Complex Subunit	Protein Coding	Q8WYQ5	55	GC22P020080	1.57806015014648	https://www.genecards.org/cgi-bin/carddisp.pl?gene=DGCR8
COX7A2	Cytochrome C Oxidase Subunit 7A2	Protein Coding	P14406	50	GC06M075237	1.57806015014648	https://www.genecards.org/cgi-bin/carddisp.pl?gene=COX7A2
UTS2	Urotensin 2	Protein Coding	O95399	51	GC01M007843	1.51600337028503	https://www.genecards.org/cgi-bin/carddisp.pl?gene=UTS2
F3	Coagulation Factor III, Tissue Factor	Protein Coding	P13726	58	GC01M095040	3.0253	https://www.genecards.org/cgi-bin/carddisp.pl?gene=F3
RNF182	Ring Finger Protein 182	Protein Coding	Q8N6D2	42	GC06P013924	1.53869	https://www.genecards.org/cgi-bin/carddisp.pl?gene=RNF182
