# Supplementary material for: ATPase Inhibitory Factor 1 Drives Mitochondrial Energy Metabolic Reprogramming to Promote HCC Vasculogenic Mimicry via the ESR1/miR-20a-3p/GNAZ Pathway
Source: Research (Wash D C). 2025 Nov 25;8:0998. doi: 10.34133/research.0998 (PMC12645449; doi:10.34133/research.0998)
Supplement: Supplementary 1 — Figs. S1 to S7 Tables S1 to S7 [file research.0998.f1.zip › Supplementary Table 2.xlsx]

## Sheet: GeneCards-SearchResults(22)
Gene Symbol	Description	Category	Uniprot ID	Gifts	GC Id	Relevance score	GeneCards Link
CDKN2A	Cyclin Dependent Kinase Inhibitor 2A	Protein Coding	Q8N726	64	GC09M021967	9.90288257598877	https://www.genecards.org/cgi-bin/carddisp.pl?gene=CDKN2A
CAT	Catalase	Protein Coding	P04040	64	GC11P034460	9.79128170013428	https://www.genecards.org/cgi-bin/carddisp.pl?gene=CAT
SDHB	Succinate Dehydrogenase Complex Iron Sulfur Subunit B	Protein Coding	P21912	61	GC01M022674	9.76580619812012	https://www.genecards.org/cgi-bin/carddisp.pl?gene=SDHB
KRAS	KRAS Proto-Oncogene, GTPase	Protein Coding	P01116	66	GC12M035956	9.65106868743896	https://www.genecards.org/cgi-bin/carddisp.pl?gene=KRAS
ARID1A	AT-Rich Interaction Domain 1A	Protein Coding	O14497	58	GC01P026693	9.50910949707031	https://www.genecards.org/cgi-bin/carddisp.pl?gene=ARID1A
VCP	Valosin Containing Protein	Protein Coding	P55072	62	GC09M035732	9.39534950256348	https://www.genecards.org/cgi-bin/carddisp.pl?gene=VCP
CS	Citrate Synthase	Protein Coding	O75390	58	GC12M056271	9.34928894042969	https://www.genecards.org/cgi-bin/carddisp.pl?gene=CS
HNRNPA1	Heterogeneous Nuclear Ribonucleoprotein A1	Protein Coding	P09651	60	GC12P054280	9.30536556243896	https://www.genecards.org/cgi-bin/carddisp.pl?gene=HNRNPA1
TRAP1	TNF Receptor Associated Protein 1	Protein Coding	Q12931	56	GC16M049993	9.26464462280273	https://www.genecards.org/cgi-bin/carddisp.pl?gene=TRAP1
SIRT6	Sirtuin 6	Protein Coding	Q8N6T7	57	GC19M004174	9.26428031921387	https://www.genecards.org/cgi-bin/carddisp.pl?gene=SIRT6
SCO2	Synthesis Of Cytochrome C Oxidase 2	Protein Coding	O43819	58	GC22M050523	9.15900325775146	https://www.genecards.org/cgi-bin/carddisp.pl?gene=SCO2
RAF1	Raf-1 Proto-Oncogene, Serine/Threonine Kinase	Protein Coding	P04049	67	GC03M012583	9.0504035949707	https://www.genecards.org/cgi-bin/carddisp.pl?gene=RAF1
APC	APC Regulator Of WNT Signaling Pathway	Protein Coding	P25054	62	GC05P112707	9.04657459259033	https://www.genecards.org/cgi-bin/carddisp.pl?gene=APC
SDHC	Succinate Dehydrogenase Complex Subunit C	Protein Coding	Q99643	55	GC01P161314	9.04336929321289	https://www.genecards.org/cgi-bin/carddisp.pl?gene=SDHC
CASP8	Caspase 8	Protein Coding	Q14790	65	GC02P201233	9.00292110443115	https://www.genecards.org/cgi-bin/carddisp.pl?gene=CASP8
KRT7	Keratin 7	Protein Coding	P08729	55	GC12P052232	8.97741222381592	https://www.genecards.org/cgi-bin/carddisp.pl?gene=KRT7
HSPA5	Heat Shock Protein Family A (Hsp70) Member 5	Protein Coding	P11021	61	GC09M125234	8.97317123413086	https://www.genecards.org/cgi-bin/carddisp.pl?gene=HSPA5
PFKFB2	6-Phosphofructo-2-Kinase/Fructose-2,6-Biphosphatase 2	Protein Coding	O60825	53	GC01P207034	8.84592437744141	https://www.genecards.org/cgi-bin/carddisp.pl?gene=PFKFB2
HSPD1	Heat Shock Protein Family D (Hsp60) Member 1	Protein Coding	P10809	61	GC02M197486	8.82300090789795	https://www.genecards.org/cgi-bin/carddisp.pl?gene=HSPD1
HNRNPA2B1	Heterogeneous Nuclear Ribonucleoprotein A2/B1	Protein Coding	P22626	60	GC07M026174	8.81413459777832	https://www.genecards.org/cgi-bin/carddisp.pl?gene=HNRNPA2B1
FOXK2	Forkhead Box K2	Protein Coding	Q01167	46	GC17P082519	8.76133632659912	https://www.genecards.org/cgi-bin/carddisp.pl?gene=FOXK2
MT-CO1	Mitochondrially Encoded Cytochrome C Oxidase I	Protein Coding	P00395	47	GCMTP005906	8.72904968261719	https://www.genecards.org/cgi-bin/carddisp.pl?gene=MT-CO1
VHL	Von Hippel-Lindau Tumor Suppressor	Protein Coding	P40337	60	GC03P027018	8.72760200500488	https://www.genecards.org/cgi-bin/carddisp.pl?gene=VHL
SLC2A3	Solute Carrier Family 2 Member 3	Protein Coding	P11169	61	GC12M007919	8.72357749938965	https://www.genecards.org/cgi-bin/carddisp.pl?gene=SLC2A3
EGF	Epidermal Growth Factor	Protein Coding	P01133	64	GC04P109912	8.72178268432617	https://www.genecards.org/cgi-bin/carddisp.pl?gene=EGF
CAV1	Caveolin 1	Protein Coding	Q03135	61	GC07P116524	8.70224571228027	https://www.genecards.org/cgi-bin/carddisp.pl?gene=CAV1
PFKFB4	6-Phosphofructo-2-Kinase/Fructose-2,6-Biphosphatase 4	Protein Coding	Q16877	54	GC03M048517	8.65313243865967	https://www.genecards.org/cgi-bin/carddisp.pl?gene=PFKFB4
MDH2	Malate Dehydrogenase 2	Protein Coding	P40926	60	GC07P076048	8.61816310882568	https://www.genecards.org/cgi-bin/carddisp.pl?gene=MDH2
DLAT	Dihydrolipoamide S-Acetyltransferase	Protein Coding	P10515	58	GC11P113462	8.57396697998047	https://www.genecards.org/cgi-bin/carddisp.pl?gene=DLAT
OGDH	Oxoglutarate Dehydrogenase	Protein Coding	Q02218	60	GC07P044606	8.52780342102051	https://www.genecards.org/cgi-bin/carddisp.pl?gene=OGDH
PC	Pyruvate Carboxylase	Protein Coding	P11498	60	GC11M066848	8.47328853607178	https://www.genecards.org/cgi-bin/carddisp.pl?gene=PC
SLC16A1	Solute Carrier Family 16 Member 1	Protein Coding	P53985	61	GC01M113155	8.40078735351563	https://www.genecards.org/cgi-bin/carddisp.pl?gene=SLC16A1
PARP1	Poly(ADP-Ribose) Polymerase 1	Protein Coding	P09874	64	GC01M226360	8.37466239929199	https://www.genecards.org/cgi-bin/carddisp.pl?gene=PARP1
FASN	Fatty Acid Synthase	Protein Coding	P49327	61	GC17M082078	8.36079216003418	https://www.genecards.org/cgi-bin/carddisp.pl?gene=FASN
UQCRC2	Ubiquinol-Cytochrome C Reductase Core Protein 2	Protein Coding	P22695	58	GC16P120689	8.30788707733154	https://www.genecards.org/cgi-bin/carddisp.pl?gene=UQCRC2
IGF1	Insulin Like Growth Factor 1	Protein Coding	P05019	61	GC12M102395	8.28853416442871	https://www.genecards.org/cgi-bin/carddisp.pl?gene=IGF1
SMAD4	SMAD Family Member 4	Protein Coding	Q13485	65	GC18P051028	8.27390956878662	https://www.genecards.org/cgi-bin/carddisp.pl?gene=SMAD4
BIRC5	Baculoviral IAP Repeat Containing 5	Protein Coding	O15392	58	GC17P078214	8.19359397888184	https://www.genecards.org/cgi-bin/carddisp.pl?gene=BIRC5
ALB	Albumin	Protein Coding	P02768	61	GC04P073397	8.18971157073975	https://www.genecards.org/cgi-bin/carddisp.pl?gene=ALB
NTRK2	Neurotrophic Receptor Tyrosine Kinase 2	Protein Coding	Q16620	66	GC09P084668	8.12674903869629	https://www.genecards.org/cgi-bin/carddisp.pl?gene=NTRK2
G6PC1	Glucose-6-Phosphatase Catalytic Subunit 1	Protein Coding	P35575	56	GC17P156244	8.12571716308594	https://www.genecards.org/cgi-bin/carddisp.pl?gene=G6PC1
NF1	Neurofibromin 1	Protein Coding	P21359	61	GC17P031094	8.07727813720703	https://www.genecards.org/cgi-bin/carddisp.pl?gene=NF1
SIRT3	Sirtuin 3	Protein Coding	Q9NTG7	60	GC11M000215	8.06317710876465	https://www.genecards.org/cgi-bin/carddisp.pl?gene=SIRT3
NRG1	Neuregulin 1	Protein Coding	Q02297	61	GC08P031639	8.03028392791748	https://www.genecards.org/cgi-bin/carddisp.pl?gene=NRG1
OPA1	OPA1 Mitochondrial Dynamin Like GTPase	Protein Coding	O60313	57	GC03P193594	8.02738380432129	https://www.genecards.org/cgi-bin/carddisp.pl?gene=OPA1
PBRM1	Polybromo 1	Protein Coding	Q86U86	58	GC03M052545	8.00070381164551	https://www.genecards.org/cgi-bin/carddisp.pl?gene=PBRM1
ALK	ALK Receptor Tyrosine Kinase	Protein Coding	Q9UM73	64	GC02M029307	7.95482921600342	https://www.genecards.org/cgi-bin/carddisp.pl?gene=ALK
HRAS	HRas Proto-Oncogene, GTPase	Protein Coding	P01112	65	GC11M015046	7.93842315673828	https://www.genecards.org/cgi-bin/carddisp.pl?gene=HRAS
VDR	Vitamin D Receptor	Protein Coding	P11473	61	GC12M047841	7.89168834686279	https://www.genecards.org/cgi-bin/carddisp.pl?gene=VDR
HMGB1	High Mobility Group Box 1	Protein Coding	P09429	62	GC13M030456	7.82092571258545	https://www.genecards.org/cgi-bin/carddisp.pl?gene=HMGB1
BCL2	BCL2 Apoptosis Regulator	Protein Coding	P10415	64	GC18M063123	7.81719398498535	https://www.genecards.org/cgi-bin/carddisp.pl?gene=BCL2
NDUFA13	NADH:Ubiquinone Oxidoreductase Subunit A13	Protein Coding	Q9P0J0	56	GC19P019515	7.80800104141235	https://www.genecards.org/cgi-bin/carddisp.pl?gene=NDUFA13
SOD2	Superoxide Dismutase 2	Protein Coding	P04179	61	GC06M159669	7.79801273345947	https://www.genecards.org/cgi-bin/carddisp.pl?gene=SOD2
GPT	Glutamic--Pyruvic Transaminase	Protein Coding	P24298	55	GC08P144502	7.79002952575684	https://www.genecards.org/cgi-bin/carddisp.pl?gene=GPT
CALCA	Calcitonin Related Polypeptide Alpha	Protein Coding	P06881	57	GC11M014966	7.77691745758057	https://www.genecards.org/cgi-bin/carddisp.pl?gene=CALCA
MCU	Mitochondrial Calcium Uniporter	Protein Coding	Q8NE86	51	GC10P072692	7.7669472694397	https://www.genecards.org/cgi-bin/carddisp.pl?gene=MCU
KIT	KIT Proto-Oncogene, Receptor Tyrosine Kinase	Protein Coding	P10721	66	GC04P054657	7.76224517822266	https://www.genecards.org/cgi-bin/carddisp.pl?gene=KIT
EP300	E1A Binding Protein P300	Protein Coding	Q09472	65	GC22P092249	7.76205539703369	https://www.genecards.org/cgi-bin/carddisp.pl?gene=EP300
HSP90AA1	Heat Shock Protein 90 Alpha Family Class A Member 1	Protein Coding	P07900	64	GC14M102080	7.75329446792603	https://www.genecards.org/cgi-bin/carddisp.pl?gene=HSP90AA1
NFE2L2	NFE2 Like BZIP Transcription Factor 2	Protein Coding	Q16236	64	GC02M177227	7.74773025512695	https://www.genecards.org/cgi-bin/carddisp.pl?gene=NFE2L2
PHGDH	Phosphoglycerate Dehydrogenase	Protein Coding	O43175	62	GC01P119724	7.72486591339111	https://www.genecards.org/cgi-bin/carddisp.pl?gene=PHGDH
SUCLA2	Succinate-CoA Ligase ADP-Forming Subunit Beta	Protein Coding	Q9P2R7	59	GC13M047745	7.72032880783081	https://www.genecards.org/cgi-bin/carddisp.pl?gene=SUCLA2
MAP2K1	Mitogen-Activated Protein Kinase Kinase 1	Protein Coding	Q02750	67	GC15P066386	7.71318769454956	https://www.genecards.org/cgi-bin/carddisp.pl?gene=MAP2K1
PTBP1	Polypyrimidine Tract Binding Protein 1	Protein Coding	P26599	55	GC19P000797	7.68067979812622	https://www.genecards.org/cgi-bin/carddisp.pl?gene=PTBP1
PLK1	Polo Like Kinase 1	Protein Coding	P53350	64	GC16P120729	7.61781311035156	https://www.genecards.org/cgi-bin/carddisp.pl?gene=PLK1
RELA	RELA Proto-Oncogene, NF-KB Subunit	Protein Coding	Q04206	64	GC11M065653	7.61649131774902	https://www.genecards.org/cgi-bin/carddisp.pl?gene=RELA
HSP90B1	Heat Shock Protein 90 Beta Family Member 1	Protein Coding	P14625	60	GC12P103930	7.59134101867676	https://www.genecards.org/cgi-bin/carddisp.pl?gene=HSP90B1
PDK4	Pyruvate Dehydrogenase Kinase 4	Protein Coding	Q16654	57	GC07M095583	7.57957363128662	https://www.genecards.org/cgi-bin/carddisp.pl?gene=PDK4
NPM1	Nucleophosmin 1	Protein Coding	P06748	63	GC05P171387	7.57088661193848	https://www.genecards.org/cgi-bin/carddisp.pl?gene=NPM1
NQO1	NAD(P)H Quinone Dehydrogenase 1	Protein Coding	P15559	61	GC16M069706	7.56278800964355	https://www.genecards.org/cgi-bin/carddisp.pl?gene=NQO1
EPAS1	Endothelial PAS Domain Protein 1	Protein Coding	Q99814	64	GC02P046293	7.53436899185181	https://www.genecards.org/cgi-bin/carddisp.pl?gene=EPAS1
EEF1A1	Eukaryotic Translation Elongation Factor 1 Alpha 1	Protein Coding	P68104	57	GC06M107761	7.53250503540039	https://www.genecards.org/cgi-bin/carddisp.pl?gene=EEF1A1
BAP1	BRCA1 Associated Deubiquitinase 1	Protein Coding	Q92560	60	GC03M052401	7.52226543426514	https://www.genecards.org/cgi-bin/carddisp.pl?gene=BAP1
ESR1	Estrogen Receptor 1	Protein Coding	P03372	67	GC06P151656	7.51866054534912	https://www.genecards.org/cgi-bin/carddisp.pl?gene=ESR1
PDHB	Pyruvate Dehydrogenase E1 Subunit Beta	Protein Coding	P11177	60	GC03M058499	7.49623584747314	https://www.genecards.org/cgi-bin/carddisp.pl?gene=PDHB
SP1	Sp1 Transcription Factor	Protein Coding	P08047	60	GC12P053380	7.46358585357666	https://www.genecards.org/cgi-bin/carddisp.pl?gene=SP1
SLC7A6	Solute Carrier Family 7 Member 6	Protein Coding	Q92536	52	GC16P121912	7.40409421920776	https://www.genecards.org/cgi-bin/carddisp.pl?gene=SLC7A6
EZH2	Enhancer Of Zeste 2 Polycomb Repressive Complex 2 Subunit	Protein Coding	Q15910	66	GC07M148807	7.40259838104248	https://www.genecards.org/cgi-bin/carddisp.pl?gene=EZH2
CDH1	Cadherin 1	Protein Coding	P12830	62	GC16P068737	7.39623260498047	https://www.genecards.org/cgi-bin/carddisp.pl?gene=CDH1
MATR3	Matrin 3	Protein Coding	P43243	55	GC05P139274	7.39321994781494	https://www.genecards.org/cgi-bin/carddisp.pl?gene=MATR3
AKR1A1	Aldo-Keto Reductase Family 1 Member A1	Protein Coding	P14550	56	GC01P045550	7.39038276672363	https://www.genecards.org/cgi-bin/carddisp.pl?gene=AKR1A1
SDHA	Succinate Dehydrogenase Complex Flavoprotein Subunit A	Protein Coding	P31040	61	GC05P000248	7.34756517410278	https://www.genecards.org/cgi-bin/carddisp.pl?gene=SDHA
LEP	Leptin	Protein Coding	P41159	59	GC07P128241	7.34302425384521	https://www.genecards.org/cgi-bin/carddisp.pl?gene=LEP
VDAC1	Voltage Dependent Anion Channel 1	Protein Coding	P21796	59	GC05M133975	7.33918190002441	https://www.genecards.org/cgi-bin/carddisp.pl?gene=VDAC1
MFN2	Mitofusin 2	Protein Coding	O95140	61	GC01P011980	7.3185019493103	https://www.genecards.org/cgi-bin/carddisp.pl?gene=MFN2
ITGB1	Integrin Subunit Beta 1	Protein Coding	P05556	62	GC10M037195	7.31524705886841	https://www.genecards.org/cgi-bin/carddisp.pl?gene=ITGB1
BAX	BCL2 Associated X, Apoptosis Regulator	Protein Coding	Q07812	64	GC19P048954	7.29025411605835	https://www.genecards.org/cgi-bin/carddisp.pl?gene=BAX
PCK2	Phosphoenolpyruvate Carboxykinase 2, Mitochondrial	Protein Coding	Q16822	58	GC14P024094	7.28156089782715	https://www.genecards.org/cgi-bin/carddisp.pl?gene=PCK2
PPP2R1A	Protein Phosphatase 2 Scaffold Subunit Aalpha	Protein Coding	P30153	60	GC19P152992	7.24545097351074	https://www.genecards.org/cgi-bin/carddisp.pl?gene=PPP2R1A
ERBB4	Erb-B2 Receptor Tyrosine Kinase 4	Protein Coding	Q15303	67	GC02M211375	7.22788286209106	https://www.genecards.org/cgi-bin/carddisp.pl?gene=ERBB4
JUN	Jun Proto-Oncogene, AP-1 Transcription Factor Subunit	Protein Coding	P05412	62	GC01M058780	7.21134090423584	https://www.genecards.org/cgi-bin/carddisp.pl?gene=JUN
PDK2	Pyruvate Dehydrogenase Kinase 2	Protein Coding	Q15119	54	GC17P155120	7.14472484588623	https://www.genecards.org/cgi-bin/carddisp.pl?gene=PDK2
MCL1	MCL1 Apoptosis Regulator, BCL2 Family Member	Protein Coding	Q07820	62	GC01M167251	7.1171293258667	https://www.genecards.org/cgi-bin/carddisp.pl?gene=MCL1
SIRT1	Sirtuin 1	Protein Coding	Q96EB6	62	GC10P067884	7.11407470703125	https://www.genecards.org/cgi-bin/carddisp.pl?gene=SIRT1
SLC25A13	Solute Carrier Family 25 Member 13	Protein Coding	Q9UJS0	58	GC07M096120	7.10559272766113	https://www.genecards.org/cgi-bin/carddisp.pl?gene=SLC25A13
UCP2	Uncoupling Protein 2	Protein Coding	P55851	58	GC11M073974	7.09284353256226	https://www.genecards.org/cgi-bin/carddisp.pl?gene=UCP2
ADPGK	ADP Dependent Glucokinase	Protein Coding	Q9BRR6	50	GC15M072751	7.07835865020752	https://www.genecards.org/cgi-bin/carddisp.pl?gene=ADPGK
E2F1	E2F Transcription Factor 1	Protein Coding	Q01094	57	GC20M033675	7.07621288299561	https://www.genecards.org/cgi-bin/carddisp.pl?gene=E2F1
ACLY	ATP Citrate Lyase	Protein Coding	P53396	59	GC17M041866	7.07033538818359	https://www.genecards.org/cgi-bin/carddisp.pl?gene=ACLY
AXL	AXL Receptor Tyrosine Kinase	Protein Coding	P30530	64	GC19P041219	7.04421949386597	https://www.genecards.org/cgi-bin/carddisp.pl?gene=AXL
SQSTM1	Sequestosome 1	Protein Coding	Q13501	62	GC05P179806	7.02035522460938	https://www.genecards.org/cgi-bin/carddisp.pl?gene=SQSTM1
MAPK1	Mitogen-Activated Protein Kinase 1	Protein Coding	P28482	65	GC22M021759	7.00817728042603	https://www.genecards.org/cgi-bin/carddisp.pl?gene=MAPK1
ATP5F1A	ATP Synthase F1 Subunit Alpha	Protein Coding	P25705	59	GC18M046081	6.98833465576172	https://www.genecards.org/cgi-bin/carddisp.pl?gene=ATP5F1A
CPT1A	Carnitine Palmitoyltransferase 1A	Protein Coding	P50416	61	GC11M068754	6.98335075378418	https://www.genecards.org/cgi-bin/carddisp.pl?gene=CPT1A
IFNG	Interferon Gamma	Protein Coding	P01579	63	GC12M068154	6.97017002105713	https://www.genecards.org/cgi-bin/carddisp.pl?gene=IFNG
HSPA9	Heat Shock Protein Family A (Hsp70) Member 9	Protein Coding	P38646	61	GC05M138554	6.94219493865967	https://www.genecards.org/cgi-bin/carddisp.pl?gene=HSPA9
HSPB1	Heat Shock Protein Family B (Small) Member 1	Protein Coding	P04792	65	GC07P076302	6.93785333633423	https://www.genecards.org/cgi-bin/carddisp.pl?gene=HSPB1
HDAC1	Histone Deacetylase 1	Protein Coding	Q13547	63	GC01P032292	6.93654632568359	https://www.genecards.org/cgi-bin/carddisp.pl?gene=HDAC1
YBX1	Y-Box Binding Protein 1	Protein Coding	P67809	54	GC01P042682	6.93287086486816	https://www.genecards.org/cgi-bin/carddisp.pl?gene=YBX1
MT-CO2	Mitochondrially Encoded Cytochrome C Oxidase II	Protein Coding	P00403	50	GCMTP007587	6.89458179473877	https://www.genecards.org/cgi-bin/carddisp.pl?gene=MT-CO2
FOXO3	Forkhead Box O3	Protein Coding	O43524	60	GC06P108559	6.88111448287964	https://www.genecards.org/cgi-bin/carddisp.pl?gene=FOXO3
GNAS	GNAS Complex Locus	Protein Coding	P84996	63	GC20P058839	6.87217092514038	https://www.genecards.org/cgi-bin/carddisp.pl?gene=GNAS
ISCU	Iron-Sulfur Cluster Assembly Enzyme	Protein Coding	Q9H1K1	57	GC12P108561	6.86577320098877	https://www.genecards.org/cgi-bin/carddisp.pl?gene=ISCU
PRKAA2	Protein Kinase AMP-Activated Catalytic Subunit Alpha 2	Protein Coding	P54646	61	GC01P056645	6.85876607894897	https://www.genecards.org/cgi-bin/carddisp.pl?gene=PRKAA2
CRP	C-Reactive Protein	Protein Coding	P02741	58	GC01M167583	6.8561315536499	https://www.genecards.org/cgi-bin/carddisp.pl?gene=CRP
NFKB1	Nuclear Factor Kappa B Subunit 1	Protein Coding	P19838	66	GC04P102501	6.85601234436035	https://www.genecards.org/cgi-bin/carddisp.pl?gene=NFKB1
PIM2	Pim-2 Proto-Oncogene, Serine/Threonine Kinase	Protein Coding	Q9P1W9	57	GC0XM048913	6.84804725646973	https://www.genecards.org/cgi-bin/carddisp.pl?gene=PIM2
ACAT1	Acetyl-CoA Acetyltransferase 1	Protein Coding	P24752	63	GC11P109833	6.84772205352783	https://www.genecards.org/cgi-bin/carddisp.pl?gene=ACAT1
PTK2	Protein Tyrosine Kinase 2	Protein Coding	Q05397	61	GC08M140657	6.84608268737793	https://www.genecards.org/cgi-bin/carddisp.pl?gene=PTK2
PPARGC1A	PPARG Coactivator 1 Alpha	Protein Coding	Q9UBK2	60	GC04M023755	6.83952617645264	https://www.genecards.org/cgi-bin/carddisp.pl?gene=PPARGC1A
IGF2BP2	Insulin Like Growth Factor 2 MRNA Binding Protein 2	Protein Coding	Q9Y6M1	57	GC03M185643	6.83800888061523	https://www.genecards.org/cgi-bin/carddisp.pl?gene=IGF2BP2
VIM	Vimentin	Protein Coding	P08670	64	GC10P017227	6.81022167205811	https://www.genecards.org/cgi-bin/carddisp.pl?gene=VIM
RET	Ret Proto-Oncogene	Protein Coding	P07949	67	GC10P052615	6.79106044769287	https://www.genecards.org/cgi-bin/carddisp.pl?gene=RET
SLC25A1	Solute Carrier Family 25 Member 1	Protein Coding	P53007	58	GC22M085596	6.75454425811768	https://www.genecards.org/cgi-bin/carddisp.pl?gene=SLC25A1
STAT1	Signal Transducer And Activator Of Transcription 1	Protein Coding	P42224	65	GC02M190908	6.74692916870117	https://www.genecards.org/cgi-bin/carddisp.pl?gene=STAT1
AIFM1	Apoptosis Inducing Factor Mitochondria Associated 1	Protein Coding	O95831	63	GC0XM130129	6.72339868545532	https://www.genecards.org/cgi-bin/carddisp.pl?gene=AIFM1
MDM2	MDM2 Proto-Oncogene	Protein Coding	Q00987	67	GC12P068808	6.7168664932251	https://www.genecards.org/cgi-bin/carddisp.pl?gene=MDM2
ANXA5	Annexin A5	Protein Coding	P08758	60	GC04M121667	6.67983818054199	https://www.genecards.org/cgi-bin/carddisp.pl?gene=ANXA5
DLD	Dihydrolipoamide Dehydrogenase	Protein Coding	P09622	62	GC07P110986	6.67440223693848	https://www.genecards.org/cgi-bin/carddisp.pl?gene=DLD
WWOX	WW Domain Containing Oxidoreductase	Protein Coding	Q9NZC7	60	GC16P078099	6.65637922286987	https://www.genecards.org/cgi-bin/carddisp.pl?gene=WWOX
IGF1R	Insulin Like Growth Factor 1 Receptor	Protein Coding	P08069	68	GC15P098648	6.61740112304688	https://www.genecards.org/cgi-bin/carddisp.pl?gene=IGF1R
SKP2	S-Phase Kinase Associated Protein 2	Protein Coding	Q13309	58	GC05P036151	6.61449909210205	https://www.genecards.org/cgi-bin/carddisp.pl?gene=SKP2
SOX2	SRY-Box Transcription Factor 2	Protein Coding	P48431	58	GC03P181711	6.60233211517334	https://www.genecards.org/cgi-bin/carddisp.pl?gene=SOX2
CASP3	Caspase 3	Protein Coding	P42574	62	GC04M184627	6.57803058624268	https://www.genecards.org/cgi-bin/carddisp.pl?gene=CASP3
HDAC2	Histone Deacetylase 2	Protein Coding	Q92769	65	GC06M113933	6.51572799682617	https://www.genecards.org/cgi-bin/carddisp.pl?gene=HDAC2
IL1B	Interleukin 1 Beta	Protein Coding	P01584	60	GC02M112829	6.49380683898926	https://www.genecards.org/cgi-bin/carddisp.pl?gene=IL1B
TNFSF10	TNF Superfamily Member 10	Protein Coding	P50591	58	GC03M172505	6.48546123504639	https://www.genecards.org/cgi-bin/carddisp.pl?gene=TNFSF10
PCNA	Proliferating Cell Nuclear Antigen	Protein Coding	P12004	63	GC20M005114	6.48218154907227	https://www.genecards.org/cgi-bin/carddisp.pl?gene=PCNA
ANXA2	Annexin A2	Protein Coding	P07355	60	GC15M060347	6.4595890045166	https://www.genecards.org/cgi-bin/carddisp.pl?gene=ANXA2
BIN1	Bridging Integrator 1	Protein Coding	O00499	60	GC02M127048	6.4464054107666	https://www.genecards.org/cgi-bin/carddisp.pl?gene=BIN1
XDH	Xanthine Dehydrogenase	Protein Coding	P47989	60	GC02M031334	6.43801116943359	https://www.genecards.org/cgi-bin/carddisp.pl?gene=XDH
HSPA1A	Heat Shock Protein Family A (Hsp70) Member 1A	Protein Coding	P0DMV8	60	GC06P181910	6.4344367980957	https://www.genecards.org/cgi-bin/carddisp.pl?gene=HSPA1A
XRCC6	X-Ray Repair Cross Complementing 6	Protein Coding	P12956	58	GC22P092280	6.43374061584473	https://www.genecards.org/cgi-bin/carddisp.pl?gene=XRCC6
MMP9	Matrix Metallopeptidase 9	Protein Coding	P14780	66	GC20P046008	6.42341375350952	https://www.genecards.org/cgi-bin/carddisp.pl?gene=MMP9
ACADVL	Acyl-CoA Dehydrogenase Very Long Chain	Protein Coding	P49748	59	GC17P153721	6.41228151321411	https://www.genecards.org/cgi-bin/carddisp.pl?gene=ACADVL
TKT	Transketolase	Protein Coding	P29401	58	GC03M053224	6.40382289886475	https://www.genecards.org/cgi-bin/carddisp.pl?gene=TKT
ZEB1	Zinc Finger E-Box Binding Homeobox 1	Protein Coding	P37275	62	GC10P031318	6.39621925354004	https://www.genecards.org/cgi-bin/carddisp.pl?gene=ZEB1
NDUFA9	NADH:Ubiquinone Oxidoreductase Subunit A9	Protein Coding	Q16795	55	GC12P004649	6.3533787727356	https://www.genecards.org/cgi-bin/carddisp.pl?gene=NDUFA9
NOX4	NADPH Oxidase 4	Protein Coding	Q9NPH5	55	GC11M089324	6.34923124313354	https://www.genecards.org/cgi-bin/carddisp.pl?gene=NOX4
MT-ND1	Mitochondrially Encoded NADH:Ubiquinone Oxidoreductase Core Subunit 1	Protein Coding	P03886	47	GCMTP003309	6.34350919723511	https://www.genecards.org/cgi-bin/carddisp.pl?gene=MT-ND1
ADIPOQ	Adiponectin, C1Q And Collagen Domain Containing	Protein Coding	Q15848	59	GC03P186842	6.33344841003418	https://www.genecards.org/cgi-bin/carddisp.pl?gene=ADIPOQ
PRKN	Parkin RBR E3 Ubiquitin Protein Ligase	Protein Coding	O60260	62	GC06M161348	6.32624244689941	https://www.genecards.org/cgi-bin/carddisp.pl?gene=PRKN
HSPA4	Heat Shock Protein Family A (Hsp70) Member 4	Protein Coding	P34932	55	GC05P133132	6.31694889068604	https://www.genecards.org/cgi-bin/carddisp.pl?gene=HSPA4
FOXO1	Forkhead Box O1	Protein Coding	Q12778	64	GC13M040555	6.3054347038269	https://www.genecards.org/cgi-bin/carddisp.pl?gene=FOXO1
FBP2	Fructose-Bisphosphatase 2	Protein Coding	O00757	55	GC09M094558	6.29477310180664	https://www.genecards.org/cgi-bin/carddisp.pl?gene=FBP2
SLC25A5	Solute Carrier Family 25 Member 5	Protein Coding	P05141	56	GC0XP119468	6.28677701950073	https://www.genecards.org/cgi-bin/carddisp.pl?gene=SLC25A5
POLG	DNA Polymerase Gamma, Catalytic Subunit	Protein Coding	P54098	61	GC15M163223	6.27849006652832	https://www.genecards.org/cgi-bin/carddisp.pl?gene=POLG
ACE	Angiotensin I Converting Enzyme	Protein Coding	P12821	64	GC17P063477	6.24268293380737	https://www.genecards.org/cgi-bin/carddisp.pl?gene=ACE
SMARCA4	SWI/SNF Related BAF Chromatin Remodeling Complex Subunit ATPase 4	Protein Coding	P51532	64	GC19P151807	6.23684644699097	https://www.genecards.org/cgi-bin/carddisp.pl?gene=SMARCA4
FUBP1	Far Upstream Element Binding Protein 1	Protein Coding	Q96AE4	51	GC01M077944	6.23592090606689	https://www.genecards.org/cgi-bin/carddisp.pl?gene=FUBP1
RPS6	Ribosomal Protein S6	Protein Coding	P62753	57	GC09M019375	6.2087025642395	https://www.genecards.org/cgi-bin/carddisp.pl?gene=RPS6
TRIM21	Tripartite Motif Containing 21	Protein Coding	P19474	55	GC11M004384	6.20208740234375	https://www.genecards.org/cgi-bin/carddisp.pl?gene=TRIM21
TYMP	Thymidine Phosphorylase	Protein Coding	P19971	60	GC22M050525	6.18188142776489	https://www.genecards.org/cgi-bin/carddisp.pl?gene=TYMP
NDUFS2	NADH:Ubiquinone Oxidoreductase Core Subunit S2	Protein Coding	O75306	57	GC01P161197	6.15982627868652	https://www.genecards.org/cgi-bin/carddisp.pl?gene=NDUFS2
CDKN1A	Cyclin Dependent Kinase Inhibitor 1A	Protein Coding	P38936	63	GC06P182020	6.15187120437622	https://www.genecards.org/cgi-bin/carddisp.pl?gene=CDKN1A
PGAM5	PGAM Family Member 5, Mitochondrial Serine/Threonine Protein Phosphatase	Protein Coding	Q96HS1	49	GC12P132710	6.14232635498047	https://www.genecards.org/cgi-bin/carddisp.pl?gene=PGAM5
GLS	Glutaminase	Protein Coding	O94925	62	GC02P190880	6.12382793426514	https://www.genecards.org/cgi-bin/carddisp.pl?gene=GLS
TXNIP	Thioredoxin Interacting Protein	Protein Coding	Q9H3M7	52	GC01M145992	6.11282110214233	https://www.genecards.org/cgi-bin/carddisp.pl?gene=TXNIP
DNM1L	Dynamin 1 Like	Protein Coding	O00429	61	GC12P032679	6.10406351089478	https://www.genecards.org/cgi-bin/carddisp.pl?gene=DNM1L
NDUFB11	NADH:Ubiquinone Oxidoreductase Subunit B11	Protein Coding	Q9NX14	52	GC0XM047142	6.08497428894043	https://www.genecards.org/cgi-bin/carddisp.pl?gene=NDUFB11
NUP93	Nucleoporin 93	Protein Coding	Q8N1F7	52	GC16P121606	6.07871103286743	https://www.genecards.org/cgi-bin/carddisp.pl?gene=NUP93
ARG1	Arginase 1	Protein Coding	P05089	62	GC06P183096	6.07251167297363	https://www.genecards.org/cgi-bin/carddisp.pl?gene=ARG1
MTDH	Metadherin	Protein Coding	Q86UE4	51	GC08P097644	6.06830501556396	https://www.genecards.org/cgi-bin/carddisp.pl?gene=MTDH
AR	Androgen Receptor	Protein Coding	P10275	65	GC0XP067544	6.04817867279053	https://www.genecards.org/cgi-bin/carddisp.pl?gene=AR
CXCL8	C-X-C Motif Chemokine Ligand 8	Protein Coding	P10145	57	GC04P073740	6.04807233810425	https://www.genecards.org/cgi-bin/carddisp.pl?gene=CXCL8
MPC2	Mitochondrial Pyruvate Carrier 2	Protein Coding	O95563	48	GC01M167916	6.03583240509033	https://www.genecards.org/cgi-bin/carddisp.pl?gene=MPC2
OXA1L	OXA1L Mitochondrial Inner Membrane Insertase	Protein Coding	Q15070	51	GC14P022766	6.03304481506348	https://www.genecards.org/cgi-bin/carddisp.pl?gene=OXA1L
JAK2	Janus Kinase 2	Protein Coding	O60674	66	GC09P004985	6.02628135681152	https://www.genecards.org/cgi-bin/carddisp.pl?gene=JAK2
YWHAE	Tyrosine 3-Monooxygenase/Tryptophan 5-Monooxygenase Activation Protein Epsilon	Protein Coding	P62258	62	GC17M095893	6.01862621307373	https://www.genecards.org/cgi-bin/carddisp.pl?gene=YWHAE
CD274	CD274 Molecule	Protein Coding	Q9NZQ7	58	GC09P005450	6.01551818847656	https://www.genecards.org/cgi-bin/carddisp.pl?gene=CD274
NDUFS4	NADH:Ubiquinone Oxidoreductase Subunit S4	Protein Coding	O43181	55	GC05P053560	6.00071048736572	https://www.genecards.org/cgi-bin/carddisp.pl?gene=NDUFS4
HSPA8	Heat Shock Protein Family A (Hsp70) Member 8	Protein Coding	P11142	62	GC11M123057	5.99131870269775	https://www.genecards.org/cgi-bin/carddisp.pl?gene=HSPA8
GLO1	Glyoxalase I	Protein Coding	Q04760	57	GC06M106643	5.97975158691406	https://www.genecards.org/cgi-bin/carddisp.pl?gene=GLO1
SPP1	Secreted Phosphoprotein 1	Protein Coding	P10451	57	GC04P087975	5.97515630722046	https://www.genecards.org/cgi-bin/carddisp.pl?gene=SPP1
PRMT5	Protein Arginine Methyltransferase 5	Protein Coding	O14744	59	GC14M022920	5.9519624710083	https://www.genecards.org/cgi-bin/carddisp.pl?gene=PRMT5
PDHX	Pyruvate Dehydrogenase Complex Component X	Protein Coding	O00330	59	GC11P034894	5.94608783721924	https://www.genecards.org/cgi-bin/carddisp.pl?gene=PDHX
SND1	Staphylococcal Nuclease And Tudor Domain Containing 1	Protein Coding	Q7KZF4	52	GC07P127652	5.94095516204834	https://www.genecards.org/cgi-bin/carddisp.pl?gene=SND1
IL10	Interleukin 10	Protein Coding	P22301	60	GC01M206767	5.94033527374268	https://www.genecards.org/cgi-bin/carddisp.pl?gene=IL10
ATP5PO	ATP Synthase Peripheral Stalk Subunit OSCP	Protein Coding	P48047	57	GC21M033904	5.93556785583496	https://www.genecards.org/cgi-bin/carddisp.pl?gene=ATP5PO
KARS1	Lysyl-TRNA Synthetase 1	Protein Coding	Q15046	57	GC16M076115	5.92964506149292	https://www.genecards.org/cgi-bin/carddisp.pl?gene=KARS1
RPS6KB1	Ribosomal Protein S6 Kinase B1	Protein Coding	P23443	63	GC17P059893	5.92805147171021	https://www.genecards.org/cgi-bin/carddisp.pl?gene=RPS6KB1
MT-ND5	Mitochondrially Encoded NADH:Ubiquinone Oxidoreductase Core Subunit 5	Protein Coding	P03915	45	GCMTP012339	5.92659091949463	https://www.genecards.org/cgi-bin/carddisp.pl?gene=MT-ND5
FOXP3	Forkhead Box P3	Protein Coding	Q9BZS1	59	GC0XM049250	5.92274570465088	https://www.genecards.org/cgi-bin/carddisp.pl?gene=FOXP3
HMGB3	High Mobility Group Box 3	Protein Coding	O15347	54	GC0XP150980	5.91630077362061	https://www.genecards.org/cgi-bin/carddisp.pl?gene=HMGB3
GSTP1	Glutathione S-Transferase Pi 1	Protein Coding	P09211	62	GC11P067583	5.90918493270874	https://www.genecards.org/cgi-bin/carddisp.pl?gene=GSTP1
RRM2B	Ribonucleotide Reductase Regulatory TP53 Inducible Subunit M2B	Protein Coding	Q7LG56	61	GC08M102204	5.90291881561279	https://www.genecards.org/cgi-bin/carddisp.pl?gene=RRM2B
ACACA	Acetyl-CoA Carboxylase Alpha	Protein Coding	Q13085	62	GC17M037084	5.89384269714355	https://www.genecards.org/cgi-bin/carddisp.pl?gene=ACACA
PTTG1	PTTG1 Regulator Of Sister Chromatid Separation, Securin	Protein Coding	O95997	54	GC05P160930	5.88744735717773	https://www.genecards.org/cgi-bin/carddisp.pl?gene=PTTG1
TXN	Thioredoxin	Protein Coding	P10599	59	GC09M110243	5.85565376281738	https://www.genecards.org/cgi-bin/carddisp.pl?gene=TXN
COPS5	COP9 Signalosome Subunit 5	Protein Coding	Q92905	55	GC08M067043	5.84156322479248	https://www.genecards.org/cgi-bin/carddisp.pl?gene=COPS5
MDH1	Malate Dehydrogenase 1	Protein Coding	P40925	55	GC02P063557	5.83826732635498	https://www.genecards.org/cgi-bin/carddisp.pl?gene=MDH1
CTNND1	Catenin Delta 1	Protein Coding	O60716	58	GC11P059474	5.81908798217773	https://www.genecards.org/cgi-bin/carddisp.pl?gene=CTNND1
TCF7L2	Transcription Factor 7 Like 2	Protein Coding	Q9NQB0	59	GC10P112950	5.81474113464355	https://www.genecards.org/cgi-bin/carddisp.pl?gene=TCF7L2
FNDC5	Fibronectin Type III Domain Containing 5	Protein Coding	Q8NAU1	47	GC01M035669	5.81294631958008	https://www.genecards.org/cgi-bin/carddisp.pl?gene=FNDC5
NDUFS3	NADH:Ubiquinone Oxidoreductase Core Subunit S3	Protein Coding	O75489	58	GC11P049115	5.80447006225586	https://www.genecards.org/cgi-bin/carddisp.pl?gene=NDUFS3
CPOX	Coproporphyrinogen Oxidase	Protein Coding	P36551	58	GC03M098576	5.80018520355225	https://www.genecards.org/cgi-bin/carddisp.pl?gene=CPOX
MTFR2	Mitochondrial Fission Regulator 2	Protein Coding	Q6P444	40	GC06M136231	5.79827976226807	https://www.genecards.org/cgi-bin/carddisp.pl?gene=MTFR2
LIN28A	Lin-28 Homolog A	Protein Coding	Q9H9Z2	54	GC01P026410	5.79434442520142	https://www.genecards.org/cgi-bin/carddisp.pl?gene=LIN28A
NEK2	NIMA Related Kinase 2	Protein Coding	P51955	63	GC01M211658	5.77514171600342	https://www.genecards.org/cgi-bin/carddisp.pl?gene=NEK2
TLR4	Toll Like Receptor 4	Protein Coding	O00206	64	GC09P117704	5.76717853546143	https://www.genecards.org/cgi-bin/carddisp.pl?gene=TLR4
NDUFS1	NADH:Ubiquinone Oxidoreductase Core Subunit S1	Protein Coding	P28331	57	GC02M206114	5.75980949401855	https://www.genecards.org/cgi-bin/carddisp.pl?gene=NDUFS1
CCT2	Chaperonin Containing TCP1 Subunit 2	Protein Coding	P78371	54	GC12P069585	5.75888442993164	https://www.genecards.org/cgi-bin/carddisp.pl?gene=CCT2
ALDH9A1	Aldehyde Dehydrogenase 9 Family Member A1	Protein Coding	P49189	55	GC01M167734	5.7434549331665	https://www.genecards.org/cgi-bin/carddisp.pl?gene=ALDH9A1
CD44	CD44 Molecule (IN Blood Group)	Protein Coding	P16070	61	GC11P035139	5.73143434524536	https://www.genecards.org/cgi-bin/carddisp.pl?gene=CD44
PUS1	Pseudouridine Synthase 1	Protein Coding	Q9Y606	55	GC12P131929	5.70904445648193	https://www.genecards.org/cgi-bin/carddisp.pl?gene=PUS1
PPARA	Peroxisome Proliferator Activated Receptor Alpha	Protein Coding	Q07869	57	GC22P046150	5.70264625549316	https://www.genecards.org/cgi-bin/carddisp.pl?gene=PPARA
KAT2B	Lysine Acetyltransferase 2B	Protein Coding	Q92831	61	GC03P027241	5.69271230697632	https://www.genecards.org/cgi-bin/carddisp.pl?gene=KAT2B
PRKG1	Protein Kinase CGMP-Dependent 1	Protein Coding	Q13976	63	GC10P052996	5.69055461883545	https://www.genecards.org/cgi-bin/carddisp.pl?gene=PRKG1
GHRL	Ghrelin And Obestatin Prepropeptide	Protein Coding	Q9UBU3	54	GC03M010285	5.67974185943604	https://www.genecards.org/cgi-bin/carddisp.pl?gene=GHRL
TUFM	Tu Translation Elongation Factor, Mitochondrial	Protein Coding	P49411	57	GC16M050902	5.67885160446167	https://www.genecards.org/cgi-bin/carddisp.pl?gene=TUFM
XBP1	X-Box Binding Protein 1	Protein Coding	P17861	59	GC22M028794	5.67208862304688	https://www.genecards.org/cgi-bin/carddisp.pl?gene=XBP1
IMMT	Inner Membrane Mitochondrial Protein	Protein Coding	Q16891	52	GC02M086144	5.66988611221313	https://www.genecards.org/cgi-bin/carddisp.pl?gene=IMMT
YY1	YY1 Transcription Factor	Protein Coding	P25490	61	GC14P100238	5.66608619689941	https://www.genecards.org/cgi-bin/carddisp.pl?gene=YY1
NCL	Nucleolin	Protein Coding	P19338	57	GC02M231453	5.66340827941895	https://www.genecards.org/cgi-bin/carddisp.pl?gene=NCL
BAG3	BAG Cochaperone 3	Protein Coding	O95817	55	GC10P119651	5.66138410568237	https://www.genecards.org/cgi-bin/carddisp.pl?gene=BAG3
INSR	Insulin Receptor	Protein Coding	P06213	67	GC19M007112	5.65388202667236	https://www.genecards.org/cgi-bin/carddisp.pl?gene=INSR
PARP14	Poly(ADP-Ribose) Polymerase Family Member 14	Protein Coding	Q460N5	47	GC03P122680	5.65199613571167	https://www.genecards.org/cgi-bin/carddisp.pl?gene=PARP14
IGF2	Insulin Like Growth Factor 2	Protein Coding	P01344	61	GC11M015123	5.63509941101074	https://www.genecards.org/cgi-bin/carddisp.pl?gene=IGF2
EPO	Erythropoietin	Protein Coding	P01588	55	GC07P100720	5.63093948364258	https://www.genecards.org/cgi-bin/carddisp.pl?gene=EPO
ETFDH	Electron Transfer Flavoprotein Dehydrogenase	Protein Coding	Q16134	59	GC04P158672	5.62499237060547	https://www.genecards.org/cgi-bin/carddisp.pl?gene=ETFDH
SHMT2	Serine Hydroxymethyltransferase 2	Protein Coding	P34897	58	GC12P057229	5.61762428283691	https://www.genecards.org/cgi-bin/carddisp.pl?gene=SHMT2
TP73	Tumor Protein P73	Protein Coding	O15350	58	GC01P003652	5.60880517959595	https://www.genecards.org/cgi-bin/carddisp.pl?gene=TP73
TIMP1	TIMP Metallopeptidase Inhibitor 1	Protein Coding	P01033	57	GC0XP060812	5.60179996490479	https://www.genecards.org/cgi-bin/carddisp.pl?gene=TIMP1
MT-CO3	Mitochondrially Encoded Cytochrome C Oxidase III	Protein Coding	P00414	44	GCMTP009209	5.59665679931641	https://www.genecards.org/cgi-bin/carddisp.pl?gene=MT-CO3
GOT1	Glutamic-Oxaloacetic Transaminase 1	Protein Coding	P17174	58	GC10M099396	5.59252405166626	https://www.genecards.org/cgi-bin/carddisp.pl?gene=GOT1
ENTPD5	Ectonucleoside Triphosphate Diphosphohydrolase 5 (Inactive)	Protein Coding	O75356	55	GC14M074201	5.57536602020264	https://www.genecards.org/cgi-bin/carddisp.pl?gene=ENTPD5
SLC25A3	Solute Carrier Family 25 Member 3	Protein Coding	Q00325	58	GC12P098593	5.56739711761475	https://www.genecards.org/cgi-bin/carddisp.pl?gene=SLC25A3
CCL5	C-C Motif Chemokine Ligand 5	Protein Coding	P13501	56	GC17M035871	5.56526041030884	https://www.genecards.org/cgi-bin/carddisp.pl?gene=CCL5
DDX3X	DEAD-Box Helicase 3 X-Linked	Protein Coding	O00571	62	GC0XP041333	5.55924129486084	https://www.genecards.org/cgi-bin/carddisp.pl?gene=DDX3X
HMGA1	High Mobility Group AT-Hook 1	Protein Coding	P17096	59	GC06P181988	5.53355121612549	https://www.genecards.org/cgi-bin/carddisp.pl?gene=HMGA1
NDUFS8	NADH:Ubiquinone Oxidoreductase Core Subunit S8	Protein Coding	O00217	57	GC11P068030	5.53306102752686	https://www.genecards.org/cgi-bin/carddisp.pl?gene=NDUFS8
ETS1	ETS Proto-Oncogene 1, Transcription Factor	Protein Coding	P14921	61	GC11M128458	5.5268759727478	https://www.genecards.org/cgi-bin/carddisp.pl?gene=ETS1
SLC25A4	Solute Carrier Family 25 Member 4	Protein Coding	P12235	61	GC04P185143	5.5266056060791	https://www.genecards.org/cgi-bin/carddisp.pl?gene=SLC25A4
YWHAQ	Tyrosine 3-Monooxygenase/Tryptophan 5-Monooxygenase Activation Protein Theta	Protein Coding	P27348	60	GC02M009583	5.51848983764648	https://www.genecards.org/cgi-bin/carddisp.pl?gene=YWHAQ
XRCC1	X-Ray Repair Cross Complementing 1	Protein Coding	P18887	58	GC19M043543	5.51003456115723	https://www.genecards.org/cgi-bin/carddisp.pl?gene=XRCC1
KLF4	KLF Transcription Factor 4	Protein Coding	O43474	60	GC09M107484	5.47890901565552	https://www.genecards.org/cgi-bin/carddisp.pl?gene=KLF4
POLG2	DNA Polymerase Gamma 2, Accessory Subunit	Protein Coding	Q9UHN1	53	GC17M064477	5.47492122650146	https://www.genecards.org/cgi-bin/carddisp.pl?gene=POLG2
TWIST1	Twist Family BHLH Transcription Factor 1	Protein Coding	Q15672	60	GC07M019020	5.47289037704468	https://www.genecards.org/cgi-bin/carddisp.pl?gene=TWIST1
MT-ND4	Mitochondrially Encoded NADH:Ubiquinone Oxidoreductase Core Subunit 4	Protein Coding	P03905	44	GCMTP010762	5.46504926681519	https://www.genecards.org/cgi-bin/carddisp.pl?gene=MT-ND4
RTN4	Reticulon 4	Protein Coding	Q9NQC3	57	GC02M054934	5.46226692199707	https://www.genecards.org/cgi-bin/carddisp.pl?gene=RTN4
ETFA	Electron Transfer Flavoprotein Subunit Alpha	Protein Coding	P13804	58	GC15M162854	5.45221138000488	https://www.genecards.org/cgi-bin/carddisp.pl?gene=ETFA
PRPF8	Pre-MRNA Processing Factor 8	Protein Coding	Q6P2Q9	54	GC17M001650	5.44175815582275	https://www.genecards.org/cgi-bin/carddisp.pl?gene=PRPF8
PIK3R1	Phosphoinositide-3-Kinase Regulatory Subunit 1	Protein Coding	P27986	65	GC05P068215	5.43613624572754	https://www.genecards.org/cgi-bin/carddisp.pl?gene=PIK3R1
RPL6	Ribosomal Protein L6	Protein Coding	Q02878	51	GC12M112320	5.42969655990601	https://www.genecards.org/cgi-bin/carddisp.pl?gene=RPL6
CCN2	Cellular Communication Network Factor 2	Protein Coding	P29279	58	GC06M131948	5.42526960372925	https://www.genecards.org/cgi-bin/carddisp.pl?gene=CCN2
PDIA3	Protein Disulfide Isomerase Family A Member 3	Protein Coding	P30101	57	GC15P043746	5.42157936096191	https://www.genecards.org/cgi-bin/carddisp.pl?gene=PDIA3
EPRS1	Glutamyl-Prolyl-TRNA Synthetase 1	Protein Coding	P07814	57	GC01M219969	5.41885662078857	https://www.genecards.org/cgi-bin/carddisp.pl?gene=EPRS1
MLXIPL	MLX Interacting Protein Like	Protein Coding	Q9NP71	55	GC07M073593	5.41864156723022	https://www.genecards.org/cgi-bin/carddisp.pl?gene=MLXIPL
NDUFB9	NADH:Ubiquinone Oxidoreductase Subunit B9	Protein Coding	Q9Y6M9	57	GC08P124539	5.4175443649292	https://www.genecards.org/cgi-bin/carddisp.pl?gene=NDUFB9
MLH1	MutL Homolog 1	Protein Coding	P40692	62	GC03P036993	5.4147481918335	https://www.genecards.org/cgi-bin/carddisp.pl?gene=MLH1
CYC1	Cytochrome C1	Protein Coding	P08574	57	GC08P144095	5.4077262878418	https://www.genecards.org/cgi-bin/carddisp.pl?gene=CYC1
ELAVL1	ELAV Like RNA Binding Protein 1	Protein Coding	Q15717	54	GC19M007958	5.39788436889648	https://www.genecards.org/cgi-bin/carddisp.pl?gene=ELAVL1
MAPK8	Mitogen-Activated Protein Kinase 8	Protein Coding	P45983	62	GC10P048306	5.38957929611206	https://www.genecards.org/cgi-bin/carddisp.pl?gene=MAPK8
XRCC5	X-Ray Repair Cross Complementing 5	Protein Coding	P13010	57	GC02P216107	5.3858208656311	https://www.genecards.org/cgi-bin/carddisp.pl?gene=XRCC5
WWTR1	WW Domain Containing Transcription Regulator 1	Protein Coding	Q9GZV5	50	GC03M149517	5.38393497467041	https://www.genecards.org/cgi-bin/carddisp.pl?gene=WWTR1
PRDX6	Peroxiredoxin 6	Protein Coding	P30041	59	GC01P173477	5.3835506439209	https://www.genecards.org/cgi-bin/carddisp.pl?gene=PRDX6
NONO	Non-POU Domain Containing Octamer Binding	Protein Coding	Q15233	58	GC0XP072017	5.3830451965332	https://www.genecards.org/cgi-bin/carddisp.pl?gene=NONO
PTGS2	Prostaglandin-Endoperoxide Synthase 2	Protein Coding	P35354	62	GC01M186671	5.37674951553345	https://www.genecards.org/cgi-bin/carddisp.pl?gene=PTGS2
BRCA1	BRCA1 DNA Repair Associated	Protein Coding	P38398	63	GC17M043044	5.3645544052124	https://www.genecards.org/cgi-bin/carddisp.pl?gene=BRCA1
SNAI1	Snail Family Transcriptional Repressor 1	Protein Coding	O95863	57	GC20P049982	5.36087226867676	https://www.genecards.org/cgi-bin/carddisp.pl?gene=SNAI1
MICU1	Mitochondrial Calcium Uptake 1	Protein Coding	Q9BPX6	55	GC10M072367	5.35666275024414	https://www.genecards.org/cgi-bin/carddisp.pl?gene=MICU1
GSK3B	Glycogen Synthase Kinase 3 Beta	Protein Coding	P49841	64	GC03M119821	5.34254550933838	https://www.genecards.org/cgi-bin/carddisp.pl?gene=GSK3B
TGM2	Transglutaminase 2	Protein Coding	P21980	60	GC20M038127	5.32987451553345	https://www.genecards.org/cgi-bin/carddisp.pl?gene=TGM2
VIRMA	Vir Like M6A Methyltransferase Associated	Protein Coding	Q69YN4	45	GC08M094496	5.32947635650635	https://www.genecards.org/cgi-bin/carddisp.pl?gene=VIRMA
MACROH2A1	MacroH2A.1 Histone	Protein Coding	O75367	54	GC05M135334	5.32318592071533	https://www.genecards.org/cgi-bin/carddisp.pl?gene=MACROH2A1
LRPPRC	Leucine Rich Pentatricopeptide Repeat Containing	Protein Coding	P42704	54	GC02M043886	5.31347990036011	https://www.genecards.org/cgi-bin/carddisp.pl?gene=LRPPRC
MUC1	Mucin 1, Cell Surface Associated	Protein Coding	P15941	61	GC01M155185	5.3130841255188	https://www.genecards.org/cgi-bin/carddisp.pl?gene=MUC1
HNF4A	Hepatocyte Nuclear Factor 4 Alpha	Protein Coding	P41235	62	GC20P044355	5.30831289291382	https://www.genecards.org/cgi-bin/carddisp.pl?gene=HNF4A
METTL3	Methyltransferase 3, N6-Adenosine-Methyltransferase Complex Catalytic Subunit	Protein Coding	Q86U44	54	GC14M021498	5.29812812805176	https://www.genecards.org/cgi-bin/carddisp.pl?gene=METTL3
RPS4X	Ribosomal Protein S4 X-Linked	Protein Coding	P62701	50	GC0XM072255	5.29241561889648	https://www.genecards.org/cgi-bin/carddisp.pl?gene=RPS4X
CDK1	Cyclin Dependent Kinase 1	Protein Coding	P06493	60	GC10P060772	5.28922939300537	https://www.genecards.org/cgi-bin/carddisp.pl?gene=CDK1
TNFSF11	TNF Superfamily Member 11	Protein Coding	O14788	62	GC13P042562	5.28812026977539	https://www.genecards.org/cgi-bin/carddisp.pl?gene=TNFSF11
SSRP1	Structure Specific Recognition Protein 1	Protein Coding	Q08945	50	GC11M139508	5.28631067276001	https://www.genecards.org/cgi-bin/carddisp.pl?gene=SSRP1
CDK2	Cyclin Dependent Kinase 2	Protein Coding	P24941	64	GC12P055966	5.28281402587891	https://www.genecards.org/cgi-bin/carddisp.pl?gene=CDK2
ATP5F1E	ATP Synthase F1 Subunit Epsilon	Protein Coding	P56381	54	GC20M059026	5.27836942672729	https://www.genecards.org/cgi-bin/carddisp.pl?gene=ATP5F1E
OGT	O-Linked N-Acetylglucosamine (GlcNAc) Transferase	Protein Coding	O15294	60	GC0XP072033	5.2761812210083	https://www.genecards.org/cgi-bin/carddisp.pl?gene=OGT
KDR	Kinase Insert Domain Receptor	Protein Coding	P35968	67	GC04M055078	5.27235889434814	https://www.genecards.org/cgi-bin/carddisp.pl?gene=KDR
NOS2	Nitric Oxide Synthase 2	Protein Coding	P35228	62	GC17M027756	5.26265335083008	https://www.genecards.org/cgi-bin/carddisp.pl?gene=NOS2
FBXW7	F-Box And WD Repeat Domain Containing 7	Protein Coding	Q969H0	58	GC04M152321	5.25421714782715	https://www.genecards.org/cgi-bin/carddisp.pl?gene=FBXW7
SETD2	SET Domain Containing 2, Histone Lysine Methyltransferase	Protein Coding	Q9BYW2	60	GC03M047033	5.25036811828613	https://www.genecards.org/cgi-bin/carddisp.pl?gene=SETD2
THBS1	Thrombospondin 1	Protein Coding	P07996	59	GC15P039581	5.24896240234375	https://www.genecards.org/cgi-bin/carddisp.pl?gene=THBS1
TARDBP	TAR DNA Binding Protein	Protein Coding	Q13148	60	GC01P075344	5.24066591262817	https://www.genecards.org/cgi-bin/carddisp.pl?gene=TARDBP
TUBB	Tubulin Beta Class I	Protein Coding	P07437	62	GC06P181873	5.23011493682861	https://www.genecards.org/cgi-bin/carddisp.pl?gene=TUBB
CSE1L	Chromosome Segregation 1 Like	Protein Coding	P55060	53	GC20P049046	5.22952651977539	https://www.genecards.org/cgi-bin/carddisp.pl?gene=CSE1L
CDC25A	Cell Division Cycle 25A	Protein Coding	P30304	61	GC03M048385	5.22849273681641	https://www.genecards.org/cgi-bin/carddisp.pl?gene=CDC25A
CFLAR	CASP8 And FADD Like Apoptosis Regulator	Protein Coding	O15519	57	GC02P204749	5.22632694244385	https://www.genecards.org/cgi-bin/carddisp.pl?gene=CFLAR
ETFB	Electron Transfer Flavoprotein Subunit Beta	Protein Coding	P38117	58	GC19M051345	5.22467279434204	https://www.genecards.org/cgi-bin/carddisp.pl?gene=ETFB
PRKCA	Protein Kinase C Alpha	Protein Coding	P17252	64	GC17P066302	5.22387886047363	https://www.genecards.org/cgi-bin/carddisp.pl?gene=PRKCA
PHB2	Prohibitin 2	Protein Coding	Q99623	56	GC12M006965	5.2201452255249	https://www.genecards.org/cgi-bin/carddisp.pl?gene=PHB2
SUCLG1	Succinate-CoA Ligase GDP/ADP-Forming Subunit Alpha	Protein Coding	P53597	58	GC02M084423	5.20499038696289	https://www.genecards.org/cgi-bin/carddisp.pl?gene=SUCLG1
SMAD3	SMAD Family Member 3	Protein Coding	P84022	66	GC15P067063	5.2042350769043	https://www.genecards.org/cgi-bin/carddisp.pl?gene=SMAD3
ACADM	Acyl-CoA Dehydrogenase Medium Chain	Protein Coding	P11310	59	GC01P075724	5.19612073898315	https://www.genecards.org/cgi-bin/carddisp.pl?gene=ACADM
ETHE1	ETHE1 Persulfide Dioxygenase	Protein Coding	O95571	55	GC19M043506	5.19259214401245	https://www.genecards.org/cgi-bin/carddisp.pl?gene=ETHE1
ATP5F1B	ATP Synthase F1 Subunit Beta	Protein Coding	P06576	57	GC12M060417	5.18883848190308	https://www.genecards.org/cgi-bin/carddisp.pl?gene=ATP5F1B
NDRG1	N-Myc Downstream Regulated 1	Protein Coding	Q92597	57	GC08M133237	5.1811728477478	https://www.genecards.org/cgi-bin/carddisp.pl?gene=NDRG1
PPBP	Pro-Platelet Basic Protein	Protein Coding	P02775	55	GC04M073986	5.17580842971802	https://www.genecards.org/cgi-bin/carddisp.pl?gene=PPBP
RPS27A	Ribosomal Protein S27a	Protein Coding	P62979	55	GC02P055231	5.16631889343262	https://www.genecards.org/cgi-bin/carddisp.pl?gene=RPS27A
CXCL12	C-X-C Motif Chemokine Ligand 12	Protein Coding	P48061	59	GC10M044370	5.16398429870605	https://www.genecards.org/cgi-bin/carddisp.pl?gene=CXCL12
RAN	RAN, Member RAS Oncogene Family	Protein Coding	P62826	56	GC12P139078	5.15010452270508	https://www.genecards.org/cgi-bin/carddisp.pl?gene=RAN
ACO2	Aconitase 2	Protein Coding	Q99798	59	GC22P092273	5.14912557601929	https://www.genecards.org/cgi-bin/carddisp.pl?gene=ACO2
SIRT4	Sirtuin 4	Protein Coding	Q9Y6E7	53	GC12P120291	5.14294338226318	https://www.genecards.org/cgi-bin/carddisp.pl?gene=SIRT4
NDUFV1	NADH:Ubiquinone Oxidoreductase Core Subunit V1	Protein Coding	P49821	58	GC11P107995	5.12484169006348	https://www.genecards.org/cgi-bin/carddisp.pl?gene=NDUFV1
GLUD1	Glutamate Dehydrogenase 1	Protein Coding	P00367	64	GC10M087050	5.12388563156128	https://www.genecards.org/cgi-bin/carddisp.pl?gene=GLUD1
BDNF	Brain Derived Neurotrophic Factor	Protein Coding	P23560	62	GC11M027654	5.11827516555786	https://www.genecards.org/cgi-bin/carddisp.pl?gene=BDNF
AGER	Advanced Glycosylation End-Product Specific Receptor	Protein Coding	Q15109	59	GC06M032180	5.11684799194336	https://www.genecards.org/cgi-bin/carddisp.pl?gene=AGER
SFXN1	Sideroflexin 1	Protein Coding	Q9H9B4	48	GC05P175477	5.11055088043213	https://www.genecards.org/cgi-bin/carddisp.pl?gene=SFXN1
AGK	Acylglycerol Kinase	Protein Coding	Q53H12	53	GC07P141551	5.10983657836914	https://www.genecards.org/cgi-bin/carddisp.pl?gene=AGK
PPARD	Peroxisome Proliferator Activated Receptor Delta	Protein Coding	Q03181	59	GC06P182001	5.10902404785156	https://www.genecards.org/cgi-bin/carddisp.pl?gene=PPARD
EIF4B	Eukaryotic Translation Initiation Factor 4B	Protein Coding	P23588	55	GC12P053006	5.1011962890625	https://www.genecards.org/cgi-bin/carddisp.pl?gene=EIF4B
DDX5	DEAD-Box Helicase 5	Protein Coding	P17844	59	GC17M064498	5.09758901596069	https://www.genecards.org/cgi-bin/carddisp.pl?gene=DDX5
HNRNPF	Heterogeneous Nuclear Ribonucleoprotein F	Protein Coding	P52597	53	GC10M043385	5.09095478057861	https://www.genecards.org/cgi-bin/carddisp.pl?gene=HNRNPF
SLC16A4	Solute Carrier Family 16 Member 4	Protein Coding	O15374	50	GC01M110362	5.08157730102539	https://www.genecards.org/cgi-bin/carddisp.pl?gene=SLC16A4
EGR1	Early Growth Response 1	Protein Coding	P18146	57	GC05P138465	5.06711959838867	https://www.genecards.org/cgi-bin/carddisp.pl?gene=EGR1
COPA	COPI Coat Complex Subunit Alpha	Protein Coding	P53621	55	GC01M160288	5.06627750396729	https://www.genecards.org/cgi-bin/carddisp.pl?gene=COPA
FAS	Fas Cell Surface Death Receptor	Protein Coding	P25445	64	GC10P124091	5.06453895568848	https://www.genecards.org/cgi-bin/carddisp.pl?gene=FAS
LGALS3	Galectin 3	Protein Coding	P17931	57	GC14P055124	5.04749870300293	https://www.genecards.org/cgi-bin/carddisp.pl?gene=LGALS3
SF3B3	Splicing Factor 3b Subunit 3	Protein Coding	Q15393	53	GC16P070523	5.04258632659912	https://www.genecards.org/cgi-bin/carddisp.pl?gene=SF3B3
ACTL6A	Actin Like 6A	Protein Coding	O96019	53	GC03P179562	5.02943992614746	https://www.genecards.org/cgi-bin/carddisp.pl?gene=ACTL6A
PGD	Phosphogluconate Dehydrogenase	Protein Coding	P52209	60	GC01P010398	5.02393198013306	https://www.genecards.org/cgi-bin/carddisp.pl?gene=PGD
CHKA	Choline Kinase Alpha	Protein Coding	P35790	57	GC11M068052	5.01345586776733	https://www.genecards.org/cgi-bin/carddisp.pl?gene=CHKA
NR1H4	Nuclear Receptor Subfamily 1 Group H Member 4	Protein Coding	Q96RI1	60	GC12P100473	5.00285768508911	https://www.genecards.org/cgi-bin/carddisp.pl?gene=NR1H4
CD47	CD47 Molecule	Protein Coding	Q08722	58	GC03M108043	4.99835157394409	https://www.genecards.org/cgi-bin/carddisp.pl?gene=CD47
LBR	Lamin B Receptor	Protein Coding	Q14739	59	GC01M225401	4.99715757369995	https://www.genecards.org/cgi-bin/carddisp.pl?gene=LBR
NRP1	Neuropilin 1	Protein Coding	O14786	61	GC10M033177	4.99239730834961	https://www.genecards.org/cgi-bin/carddisp.pl?gene=NRP1
PNP	Purine Nucleoside Phosphorylase	Protein Coding	P00491	62	GC14P057221	4.99069356918335	https://www.genecards.org/cgi-bin/carddisp.pl?gene=PNP
ANGPT2	Angiopoietin 2	Protein Coding	O15123	61	GC08M006499	4.98355627059937	https://www.genecards.org/cgi-bin/carddisp.pl?gene=ANGPT2
RBP4	Retinol Binding Protein 4	Protein Coding	P02753	58	GC10M093591	4.98299884796143	https://www.genecards.org/cgi-bin/carddisp.pl?gene=RBP4
MYCN	MYCN Proto-Oncogene, BHLH Transcription Factor	Protein Coding	P04198	59	GC02P015992	4.98282146453857	https://www.genecards.org/cgi-bin/carddisp.pl?gene=MYCN
TUBA1C	Tubulin Alpha 1c	Protein Coding	Q9BQE3	55	GC12P049188	4.97589588165283	https://www.genecards.org/cgi-bin/carddisp.pl?gene=TUBA1C
RPL10A	Ribosomal Protein L10a	Protein Coding	P62906	55	GC06P182005	4.97303771972656	https://www.genecards.org/cgi-bin/carddisp.pl?gene=RPL10A
ATP5F1D	ATP Synthase F1 Subunit Delta	Protein Coding	P30049	52	GC19P151390	4.9665355682373	https://www.genecards.org/cgi-bin/carddisp.pl?gene=ATP5F1D
RANBP2	RAN Binding Protein 2	Protein Coding	P49792	57	GC02P108719	4.96614265441895	https://www.genecards.org/cgi-bin/carddisp.pl?gene=RANBP2
EIF3B	Eukaryotic Translation Initiation Factor 3 Subunit B	Protein Coding	P55884	50	GC07P002354	4.95600175857544	https://www.genecards.org/cgi-bin/carddisp.pl?gene=EIF3B
SARNP	SAP Domain Containing Ribonucleoprotein	Protein Coding	P82979	45	GC12M055752	4.9547176361084	https://www.genecards.org/cgi-bin/carddisp.pl?gene=SARNP
UPF1	UPF1 RNA Helicase And ATPase	Protein Coding	Q92900	54	GC19P018831	4.94643259048462	https://www.genecards.org/cgi-bin/carddisp.pl?gene=UPF1
ABCC1	ATP Binding Cassette Subfamily C Member 1 (ABCC1 Blood Group)	Protein Coding	P33527	61	GC16P015949	4.94621467590332	https://www.genecards.org/cgi-bin/carddisp.pl?gene=ABCC1
CEBPA	CCAAT Enhancer Binding Protein Alpha	Protein Coding	P49715	60	GC19M033299	4.94264268875122	https://www.genecards.org/cgi-bin/carddisp.pl?gene=CEBPA
NOS3	Nitric Oxide Synthase 3	Protein Coding	P29474	62	GC07P165997	4.94168186187744	https://www.genecards.org/cgi-bin/carddisp.pl?gene=NOS3
IGFBP3	Insulin Like Growth Factor Binding Protein 3	Protein Coding	P17936	59	GC07M045912	4.93968439102173	https://www.genecards.org/cgi-bin/carddisp.pl?gene=IGFBP3
RPL7A	Ribosomal Protein L7a	Protein Coding	P62424	52	GC09P133348	4.93307876586914	https://www.genecards.org/cgi-bin/carddisp.pl?gene=RPL7A
TFRC	Transferrin Receptor	Protein Coding	P02786	64	GC03M196703	4.92028045654297	https://www.genecards.org/cgi-bin/carddisp.pl?gene=TFRC
HADHB	Hydroxyacyl-CoA Dehydrogenase Trifunctional Multienzyme Complex Subunit Beta	Protein Coding	P55084	59	GC02P026243	4.9161114692688	https://www.genecards.org/cgi-bin/carddisp.pl?gene=HADHB
HSP90AB1	Heat Shock Protein 90 Alpha Family Class B Member 1	Protein Coding	P08238	62	GC06P044246	4.91216278076172	https://www.genecards.org/cgi-bin/carddisp.pl?gene=HSP90AB1
CDH2	Cadherin 2	Protein Coding	P19022	64	GC18M038314	4.90885019302368	https://www.genecards.org/cgi-bin/carddisp.pl?gene=CDH2
SFN	Stratifin	Protein Coding	P31947	58	GC01P076458	4.90719985961914	https://www.genecards.org/cgi-bin/carddisp.pl?gene=SFN
SIRT5	Sirtuin 5	Protein Coding	Q9NXA8	58	GC06P013574	4.89825391769409	https://www.genecards.org/cgi-bin/carddisp.pl?gene=SIRT5
HUWE1	HECT, UBA And WWE Domain Containing E3 Ubiquitin Protein Ligase 1	Protein Coding	Q7Z6Z7	60	GC0XM053532	4.89624738693237	https://www.genecards.org/cgi-bin/carddisp.pl?gene=HUWE1
RPL14	Ribosomal Protein L14	Protein Coding	P50914	50	GC03P042232	4.89618682861328	https://www.genecards.org/cgi-bin/carddisp.pl?gene=RPL14
ATAD3A	ATPase Family AAA Domain Containing 3A	Protein Coding	Q9NVI7	52	GC01P074940	4.88931655883789	https://www.genecards.org/cgi-bin/carddisp.pl?gene=ATAD3A
FLT1	Fms Related Receptor Tyrosine Kinase 1	Protein Coding	P17948	64	GC13M028300	4.87524223327637	https://www.genecards.org/cgi-bin/carddisp.pl?gene=FLT1
CA9	Carbonic Anhydrase 9	Protein Coding	Q16790	59	GC09P035673	4.87315797805786	https://www.genecards.org/cgi-bin/carddisp.pl?gene=CA9
CDC42	Cell Division Cycle 42	Protein Coding	P60953	63	GC01P022052	4.86842155456543	https://www.genecards.org/cgi-bin/carddisp.pl?gene=CDC42
BCL2L1	BCL2 Like 1	Protein Coding	Q07817	62	GC20M031664	4.84834718704224	https://www.genecards.org/cgi-bin/carddisp.pl?gene=BCL2L1
AKT3	AKT Serine/Threonine Kinase 3	Protein Coding	Q9Y243	68	GC01M243488	4.84329605102539	https://www.genecards.org/cgi-bin/carddisp.pl?gene=AKT3
KPNB1	Karyopherin Subunit Beta 1	Protein Coding	Q14974	57	GC17P047649	4.8429594039917	https://www.genecards.org/cgi-bin/carddisp.pl?gene=KPNB1
MCM7	Minichromosome Maintenance Complex Component 7	Protein Coding	P33993	59	GC07M100092	4.83679628372192	https://www.genecards.org/cgi-bin/carddisp.pl?gene=MCM7
FOXA2	Forkhead Box A2	Protein Coding	Q9Y261	60	GC20M022581	4.82282304763794	https://www.genecards.org/cgi-bin/carddisp.pl?gene=FOXA2
FTO	FTO Alpha-Ketoglutarate Dependent Dioxygenase	Protein Coding	Q9C0B1	59	GC16P121535	4.8205509185791	https://www.genecards.org/cgi-bin/carddisp.pl?gene=FTO
RPL21	Ribosomal Protein L21	Protein Coding	P46778	55	GC13P027251	4.81590843200684	https://www.genecards.org/cgi-bin/carddisp.pl?gene=RPL21
SMYD3	SET And MYND Domain Containing 3	Protein Coding	Q9H7B4	50	GC01M245749	4.81315135955811	https://www.genecards.org/cgi-bin/carddisp.pl?gene=SMYD3
DNAH8	Dynein Axonemal Heavy Chain 8	Protein Coding	Q96JB1	50	GC06P182037	4.80836582183838	https://www.genecards.org/cgi-bin/carddisp.pl?gene=DNAH8
APOE	Apolipoprotein E	Protein Coding	P02649	62	GC19P152697	4.80589962005615	https://www.genecards.org/cgi-bin/carddisp.pl?gene=APOE
FZR1	Fizzy And Cell Division Cycle 20 Related 1	Protein Coding	Q9UM11	55	GC19P003506	4.80511713027954	https://www.genecards.org/cgi-bin/carddisp.pl?gene=FZR1
NDUFA10	NADH:Ubiquinone Oxidoreductase Subunit A10	Protein Coding	O95299	55	GC02M239893	4.79972076416016	https://www.genecards.org/cgi-bin/carddisp.pl?gene=NDUFA10
DNMT3A	DNA Methyltransferase 3 Alpha	Protein Coding	Q9Y6K1	65	GC02M025228	4.79724025726318	https://www.genecards.org/cgi-bin/carddisp.pl?gene=DNMT3A
COX5A	Cytochrome C Oxidase Subunit 5A	Protein Coding	P20674	57	GC15M074919	4.7937216758728	https://www.genecards.org/cgi-bin/carddisp.pl?gene=COX5A
DCD	Dermcidin	Protein Coding	P81605	48	GC12M054644	4.78878736495972	https://www.genecards.org/cgi-bin/carddisp.pl?gene=DCD
CD36	CD36 Molecule (CD36 Blood Group)	Protein Coding	P16671	63	GC07P080369	4.78847789764404	https://www.genecards.org/cgi-bin/carddisp.pl?gene=CD36
TRIM32	Tripartite Motif Containing 32	Protein Coding	Q13049	55	GC09P116687	4.78703022003174	https://www.genecards.org/cgi-bin/carddisp.pl?gene=TRIM32
CDC20	Cell Division Cycle 20	Protein Coding	Q12834	58	GC01P043358	4.78700685501099	https://www.genecards.org/cgi-bin/carddisp.pl?gene=CDC20
RACK1	Receptor For Activated C Kinase 1	Protein Coding	P63244	55	GC05M183449	4.78597164154053	https://www.genecards.org/cgi-bin/carddisp.pl?gene=RACK1
LIN28B	Lin-28 Homolog B	Protein Coding	Q6ZN17	54	GC06P182645	4.77955722808838	https://www.genecards.org/cgi-bin/carddisp.pl?gene=LIN28B
LMNB1	Lamin B1	Protein Coding	P20700	59	GC05P126776	4.77625226974487	https://www.genecards.org/cgi-bin/carddisp.pl?gene=LMNB1
ROCK1	Rho Associated Coiled-Coil Containing Protein Kinase 1	Protein Coding	Q13464	61	GC18M038236	4.75599575042725	https://www.genecards.org/cgi-bin/carddisp.pl?gene=ROCK1
MCCC2	Methylcrotonyl-CoA Carboxylase Subunit 2	Protein Coding	Q9HCC0	56	GC05P082791	4.74850177764893	https://www.genecards.org/cgi-bin/carddisp.pl?gene=MCCC2
KPNA2	Karyopherin Subunit Alpha 2	Protein Coding	P52292	58	GC17P068035	4.74558639526367	https://www.genecards.org/cgi-bin/carddisp.pl?gene=KPNA2
PDGFRB	Platelet Derived Growth Factor Receptor Beta	Protein Coding	P09619	67	GC05M150113	4.73587989807129	https://www.genecards.org/cgi-bin/carddisp.pl?gene=PDGFRB
CYB5R3	Cytochrome B5 Reductase 3	Protein Coding	P00387	57	GC22M086164	4.72874355316162	https://www.genecards.org/cgi-bin/carddisp.pl?gene=CYB5R3
LATS2	Large Tumor Suppressor Kinase 2	Protein Coding	Q9NRM7	58	GC13M020973	4.72720432281494	https://www.genecards.org/cgi-bin/carddisp.pl?gene=LATS2
AKT2	AKT Serine/Threonine Kinase 2	Protein Coding	P31751	67	GC19M040230	4.72428035736084	https://www.genecards.org/cgi-bin/carddisp.pl?gene=AKT2
PRDX4	Peroxiredoxin 4	Protein Coding	Q13162	53	GC0XP023665	4.71513652801514	https://www.genecards.org/cgi-bin/carddisp.pl?gene=PRDX4
GLDC	Glycine Decarboxylase	Protein Coding	P23378	60	GC09M006522	4.71506643295288	https://www.genecards.org/cgi-bin/carddisp.pl?gene=GLDC
ACTB	Actin Beta	Protein Coding	P60709	63	GC07M005854	4.71205139160156	https://www.genecards.org/cgi-bin/carddisp.pl?gene=ACTB
PROM1	Prominin 1	Protein Coding	O43490	60	GC04M015965	4.7077169418335	https://www.genecards.org/cgi-bin/carddisp.pl?gene=PROM1
STK11	Serine/Threonine Kinase 11	Protein Coding	Q15831	62	GC19P001177	4.6968412399292	https://www.genecards.org/cgi-bin/carddisp.pl?gene=STK11
TLR2	Toll Like Receptor 2	Protein Coding	O60603	65	GC04P153684	4.69674587249756	https://www.genecards.org/cgi-bin/carddisp.pl?gene=TLR2
BNIP3	BCL2 Interacting Protein 3	Protein Coding	Q12983	54	GC10M131966	4.67608261108398	https://www.genecards.org/cgi-bin/carddisp.pl?gene=BNIP3
SLC3A2	Solute Carrier Family 3 Member 2	Protein Coding	P08195	56	GC11P062856	4.67408561706543	https://www.genecards.org/cgi-bin/carddisp.pl?gene=SLC3A2
PSMD2	Proteasome 26S Subunit Ubiquitin Receptor, Non-ATPase 2	Protein Coding	Q13200	55	GC03P185761	4.67353677749634	https://www.genecards.org/cgi-bin/carddisp.pl?gene=PSMD2
SEC16A	SEC16 Homolog A, Endoplasmic Reticulum Export Factor	Protein Coding	O15027	47	GC09M136440	4.66497230529785	https://www.genecards.org/cgi-bin/carddisp.pl?gene=SEC16A
MT-ATP8	Mitochondrially Encoded ATP Synthase Membrane Subunit 8	Protein Coding	P03928	42	GCMTP008368	4.65712261199951	https://www.genecards.org/cgi-bin/carddisp.pl?gene=MT-ATP8
EEF2	Eukaryotic Translation Elongation Factor 2	Protein Coding	P13639	61	GC19M003976	4.6468563079834	https://www.genecards.org/cgi-bin/carddisp.pl?gene=EEF2
ARF4	ARF GTPase 4	Protein Coding	P18085	53	GC03M057572	4.64179086685181	https://www.genecards.org/cgi-bin/carddisp.pl?gene=ARF4
PDSS2	Decaprenyl Diphosphate Synthase Subunit 2	Protein Coding	Q86YH6	54	GC06M107152	4.63683986663818	https://www.genecards.org/cgi-bin/carddisp.pl?gene=PDSS2
ABCB1	ATP Binding Cassette Subfamily B Member 1	Protein Coding	P08183	64	GC07M087504	4.63261795043945	https://www.genecards.org/cgi-bin/carddisp.pl?gene=ABCB1
TOP2A	DNA Topoisomerase II Alpha	Protein Coding	P11388	63	GC17M040388	4.62948226928711	https://www.genecards.org/cgi-bin/carddisp.pl?gene=TOP2A
EPHA2	EPH Receptor A2	Protein Coding	P29317	65	GC01M016124	4.62803745269775	https://www.genecards.org/cgi-bin/carddisp.pl?gene=EPHA2
CASP9	Caspase 9	Protein Coding	P55211	61	GC01M022575	4.62638854980469	https://www.genecards.org/cgi-bin/carddisp.pl?gene=CASP9
PPP1CA	Protein Phosphatase 1 Catalytic Subunit Alpha	Protein Coding	P62136	61	GC11M139864	4.62474346160889	https://www.genecards.org/cgi-bin/carddisp.pl?gene=PPP1CA
PPP2R5D	Protein Phosphatase 2 Regulatory Subunit B'Delta	Protein Coding	Q14738	58	GC06P182067	4.62222242355347	https://www.genecards.org/cgi-bin/carddisp.pl?gene=PPP2R5D
IQGAP1	IQ Motif Containing GTPase Activating Protein 1	Protein Coding	P46940	55	GC15P090388	4.61568927764893	https://www.genecards.org/cgi-bin/carddisp.pl?gene=IQGAP1
DBNL	Drebrin Like	Protein Coding	Q9UJU6	51	GC07P044044	4.61538696289063	https://www.genecards.org/cgi-bin/carddisp.pl?gene=DBNL
MYH10	Myosin Heavy Chain 10	Protein Coding	P35580	58	GC17M008474	4.61536264419556	https://www.genecards.org/cgi-bin/carddisp.pl?gene=MYH10
RPL18	Ribosomal Protein L18	Protein Coding	Q07020	55	GC19M048615	4.61499547958374	https://www.genecards.org/cgi-bin/carddisp.pl?gene=RPL18
ABCC3	ATP Binding Cassette Subfamily C Member 3	Protein Coding	O15438	58	GC17P050634	4.61300563812256	https://www.genecards.org/cgi-bin/carddisp.pl?gene=ABCC3
NUP98	Nucleoporin 98 And 96 Precursor	Protein Coding	P52948	58	GC11M003671	4.61137771606445	https://www.genecards.org/cgi-bin/carddisp.pl?gene=NUP98
PARK7	Parkinsonism Associated Deglycase	Protein Coding	Q99497	60	GC01P075179	4.60514879226685	https://www.genecards.org/cgi-bin/carddisp.pl?gene=PARK7
GOT2	Glutamic-Oxaloacetic Transaminase 2	Protein Coding	P00505	60	GC16M058707	4.5999584197998	https://www.genecards.org/cgi-bin/carddisp.pl?gene=GOT2
MGME1	Mitochondrial Genome Maintenance Exonuclease 1	Protein Coding	Q9BQP7	49	GC20P017968	4.58297443389893	https://www.genecards.org/cgi-bin/carddisp.pl?gene=MGME1
PLOD2	Procollagen-Lysine,2-Oxoglutarate 5-Dioxygenase 2	Protein Coding	O00469	58	GC03M146035	4.58017683029175	https://www.genecards.org/cgi-bin/carddisp.pl?gene=PLOD2
DDX17	DEAD-Box Helicase 17	Protein Coding	Q92841	53	GC22M038483	4.57393836975098	https://www.genecards.org/cgi-bin/carddisp.pl?gene=DDX17
IDO1	Indoleamine 2,3-Dioxygenase 1	Protein Coding	P14902	59	GC08P044830	4.56437253952026	https://www.genecards.org/cgi-bin/carddisp.pl?gene=IDO1
JUP	Junction Plakoglobin	Protein Coding	P14923	61	GC17M041754	4.56233501434326	https://www.genecards.org/cgi-bin/carddisp.pl?gene=JUP
SERPINE1	Serpin Family E Member 1	Protein Coding	P05121	63	GC07P101127	4.55941534042358	https://www.genecards.org/cgi-bin/carddisp.pl?gene=SERPINE1
EWSR1	EWS RNA Binding Protein 1	Protein Coding	Q01844	57	GC22P091880	4.5560131072998	https://www.genecards.org/cgi-bin/carddisp.pl?gene=EWSR1
SFPQ	Splicing Factor Proline And Glutamine Rich	Protein Coding	P23246	55	GC01M035176	4.55498790740967	https://www.genecards.org/cgi-bin/carddisp.pl?gene=SFPQ
GPD1	Glycerol-3-Phosphate Dehydrogenase 1	Protein Coding	P21695	56	GC12P075094	4.5475811958313	https://www.genecards.org/cgi-bin/carddisp.pl?gene=GPD1
CAD	Carbamoyl-Phosphate Synthetase 2, Aspartate Transcarbamylase, And Dihydroorotase	Protein Coding	P27708	61	GC02P027217	4.54462766647339	https://www.genecards.org/cgi-bin/carddisp.pl?gene=CAD
IDH3B	Isocitrate Dehydrogenase (NAD(+)) 3 Non-Catalytic Subunit Beta	Protein Coding	O43837	55	GC20M002658	4.54041481018066	https://www.genecards.org/cgi-bin/carddisp.pl?gene=IDH3B
CTNNA1	Catenin Alpha 1	Protein Coding	P35221	60	GC05P138799	4.5392951965332	https://www.genecards.org/cgi-bin/carddisp.pl?gene=CTNNA1
ASPH	Aspartate Beta-Hydroxylase	Protein Coding	Q12797	55	GC08M061500	4.53668260574341	https://www.genecards.org/cgi-bin/carddisp.pl?gene=ASPH
AHNAK	AHNAK Nucleoprotein	Protein Coding	Q09666	48	GC11M139644	4.53103637695313	https://www.genecards.org/cgi-bin/carddisp.pl?gene=AHNAK
ACTA1	Actin Alpha 1, Skeletal Muscle	Protein Coding	P68133	61	GC01M230668	4.52271747589111	https://www.genecards.org/cgi-bin/carddisp.pl?gene=ACTA1
NAMPT	Nicotinamide Phosphoribosyltransferase	Protein Coding	P43490	60	GC07M106248	4.52066707611084	https://www.genecards.org/cgi-bin/carddisp.pl?gene=NAMPT
CHUK	Component Of Inhibitor Of Nuclear Factor Kappa B Kinase Complex	Protein Coding	O15111	63	GC10M100597	4.51237106323242	https://www.genecards.org/cgi-bin/carddisp.pl?gene=CHUK
SCO1	Synthesis Of Cytochrome C Oxidase 1	Protein Coding	O75880	57	GC17M010672	4.51013565063477	https://www.genecards.org/cgi-bin/carddisp.pl?gene=SCO1
PYCR2	Pyrroline-5-Carboxylate Reductase 2	Protein Coding	Q96C36	58	GC01M225919	4.50439643859863	https://www.genecards.org/cgi-bin/carddisp.pl?gene=PYCR2
NUP205	Nucleoporin 205	Protein Coding	Q92621	52	GC07P135557	4.5036883354187	https://www.genecards.org/cgi-bin/carddisp.pl?gene=NUP205
BECN1	Beclin 1	Protein Coding	Q14457	59	GC17M042810	4.49196815490723	https://www.genecards.org/cgi-bin/carddisp.pl?gene=BECN1
CIAPIN1	Cytokine Induced Apoptosis Inhibitor 1	Protein Coding	Q6FI81	47	GC16M057428	4.48915958404541	https://www.genecards.org/cgi-bin/carddisp.pl?gene=CIAPIN1
RPL19	Ribosomal Protein L19	Protein Coding	P84098	54	GC17P039200	4.48850631713867	https://www.genecards.org/cgi-bin/carddisp.pl?gene=RPL19
RPL17	Ribosomal Protein L17	Protein Coding	P18621	52	GC18M049488	4.48850631713867	https://www.genecards.org/cgi-bin/carddisp.pl?gene=RPL17
XRN2	5'-3' Exoribonuclease 2	Protein Coding	Q9H0D6	53	GC20P021303	4.48409652709961	https://www.genecards.org/cgi-bin/carddisp.pl?gene=XRN2
HNRNPC	Heterogeneous Nuclear Ribonucleoprotein C	Protein Coding	P07910	55	GC14M028709	4.46663761138916	https://www.genecards.org/cgi-bin/carddisp.pl?gene=HNRNPC
HADHA	Hydroxyacyl-CoA Dehydrogenase Trifunctional Multienzyme Complex Subunit Alpha	Protein Coding	P40939	59	GC02M026190	4.46249103546143	https://www.genecards.org/cgi-bin/carddisp.pl?gene=HADHA
ACTN1	Actinin Alpha 1	Protein Coding	P12814	62	GC14M068874	4.46161413192749	https://www.genecards.org/cgi-bin/carddisp.pl?gene=ACTN1
HNRNPR	Heterogeneous Nuclear Ribonucleoprotein R	Protein Coding	O43390	54	GC01M023303	4.46011161804199	https://www.genecards.org/cgi-bin/carddisp.pl?gene=HNRNPR
IRS1	Insulin Receptor Substrate 1	Protein Coding	P35568	61	GC02M226731	4.4579610824585	https://www.genecards.org/cgi-bin/carddisp.pl?gene=IRS1
ATP5F1C	ATP Synthase F1 Subunit Gamma	Protein Coding	P36542	50	GC10P007789	4.4574761390686	https://www.genecards.org/cgi-bin/carddisp.pl?gene=ATP5F1C
SFXN4	Sideroflexin 4	Protein Coding	Q6P4A7	51	GC10M119140	4.45593976974487	https://www.genecards.org/cgi-bin/carddisp.pl?gene=SFXN4
SOCS2	Suppressor Of Cytokine Signaling 2	Protein Coding	O14508	56	GC12P093569	4.45564842224121	https://www.genecards.org/cgi-bin/carddisp.pl?gene=SOCS2
NDRG2	NDRG Family Member 2	Protein Coding	Q9UN36	51	GC14M021016	4.45317649841309	https://www.genecards.org/cgi-bin/carddisp.pl?gene=NDRG2
TFAP2A	Transcription Factor AP-2 Alpha	Protein Coding	P05549	60	GC06M010393	4.44958209991455	https://www.genecards.org/cgi-bin/carddisp.pl?gene=TFAP2A
EIF4A3	Eukaryotic Translation Initiation Factor 4A3	Protein Coding	P38919	56	GC17M098176	4.44922161102295	https://www.genecards.org/cgi-bin/carddisp.pl?gene=EIF4A3
DNM2	Dynamin 2	Protein Coding	P50570	63	GC19P010718	4.44614410400391	https://www.genecards.org/cgi-bin/carddisp.pl?gene=DNM2
TEAD1	TEA Domain Transcription Factor 1	Protein Coding	P28347	60	GC11P012674	4.43915557861328	https://www.genecards.org/cgi-bin/carddisp.pl?gene=TEAD1
NDUFB10	NADH:Ubiquinone Oxidoreductase Subunit B10	Protein Coding	O96000	55	GC16P120164	4.41939258575439	https://www.genecards.org/cgi-bin/carddisp.pl?gene=NDUFB10
LAMP2	Lysosomal Associated Membrane Protein 2	Protein Coding	P13473	57	GC0XM120426	4.41746616363525	https://www.genecards.org/cgi-bin/carddisp.pl?gene=LAMP2
MMP14	Matrix Metallopeptidase 14	Protein Coding	P50281	64	GC14P057548	4.41592025756836	https://www.genecards.org/cgi-bin/carddisp.pl?gene=MMP14
IL17A	Interleukin 17A	Protein Coding	Q16552	55	GC06P052186	4.40888452529907	https://www.genecards.org/cgi-bin/carddisp.pl?gene=IL17A
FHL1	Four And A Half LIM Domains 1	Protein Coding	Q13642	58	GC0XP136146	4.40470361709595	https://www.genecards.org/cgi-bin/carddisp.pl?gene=FHL1
H1-4	H1.4 Linker Histone, Cluster Member	Protein Coding	P10412	54	GC06P184717	4.40419960021973	https://www.genecards.org/cgi-bin/carddisp.pl?gene=H1-4
CEBPB	CCAAT Enhancer Binding Protein Beta	Protein Coding	P17676	58	GC20P050190	4.40415477752686	https://www.genecards.org/cgi-bin/carddisp.pl?gene=CEBPB
PTPA	Protein Phosphatase 2 Phosphatase Activator	Protein Coding	Q15257	58	GC09P152908	4.39407730102539	https://www.genecards.org/cgi-bin/carddisp.pl?gene=PTPA
RMND1	Required For Meiotic Nuclear Division 1 Homolog	Protein Coding	Q9NWS8	50	GC06M151404	4.37356948852539	https://www.genecards.org/cgi-bin/carddisp.pl?gene=RMND1
IPO5	Importin 5	Protein Coding	O00410	50	GC13P097953	4.37239408493042	https://www.genecards.org/cgi-bin/carddisp.pl?gene=IPO5
GSR	Glutathione-Disulfide Reductase	Protein Coding	P00390	62	GC08M030678	4.37237930297852	https://www.genecards.org/cgi-bin/carddisp.pl?gene=GSR
CP	Ceruloplasmin	Protein Coding	P00450	62	GC03M149162	4.36836242675781	https://www.genecards.org/cgi-bin/carddisp.pl?gene=CP
FABP5	Fatty Acid Binding Protein 5	Protein Coding	Q01469	55	GC08P081282	4.36745166778564	https://www.genecards.org/cgi-bin/carddisp.pl?gene=FABP5
COX7A2L	Cytochrome C Oxidase Subunit 7A2 Like	Protein Coding	O14548	50	GC02M042312	4.36441469192505	https://www.genecards.org/cgi-bin/carddisp.pl?gene=COX7A2L
LGALS3BP	Galectin 3 Binding Protein	Protein Coding	Q08380	54	GC17M078971	4.36108493804932	https://www.genecards.org/cgi-bin/carddisp.pl?gene=LGALS3BP
KISS1	KiSS-1 Metastasis Suppressor	Protein Coding	Q15726	53	GC01M204190	4.35934257507324	https://www.genecards.org/cgi-bin/carddisp.pl?gene=KISS1
SPTBN1	Spectrin Beta, Non-Erythrocytic 1	Protein Coding	Q01082	57	GC02P054456	4.35874509811401	https://www.genecards.org/cgi-bin/carddisp.pl?gene=SPTBN1
PIK3CG	Phosphatidylinositol-4,5-Bisphosphate 3-Kinase Catalytic Subunit Gamma	Protein Coding	P48736	62	GC07P106865	4.35610723495483	https://www.genecards.org/cgi-bin/carddisp.pl?gene=PIK3CG
HTATIP2	HIV-1 Tat Interactive Protein 2	Protein Coding	Q9BUP3	52	GC11P020363	4.3523473739624	https://www.genecards.org/cgi-bin/carddisp.pl?gene=HTATIP2
PDIA6	Protein Disulfide Isomerase Family A Member 6	Protein Coding	Q15084	51	GC02M010784	4.34446430206299	https://www.genecards.org/cgi-bin/carddisp.pl?gene=PDIA6
PSMD6	Proteasome 26S Subunit, Non-ATPase 6	Protein Coding	Q15008	53	GC03M063973	4.34417819976807	https://www.genecards.org/cgi-bin/carddisp.pl?gene=PSMD6
CAVIN1	Caveolae Associated Protein 1	Protein Coding	Q6NZI2	54	GC17M097212	4.34337472915649	https://www.genecards.org/cgi-bin/carddisp.pl?gene=CAVIN1
WNT5A	Wnt Family Member 5A	Protein Coding	P41221	64	GC03M055465	4.34173965454102	https://www.genecards.org/cgi-bin/carddisp.pl?gene=WNT5A
NUP133	Nucleoporin 133	Protein Coding	Q8WUM0	54	GC01M230670	4.33652400970459	https://www.genecards.org/cgi-bin/carddisp.pl?gene=NUP133
LIMA1	LIM Domain And Actin Binding 1	Protein Coding	Q9UHB6	50	GC12M050175	4.33502149581909	https://www.genecards.org/cgi-bin/carddisp.pl?gene=LIMA1
TMPO	Thymopoietin	Protein Coding	P42166	58	GC12P098515	4.3345890045166	https://www.genecards.org/cgi-bin/carddisp.pl?gene=TMPO
TSR1	TSR1 Ribosome Maturation Factor	Protein Coding	Q2NL82	50	GC17M002322	4.33404016494751	https://www.genecards.org/cgi-bin/carddisp.pl?gene=TSR1
MAPK14	Mitogen-Activated Protein Kinase 14	Protein Coding	Q16539	64	GC06P182012	4.33085203170776	https://www.genecards.org/cgi-bin/carddisp.pl?gene=MAPK14
ALDH2	Aldehyde Dehydrogenase 2 Family Member	Protein Coding	P05091	64	GC12P111766	4.32699298858643	https://www.genecards.org/cgi-bin/carddisp.pl?gene=ALDH2
VWF	Von Willebrand Factor	Protein Coding	P04275	61	GC12M035631	4.32410335540771	https://www.genecards.org/cgi-bin/carddisp.pl?gene=VWF
NME1	NME/NM23 Nucleoside Diphosphate Kinase 1	Protein Coding	P15531	60	GC17P155153	4.31495761871338	https://www.genecards.org/cgi-bin/carddisp.pl?gene=NME1
IGF2BP3	Insulin Like Growth Factor 2 MRNA Binding Protein 3	Protein Coding	O00425	54	GC07M023830	4.31199502944946	https://www.genecards.org/cgi-bin/carddisp.pl?gene=IGF2BP3
PML	PML Nuclear Body Scaffold	Protein Coding	P29590	59	GC15P073994	4.31093168258667	https://www.genecards.org/cgi-bin/carddisp.pl?gene=PML
TFCP2	Transcription Factor CP2	Protein Coding	Q12800	52	GC12M051093	4.30567359924316	https://www.genecards.org/cgi-bin/carddisp.pl?gene=TFCP2
WDR77	WD Repeat Domain 77	Protein Coding	Q9BQA1	48	GC01M111439	4.30294036865234	https://www.genecards.org/cgi-bin/carddisp.pl?gene=WDR77
FOXP1	Forkhead Box P1	Protein Coding	Q9H334	57	GC03M070954	4.30162239074707	https://www.genecards.org/cgi-bin/carddisp.pl?gene=FOXP1
GDF15	Growth Differentiation Factor 15	Protein Coding	Q99988	56	GC19P152105	4.29879379272461	https://www.genecards.org/cgi-bin/carddisp.pl?gene=GDF15
SERPINA3	Serpin Family A Member 3	Protein Coding	P01011	56	GC14P094612	4.29293727874756	https://www.genecards.org/cgi-bin/carddisp.pl?gene=SERPINA3
FOXC1	Forkhead Box C1	Protein Coding	Q12948	55	GC06P002084	4.28992748260498	https://www.genecards.org/cgi-bin/carddisp.pl?gene=FOXC1
LASP1	LIM And SH3 Protein 1	Protein Coding	Q14847	53	GC17P038869	4.28538465499878	https://www.genecards.org/cgi-bin/carddisp.pl?gene=LASP1
KRT18	Keratin 18	Protein Coding	P05783	62	GC12P052948	4.28213405609131	https://www.genecards.org/cgi-bin/carddisp.pl?gene=KRT18
EZR	Ezrin	Protein Coding	P15311	59	GC06M158765	4.28127002716064	https://www.genecards.org/cgi-bin/carddisp.pl?gene=EZR
VDAC2	Voltage Dependent Anion Channel 2	Protein Coding	P45880	56	GC10P075210	4.27683019638062	https://www.genecards.org/cgi-bin/carddisp.pl?gene=VDAC2
DECR1	2,4-Dienoyl-CoA Reductase 1	Protein Coding	Q16698	52	GC08P090001	4.2596492767334	https://www.genecards.org/cgi-bin/carddisp.pl?gene=DECR1
SLC7A11	Solute Carrier Family 7 Member 11	Protein Coding	Q9UPY5	57	GC04M138164	4.2590160369873	https://www.genecards.org/cgi-bin/carddisp.pl?gene=SLC7A11
TK1	Thymidine Kinase 1	Protein Coding	P04183	57	GC17M098135	4.25456619262695	https://www.genecards.org/cgi-bin/carddisp.pl?gene=TK1
PSMA5	Proteasome 20S Subunit Alpha 5	Protein Coding	P28066	55	GC01M109399	4.24069738388062	https://www.genecards.org/cgi-bin/carddisp.pl?gene=PSMA5
NDUFB7	NADH:Ubiquinone Oxidoreductase Subunit B7	Protein Coding	P17568	51	GC19M014566	4.23714780807495	https://www.genecards.org/cgi-bin/carddisp.pl?gene=NDUFB7
CBS	Cystathionine Beta-Synthase	Protein Coding	P35520	64	GC21M043053	4.2248706817627	https://www.genecards.org/cgi-bin/carddisp.pl?gene=CBS
NDUFA8	NADH:Ubiquinone Oxidoreductase Subunit A8	Protein Coding	P51970	56	GC09M122132	4.22461128234863	https://www.genecards.org/cgi-bin/carddisp.pl?gene=NDUFA8
GARS1	Glycyl-TRNA Synthetase 1	Protein Coding	P41250	58	GC07P030580	4.21014261245728	https://www.genecards.org/cgi-bin/carddisp.pl?gene=GARS1
H4C1	H4 Clustered Histone 1	Protein Coding	P62805	48	GC06P181699	4.2075662612915	https://www.genecards.org/cgi-bin/carddisp.pl?gene=H4C1
DYNC1H1	Dynein Cytoplasmic 1 Heavy Chain 1	Protein Coding	Q14204	57	GC14P120395	4.20585060119629	https://www.genecards.org/cgi-bin/carddisp.pl?gene=DYNC1H1
KRT8	Keratin 8	Protein Coding	P05787	60	GC12M052897	4.19885063171387	https://www.genecards.org/cgi-bin/carddisp.pl?gene=KRT8
AXIN2	Axin 2	Protein Coding	Q9Y2T1	62	GC17M065528	4.19852256774902	https://www.genecards.org/cgi-bin/carddisp.pl?gene=AXIN2
APP	Amyloid Beta Precursor Protein	Protein Coding	P05067	63	GC21M025880	4.1962513923645	https://www.genecards.org/cgi-bin/carddisp.pl?gene=APP
MYBL2	MYB Proto-Oncogene Like 2	Protein Coding	P10244	55	GC20P043667	4.18431949615479	https://www.genecards.org/cgi-bin/carddisp.pl?gene=MYBL2
RPL24	Ribosomal Protein L24	Protein Coding	P83731	47	GC03M101681	4.18251323699951	https://www.genecards.org/cgi-bin/carddisp.pl?gene=RPL24
BOLA3	BolA Family Member 3	Protein Coding	Q53S33	50	GC02M074139	4.17808294296265	https://www.genecards.org/cgi-bin/carddisp.pl?gene=BOLA3
RUVBL1	RuvB Like AAA ATPase 1	Protein Coding	Q9Y265	57	GC03M128064	4.17747354507446	https://www.genecards.org/cgi-bin/carddisp.pl?gene=RUVBL1
SEPTIN2	Septin 2	Protein Coding	Q15019	49	GC02P242282	4.17318344116211	https://www.genecards.org/cgi-bin/carddisp.pl?gene=SEPTIN2
RRBP1	Ribosome Binding Protein 1	Protein Coding	Q9P2E9	48	GC20M017613	4.17127275466919	https://www.genecards.org/cgi-bin/carddisp.pl?gene=RRBP1
SEC13	SEC13 Homolog, Nuclear Pore And COPII Coat Complex Component	Protein Coding	P55735	54	GC03M010293	4.16814279556274	https://www.genecards.org/cgi-bin/carddisp.pl?gene=SEC13
RPSA	Ribosomal Protein SA	Protein Coding	P08865	59	GC03P039406	4.16741418838501	https://www.genecards.org/cgi-bin/carddisp.pl?gene=RPSA
S100A8	S100 Calcium Binding Protein A8	Protein Coding	P05109	55	GC01M167351	4.15738439559937	https://www.genecards.org/cgi-bin/carddisp.pl?gene=S100A8
BAG6	BAG Cochaperone 6	Protein Coding	P46379	51	GC06M031639	4.15475845336914	https://www.genecards.org/cgi-bin/carddisp.pl?gene=BAG6
MRPS34	Mitochondrial Ribosomal Protein S34	Protein Coding	P82930	48	GC16M001771	4.15151405334473	https://www.genecards.org/cgi-bin/carddisp.pl?gene=MRPS34
LMNA	Lamin A/C	Protein Coding	P02545	63	GC01P156082	4.14664649963379	https://www.genecards.org/cgi-bin/carddisp.pl?gene=LMNA
HNRNPD	Heterogeneous Nuclear Ribonucleoprotein D	Protein Coding	Q14103	55	GC04M082352	4.14492988586426	https://www.genecards.org/cgi-bin/carddisp.pl?gene=HNRNPD
TNFRSF1A	TNF Receptor Superfamily Member 1A	Protein Coding	P19438	62	GC12M006328	4.1423659324646	https://www.genecards.org/cgi-bin/carddisp.pl?gene=TNFRSF1A
HDAC3	Histone Deacetylase 3	Protein Coding	O15379	63	GC05M141620	4.14044666290283	https://www.genecards.org/cgi-bin/carddisp.pl?gene=HDAC3
ELK1	ETS Transcription Factor ELK1	Protein Coding	P19419	58	GC0XM047635	4.13627195358276	https://www.genecards.org/cgi-bin/carddisp.pl?gene=ELK1
YBX3	Y-Box Binding Protein 3	Protein Coding	P16989	51	GC12M035805	4.13157081604004	https://www.genecards.org/cgi-bin/carddisp.pl?gene=YBX3
DDX39A	DExD-Box Helicase 39A	Protein Coding	O00148	50	GC19M014408	4.13001680374146	https://www.genecards.org/cgi-bin/carddisp.pl?gene=DDX39A
ROCK2	Rho Associated Coiled-Coil Containing Protein Kinase 2	Protein Coding	O75116	58	GC02M011604	4.12976264953613	https://www.genecards.org/cgi-bin/carddisp.pl?gene=ROCK2
RPL15	Ribosomal Protein L15	Protein Coding	P61313	57	GC03P023916	4.12700605392456	https://www.genecards.org/cgi-bin/carddisp.pl?gene=RPL15
DHX15	DEAH-Box Helicase 15	Protein Coding	O43143	52	GC04M024519	4.12495565414429	https://www.genecards.org/cgi-bin/carddisp.pl?gene=DHX15
MYH14	Myosin Heavy Chain 14	Protein Coding	Q7Z406	58	GC19P152909	4.12429428100586	https://www.genecards.org/cgi-bin/carddisp.pl?gene=MYH14
LAP3	Leucine Aminopeptidase 3	Protein Coding	P28838	55	GC04P030099	4.11886882781982	https://www.genecards.org/cgi-bin/carddisp.pl?gene=LAP3
BCAR1	BCAR1 Scaffold Protein, Cas Family Member	Protein Coding	P56945	56	GC16M075228	4.1037654876709	https://www.genecards.org/cgi-bin/carddisp.pl?gene=BCAR1
PINK1	PTEN Induced Kinase 1	Protein Coding	Q9BXM7	60	GC01P076060	4.10109186172485	https://www.genecards.org/cgi-bin/carddisp.pl?gene=PINK1
TEAD4	TEA Domain Transcription Factor 4	Protein Coding	Q15561	50	GC12P002959	4.0998158454895	https://www.genecards.org/cgi-bin/carddisp.pl?gene=TEAD4
TP63	Tumor Protein P63	Protein Coding	Q9H3D4	58	GC03P189598	4.09683322906494	https://www.genecards.org/cgi-bin/carddisp.pl?gene=TP63
PSMC5	Proteasome 26S Subunit, ATPase 5	Protein Coding	P62195	54	GC17P063827	4.09589862823486	https://www.genecards.org/cgi-bin/carddisp.pl?gene=PSMC5
IKBKB	Inhibitor Of Nuclear Factor Kappa B Kinase Subunit Beta	Protein Coding	O14920	67	GC08P042271	4.09324502944946	https://www.genecards.org/cgi-bin/carddisp.pl?gene=IKBKB
STUB1	STIP1 Homology And U-Box Containing Protein 1	Protein Coding	Q9UNE7	58	GC16P120117	4.09169483184814	https://www.genecards.org/cgi-bin/carddisp.pl?gene=STUB1
CD276	CD276 Molecule	Protein Coding	Q5ZPR3	55	GC15P073683	4.08930778503418	https://www.genecards.org/cgi-bin/carddisp.pl?gene=CD276
LATS1	Large Tumor Suppressor Kinase 1	Protein Coding	O95835	57	GC06M149658	4.07798004150391	https://www.genecards.org/cgi-bin/carddisp.pl?gene=LATS1
DLST	Dihydrolipoamide S-Succinyltransferase	Protein Coding	P36957	59	GC14P074881	4.07795095443726	https://www.genecards.org/cgi-bin/carddisp.pl?gene=DLST
PSMC2	Proteasome 26S Subunit, ATPase 2	Protein Coding	P35998	54	GC07P103328	4.07384443283081	https://www.genecards.org/cgi-bin/carddisp.pl?gene=PSMC2
AHR	Aryl Hydrocarbon Receptor	Protein Coding	P35869	61	GC07P016916	4.06970882415771	https://www.genecards.org/cgi-bin/carddisp.pl?gene=AHR
SLC5A1	Solute Carrier Family 5 Member 1	Protein Coding	P13866	60	GC22P032043	4.06877183914185	https://www.genecards.org/cgi-bin/carddisp.pl?gene=SLC5A1
PRKAB1	Protein Kinase AMP-Activated Non-Catalytic Subunit Beta 1	Protein Coding	Q9Y478	59	GC12P119667	4.06428527832031	https://www.genecards.org/cgi-bin/carddisp.pl?gene=PRKAB1
DHX9	DExH-Box Helicase 9	Protein Coding	Q08211	57	GC01P182839	4.06248044967651	https://www.genecards.org/cgi-bin/carddisp.pl?gene=DHX9
HRNR	Hornerin	Protein Coding	Q86YZ3	47	GC01M152212	4.06185102462769	https://www.genecards.org/cgi-bin/carddisp.pl?gene=HRNR
IVNS1ABP	Influenza Virus NS1A Binding Protein	Protein Coding	Q9Y6Y0	52	GC01M186914	4.05967807769775	https://www.genecards.org/cgi-bin/carddisp.pl?gene=IVNS1ABP
ACSS2	Acyl-CoA Synthetase Short Chain Family Member 2	Protein Coding	Q9NR19	58	GC20P053239	4.05851364135742	https://www.genecards.org/cgi-bin/carddisp.pl?gene=ACSS2
IGF2BP1	Insulin Like Growth Factor 2 MRNA Binding Protein 1	Protein Coding	Q9NZI8	52	GC17P155100	4.05718898773193	https://www.genecards.org/cgi-bin/carddisp.pl?gene=IGF2BP1
SPINDOC	Spindlin Interactor And Repressor Of Chromatin Binding	Protein Coding	Q9BUA3	35	GC11P107636	4.05601501464844	https://www.genecards.org/cgi-bin/carddisp.pl?gene=SPINDOC
HSPH1	Heat Shock Protein Family H (Hsp110) Member 1	Protein Coding	Q92598	54	GC13M031134	4.04997682571411	https://www.genecards.org/cgi-bin/carddisp.pl?gene=HSPH1
PSMC6	Proteasome 26S Subunit, ATPase 6	Protein Coding	P62333	52	GC14P052707	4.04273557662964	https://www.genecards.org/cgi-bin/carddisp.pl?gene=PSMC6
RBM25	RNA Binding Motif Protein 25	Protein Coding	P49756	47	GC14P073058	4.03941583633423	https://www.genecards.org/cgi-bin/carddisp.pl?gene=RBM25
THRAP3	Thyroid Hormone Receptor Associated Protein 3	Protein Coding	Q9Y2W1	45	GC01P076879	4.03288745880127	https://www.genecards.org/cgi-bin/carddisp.pl?gene=THRAP3
SHC1	SHC Adaptor Protein 1	Protein Coding	P29353	57	GC01M154962	4.03129911422729	https://www.genecards.org/cgi-bin/carddisp.pl?gene=SHC1
TRIP6	Thyroid Hormone Receptor Interactor 6	Protein Coding	Q15654	48	GC07P100867	4.02569961547852	https://www.genecards.org/cgi-bin/carddisp.pl?gene=TRIP6
PDPK1	3-Phosphoinositide Dependent Protein Kinase 1	Protein Coding	O15530	61	GC16P002537	4.02215957641602	https://www.genecards.org/cgi-bin/carddisp.pl?gene=PDPK1
MAP4	Microtubule Associated Protein 4	Protein Coding	P27816	53	GC03M047850	4.0204906463623	https://www.genecards.org/cgi-bin/carddisp.pl?gene=MAP4
FAM120A	Family With Sequence Similarity 120 Member A	Protein Coding	Q9NZB2	49	GC09P106945	4.0204906463623	https://www.genecards.org/cgi-bin/carddisp.pl?gene=FAM120A
NUP107	Nucleoporin 107	Protein Coding	P57740	57	GC12P068686	4.01510190963745	https://www.genecards.org/cgi-bin/carddisp.pl?gene=NUP107
MPO	Myeloperoxidase	Protein Coding	P05164	65	GC17M058269	4.0138521194458	https://www.genecards.org/cgi-bin/carddisp.pl?gene=MPO
H2AZ1	H2A.Z Variant Histone 1	Protein Coding	P0C0S5	53	GC04M099949	4.01075220108032	https://www.genecards.org/cgi-bin/carddisp.pl?gene=H2AZ1
RYBP	RING1 And YY1 Binding Protein	Protein Coding	Q8N488	51	GC03M072371	4.00985765457153	https://www.genecards.org/cgi-bin/carddisp.pl?gene=RYBP
USP15	Ubiquitin Specific Peptidase 15	Protein Coding	Q9Y4E8	58	GC12P062260	4.00787019729614	https://www.genecards.org/cgi-bin/carddisp.pl?gene=USP15
CALR	Calreticulin	Protein Coding	P27797	64	GC19P012938	4.00493335723877	https://www.genecards.org/cgi-bin/carddisp.pl?gene=CALR
CDK4	Cyclin Dependent Kinase 4	Protein Coding	P11802	67	GC12M060483	4.00347900390625	https://www.genecards.org/cgi-bin/carddisp.pl?gene=CDK4
ASS1	Argininosuccinate Synthase 1	Protein Coding	P00966	62	GC09P130444	4.00137519836426	https://www.genecards.org/cgi-bin/carddisp.pl?gene=ASS1
WDR1	WD Repeat Domain 1	Protein Coding	O75083	52	GC04M010073	4.00075674057007	https://www.genecards.org/cgi-bin/carddisp.pl?gene=WDR1
PKM	Pyruvate Kinase M1/2	Protein Coding	P14618	62	GC15M072199	35.0371551513672	https://www.genecards.org/cgi-bin/carddisp.pl?gene=PKM
USP7	Ubiquitin Specific Peptidase 7	Protein Coding	Q93009	62	GC16M008892	3.99934959411621	https://www.genecards.org/cgi-bin/carddisp.pl?gene=USP7
PSMB4	Proteasome 20S Subunit Beta 4	Protein Coding	P28070	58	GC01P151399	3.99902653694153	https://www.genecards.org/cgi-bin/carddisp.pl?gene=PSMB4
MISP	Mitotic Spindle Positioning	Protein Coding	Q8IVT2	39	GC19P151348	3.99380707740784	https://www.genecards.org/cgi-bin/carddisp.pl?gene=MISP
CCT5	Chaperonin Containing TCP1 Subunit 5	Protein Coding	P48643	56	GC05P010249	3.99183320999146	https://www.genecards.org/cgi-bin/carddisp.pl?gene=CCT5
SYNCRIP	Synaptotagmin Binding Cytoplasmic RNA Interacting Protein	Protein Coding	O60506	51	GC06M085607	3.99007058143616	https://www.genecards.org/cgi-bin/carddisp.pl?gene=SYNCRIP
SLC25A22	Solute Carrier Family 25 Member 22	Protein Coding	Q9H936	54	GC11M015065	3.98373317718506	https://www.genecards.org/cgi-bin/carddisp.pl?gene=SLC25A22
UQCRQ	Ubiquinol-Cytochrome C Reductase Complex III Subunit VII	Protein Coding	O14949	54	GC05P132866	3.98373317718506	https://www.genecards.org/cgi-bin/carddisp.pl?gene=UQCRQ
TF	Transferrin	Protein Coding	P02787	64	GC03P143239	3.98138856887817	https://www.genecards.org/cgi-bin/carddisp.pl?gene=TF
TP53BP2	Tumor Protein P53 Binding Protein 2	Protein Coding	Q13625	50	GC01M223779	3.97837662696838	https://www.genecards.org/cgi-bin/carddisp.pl?gene=TP53BP2
SLC17A5	Solute Carrier Family 17 Member 5	Protein Coding	Q9NRA2	58	GC06M073593	3.97537899017334	https://www.genecards.org/cgi-bin/carddisp.pl?gene=SLC17A5
SSBP1	Single Stranded DNA Binding Protein 1	Protein Coding	Q04837	54	GC07P167780	3.97115182876587	https://www.genecards.org/cgi-bin/carddisp.pl?gene=SSBP1
P4HB	Prolyl 4-Hydroxylase Subunit Beta	Protein Coding	P07237	62	GC17M081843	3.96715450286865	https://www.genecards.org/cgi-bin/carddisp.pl?gene=P4HB
RIPK1	Receptor Interacting Serine/Threonine Kinase 1	Protein Coding	Q13546	64	GC06P009353	3.9661979675293	https://www.genecards.org/cgi-bin/carddisp.pl?gene=RIPK1
EIF3L	Eukaryotic Translation Initiation Factor 3 Subunit L	Protein Coding	Q9Y262	46	GC22P037848	3.96548748016357	https://www.genecards.org/cgi-bin/carddisp.pl?gene=EIF3L
CTSB	Cathepsin B	Protein Coding	P07858	64	GC08M011842	3.95534300804138	https://www.genecards.org/cgi-bin/carddisp.pl?gene=CTSB
AKR1C3	Aldo-Keto Reductase Family 1 Member C3	Protein Coding	P42330	57	GC10P005035	3.9544734954834	https://www.genecards.org/cgi-bin/carddisp.pl?gene=AKR1C3
PRMT1	Protein Arginine Methyltransferase 1	Protein Coding	Q99873	61	GC19P049675	3.95254325866699	https://www.genecards.org/cgi-bin/carddisp.pl?gene=PRMT1
SAMHD1	SAM And HD Domain Containing Deoxynucleoside Triphosphate Triphosphohydrolase 1	Protein Coding	Q9Y3Z3	55	GC20M036890	3.95011806488037	https://www.genecards.org/cgi-bin/carddisp.pl?gene=SAMHD1
TJP1	Tight Junction Protein 1	Protein Coding	Q07157	58	GC15M029699	3.95007371902466	https://www.genecards.org/cgi-bin/carddisp.pl?gene=TJP1
DARS2	Aspartyl-TRNA Synthetase 2, Mitochondrial	Protein Coding	Q6PI48	55	GC01P173824	3.94842720031738	https://www.genecards.org/cgi-bin/carddisp.pl?gene=DARS2
ATP1A1	ATPase Na+/K+ Transporting Subunit Alpha 1	Protein Coding	P05023	62	GC01P116372	3.94825172424316	https://www.genecards.org/cgi-bin/carddisp.pl?gene=ATP1A1
SLC25A19	Solute Carrier Family 25 Member 19	Protein Coding	Q9HC21	55	GC17M098053	3.94667792320251	https://www.genecards.org/cgi-bin/carddisp.pl?gene=SLC25A19
SLC25A11	Solute Carrier Family 25 Member 11	Protein Coding	Q02978	55	GC17M004937	3.94487810134888	https://www.genecards.org/cgi-bin/carddisp.pl?gene=SLC25A11
COX4I1	Cytochrome C Oxidase Subunit 4I1	Protein Coding	P13073	58	GC16P085798	3.94225215911865	https://www.genecards.org/cgi-bin/carddisp.pl?gene=COX4I1
NUP160	Nucleoporin 160	Protein Coding	Q12769	52	GC11M139464	3.94050693511963	https://www.genecards.org/cgi-bin/carddisp.pl?gene=NUP160
EGLN2	Egl-9 Family Hypoxia Inducible Factor 2	Protein Coding	Q96KS0	57	GC19P152545	3.94026875495911	https://www.genecards.org/cgi-bin/carddisp.pl?gene=EGLN2
NRF1	Nuclear Respiratory Factor 1	Protein Coding	Q16656	57	GC07P129611	3.93916893005371	https://www.genecards.org/cgi-bin/carddisp.pl?gene=NRF1
NF2	NF2, Moesin-Ezrin-Radixin Like (MERLIN) Tumor Suppressor	Protein Coding	P35240	62	GC22P029603	3.93882083892822	https://www.genecards.org/cgi-bin/carddisp.pl?gene=NF2
NR1H3	Nuclear Receptor Subfamily 1 Group H Member 3	Protein Coding	Q13133	59	GC11P047248	3.93812370300293	https://www.genecards.org/cgi-bin/carddisp.pl?gene=NR1H3
RALY	RALY Heterogeneous Nuclear Ribonucleoprotein	Protein Coding	Q9UKM9	45	GC20P033993	3.92842435836792	https://www.genecards.org/cgi-bin/carddisp.pl?gene=RALY
HADH	Hydroxyacyl-CoA Dehydrogenase	Protein Coding	Q16836	60	GC04P107989	3.92370223999023	https://www.genecards.org/cgi-bin/carddisp.pl?gene=HADH
LTF	Lactotransferrin	Protein Coding	P02788	58	GC03M046435	3.92313432693481	https://www.genecards.org/cgi-bin/carddisp.pl?gene=LTF
PABPC1	Poly(A) Binding Protein Cytoplasmic 1	Protein Coding	P11940	55	GC08M100685	3.92310523986816	https://www.genecards.org/cgi-bin/carddisp.pl?gene=PABPC1
UQCRC1	Ubiquinol-Cytochrome C Reductase Core Protein 1	Protein Coding	P31930	56	GC03M048613	3.92254447937012	https://www.genecards.org/cgi-bin/carddisp.pl?gene=UQCRC1
TUBB6	Tubulin Beta 6 Class V	Protein Coding	Q9BUF5	55	GC18P012307	3.9203953742981	https://www.genecards.org/cgi-bin/carddisp.pl?gene=TUBB6
HAGH	Hydroxyacylglutathione Hydrolase	Protein Coding	Q16775	55	GC16M001795	3.92039346694946	https://www.genecards.org/cgi-bin/carddisp.pl?gene=HAGH
RARS2	Arginyl-TRNA Synthetase 2, Mitochondrial	Protein Coding	Q5T160	55	GC06M108490	3.90620136260986	https://www.genecards.org/cgi-bin/carddisp.pl?gene=RARS2
RPS7	Ribosomal Protein S7	Protein Coding	P62081	54	GC02P003575	3.90213990211487	https://www.genecards.org/cgi-bin/carddisp.pl?gene=RPS7
FGF21	Fibroblast Growth Factor 21	Protein Coding	Q9NSA1	52	GC19P152833	3.89930295944214	https://www.genecards.org/cgi-bin/carddisp.pl?gene=FGF21
TXNDC5	Thioredoxin Domain Containing 5	Protein Coding	Q8NBS9	48	GC06M007893	3.89425015449524	https://www.genecards.org/cgi-bin/carddisp.pl?gene=TXNDC5
SUCLG2	Succinate-CoA Ligase GDP-Forming Subunit Beta	Protein Coding	Q96I99	54	GC03M067358	3.89258122444153	https://www.genecards.org/cgi-bin/carddisp.pl?gene=SUCLG2
PAICS	Phosphoribosylaminoimidazole Carboxylase And Phosphoribosylaminoimidazolesuccinocarboxamide Synthase	Protein Coding	P22234	55	GC04P056435	3.88766479492188	https://www.genecards.org/cgi-bin/carddisp.pl?gene=PAICS
ATP6V1A	ATPase H+ Transporting V1 Subunit A	Protein Coding	P38606	58	GC03P113852	3.8837251663208	https://www.genecards.org/cgi-bin/carddisp.pl?gene=ATP6V1A
HMOX1	Heme Oxygenase 1	Protein Coding	P09601	65	GC22P035380	3.88313627243042	https://www.genecards.org/cgi-bin/carddisp.pl?gene=HMOX1
CXCL1	C-X-C Motif Chemokine Ligand 1	Protein Coding	P09341	56	GC04P073869	3.87850427627563	https://www.genecards.org/cgi-bin/carddisp.pl?gene=CXCL1
H1-5	H1.5 Linker Histone, Cluster Member	Protein Coding	P16401	51	GC06M109041	3.86898350715637	https://www.genecards.org/cgi-bin/carddisp.pl?gene=H1-5
PPP1R12A	Protein Phosphatase 1 Regulatory Subunit 12A	Protein Coding	O14974	56	GC12M079773	3.86767506599426	https://www.genecards.org/cgi-bin/carddisp.pl?gene=PPP1R12A
CLDN1	Claudin 1	Protein Coding	O95832	59	GC03M190305	3.86444473266602	https://www.genecards.org/cgi-bin/carddisp.pl?gene=CLDN1
PA2G4	Proliferation-Associated 2G4	Protein Coding	Q9UQ80	53	GC12P075411	3.86255741119385	https://www.genecards.org/cgi-bin/carddisp.pl?gene=PA2G4
ATP5PD	ATP Synthase Peripheral Stalk Subunit D	Protein Coding	O75947	50	GC17M098029	3.8620331287384	https://www.genecards.org/cgi-bin/carddisp.pl?gene=ATP5PD
UBR5	Ubiquitin Protein Ligase E3 Component N-Recognin 5	Protein Coding	O95071	54	GC08M102252	3.86182737350464	https://www.genecards.org/cgi-bin/carddisp.pl?gene=UBR5
LPL	Lipoprotein Lipase	Protein Coding	P06858	63	GC08P019901	3.85667562484741	https://www.genecards.org/cgi-bin/carddisp.pl?gene=LPL
SCD	Stearoyl-CoA Desaturase	Protein Coding	O00767	61	GC10P100347	3.84999322891235	https://www.genecards.org/cgi-bin/carddisp.pl?gene=SCD
GCDH	Glutaryl-CoA Dehydrogenase	Protein Coding	Q92947	58	GC19P012891	3.8489396572113	https://www.genecards.org/cgi-bin/carddisp.pl?gene=GCDH
RBMX	RNA Binding Motif Protein X-Linked	Protein Coding	P38159	54	GC0XM136848	3.84008002281189	https://www.genecards.org/cgi-bin/carddisp.pl?gene=RBMX
IARS1	Isoleucyl-TRNA Synthetase 1	Protein Coding	P41252	57	GC09M121891	3.83844256401062	https://www.genecards.org/cgi-bin/carddisp.pl?gene=IARS1
RBM10	RNA Binding Motif Protein 10	Protein Coding	P0DW28	52	GC0XP060795	3.83005046844482	https://www.genecards.org/cgi-bin/carddisp.pl?gene=RBM10
PLAUR	Plasminogen Activator, Urokinase Receptor	Protein Coding	Q03405	57	GC19M043646	3.82758474349976	https://www.genecards.org/cgi-bin/carddisp.pl?gene=PLAUR
ECHS1	Enoyl-CoA Hydratase, Short Chain 1	Protein Coding	P30084	59	GC10M133362	3.82546472549438	https://www.genecards.org/cgi-bin/carddisp.pl?gene=ECHS1
CUL2	Cullin 2	Protein Coding	Q13617	55	GC10M037222	3.81845331192017	https://www.genecards.org/cgi-bin/carddisp.pl?gene=CUL2
RBBP7	RB Binding Protein 7, Chromatin Remodeling Factor	Protein Coding	Q16576	52	GC0XM016839	3.81573176383972	https://www.genecards.org/cgi-bin/carddisp.pl?gene=RBBP7
SRSF6	Serine And Arginine Rich Splicing Factor 6	Protein Coding	Q13247	52	GC20P043457	3.81497144699097	https://www.genecards.org/cgi-bin/carddisp.pl?gene=SRSF6
YWHAH	Tyrosine 3-Monooxygenase/Tryptophan 5-Monooxygenase Activation Protein Eta	Protein Coding	Q04917	59	GC22P031944	3.8105788230896	https://www.genecards.org/cgi-bin/carddisp.pl?gene=YWHAH
ECD	Ecdysoneless Cell Cycle Regulator	Protein Coding	O95905	50	GC10M073130	3.80843448638916	https://www.genecards.org/cgi-bin/carddisp.pl?gene=ECD
SUN2	Sad1 And UNC84 Domain Containing 2	Protein Coding	Q9UH99	51	GC22M086139	3.7956018447876	https://www.genecards.org/cgi-bin/carddisp.pl?gene=SUN2
POR	Cytochrome P450 Oxidoreductase	Protein Coding	P16435	61	GC07P075899	3.79531240463257	https://www.genecards.org/cgi-bin/carddisp.pl?gene=POR
RPL9	Ribosomal Protein L9	Protein Coding	P32969	51	GC04M039452	3.78766012191772	https://www.genecards.org/cgi-bin/carddisp.pl?gene=RPL9
PRDX5	Peroxiredoxin 5	Protein Coding	P30044	57	GC11P107691	3.78237771987915	https://www.genecards.org/cgi-bin/carddisp.pl?gene=PRDX5
ADRB3	Adrenoceptor Beta 3	Protein Coding	P13945	55	GC08M037962	3.77493643760681	https://www.genecards.org/cgi-bin/carddisp.pl?gene=ADRB3
USP22	Ubiquitin Specific Peptidase 22	Protein Coding	Q9UPT9	52	GC17M020999	3.77398204803467	https://www.genecards.org/cgi-bin/carddisp.pl?gene=USP22
PNPLA2	Patatin Like Domain 2, Triacylglycerol Lipase	Protein Coding	Q96AD5	57	GC11P020269	3.77015924453735	https://www.genecards.org/cgi-bin/carddisp.pl?gene=PNPLA2
UBC	Ubiquitin C	Protein Coding	P0CG48	56	GC12M124911	3.76880216598511	https://www.genecards.org/cgi-bin/carddisp.pl?gene=UBC
CCT6A	Chaperonin Containing TCP1 Subunit 6A	Protein Coding	P40227	46	GC07P056051	3.76863527297974	https://www.genecards.org/cgi-bin/carddisp.pl?gene=CCT6A
NLRP3	NLR Family Pyrin Domain Containing 3	Protein Coding	Q96P20	62	GC01P247632	3.76427841186523	https://www.genecards.org/cgi-bin/carddisp.pl?gene=NLRP3
HSPB2	Heat Shock Protein Family B (Small) Member 2	Protein Coding	Q16082	51	GC11P113461	3.76274275779724	https://www.genecards.org/cgi-bin/carddisp.pl?gene=HSPB2
MMP12	Matrix Metallopeptidase 12	Protein Coding	P39900	58	GC11M102862	3.76205778121948	https://www.genecards.org/cgi-bin/carddisp.pl?gene=MMP12
ME3	Malic Enzyme 3	Protein Coding	Q16798	47	GC11M140237	3.7537534236908	https://www.genecards.org/cgi-bin/carddisp.pl?gene=ME3
NEDD4	NEDD4 E3 Ubiquitin Protein Ligase	Protein Coding	P46934	60	GC15M055826	3.74889850616455	https://www.genecards.org/cgi-bin/carddisp.pl?gene=NEDD4
IMPDH2	Inosine Monophosphate Dehydrogenase 2	Protein Coding	P12268	61	GC03M054743	3.74824333190918	https://www.genecards.org/cgi-bin/carddisp.pl?gene=IMPDH2
TPR	Translocated Promoter Region, Nuclear Basket Protein	Protein Coding	P12270	54	GC01M186932	3.74724912643433	https://www.genecards.org/cgi-bin/carddisp.pl?gene=TPR
LCN2	Lipocalin 2	Protein Coding	P80188	58	GC09P128149	3.74499368667603	https://www.genecards.org/cgi-bin/carddisp.pl?gene=LCN2
ARF6	ARF GTPase 6	Protein Coding	P62330	56	GC14P058041	3.74127173423767	https://www.genecards.org/cgi-bin/carddisp.pl?gene=ARF6
LIPC	Lipase C, Hepatic Type	Protein Coding	P11150	59	GC15P058410	3.73996806144714	https://www.genecards.org/cgi-bin/carddisp.pl?gene=LIPC
USF1	Upstream Transcription Factor 1	Protein Coding	P22415	55	GC01M161039	3.73979449272156	https://www.genecards.org/cgi-bin/carddisp.pl?gene=USF1
IGFBP7	Insulin Like Growth Factor Binding Protein 7	Protein Coding	Q16270	59	GC04M057030	3.73455214500427	https://www.genecards.org/cgi-bin/carddisp.pl?gene=IGFBP7
ESYT2	Extended Synaptotagmin 2	Protein Coding	A0FGR8	46	GC07M158730	3.73362970352173	https://www.genecards.org/cgi-bin/carddisp.pl?gene=ESYT2
UBA2	Ubiquitin Like Modifier Activating Enzyme 2	Protein Coding	Q9UBT2	55	GC19P034428	3.73113369941711	https://www.genecards.org/cgi-bin/carddisp.pl?gene=UBA2
MARK2	Microtubule Affinity Regulating Kinase 2	Protein Coding	Q7KZI7	60	GC11P063838	3.7310004234314	https://www.genecards.org/cgi-bin/carddisp.pl?gene=MARK2
ALDH3A1	Aldehyde Dehydrogenase 3 Family Member A1	Protein Coding	P30838	58	GC17M019737	3.72988891601563	https://www.genecards.org/cgi-bin/carddisp.pl?gene=ALDH3A1
FADD	Fas Associated Via Death Domain	Protein Coding	Q13158	60	GC11P070203	3.7289571762085	https://www.genecards.org/cgi-bin/carddisp.pl?gene=FADD
RPL13A	Ribosomal Protein L13a	Protein Coding	P40429	54	GC19P049487	3.72751903533936	https://www.genecards.org/cgi-bin/carddisp.pl?gene=RPL13A
MTAP	Methylthioadenosine Phosphorylase	Protein Coding	Q13126	62	GC09P021993	3.72311305999756	https://www.genecards.org/cgi-bin/carddisp.pl?gene=MTAP
CASP1	Caspase 1	Protein Coding	P29466	61	GC11M105025	3.72311305999756	https://www.genecards.org/cgi-bin/carddisp.pl?gene=CASP1
SUPT16H	SPT16 Homolog, Facilitates Chromatin Remodeling Subunit	Protein Coding	Q9Y5B9	51	GC14M021351	3.72174382209778	https://www.genecards.org/cgi-bin/carddisp.pl?gene=SUPT16H
SLC11A2	Solute Carrier Family 11 Member 2	Protein Coding	P49281	61	GC12M050952	3.7215404510498	https://www.genecards.org/cgi-bin/carddisp.pl?gene=SLC11A2
ADCY10	Adenylate Cyclase 10	Protein Coding	Q96PN6	56	GC01M167809	3.71927571296692	https://www.genecards.org/cgi-bin/carddisp.pl?gene=ADCY10
HNRNPA3	Heterogeneous Nuclear Ribonucleoprotein A3	Protein Coding	P51991	50	GC02P177212	3.71774959564209	https://www.genecards.org/cgi-bin/carddisp.pl?gene=HNRNPA3
USP5	Ubiquitin Specific Peptidase 5	Protein Coding	P45974	54	GC12P074068	3.71692132949829	https://www.genecards.org/cgi-bin/carddisp.pl?gene=USP5
HNRNPH3	Heterogeneous Nuclear Ribonucleoprotein H3	Protein Coding	P31942	51	GC10P068331	3.71575403213501	https://www.genecards.org/cgi-bin/carddisp.pl?gene=HNRNPH3
POU2F1	POU Class 2 Homeobox 1	Protein Coding	P14859	55	GC01P177208	3.71156573295593	https://www.genecards.org/cgi-bin/carddisp.pl?gene=POU2F1
HACD3	3-Hydroxyacyl-CoA Dehydratase 3	Protein Coding	Q9P035	43	GC15P065530	3.70939922332764	https://www.genecards.org/cgi-bin/carddisp.pl?gene=HACD3
DDX24	DEAD-Box Helicase 24	Protein Coding	Q9GZR7	48	GC14M094048	3.70893526077271	https://www.genecards.org/cgi-bin/carddisp.pl?gene=DDX24
USP39	Ubiquitin Specific Peptidase 39	Protein Coding	Q53GS9	44	GC02P094485	3.7058253288269	https://www.genecards.org/cgi-bin/carddisp.pl?gene=USP39
OTUB1	OTU Deubiquitinase, Ubiquitin Aldehyde Binding 1	Protein Coding	Q96FW1	51	GC11P063985	3.70534563064575	https://www.genecards.org/cgi-bin/carddisp.pl?gene=OTUB1
HSD17B10	Hydroxysteroid 17-Beta Dehydrogenase 10	Protein Coding	Q99714	60	GC0XM053431	3.69897842407227	https://www.genecards.org/cgi-bin/carddisp.pl?gene=HSD17B10
BCLAF1	BCL2 Associated Transcription Factor 1	Protein Coding	Q9NYF8	51	GC06M136256	3.69739389419556	https://www.genecards.org/cgi-bin/carddisp.pl?gene=BCLAF1
CD63	CD63 Molecule	Protein Coding	P08962	56	GC12M060362	3.68886256217957	https://www.genecards.org/cgi-bin/carddisp.pl?gene=CD63
SF3B1	Splicing Factor 3b Subunit 1	Protein Coding	O75533	57	GC02M197492	3.68761348724365	https://www.genecards.org/cgi-bin/carddisp.pl?gene=SF3B1
CCT4	Chaperonin Containing TCP1 Subunit 4	Protein Coding	P50991	52	GC02M061868	3.68522810935974	https://www.genecards.org/cgi-bin/carddisp.pl?gene=CCT4
IGFBP1	Insulin Like Growth Factor Binding Protein 1	Protein Coding	P08833	55	GC07P051058	3.67879843711853	https://www.genecards.org/cgi-bin/carddisp.pl?gene=IGFBP1
YTHDF1	YTH N6-Methyladenosine RNA Binding Protein F1	Protein Coding	Q9BYJ9	48	GC20M063195	3.67600035667419	https://www.genecards.org/cgi-bin/carddisp.pl?gene=YTHDF1
UNC45A	Unc-45 Myosin Chaperone A	Protein Coding	Q9H3U1	49	GC15P193986	3.67135190963745	https://www.genecards.org/cgi-bin/carddisp.pl?gene=UNC45A
ZC3HAV1	Zinc Finger CCCH-Type Containing, Antiviral 1	Protein Coding	Q7Z2W4	47	GC07M139148	3.67038249969482	https://www.genecards.org/cgi-bin/carddisp.pl?gene=ZC3HAV1
DNAJC10	DnaJ Heat Shock Protein Family (Hsp40) Member C10	Protein Coding	Q8IXB1	48	GC02P182716	3.67035722732544	https://www.genecards.org/cgi-bin/carddisp.pl?gene=DNAJC10
IPO7	Importin 7	Protein Coding	O95373	51	GC11P009384	3.66726136207581	https://www.genecards.org/cgi-bin/carddisp.pl?gene=IPO7
XPO1	Exportin 1	Protein Coding	O14980	60	GC02M061445	3.66614484786987	https://www.genecards.org/cgi-bin/carddisp.pl?gene=XPO1
IPO9	Importin 9	Protein Coding	Q96P70	42	GC01P201829	3.66266441345215	https://www.genecards.org/cgi-bin/carddisp.pl?gene=IPO9
PHLPP1	PH Domain And Leucine Rich Repeat Protein Phosphatase 1	Protein Coding	O60346	52	GC18P062715	3.66061091423035	https://www.genecards.org/cgi-bin/carddisp.pl?gene=PHLPP1
KL	Klotho	Protein Coding	Q9UEF7	61	GC13P033016	3.65960931777954	https://www.genecards.org/cgi-bin/carddisp.pl?gene=KL
PCBP1	Poly(RC) Binding Protein 1	Protein Coding	Q15365	55	GC02P070087	3.65725946426392	https://www.genecards.org/cgi-bin/carddisp.pl?gene=PCBP1
NR1H2	Nuclear Receptor Subfamily 1 Group H Member 2	Protein Coding	P55055	59	GC19P050329	3.65276551246643	https://www.genecards.org/cgi-bin/carddisp.pl?gene=NR1H2
UQCC3	Ubiquinol-Cytochrome C Reductase Complex Assembly Factor 3	Protein Coding	Q6UW78	45	GC11P062670	3.64785528182983	https://www.genecards.org/cgi-bin/carddisp.pl?gene=UQCC3
UCHL1	Ubiquitin C-Terminal Hydrolase L1	Protein Coding	P09936	65	GC04P041256	3.64355516433716	https://www.genecards.org/cgi-bin/carddisp.pl?gene=UCHL1
GPM6A	Glycoprotein M6A	Protein Coding	P51674	52	GC04M175632	3.6419951915741	https://www.genecards.org/cgi-bin/carddisp.pl?gene=GPM6A
ILF3	Interleukin Enhancer Binding Factor 3	Protein Coding	Q12906	49	GC19P151801	3.64084005355835	https://www.genecards.org/cgi-bin/carddisp.pl?gene=ILF3
AJUBA	Ajuba LIM Protein	Protein Coding	Q96IF1	50	GC14M022971	3.64076662063599	https://www.genecards.org/cgi-bin/carddisp.pl?gene=AJUBA
OGG1	8-Oxoguanine DNA Glycosylase	Protein Coding	O15527	60	GC03P026979	3.63765001296997	https://www.genecards.org/cgi-bin/carddisp.pl?gene=OGG1
RHOA	Ras Homolog Family Member A	Protein Coding	P61586	62	GC03M049359	3.63734245300293	https://www.genecards.org/cgi-bin/carddisp.pl?gene=RHOA
FUBP3	Far Upstream Element Binding Protein 3	Protein Coding	Q96I24	43	GC09P152985	3.63724255561829	https://www.genecards.org/cgi-bin/carddisp.pl?gene=FUBP3
TGFB2	Transforming Growth Factor Beta 2	Protein Coding	P61812	64	GC01P218345	3.63641476631165	https://www.genecards.org/cgi-bin/carddisp.pl?gene=TGFB2
USP9X	Ubiquitin Specific Peptidase 9 X-Linked	Protein Coding	Q93008	61	GC0XP041085	3.63003706932068	https://www.genecards.org/cgi-bin/carddisp.pl?gene=USP9X
EIF2S1	Eukaryotic Translation Initiation Factor 2 Subunit Alpha	Protein Coding	P05198	58	GC14P067359	3.6276650428772	https://www.genecards.org/cgi-bin/carddisp.pl?gene=EIF2S1
IDH3A	Isocitrate Dehydrogenase (NAD(+)) 3 Catalytic Subunit Alpha	Protein Coding	P50213	56	GC15P078131	3.62377119064331	https://www.genecards.org/cgi-bin/carddisp.pl?gene=IDH3A
NUFIP2	Nuclear FMR1 Interacting Protein 2	Protein Coding	Q7Z417	45	GC17M096707	3.62243795394897	https://www.genecards.org/cgi-bin/carddisp.pl?gene=NUFIP2
YWHAG	Tyrosine 3-Monooxygenase/Tryptophan 5-Monooxygenase Activation Protein Gamma	Protein Coding	P61981	61	GC07M081119	3.62120962142944	https://www.genecards.org/cgi-bin/carddisp.pl?gene=YWHAG
ZYX	Zyxin	Protein Coding	Q15942	55	GC07P143381	3.61972665786743	https://www.genecards.org/cgi-bin/carddisp.pl?gene=ZYX
CISD2	CDGSH Iron Sulfur Domain 2	Protein Coding	Q8N5K1	53	GC04P102868	3.61805486679077	https://www.genecards.org/cgi-bin/carddisp.pl?gene=CISD2
BTD	Biotinidase	Protein Coding	P43251	58	GC03P027142	3.61677622795105	https://www.genecards.org/cgi-bin/carddisp.pl?gene=BTD
HNRNPAB	Heterogeneous Nuclear Ribonucleoprotein A/B	Protein Coding	Q99729	49	GC05P178204	3.61592769622803	https://www.genecards.org/cgi-bin/carddisp.pl?gene=HNRNPAB
CORO1C	Coronin 1C	Protein Coding	Q9ULV4	47	GC12M108645	3.61564254760742	https://www.genecards.org/cgi-bin/carddisp.pl?gene=CORO1C
FUS	FUS RNA Binding Protein	Protein Coding	P35637	58	GC16P031180	3.61521816253662	https://www.genecards.org/cgi-bin/carddisp.pl?gene=FUS
TWF1	Twinfilin Actin Binding Protein 1	Protein Coding	Q12792	50	GC12M043793	3.60410928726196	https://www.genecards.org/cgi-bin/carddisp.pl?gene=TWF1
CNN2	Calponin 2	Protein Coding	Q99439	44	GC19P001026	3.60410928726196	https://www.genecards.org/cgi-bin/carddisp.pl?gene=CNN2
ME1	Malic Enzyme 1	Protein Coding	P48163	48	GC06M083210	3.6038384437561	https://www.genecards.org/cgi-bin/carddisp.pl?gene=ME1
SLC10A1	Solute Carrier Family 10 Member 1	Protein Coding	Q14973	55	GC14M069775	3.60338163375854	https://www.genecards.org/cgi-bin/carddisp.pl?gene=SLC10A1
NDUFA5	NADH:Ubiquinone Oxidoreductase Subunit A5	Protein Coding	Q16718	53	GC07M123536	3.60327124595642	https://www.genecards.org/cgi-bin/carddisp.pl?gene=NDUFA5
TLR3	Toll Like Receptor 3	Protein Coding	O15455	64	GC04P186059	3.59835577011108	https://www.genecards.org/cgi-bin/carddisp.pl?gene=TLR3
GYS1	Glycogen Synthase 1	Protein Coding	P13807	62	GC19M109023	3.59712743759155	https://www.genecards.org/cgi-bin/carddisp.pl?gene=GYS1
GLS2	Glutaminase 2	Protein Coding	Q9UI32	54	GC12M056470	3.59623074531555	https://www.genecards.org/cgi-bin/carddisp.pl?gene=GLS2
PLOD1	Procollagen-Lysine,2-Oxoglutarate 5-Dioxygenase 1	Protein Coding	Q02809	59	GC01P011934	3.59182524681091	https://www.genecards.org/cgi-bin/carddisp.pl?gene=PLOD1
DHCR7	7-Dehydrocholesterol Reductase	Protein Coding	Q9UBM7	60	GC11M139962	3.58973503112793	https://www.genecards.org/cgi-bin/carddisp.pl?gene=DHCR7
PRKAR2B	Protein Kinase CAMP-Dependent Type II Regulatory Subunit Beta	Protein Coding	P31323	55	GC07P107044	3.58685517311096	https://www.genecards.org/cgi-bin/carddisp.pl?gene=PRKAR2B
CYFIP1	Cytoplasmic FMR1 Interacting Protein 1	Protein Coding	Q7L576	52	GC15M022867	3.58593511581421	https://www.genecards.org/cgi-bin/carddisp.pl?gene=CYFIP1
FDFT1	Farnesyl-Diphosphate Farnesyltransferase 1	Protein Coding	P37268	58	GC08P011795	3.5828275680542	https://www.genecards.org/cgi-bin/carddisp.pl?gene=FDFT1
HSPA4L	Heat Shock Protein Family A (Hsp70) Member 4 Like	Protein Coding	O95757	45	GC04P127781	3.58135032653809	https://www.genecards.org/cgi-bin/carddisp.pl?gene=HSPA4L
PPM1B	Protein Phosphatase, Mg2+/Mn2+ Dependent 1B	Protein Coding	O75688	54	GC02P044167	3.57800769805908	https://www.genecards.org/cgi-bin/carddisp.pl?gene=PPM1B
TOMM22	Translocase Of Outer Mitochondrial Membrane 22	Protein Coding	Q9NS69	48	GC22P038681	3.57660722732544	https://www.genecards.org/cgi-bin/carddisp.pl?gene=TOMM22
HP	Haptoglobin	Protein Coding	P00738	58	GC16P122099	3.57596302032471	https://www.genecards.org/cgi-bin/carddisp.pl?gene=HP
TARS1	Threonyl-TRNA Synthetase 1	Protein Coding	P26639	54	GC05P033761	3.57172536849976	https://www.genecards.org/cgi-bin/carddisp.pl?gene=TARS1
SIX1	SIX Homeobox 1	Protein Coding	Q15475	55	GC14M060643	3.56961727142334	https://www.genecards.org/cgi-bin/carddisp.pl?gene=SIX1
HYOU1	Hypoxia Up-Regulated 1	Protein Coding	Q9Y4L1	58	GC11M140647	3.56566381454468	https://www.genecards.org/cgi-bin/carddisp.pl?gene=HYOU1
OXCT1	3-Oxoacid CoA-Transferase 1	Protein Coding	P55809	58	GC05M041732	3.56442022323608	https://www.genecards.org/cgi-bin/carddisp.pl?gene=OXCT1
ADSS2	Adenylosuccinate Synthase 2	Protein Coding	P30520	53	GC01M244888	3.56326365470886	https://www.genecards.org/cgi-bin/carddisp.pl?gene=ADSS2
FLG2	Filaggrin 2	Protein Coding	Q5D862	48	GC01M167331	3.56326365470886	https://www.genecards.org/cgi-bin/carddisp.pl?gene=FLG2
CSTF1	Cleavage Stimulation Factor Subunit 1	Protein Coding	Q05048	44	GC20P056392	3.56326365470886	https://www.genecards.org/cgi-bin/carddisp.pl?gene=CSTF1
NCOR1	Nuclear Receptor Corepressor 1	Protein Coding	O75376	57	GC17M016029	3.55955338478088	https://www.genecards.org/cgi-bin/carddisp.pl?gene=NCOR1
NUMA1	Nuclear Mitotic Apparatus Protein 1	Protein Coding	Q14980	58	GC11M072002	3.55776882171631	https://www.genecards.org/cgi-bin/carddisp.pl?gene=NUMA1
UCHL3	Ubiquitin C-Terminal Hydrolase L3	Protein Coding	P15374	56	GC13P075587	3.55602407455444	https://www.genecards.org/cgi-bin/carddisp.pl?gene=UCHL3
EIF3A	Eukaryotic Translation Initiation Factor 3 Subunit A	Protein Coding	Q14152	55	GC10M119034	3.55423760414124	https://www.genecards.org/cgi-bin/carddisp.pl?gene=EIF3A
EFHD2	EF-Hand Domain Family Member D2	Protein Coding	Q96C19	49	GC01P015409	3.55289626121521	https://www.genecards.org/cgi-bin/carddisp.pl?gene=EFHD2
DKK3	Dickkopf WNT Signaling Pathway Inhibitor 3	Protein Coding	Q9UBP4	52	GC11M015454	3.54848217964172	https://www.genecards.org/cgi-bin/carddisp.pl?gene=DKK3
BLVRB	Biliverdin Reductase B	Protein Coding	P30043	53	GC19M040447	3.54468393325806	https://www.genecards.org/cgi-bin/carddisp.pl?gene=BLVRB
LAMTOR5	Late Endosomal/Lysosomal Adaptor, MAPK And MTOR Activator 5	Protein Coding	O43504	45	GC01M110401	3.54389333724976	https://www.genecards.org/cgi-bin/carddisp.pl?gene=LAMTOR5
UBA52	Ubiquitin A-52 Residue Ribosomal Protein Fusion Product 1	Protein Coding	P62987	48	GC19P018563	3.54005765914917	https://www.genecards.org/cgi-bin/carddisp.pl?gene=UBA52
PATJ	PATJ Crumbs Cell Polarity Complex Component	Protein Coding	Q8NI35	47	GC01P078703	3.53283596038818	https://www.genecards.org/cgi-bin/carddisp.pl?gene=PATJ
TNKS	Tankyrase	Protein Coding	O95271	59	GC08P009555	3.53237628936768	https://www.genecards.org/cgi-bin/carddisp.pl?gene=TNKS
CAND1	Cullin Associated And Neddylation Dissociated 1	Protein Coding	Q86VP6	51	GC12P075765	3.53053998947144	https://www.genecards.org/cgi-bin/carddisp.pl?gene=CAND1
AK2	Adenylate Kinase 2	Protein Coding	P54819	60	GC01M033007	3.52775621414185	https://www.genecards.org/cgi-bin/carddisp.pl?gene=AK2
GTF2I	General Transcription Factor IIi	Protein Coding	P78347	52	GC07P095207	3.52528762817383	https://www.genecards.org/cgi-bin/carddisp.pl?gene=GTF2I
SEC23B	SEC23 Homolog B, COPII Coat Complex Component	Protein Coding	Q15437	53	GC20P018507	3.52363157272339	https://www.genecards.org/cgi-bin/carddisp.pl?gene=SEC23B
MIF	Macrophage Migration Inhibitory Factor	Protein Coding	P14174	61	GC22P023894	3.52206206321716	https://www.genecards.org/cgi-bin/carddisp.pl?gene=MIF
JPT2	Jupiter Microtubule Associated Homolog 2	Protein Coding	Q9H910	39	GC16P120151	3.51634788513184	https://www.genecards.org/cgi-bin/carddisp.pl?gene=JPT2
H1-10	H1.10 Linker Histone	Protein Coding	Q92522	37	GC03M132477	3.51634788513184	https://www.genecards.org/cgi-bin/carddisp.pl?gene=H1-10
EMD	Emerin	Protein Coding	P50402	58	GC0XP154379	3.5149941444397	https://www.genecards.org/cgi-bin/carddisp.pl?gene=EMD
VCL	Vinculin	Protein Coding	P18206	60	GC10P073995	3.50808596611023	https://www.genecards.org/cgi-bin/carddisp.pl?gene=VCL
FABP1	Fatty Acid Binding Protein 1	Protein Coding	P07148	55	GC02M088122	3.50795292854309	https://www.genecards.org/cgi-bin/carddisp.pl?gene=FABP1
CLDN6	Claudin 6	Protein Coding	P56747	52	GC16M003014	3.5063681602478	https://www.genecards.org/cgi-bin/carddisp.pl?gene=CLDN6
ARNT	Aryl Hydrocarbon Receptor Nuclear Translocator	Protein Coding	P27540	58	GC01M150809	3.50021195411682	https://www.genecards.org/cgi-bin/carddisp.pl?gene=ARNT
CUL4B	Cullin 4B	Protein Coding	Q13620	55	GC0XM120526	3.50010919570923	https://www.genecards.org/cgi-bin/carddisp.pl?gene=CUL4B
HMGCS2	3-Hydroxy-3-Methylglutaryl-CoA Synthase 2	Protein Coding	P54868	59	GC01M119747	3.49967479705811	https://www.genecards.org/cgi-bin/carddisp.pl?gene=HMGCS2
GPHN	Gephyrin	Protein Coding	Q9NQX3	61	GC14P066507	3.49900078773499	https://www.genecards.org/cgi-bin/carddisp.pl?gene=GPHN
MRE11	MRE11 Homolog, Double Strand Break Repair Nuclease	Protein Coding	P49959	61	GC11M140320	3.49515295028687	https://www.genecards.org/cgi-bin/carddisp.pl?gene=MRE11
CBX3	Chromobox 3	Protein Coding	Q13185	54	GC07P026201	3.49341988563538	https://www.genecards.org/cgi-bin/carddisp.pl?gene=CBX3
GSTZ1	Glutathione S-Transferase Zeta 1	Protein Coding	O43708	54	GC14P077320	3.49237895011902	https://www.genecards.org/cgi-bin/carddisp.pl?gene=GSTZ1
NME2	NME/NM23 Nucleoside Diphosphate Kinase 2	Protein Coding	P22392	58	GC17P051165	3.49108242988586	https://www.genecards.org/cgi-bin/carddisp.pl?gene=NME2
RPN2	Ribophorin II	Protein Coding	P04844	51	GC20P037178	3.48746991157532	https://www.genecards.org/cgi-bin/carddisp.pl?gene=RPN2
ULK1	Unc-51 Like Autophagy Activating Kinase 1	Protein Coding	O75385	57	GC12P131894	3.48683190345764	https://www.genecards.org/cgi-bin/carddisp.pl?gene=ULK1
KMT5A	Lysine Methyltransferase 5A	Protein Coding	Q9NQR1	53	GC12P138944	3.48283004760742	https://www.genecards.org/cgi-bin/carddisp.pl?gene=KMT5A
AFG3L2	AFG3 Like Matrix AAA Peptidase Subunit 2	Protein Coding	Q9Y4W6	58	GC18M012328	3.48207187652588	https://www.genecards.org/cgi-bin/carddisp.pl?gene=AFG3L2
IRS2	Insulin Receptor Substrate 2	Protein Coding	Q9Y4H2	59	GC13M109752	3.48043537139893	https://www.genecards.org/cgi-bin/carddisp.pl?gene=IRS2
PDLIM7	PDZ And LIM Domain 7	Protein Coding	Q9NR12	52	GC05M177483	3.47993183135986	https://www.genecards.org/cgi-bin/carddisp.pl?gene=PDLIM7
KLF9	KLF Transcription Factor 9	Protein Coding	Q13886	45	GC09M070384	3.47634410858154	https://www.genecards.org/cgi-bin/carddisp.pl?gene=KLF9
MAOA	Monoamine Oxidase A	Protein Coding	P21397	62	GC0XP043654	3.47450637817383	https://www.genecards.org/cgi-bin/carddisp.pl?gene=MAOA
P2RX7	Purinergic Receptor P2X 7	Protein Coding	Q99572	60	GC12P138914	3.47388696670532	https://www.genecards.org/cgi-bin/carddisp.pl?gene=P2RX7
SF3B2	Splicing Factor 3b Subunit 2	Protein Coding	Q13435	51	GC11P066050	3.4688196182251	https://www.genecards.org/cgi-bin/carddisp.pl?gene=SF3B2
U2AF2	U2 Small Nuclear RNA Auxiliary Factor 2	Protein Coding	P26368	52	GC19P055654	3.4681134223938	https://www.genecards.org/cgi-bin/carddisp.pl?gene=U2AF2
FN1	Fibronectin 1	Protein Coding	P02751	63	GC02M215360	3.46358919143677	https://www.genecards.org/cgi-bin/carddisp.pl?gene=FN1
CTPS1	CTP Synthase 1	Protein Coding	P17812	58	GC01P040979	3.45881533622742	https://www.genecards.org/cgi-bin/carddisp.pl?gene=CTPS1
PRL	Prolactin	Protein Coding	P01236	56	GC06M022287	3.45550394058228	https://www.genecards.org/cgi-bin/carddisp.pl?gene=PRL
PYY	Peptide YY	Protein Coding	P10082	56	GC17M043952	3.45416331291199	https://www.genecards.org/cgi-bin/carddisp.pl?gene=PYY
PPP6C	Protein Phosphatase 6 Catalytic Subunit	Protein Coding	O00743	52	GC09M126189	3.45006155967712	https://www.genecards.org/cgi-bin/carddisp.pl?gene=PPP6C
FBXO11	F-Box Protein 11	Protein Coding	Q86XK2	54	GC02M047789	3.44458937644958	https://www.genecards.org/cgi-bin/carddisp.pl?gene=FBXO11
H2BC3	H2B Clustered Histone 3	Protein Coding	P33778	45	GC06M106101	3.44300484657288	https://www.genecards.org/cgi-bin/carddisp.pl?gene=H2BC3
POLR2B	RNA Polymerase II Subunit B	Protein Coding	P30876	54	GC04P056977	3.44190979003906	https://www.genecards.org/cgi-bin/carddisp.pl?gene=POLR2B
AMT	Aminomethyltransferase	Protein Coding	P48728	56	GC03M054763	3.44106411933899	https://www.genecards.org/cgi-bin/carddisp.pl?gene=AMT
SNCA	Synuclein Alpha	Protein Coding	P37840	65	GC04M089724	3.42987394332886	https://www.genecards.org/cgi-bin/carddisp.pl?gene=SNCA
DSC1	Desmocollin 1	Protein Coding	Q08554	50	GC18M031129	3.42789387702942	https://www.genecards.org/cgi-bin/carddisp.pl?gene=DSC1
MBNL1	Muscleblind Like Splicing Regulator 1	Protein Coding	Q9NR56	51	GC03P152243	3.42528867721558	https://www.genecards.org/cgi-bin/carddisp.pl?gene=MBNL1
QDPR	Quinoid Dihydropteridine Reductase	Protein Coding	P09417	59	GC04M017460	3.42399501800537	https://www.genecards.org/cgi-bin/carddisp.pl?gene=QDPR
MTO1	Mitochondrial TRNA Translation Optimization 1	Protein Coding	Q9Y2Z2	55	GC06P073461	3.42243909835815	https://www.genecards.org/cgi-bin/carddisp.pl?gene=MTO1
USP28	Ubiquitin Specific Peptidase 28	Protein Coding	Q96RU2	52	GC11M113797	3.41767168045044	https://www.genecards.org/cgi-bin/carddisp.pl?gene=USP28
KIF2A	Kinesin Family Member 2A	Protein Coding	O00139	56	GC05P062306	3.41580581665039	https://www.genecards.org/cgi-bin/carddisp.pl?gene=KIF2A
PPARGC1B	PPARG Coactivator 1 Beta	Protein Coding	Q86YN6	48	GC05P149730	3.41400623321533	https://www.genecards.org/cgi-bin/carddisp.pl?gene=PPARGC1B
YTHDF2	YTH N6-Methyladenosine RNA Binding Protein F2	Protein Coding	Q9Y5A9	49	GC01P076563	3.41197061538696	https://www.genecards.org/cgi-bin/carddisp.pl?gene=YTHDF2
EEF1G	Eukaryotic Translation Elongation Factor 1 Gamma	Protein Coding	P26641	52	GC11M139649	3.41149234771729	https://www.genecards.org/cgi-bin/carddisp.pl?gene=EEF1G
DSG1	Desmoglein 1	Protein Coding	Q02413	55	GC18P031318	3.41140556335449	https://www.genecards.org/cgi-bin/carddisp.pl?gene=DSG1
PTP4A3	Protein Tyrosine Phosphatase 4A3	Protein Coding	O75365	54	GC08P141391	3.4112753868103	https://www.genecards.org/cgi-bin/carddisp.pl?gene=PTP4A3
RIGI	RNA Sensor RIG-I	Protein Coding	O95786	60	GC09M032561	3.41092348098755	https://www.genecards.org/cgi-bin/carddisp.pl?gene=RIGI
NR4A1	Nuclear Receptor Subfamily 4 Group A Member 1	Protein Coding	P22736	60	GC12P052022	3.40876007080078	https://www.genecards.org/cgi-bin/carddisp.pl?gene=NR4A1
ANXA1	Annexin A1	Protein Coding	P04083	60	GC09P073151	3.40853142738342	https://www.genecards.org/cgi-bin/carddisp.pl?gene=ANXA1
FOXQ1	Forkhead Box Q1	Protein Coding	Q9C009	42	GC06P001312	3.40602684020996	https://www.genecards.org/cgi-bin/carddisp.pl?gene=FOXQ1
RUNX2	RUNX Family Transcription Factor 2	Protein Coding	Q13950	60	GC06P182087	3.40065765380859	https://www.genecards.org/cgi-bin/carddisp.pl?gene=RUNX2
KLF5	KLF Transcription Factor 5	Protein Coding	Q13887	58	GC13P073054	3.39751029014587	https://www.genecards.org/cgi-bin/carddisp.pl?gene=KLF5
NT5C2	5'-Nucleotidase, Cytosolic II	Protein Coding	P49902	58	GC10M103088	3.39493417739868	https://www.genecards.org/cgi-bin/carddisp.pl?gene=NT5C2
ALDH1A1	Aldehyde Dehydrogenase 1 Family Member A1	Protein Coding	P00352	60	GC09M072900	3.3923544883728	https://www.genecards.org/cgi-bin/carddisp.pl?gene=ALDH1A1
SQOR	Sulfide Quinone Oxidoreductase	Protein Coding	Q9Y6N5	49	GC15P192997	3.38799095153809	https://www.genecards.org/cgi-bin/carddisp.pl?gene=SQOR
PRKCE	Protein Kinase C Epsilon	Protein Coding	Q02156	61	GC02P045651	3.38768148422241	https://www.genecards.org/cgi-bin/carddisp.pl?gene=PRKCE
FARSB	Phenylalanyl-TRNA Synthetase Subunit Beta	Protein Coding	Q9NSD9	57	GC02M222570	3.38729286193848	https://www.genecards.org/cgi-bin/carddisp.pl?gene=FARSB
GART	Phosphoribosylglycinamide Formyltransferase, Phosphoribosylglycinamide Synthetase, Phosphoribosylaminoimidazole Synthetase	Protein Coding	P22102	55	GC21M033503	3.38590407371521	https://www.genecards.org/cgi-bin/carddisp.pl?gene=GART
CLOCK	Clock Circadian Regulator	Protein Coding	O15516	57	GC04M055427	3.3826208114624	https://www.genecards.org/cgi-bin/carddisp.pl?gene=CLOCK
SRPK1	SRSF Protein Kinase 1	Protein Coding	Q96SB4	56	GC06M106630	3.3702118396759	https://www.genecards.org/cgi-bin/carddisp.pl?gene=SRPK1
FOSL1	FOS Like 1, AP-1 Transcription Factor Subunit	Protein Coding	P15407	57	GC11M139805	3.36958193778992	https://www.genecards.org/cgi-bin/carddisp.pl?gene=FOSL1
RPS5	Ribosomal Protein S5	Protein Coding	P46782	52	GC19P058386	3.36591958999634	https://www.genecards.org/cgi-bin/carddisp.pl?gene=RPS5
TNFRSF1B	TNF Receptor Superfamily Member 1B	Protein Coding	P20333	61	GC01P075466	3.36454677581787	https://www.genecards.org/cgi-bin/carddisp.pl?gene=TNFRSF1B
NHERF2	NHERF Family PDZ Scaffold Protein 2	Protein Coding	Q15599	48	GC16P127487	3.36330699920654	https://www.genecards.org/cgi-bin/carddisp.pl?gene=NHERF2
COPG2	COPI Coat Complex Subunit Gamma 2	Protein Coding	Q9UBF2	49	GC07M130506	3.3566837310791	https://www.genecards.org/cgi-bin/carddisp.pl?gene=COPG2
MRPL40	Mitochondrial Ribosomal Protein L40	Protein Coding	Q9NQ50	49	GC22P091516	3.35309171676636	https://www.genecards.org/cgi-bin/carddisp.pl?gene=MRPL40
TNS2	Tensin 2	Protein Coding	Q63HR2	48	GC12P053046	3.35282039642334	https://www.genecards.org/cgi-bin/carddisp.pl?gene=TNS2
SMARCA5	SNF2 Related Chromatin Remodeling ATPase 5	Protein Coding	O60264	54	GC04P143513	3.35204601287842	https://www.genecards.org/cgi-bin/carddisp.pl?gene=SMARCA5
DPF2	Double PHD Fingers 2	Protein Coding	Q92785	55	GC11P107807	3.34063577651978	https://www.genecards.org/cgi-bin/carddisp.pl?gene=DPF2
MVD	Mevalonate Diphosphate Decarboxylase	Protein Coding	P53602	54	GC16M088651	3.34063577651978	https://www.genecards.org/cgi-bin/carddisp.pl?gene=MVD
LIN7C	Lin-7 Homolog C, Crumbs Cell Polarity Complex Component	Protein Coding	Q9NUP9	50	GC11M027494	3.34063577651978	https://www.genecards.org/cgi-bin/carddisp.pl?gene=LIN7C
ARCN1	Archain 1	Protein Coding	P48444	55	GC11P118572	3.33961248397827	https://www.genecards.org/cgi-bin/carddisp.pl?gene=ARCN1
HNF1B	HNF1 Homeobox B	Protein Coding	P35680	55	GC17M037686	3.33856010437012	https://www.genecards.org/cgi-bin/carddisp.pl?gene=HNF1B
RPS13	Ribosomal Protein S13	Protein Coding	P62277	52	GC11M018108	3.33233404159546	https://www.genecards.org/cgi-bin/carddisp.pl?gene=RPS13
RPL36	Ribosomal Protein L36	Protein Coding	Q9Y3U8	50	GC19P005674	3.33233404159546	https://www.genecards.org/cgi-bin/carddisp.pl?gene=RPL36
ESRRA	Estrogen Related Receptor Alpha	Protein Coding	P11474	59	GC11P064305	3.33007526397705	https://www.genecards.org/cgi-bin/carddisp.pl?gene=ESRRA
TRA2A	Transformer 2 Alpha Homolog	Protein Coding	Q13595	46	GC07M023504	3.32777452468872	https://www.genecards.org/cgi-bin/carddisp.pl?gene=TRA2A
PIGR	Polymeric Immunoglobulin Receptor	Protein Coding	P01833	54	GC01M206928	3.32691121101379	https://www.genecards.org/cgi-bin/carddisp.pl?gene=PIGR
LRP6	LDL Receptor Related Protein 6	Protein Coding	O75581	60	GC12M035824	3.32477998733521	https://www.genecards.org/cgi-bin/carddisp.pl?gene=LRP6
MTHFD1	Methylenetetrahydrofolate Dehydrogenase, Cyclohydrolase And Formyltetrahydrofolate Synthetase 1	Protein Coding	P11586	59	GC14P064388	3.32091975212097	https://www.genecards.org/cgi-bin/carddisp.pl?gene=MTHFD1
QARS1	Glutaminyl-TRNA Synthetase 1	Protein Coding	P47897	47	GC03M054746	3.32086443901062	https://www.genecards.org/cgi-bin/carddisp.pl?gene=QARS1
ERN1	Endoplasmic Reticulum To Nucleus Signaling 1	Protein Coding	O75460	60	GC17M064039	3.3195526599884	https://www.genecards.org/cgi-bin/carddisp.pl?gene=ERN1
SLC25A10	Solute Carrier Family 25 Member 10	Protein Coding	Q9UBX3	57	GC17P081712	3.31657028198242	https://www.genecards.org/cgi-bin/carddisp.pl?gene=SLC25A10
PIK3C2A	Phosphatidylinositol-4-Phosphate 3-Kinase Catalytic Subunit Type 2 Alpha	Protein Coding	O00443	60	GC11M018151	3.30347609519958	https://www.genecards.org/cgi-bin/carddisp.pl?gene=PIK3C2A
AMPD3	Adenosine Monophosphate Deaminase 3	Protein Coding	Q01432	55	GC11P021133	3.30305576324463	https://www.genecards.org/cgi-bin/carddisp.pl?gene=AMPD3
H2BC1	H2B Clustered Histone 1	Protein Coding	Q96A08	42	GC06P184723	3.29921054840088	https://www.genecards.org/cgi-bin/carddisp.pl?gene=H2BC1
ERBIN	Erbb2 Interacting Protein	Protein Coding	Q96RT1	51	GC05P065884	3.29629254341125	https://www.genecards.org/cgi-bin/carddisp.pl?gene=ERBIN
RPL30	Ribosomal Protein L30	Protein Coding	P62888	50	GC08M098024	3.29079604148865	https://www.genecards.org/cgi-bin/carddisp.pl?gene=RPL30
CDC25C	Cell Division Cycle 25C	Protein Coding	P30307	61	GC05M138285	3.2853696346283	https://www.genecards.org/cgi-bin/carddisp.pl?gene=CDC25C
ATP2A2	ATPase Sarcoplasmic/Endoplasmic Reticulum Ca2+ Transporting 2	Protein Coding	P16615	64	GC12P110280	3.28209543228149	https://www.genecards.org/cgi-bin/carddisp.pl?gene=ATP2A2
RPS11	Ribosomal Protein S11	Protein Coding	P62280	51	GC19P049496	3.28206515312195	https://www.genecards.org/cgi-bin/carddisp.pl?gene=RPS11
C5AR1	Complement C5a Receptor 1	Protein Coding	P21730	58	GC19P047290	3.28131437301636	https://www.genecards.org/cgi-bin/carddisp.pl?gene=C5AR1
ACADSB	Acyl-CoA Dehydrogenase Short/Branched Chain	Protein Coding	P45954	58	GC10P123008	3.2781777381897	https://www.genecards.org/cgi-bin/carddisp.pl?gene=ACADSB
USP1	Ubiquitin Specific Peptidase 1	Protein Coding	O94782	57	GC01P062436	3.27501344680786	https://www.genecards.org/cgi-bin/carddisp.pl?gene=USP1
TMED10	Transmembrane P24 Trafficking Protein 10	Protein Coding	P49755	54	GC14M075328	3.27324819564819	https://www.genecards.org/cgi-bin/carddisp.pl?gene=TMED10
SMURF2	SMAD Specific E3 Ubiquitin Protein Ligase 2	Protein Coding	Q9HAU4	55	GC17M064542	3.27107763290405	https://www.genecards.org/cgi-bin/carddisp.pl?gene=SMURF2
BCR	BCR Activator Of RhoGEF And GTPase	Protein Coding	P11274	65	GC22P023179	3.26848840713501	https://www.genecards.org/cgi-bin/carddisp.pl?gene=BCR
BMAL1	Basic Helix-Loop-Helix ARNT Like 1	Protein Coding	O00327	54	GC11P021222	3.26823472976685	https://www.genecards.org/cgi-bin/carddisp.pl?gene=BMAL1
CEACAM5	CEA Cell Adhesion Molecule 5	Protein Coding	P06731	56	GC19P152590	3.26813793182373	https://www.genecards.org/cgi-bin/carddisp.pl?gene=CEACAM5
U2AF1	U2 Small Nuclear RNA Auxiliary Factor 1	Protein Coding	Q01081	55	GC21M043092	3.26679635047913	https://www.genecards.org/cgi-bin/carddisp.pl?gene=U2AF1
GAMT	Guanidinoacetate N-Methyltransferase	Protein Coding	Q14353	60	GC19M001397	3.2642822265625	https://www.genecards.org/cgi-bin/carddisp.pl?gene=GAMT
P4HA1	Prolyl 4-Hydroxylase Subunit Alpha 1	Protein Coding	P13674	55	GC10M073007	3.26346254348755	https://www.genecards.org/cgi-bin/carddisp.pl?gene=P4HA1
ARF1	ARF GTPase 1	Protein Coding	P84077	58	GC01P228082	3.25887370109558	https://www.genecards.org/cgi-bin/carddisp.pl?gene=ARF1
TMOD3	Tropomodulin 3	Protein Coding	Q9NYL9	50	GC15P051829	3.25802326202393	https://www.genecards.org/cgi-bin/carddisp.pl?gene=TMOD3
TOMM40	Translocase Of Outer Mitochondrial Membrane 40	Protein Coding	O96008	52	GC19P044890	3.25773477554321	https://www.genecards.org/cgi-bin/carddisp.pl?gene=TOMM40
HMGA2	High Mobility Group AT-Hook 2	Protein Coding	P52926	58	GC12P065824	3.25680685043335	https://www.genecards.org/cgi-bin/carddisp.pl?gene=HMGA2
GJA1	Gap Junction Protein Alpha 1	Protein Coding	P17302	64	GC06P182951	3.25204181671143	https://www.genecards.org/cgi-bin/carddisp.pl?gene=GJA1
ILF2	Interleukin Enhancer Binding Factor 2	Protein Coding	Q12905	49	GC01M153661	3.24899888038635	https://www.genecards.org/cgi-bin/carddisp.pl?gene=ILF2
RANBP9	RAN Binding Protein 9	Protein Coding	Q96S59	52	GC06M013621	3.24898624420166	https://www.genecards.org/cgi-bin/carddisp.pl?gene=RANBP9
HIPK2	Homeodomain Interacting Protein Kinase 2	Protein Coding	Q9H2X6	57	GC07M139561	3.24773192405701	https://www.genecards.org/cgi-bin/carddisp.pl?gene=HIPK2
USP11	Ubiquitin Specific Peptidase 11	Protein Coding	P51784	51	GC0XP047232	3.24660015106201	https://www.genecards.org/cgi-bin/carddisp.pl?gene=USP11
RPL18A	Ribosomal Protein L18a	Protein Coding	Q02543	50	GC19P152092	3.24597835540771	https://www.genecards.org/cgi-bin/carddisp.pl?gene=RPL18A
ANAPC4	Anaphase Promoting Complex Subunit 4	Protein Coding	Q9UJX5	45	GC04P030220	3.24085688591003	https://www.genecards.org/cgi-bin/carddisp.pl?gene=ANAPC4
PSMC4	Proteasome 26S Subunit, ATPase 4	Protein Coding	P43686	55	GC19P152501	3.23697757720947	https://www.genecards.org/cgi-bin/carddisp.pl?gene=PSMC4
RPL27	Ribosomal Protein L27	Protein Coding	P61353	54	GC17P042998	3.23697757720947	https://www.genecards.org/cgi-bin/carddisp.pl?gene=RPL27
SNRPA1	Small Nuclear Ribonucleoprotein Polypeptide A'	Protein Coding	P09661	45	GC15M101281	3.23697757720947	https://www.genecards.org/cgi-bin/carddisp.pl?gene=SNRPA1
STK25	Serine/Threonine Kinase 25	Protein Coding	O00506	51	GC02M241492	3.23418807983398	https://www.genecards.org/cgi-bin/carddisp.pl?gene=STK25
EIF4A1	Eukaryotic Translation Initiation Factor 4A1	Protein Coding	P60842	60	GC17P007572	3.23301076889038	https://www.genecards.org/cgi-bin/carddisp.pl?gene=EIF4A1
CKAP4	Cytoskeleton Associated Protein 4	Protein Coding	Q07065	49	GC12M106237	3.23204565048218	https://www.genecards.org/cgi-bin/carddisp.pl?gene=CKAP4
IL22	Interleukin 22	Protein Coding	Q9GZX6	54	GC12M068248	3.23023176193237	https://www.genecards.org/cgi-bin/carddisp.pl?gene=IL22
MAPK9	Mitogen-Activated Protein Kinase 9	Protein Coding	P45984	61	GC05M183397	3.22851777076721	https://www.genecards.org/cgi-bin/carddisp.pl?gene=MAPK9
PRDX2	Peroxiredoxin 2	Protein Coding	P32119	59	GC19M012796	3.2269127368927	https://www.genecards.org/cgi-bin/carddisp.pl?gene=PRDX2
LAMB3	Laminin Subunit Beta 3	Protein Coding	Q13751	58	GC01M209614	3.22334456443787	https://www.genecards.org/cgi-bin/carddisp.pl?gene=LAMB3
TIMM50	Translocase Of Inner Mitochondrial Membrane 50	Protein Coding	Q3ZCQ8	51	GC19P039480	3.22221064567566	https://www.genecards.org/cgi-bin/carddisp.pl?gene=TIMM50
FOXP2	Forkhead Box P2	Protein Coding	O15409	56	GC07P114086	3.21939086914063	https://www.genecards.org/cgi-bin/carddisp.pl?gene=FOXP2
NACC1	Nucleus Accumbens Associated 1	Protein Coding	Q96RE7	51	GC19P151947	3.21682548522949	https://www.genecards.org/cgi-bin/carddisp.pl?gene=NACC1
COPB2	COPI Coat Complex Subunit Beta 2	Protein Coding	P35606	55	GC03M139355	3.21661329269409	https://www.genecards.org/cgi-bin/carddisp.pl?gene=COPB2
HOXA1	Homeobox A1	Protein Coding	P49639	54	GC07M027092	3.21646857261658	https://www.genecards.org/cgi-bin/carddisp.pl?gene=HOXA1
COASY	Coenzyme A Synthase	Protein Coding	Q13057	57	GC17P042561	3.2153754234314	https://www.genecards.org/cgi-bin/carddisp.pl?gene=COASY
CSDE1	Cold Shock Domain Containing E1	Protein Coding	O75534	52	GC01M114716	3.21499729156494	https://www.genecards.org/cgi-bin/carddisp.pl?gene=CSDE1
KNG1	Kininogen 1	Protein Coding	P01042	61	GC03P186717	3.21102094650269	https://www.genecards.org/cgi-bin/carddisp.pl?gene=KNG1
PDCD6	Programmed Cell Death 6	Protein Coding	O75340	47	GC05P005525	3.21095538139343	https://www.genecards.org/cgi-bin/carddisp.pl?gene=PDCD6
AGTR1	Angiotensin II Receptor Type 1	Protein Coding	P30556	65	GC03P148697	3.20967721939087	https://www.genecards.org/cgi-bin/carddisp.pl?gene=AGTR1
SERPINA1	Serpin Family A Member 1	Protein Coding	P01009	62	GC14M094376	3.20298743247986	https://www.genecards.org/cgi-bin/carddisp.pl?gene=SERPINA1
MSTO1	Misato Mitochondrial Distribution And Morphology Regulator 1	Protein Coding	Q9BUK6	51	GC01P176767	3.19790101051331	https://www.genecards.org/cgi-bin/carddisp.pl?gene=MSTO1
CCT3	Chaperonin Containing TCP1 Subunit 3	Protein Coding	P49368	54	GC01M156308	3.19762706756592	https://www.genecards.org/cgi-bin/carddisp.pl?gene=CCT3
RFC2	Replication Factor C Subunit 2	Protein Coding	P35250	57	GC07M074231	3.19583177566528	https://www.genecards.org/cgi-bin/carddisp.pl?gene=RFC2
YTHDF3	YTH N6-Methyladenosine RNA Binding Protein F3	Protein Coding	Q7Z739	48	GC08P063168	3.19583177566528	https://www.genecards.org/cgi-bin/carddisp.pl?gene=YTHDF3
TRIB3	Tribbles Pseudokinase 3	Protein Coding	Q96RU7	54	GC20P000528	3.19531226158142	https://www.genecards.org/cgi-bin/carddisp.pl?gene=TRIB3
ACTN3	Actinin Alpha 3	Protein Coding	Q08043	52	GC11P066546	3.19238257408142	https://www.genecards.org/cgi-bin/carddisp.pl?gene=ACTN3
RAB10	RAB10, Member RAS Oncogene Family	Protein Coding	P61026	54	GC02P026033	3.1919105052948	https://www.genecards.org/cgi-bin/carddisp.pl?gene=RAB10
PAK1	P21 (RAC1) Activated Kinase 1	Protein Coding	Q13153	64	GC11M140142	3.1890504360199	https://www.genecards.org/cgi-bin/carddisp.pl?gene=PAK1
NDUFA4	NDUFA4 Mitochondrial Complex Associated	Protein Coding	O00483	54	GC07M010938	3.18882131576538	https://www.genecards.org/cgi-bin/carddisp.pl?gene=NDUFA4
GCN1	GCN1 Activator Of EIF2AK4	Protein Coding	Q92616	45	GC12M120128	3.18810510635376	https://www.genecards.org/cgi-bin/carddisp.pl?gene=GCN1
NFS1	NFS1 Cysteine Desulfurase	Protein Coding	Q9Y697	58	GC20M035668	3.18092918395996	https://www.genecards.org/cgi-bin/carddisp.pl?gene=NFS1
STC2	Stanniocalcin 2	Protein Coding	O76061	54	GC05M173314	3.18019080162048	https://www.genecards.org/cgi-bin/carddisp.pl?gene=STC2
ST3GAL4	ST3 Beta-Galactoside Alpha-2,3-Sialyltransferase 4	Protein Coding	Q11206	56	GC11P126355	3.1776647567749	https://www.genecards.org/cgi-bin/carddisp.pl?gene=ST3GAL4
OVOL2	Ovo Like Zinc Finger 2	Protein Coding	Q9BRP0	46	GC20M017956	3.1776647567749	https://www.genecards.org/cgi-bin/carddisp.pl?gene=OVOL2
NOX1	NADPH Oxidase 1	Protein Coding	Q9Y5S8	57	GC0XM100843	3.17741346359253	https://www.genecards.org/cgi-bin/carddisp.pl?gene=NOX1
PHB1	Prohibitin 1	Protein Coding	P35232	58	GC17M097550	3.17380332946777	https://www.genecards.org/cgi-bin/carddisp.pl?gene=PHB1
FLII	FLII Actin Remodeling Protein	Protein Coding	Q13045	55	GC17M018244	3.17370986938477	https://www.genecards.org/cgi-bin/carddisp.pl?gene=FLII
HARS2	Histidyl-TRNA Synthetase 2, Mitochondrial	Protein Coding	P49590	57	GC05P159714	3.17286086082458	https://www.genecards.org/cgi-bin/carddisp.pl?gene=HARS2
SPART	Spartin	Protein Coding	Q8N0X7	51	GC13M042960	3.17286086082458	https://www.genecards.org/cgi-bin/carddisp.pl?gene=SPART
SPHK1	Sphingosine Kinase 1	Protein Coding	Q9NYA1	58	GC17P076376	3.17242956161499	https://www.genecards.org/cgi-bin/carddisp.pl?gene=SPHK1
NR1I2	Nuclear Receptor Subfamily 1 Group I Member 2	Protein Coding	O75469	55	GC03P119780	3.17236709594727	https://www.genecards.org/cgi-bin/carddisp.pl?gene=NR1I2
PXDN	Peroxidasin	Protein Coding	Q92626	57	GC02M001635	3.16764354705811	https://www.genecards.org/cgi-bin/carddisp.pl?gene=PXDN
TRIM37	Tripartite Motif Containing 37	Protein Coding	O94972	54	GC17M097706	3.16674542427063	https://www.genecards.org/cgi-bin/carddisp.pl?gene=TRIM37
PTPN1	Protein Tyrosine Phosphatase Non-Receptor Type 1	Protein Coding	P18031	62	GC20P050510	3.16200542449951	https://www.genecards.org/cgi-bin/carddisp.pl?gene=PTPN1
TXNRD1	Thioredoxin Reductase 1	Protein Coding	Q16881	57	GC12P104215	3.15895366668701	https://www.genecards.org/cgi-bin/carddisp.pl?gene=TXNRD1
FBXW11	F-Box And WD Repeat Domain Containing 11	Protein Coding	Q9UKB1	54	GC05M171861	3.15604615211487	https://www.genecards.org/cgi-bin/carddisp.pl?gene=FBXW11
TIMMDC1	Translocase Of Inner Mitochondrial Membrane Domain Containing 1	Protein Coding	Q9NPL8	51	GC03P119498	3.15240526199341	https://www.genecards.org/cgi-bin/carddisp.pl?gene=TIMMDC1
HIF1AN	Hypoxia Inducible Factor 1 Subunit Alpha Inhibitor	Protein Coding	Q9NWT6	55	GC10P100529	3.14154577255249	https://www.genecards.org/cgi-bin/carddisp.pl?gene=HIF1AN
MTHFD2	Methylenetetrahydrofolate Dehydrogenase (NADP+ Dependent) 2, Methenyltetrahydrofolate Cyclohydrolase	Protein Coding	P13995	54	GC02P074186	3.13882875442505	https://www.genecards.org/cgi-bin/carddisp.pl?gene=MTHFD2
SQLE	Squalene Epoxidase	Protein Coding	Q14534	57	GC08P124998	3.13865184783936	https://www.genecards.org/cgi-bin/carddisp.pl?gene=SQLE
CD4	CD4 Molecule	Protein Coding	P01730	63	GC12P006786	3.13861393928528	https://www.genecards.org/cgi-bin/carddisp.pl?gene=CD4
SRSF1	Serine And Arginine Rich Splicing Factor 1	Protein Coding	Q07955	55	GC17M097667	3.13216996192932	https://www.genecards.org/cgi-bin/carddisp.pl?gene=SRSF1
ODC1	Ornithine Decarboxylase 1	Protein Coding	P11926	61	GC02M010432	3.12904262542725	https://www.genecards.org/cgi-bin/carddisp.pl?gene=ODC1
BMP6	Bone Morphogenetic Protein 6	Protein Coding	P22004	57	GC06P007726	3.12800073623657	https://www.genecards.org/cgi-bin/carddisp.pl?gene=BMP6
SVIL	Supervillin	Protein Coding	O95425	53	GC10M037136	3.12663078308105	https://www.genecards.org/cgi-bin/carddisp.pl?gene=SVIL
PAX5	Paired Box 5	Protein Coding	Q02548	60	GC09M037145	3.12662148475647	https://www.genecards.org/cgi-bin/carddisp.pl?gene=PAX5
SNRNP70	Small Nuclear Ribonucleoprotein U1 Subunit 70	Protein Coding	P08621	52	GC19P049085	3.12575340270996	https://www.genecards.org/cgi-bin/carddisp.pl?gene=SNRNP70
MBD1	Methyl-CpG Binding Domain Protein 1	Protein Coding	Q9UIS9	54	GC18M050266	3.1196300983429	https://www.genecards.org/cgi-bin/carddisp.pl?gene=MBD1
ERO1A	Endoplasmic Reticulum Oxidoreductase 1 Alpha	Protein Coding	Q96HE7	54	GC14M052640	3.11875295639038	https://www.genecards.org/cgi-bin/carddisp.pl?gene=ERO1A
RBM3	RNA Binding Motif Protein 3	Protein Coding	P98179	45	GC0XP048574	3.11601758003235	https://www.genecards.org/cgi-bin/carddisp.pl?gene=RBM3
CARM1	Coactivator Associated Arginine Methyltransferase 1	Protein Coding	Q86X55	60	GC19P010871	3.11448383331299	https://www.genecards.org/cgi-bin/carddisp.pl?gene=CARM1
CRAT	Carnitine O-Acetyltransferase	Protein Coding	P43155	59	GC09M129094	3.11080408096313	https://www.genecards.org/cgi-bin/carddisp.pl?gene=CRAT
IL15	Interleukin 15	Protein Coding	P40933	55	GC04P141636	3.10854864120483	https://www.genecards.org/cgi-bin/carddisp.pl?gene=IL15
FANCI	FA Complementation Group I	Protein Coding	Q9NVI1	54	GC15P089243	3.10695362091064	https://www.genecards.org/cgi-bin/carddisp.pl?gene=FANCI
ANAPC5	Anaphase Promoting Complex Subunit 5	Protein Coding	Q9UJX4	47	GC12M121308	3.10495066642761	https://www.genecards.org/cgi-bin/carddisp.pl?gene=ANAPC5
ATP5IF1	ATP Synthase Inhibitory Factor Subunit 1	Protein Coding	Q9UII2	47	GC01P076537	3.10342621803284	https://www.genecards.org/cgi-bin/carddisp.pl?gene=ATP5IF1
CTBP1	C-Terminal Binding Protein 1	Protein Coding	Q13363	61	GC04M001211	3.10219287872314	https://www.genecards.org/cgi-bin/carddisp.pl?gene=CTBP1
EARS2	Glutamyl-TRNA Synthetase 2, Mitochondrial	Protein Coding	Q5JPH6	55	GC16M050689	3.09926795959473	https://www.genecards.org/cgi-bin/carddisp.pl?gene=EARS2
DEPDC1	DEP Domain Containing 1	Protein Coding	Q5TB30	43	GC01M068474	3.0965142250061	https://www.genecards.org/cgi-bin/carddisp.pl?gene=DEPDC1
SEC23A	SEC23 Homolog A, COPII Coat Complex Component	Protein Coding	Q15436	54	GC14M039031	3.08914589881897	https://www.genecards.org/cgi-bin/carddisp.pl?gene=SEC23A
UBB	Ubiquitin B	Protein Coding	P0CG47	56	GC17P016380	3.08773255348206	https://www.genecards.org/cgi-bin/carddisp.pl?gene=UBB
CDK9	Cyclin Dependent Kinase 9	Protein Coding	P50750	59	GC09P152847	3.08253383636475	https://www.genecards.org/cgi-bin/carddisp.pl?gene=CDK9
ARF3	ARF GTPase 3	Protein Coding	P61204	52	GC12M052299	3.07970571517944	https://www.genecards.org/cgi-bin/carddisp.pl?gene=ARF3
TOP1MT	DNA Topoisomerase I Mitochondrial	Protein Coding	Q969P6	54	GC08M143304	3.07606291770935	https://www.genecards.org/cgi-bin/carddisp.pl?gene=TOP1MT
PGM1	Phosphoglucomutase 1	Protein Coding	P36871	60	GC01P063593	3.07584571838379	https://www.genecards.org/cgi-bin/carddisp.pl?gene=PGM1
LMAN1	Lectin, Mannose Binding 1	Protein Coding	P49257	58	GC18M059327	3.07446098327637	https://www.genecards.org/cgi-bin/carddisp.pl?gene=LMAN1
TFAM	Transcription Factor A, Mitochondrial	Protein Coding	Q00059	57	GC10P058385	3.07312822341919	https://www.genecards.org/cgi-bin/carddisp.pl?gene=TFAM
PPP1R9B	Protein Phosphatase 1 Regulatory Subunit 9B	Protein Coding	Q96SB3	51	GC17M050133	3.07064533233643	https://www.genecards.org/cgi-bin/carddisp.pl?gene=PPP1R9B
DDX1	DEAD-Box Helicase 1	Protein Coding	Q92499	56	GC02P015591	3.0700466632843	https://www.genecards.org/cgi-bin/carddisp.pl?gene=DDX1
TOR1AIP1	Torsin 1A Interacting Protein 1	Protein Coding	Q5JTV8	52	GC01P179882	3.06838321685791	https://www.genecards.org/cgi-bin/carddisp.pl?gene=TOR1AIP1
PPP6R1	Protein Phosphatase 6 Regulatory Subunit 1	Protein Coding	Q9UPN7	42	GC19M109303	3.06838321685791	https://www.genecards.org/cgi-bin/carddisp.pl?gene=PPP6R1
RECQL4	RecQ Like Helicase 4	Protein Coding	O94761	54	GC08M147404	3.06816911697388	https://www.genecards.org/cgi-bin/carddisp.pl?gene=RECQL4
MMUT	Methylmalonyl-CoA Mutase	Protein Coding	P22033	58	GC06M049430	3.0625524520874	https://www.genecards.org/cgi-bin/carddisp.pl?gene=MMUT
KHDRBS1	KH RNA Binding Domain Containing, Signal Transduction Associated 1	Protein Coding	Q07666	54	GC01P032013	3.06251335144043	https://www.genecards.org/cgi-bin/carddisp.pl?gene=KHDRBS1
H3-5	H3.5 Histone	Protein Coding	Q6NXT2	44	GC12M036090	3.05843877792358	https://www.genecards.org/cgi-bin/carddisp.pl?gene=H3-5
UBA1	Ubiquitin Like Modifier Activating Enzyme 1	Protein Coding	P22314	61	GC0XP047190	3.0573844909668	https://www.genecards.org/cgi-bin/carddisp.pl?gene=UBA1
S100B	S100 Calcium Binding Protein B	Protein Coding	P04271	58	GC21M054960	3.05734300613403	https://www.genecards.org/cgi-bin/carddisp.pl?gene=S100B
STAT5A	Signal Transducer And Activator Of Transcription 5A	Protein Coding	P42229	62	GC17P042287	3.05646133422852	https://www.genecards.org/cgi-bin/carddisp.pl?gene=STAT5A
EML4	EMAP Like 4	Protein Coding	Q9HC35	52	GC02P042169	3.05105209350586	https://www.genecards.org/cgi-bin/carddisp.pl?gene=EML4
PCBP2	Poly(RC) Binding Protein 2	Protein Coding	Q15366	54	GC12P053452	3.04727125167847	https://www.genecards.org/cgi-bin/carddisp.pl?gene=PCBP2
RPS15	Ribosomal Protein S15	Protein Coding	P62841	50	GC19P001438	3.04719114303589	https://www.genecards.org/cgi-bin/carddisp.pl?gene=RPS15
GTPBP4	GTP Binding Protein 4	Protein Coding	Q9BZE4	50	GC10P000988	3.04571270942688	https://www.genecards.org/cgi-bin/carddisp.pl?gene=GTPBP4
GNAI1	G Protein Subunit Alpha I1	Protein Coding	P63096	60	GC07P095361	3.04388046264648	https://www.genecards.org/cgi-bin/carddisp.pl?gene=GNAI1
ID2	Inhibitor Of DNA Binding 2	Protein Coding	Q02363	55	GC02P008678	3.04343676567078	https://www.genecards.org/cgi-bin/carddisp.pl?gene=ID2
GNB2	G Protein Subunit Beta 2	Protein Coding	P62879	57	GC07P100673	3.0433886051178	https://www.genecards.org/cgi-bin/carddisp.pl?gene=GNB2
NFKB2	Nuclear Factor Kappa B Subunit 2	Protein Coding	Q00653	65	GC10P102394	3.04168820381165	https://www.genecards.org/cgi-bin/carddisp.pl?gene=NFKB2
WDR26	WD Repeat Domain 26	Protein Coding	Q9H7D7	53	GC01M224385	3.04119086265564	https://www.genecards.org/cgi-bin/carddisp.pl?gene=WDR26
SDCBP	Syndecan Binding Protein	Protein Coding	O00560	54	GC08P058539	3.04111337661743	https://www.genecards.org/cgi-bin/carddisp.pl?gene=SDCBP
PPP4R1	Protein Phosphatase 4 Regulatory Subunit 1	Protein Coding	Q8TF05	44	GC18M009546	3.04111337661743	https://www.genecards.org/cgi-bin/carddisp.pl?gene=PPP4R1
PON1	Paraoxonase 1	Protein Coding	P27169	60	GC07M095297	3.03326368331909	https://www.genecards.org/cgi-bin/carddisp.pl?gene=PON1
H2AZ2	H2A.Z Variant Histone 2	Protein Coding	Q71UI9	47	GC07M045702	3.03273868560791	https://www.genecards.org/cgi-bin/carddisp.pl?gene=H2AZ2
RPL7	Ribosomal Protein L7	Protein Coding	P18124	52	GC08M073290	3.02453327178955	https://www.genecards.org/cgi-bin/carddisp.pl?gene=RPL7
LIFR	LIF Receptor Subunit Alpha	Protein Coding	P42702	60	GC05M038827	3.02373647689819	https://www.genecards.org/cgi-bin/carddisp.pl?gene=LIFR
DHRS2	Dehydrogenase/Reductase 2	Protein Coding	Q13268	50	GC14P057561	3.02279686927795	https://www.genecards.org/cgi-bin/carddisp.pl?gene=DHRS2
EIF3G	Eukaryotic Translation Initiation Factor 3 Subunit G	Protein Coding	O75821	50	GC19M010115	3.02251148223877	https://www.genecards.org/cgi-bin/carddisp.pl?gene=EIF3G
GFPT1	Glutamine--Fructose-6-Phosphate Transaminase 1	Protein Coding	Q06210	60	GC02M069319	3.02176189422607	https://www.genecards.org/cgi-bin/carddisp.pl?gene=GFPT1
ACADL	Acyl-CoA Dehydrogenase Long Chain	Protein Coding	P28330	53	GC02M210187	3.02108812332153	https://www.genecards.org/cgi-bin/carddisp.pl?gene=ACADL
GSS	Glutathione Synthetase	Protein Coding	P48637	59	GC20M034928	3.0209276676178	https://www.genecards.org/cgi-bin/carddisp.pl?gene=GSS
ZFP91	ZFP91 Zinc Finger Protein, Atypical E3 Ubiquitin Ligase	Protein Coding	Q96JP5	45	GC11P059510	3.01887607574463	https://www.genecards.org/cgi-bin/carddisp.pl?gene=ZFP91
H4C9	H4 Clustered Histone 9	Protein Coding	P62805	44	GC06P184734	3.01887607574463	https://www.genecards.org/cgi-bin/carddisp.pl?gene=H4C9
NR1I3	Nuclear Receptor Subfamily 1 Group I Member 3	Protein Coding	Q14994	56	GC01M161229	3.01819062232971	https://www.genecards.org/cgi-bin/carddisp.pl?gene=NR1I3
HNRNPUL2	Heterogeneous Nuclear Ribonucleoprotein U Like 2	Protein Coding	Q1KMD3	43	GC11M062712	3.01623868942261	https://www.genecards.org/cgi-bin/carddisp.pl?gene=HNRNPUL2
ERCC6	ERCC Excision Repair 6, Chromatin Remodeling Factor	Protein Coding	Q03468	60	GC10M049472	3.01470398902893	https://www.genecards.org/cgi-bin/carddisp.pl?gene=ERCC6
UNG	Uracil DNA Glycosylase	Protein Coding	P13051	59	GC12P109097	3.01470398902893	https://www.genecards.org/cgi-bin/carddisp.pl?gene=UNG
BCKDHA	Branched Chain Keto Acid Dehydrogenase E1 Subunit Alpha	Protein Coding	P12694	56	GC19P152574	3.01470398902893	https://www.genecards.org/cgi-bin/carddisp.pl?gene=BCKDHA
MRPS22	Mitochondrial Ribosomal Protein S22	Protein Coding	P82650	54	GC03P139005	3.01470398902893	https://www.genecards.org/cgi-bin/carddisp.pl?gene=MRPS22
SUB1	SUB1 Regulator Of Transcription	Protein Coding	P53999	48	GC05P033745	3.01203775405884	https://www.genecards.org/cgi-bin/carddisp.pl?gene=SUB1
RFX6	Regulatory Factor X6	Protein Coding	Q8HWS3	49	GC06P116877	3.01126050949097	https://www.genecards.org/cgi-bin/carddisp.pl?gene=RFX6
XAB2	XPA Binding Protein 2	Protein Coding	Q9HCS7	48	GC19M007619	3.00799202919006	https://www.genecards.org/cgi-bin/carddisp.pl?gene=XAB2
FOXC2	Forkhead Box C2	Protein Coding	Q99958	56	GC16P122670	3.00728940963745	https://www.genecards.org/cgi-bin/carddisp.pl?gene=FOXC2
HBB	Hemoglobin Subunit Beta	Protein Coding	P68871	58	GC11M015235	3.00453996658325	https://www.genecards.org/cgi-bin/carddisp.pl?gene=HBB
HSPG2	Heparan Sulfate Proteoglycan 2	Protein Coding	P98160	61	GC01M021822	3.00259637832642	https://www.genecards.org/cgi-bin/carddisp.pl?gene=HSPG2
TUBG2	Tubulin Gamma 2	Protein Coding	Q9NRH3	48	GC17P042659	3.00140595436096	https://www.genecards.org/cgi-bin/carddisp.pl?gene=TUBG2
HIF1A	Hypoxia Inducible Factor 1 Subunit Alpha	Protein Coding	Q16665	61	GC14P061695	26.9130535125732	https://www.genecards.org/cgi-bin/carddisp.pl?gene=HIF1A
HK2	Hexokinase 2	Protein Coding	P52789	58	GC02P075491	26.4113006591797	https://www.genecards.org/cgi-bin/carddisp.pl?gene=HK2
TP53	Tumor Protein P53	Protein Coding	P04637	66	GC17M007661	24.7109069824219	https://www.genecards.org/cgi-bin/carddisp.pl?gene=TP53
TIGAR	TP53 Induced Glycolysis Regulatory Phosphatase	Protein Coding	Q9NQ88	51	GC12P074005	24.377368927002	https://www.genecards.org/cgi-bin/carddisp.pl?gene=TIGAR
GAPDH	Glyceraldehyde-3-Phosphate Dehydrogenase	Protein Coding	P04406	64	GC12P074057	23.5382385253906	https://www.genecards.org/cgi-bin/carddisp.pl?gene=GAPDH
LDHA	Lactate Dehydrogenase A	Protein Coding	P00338	64	GC11P018394	23.1648349761963	https://www.genecards.org/cgi-bin/carddisp.pl?gene=LDHA
ENO1	Enolase 1	Protein Coding	P06733	61	GC01M008861	22.6958961486816	https://www.genecards.org/cgi-bin/carddisp.pl?gene=ENO1
CTNNB1	Catenin Beta 1	Protein Coding	P35222	67	GC03P041194	21.1462574005127	https://www.genecards.org/cgi-bin/carddisp.pl?gene=CTNNB1
HK1	Hexokinase 1	Protein Coding	P19367	63	GC10P069269	20.2674884796143	https://www.genecards.org/cgi-bin/carddisp.pl?gene=HK1
PGK1	Phosphoglycerate Kinase 1	Protein Coding	P00558	62	GC0XP078258	20.0217704772949	https://www.genecards.org/cgi-bin/carddisp.pl?gene=PGK1
TUBA1A	Tubulin Alpha 1a	Protein Coding	Q71U36	62	GC12M049184	2.99840140342712	https://www.genecards.org/cgi-bin/carddisp.pl?gene=TUBA1A
RAB20	RAB20, Member RAS Oncogene Family	Protein Coding	Q9NX57	41	GC13M110523	2.99448251724243	https://www.genecards.org/cgi-bin/carddisp.pl?gene=RAB20
EIF5B	Eukaryotic Translation Initiation Factor 5B	Protein Coding	O60841	51	GC02P099337	2.99317765235901	https://www.genecards.org/cgi-bin/carddisp.pl?gene=EIF5B
SCYL2	SCY1 Like Pseudokinase 2	Protein Coding	Q6P3W7	47	GC12P100267	2.99013996124268	https://www.genecards.org/cgi-bin/carddisp.pl?gene=SCYL2
RAI14	Retinoic Acid Induced 14	Protein Coding	Q9P0K7	47	GC05P034656	2.98857593536377	https://www.genecards.org/cgi-bin/carddisp.pl?gene=RAI14
EDN1	Endothelin 1	Protein Coding	P05305	61	GC06P012910	2.98380470275879	https://www.genecards.org/cgi-bin/carddisp.pl?gene=EDN1
MYB	MYB Proto-Oncogene, Transcription Factor	Protein Coding	P10242	62	GC06P135181	2.98061895370483	https://www.genecards.org/cgi-bin/carddisp.pl?gene=MYB
HNRNPUL1	Heterogeneous Nuclear Ribonucleoprotein U Like 1	Protein Coding	Q9BUJ2	50	GC19P041262	2.97975325584412	https://www.genecards.org/cgi-bin/carddisp.pl?gene=HNRNPUL1
CDC5L	Cell Division Cycle 5 Like	Protein Coding	Q99459	52	GC06P044387	2.97886753082275	https://www.genecards.org/cgi-bin/carddisp.pl?gene=CDC5L
CKB	Creatine Kinase B	Protein Coding	P12277	57	GC14M103519	2.97844219207764	https://www.genecards.org/cgi-bin/carddisp.pl?gene=CKB
APEX1	Apurinic/Apyrimidinic Endodeoxyribonuclease 1	Protein Coding	P27695	58	GC14P020455	2.97608113288879	https://www.genecards.org/cgi-bin/carddisp.pl?gene=APEX1
ACTN4	Actinin Alpha 4	Protein Coding	O43707	60	GC19P038647	2.97511672973633	https://www.genecards.org/cgi-bin/carddisp.pl?gene=ACTN4
ARL8B	ARF Like GTPase 8B	Protein Coding	Q9NVJ2	47	GC03P005122	2.97454500198364	https://www.genecards.org/cgi-bin/carddisp.pl?gene=ARL8B
N4BP3	NEDD4 Binding Protein 3	Protein Coding	O15049	42	GC05P178113	2.97454500198364	https://www.genecards.org/cgi-bin/carddisp.pl?gene=N4BP3
ATF6	Activating Transcription Factor 6	Protein Coding	P18850	61	GC01P161766	2.97088098526001	https://www.genecards.org/cgi-bin/carddisp.pl?gene=ATF6
ATP5MF	ATP Synthase Membrane Subunit F	Protein Coding	P56134	48	GC07M106683	2.97053575515747	https://www.genecards.org/cgi-bin/carddisp.pl?gene=ATP5MF
RAD21	RAD21 Cohesin Complex Component	Protein Coding	O60216	57	GC08M116846	2.96895503997803	https://www.genecards.org/cgi-bin/carddisp.pl?gene=RAD21
PGRMC1	Progesterone Receptor Membrane Component 1	Protein Coding	O00264	57	GC0XP119236	2.96870851516724	https://www.genecards.org/cgi-bin/carddisp.pl?gene=PGRMC1
DNAJA3	DnaJ Heat Shock Protein Family (Hsp40) Member A3	Protein Coding	Q96EY1	50	GC16P004425	2.96631026268005	https://www.genecards.org/cgi-bin/carddisp.pl?gene=DNAJA3
ATG5	Autophagy Related 5	Protein Coding	Q9H1Y0	58	GC06M106045	2.96465110778809	https://www.genecards.org/cgi-bin/carddisp.pl?gene=ATG5
DCAF7	DDB1 And CUL4 Associated Factor 7	Protein Coding	P61962	48	GC17P063550	2.95805692672729	https://www.genecards.org/cgi-bin/carddisp.pl?gene=DCAF7
TAF12	TATA-Box Binding Protein Associated Factor 12	Protein Coding	Q16514	48	GC01M034882	2.95805692672729	https://www.genecards.org/cgi-bin/carddisp.pl?gene=TAF12
AIF1L	Allograft Inflammatory Factor 1 Like	Protein Coding	Q9BQI0	44	GC09P153023	2.95805692672729	https://www.genecards.org/cgi-bin/carddisp.pl?gene=AIF1L
PDZD11	PDZ Domain Containing 11	Protein Coding	Q5EBL8	44	GC0XM070286	2.95805692672729	https://www.genecards.org/cgi-bin/carddisp.pl?gene=PDZD11
P4HA2	Prolyl 4-Hydroxylase Subunit Alpha 2	Protein Coding	O15460	57	GC05M132193	2.95215463638306	https://www.genecards.org/cgi-bin/carddisp.pl?gene=P4HA2
CCT7	Chaperonin Containing TCP1 Subunit 7	Protein Coding	Q99832	52	GC02P073233	2.95062923431396	https://www.genecards.org/cgi-bin/carddisp.pl?gene=CCT7
UBE4B	Ubiquitination Factor E4B	Protein Coding	O95155	53	GC01P010032	2.94863176345825	https://www.genecards.org/cgi-bin/carddisp.pl?gene=UBE4B
MTCH2	Mitochondrial Carrier 2	Protein Coding	Q9Y6C9	50	GC11M047604	2.94816565513611	https://www.genecards.org/cgi-bin/carddisp.pl?gene=MTCH2
INF2	Inverted Formin 2	Protein Coding	Q27J81	52	GC14P120422	2.93784809112549	https://www.genecards.org/cgi-bin/carddisp.pl?gene=INF2
OAS3	2'-5'-Oligoadenylate Synthetase 3	Protein Coding	Q9Y6K5	51	GC12P112938	2.93784809112549	https://www.genecards.org/cgi-bin/carddisp.pl?gene=OAS3
RTCB	RNA 2',3'-Cyclic Phosphate And 5'-OH Ligase	Protein Coding	Q9Y3I0	49	GC22M032387	2.93491888046265	https://www.genecards.org/cgi-bin/carddisp.pl?gene=RTCB
NUP155	Nucleoporin 155	Protein Coding	O75694	57	GC05M037288	2.93349313735962	https://www.genecards.org/cgi-bin/carddisp.pl?gene=NUP155
POLDIP2	DNA Polymerase Delta Interacting Protein 2	Protein Coding	Q9Y2S7	48	GC17M028346	2.93242573738098	https://www.genecards.org/cgi-bin/carddisp.pl?gene=POLDIP2
HERC5	HECT And RLD Domain Containing E3 Ubiquitin Protein Ligase 5	Protein Coding	Q9UII4	48	GC04P088457	2.9281177520752	https://www.genecards.org/cgi-bin/carddisp.pl?gene=HERC5
ABI1	Abl Interactor 1	Protein Coding	Q8IZP0	56	GC10M026746	2.92696571350098	https://www.genecards.org/cgi-bin/carddisp.pl?gene=ABI1
NPAS2	Neuronal PAS Domain Protein 2	Protein Coding	Q99743	51	GC02P100820	2.92696571350098	https://www.genecards.org/cgi-bin/carddisp.pl?gene=NPAS2
PRMT6	Protein Arginine Methyltransferase 6	Protein Coding	Q96LA8	52	GC01P107056	2.92359352111816	https://www.genecards.org/cgi-bin/carddisp.pl?gene=PRMT6
SEPTIN9	Septin 9	Protein Coding	Q9UHD8	52	GC17P155653	2.92352914810181	https://www.genecards.org/cgi-bin/carddisp.pl?gene=SEPTIN9
CTH	Cystathionine Gamma-Lyase	Protein Coding	P32929	62	GC01P070411	2.91715812683105	https://www.genecards.org/cgi-bin/carddisp.pl?gene=CTH
RARS1	Arginyl-TRNA Synthetase 1	Protein Coding	P54136	57	GC05P168487	2.9151713848114	https://www.genecards.org/cgi-bin/carddisp.pl?gene=RARS1
LETM1	Leucine Zipper And EF-Hand Containing Transmembrane Protein 1	Protein Coding	O95202	56	GC04M001811	2.91239738464355	https://www.genecards.org/cgi-bin/carddisp.pl?gene=LETM1
HDAC4	Histone Deacetylase 4	Protein Coding	P56524	65	GC02M239048	2.91014862060547	https://www.genecards.org/cgi-bin/carddisp.pl?gene=HDAC4
NCBP1	Nuclear Cap Binding Protein Subunit 1	Protein Coding	Q09161	51	GC09P097633	2.91006183624268	https://www.genecards.org/cgi-bin/carddisp.pl?gene=NCBP1
GRPR	Gastrin Releasing Peptide Receptor	Protein Coding	P30550	57	GC0XP016124	2.90667581558228	https://www.genecards.org/cgi-bin/carddisp.pl?gene=GRPR
ABL1	ABL Proto-Oncogene 1, Non-Receptor Tyrosine Kinase	Protein Coding	P00519	65	GC09P130713	2.9050920009613	https://www.genecards.org/cgi-bin/carddisp.pl?gene=ABL1
STIP1	Stress Induced Phosphoprotein 1	Protein Coding	P31948	57	GC11P107683	2.90491819381714	https://www.genecards.org/cgi-bin/carddisp.pl?gene=STIP1
PSMC1	Proteasome 26S Subunit, ATPase 1	Protein Coding	P62191	56	GC14P090256	2.90336728096008	https://www.genecards.org/cgi-bin/carddisp.pl?gene=PSMC1
RIPK3	Receptor Interacting Serine/Threonine Kinase 3	Protein Coding	Q9Y572	56	GC14M024336	2.9030556678772	https://www.genecards.org/cgi-bin/carddisp.pl?gene=RIPK3
RPN1	Ribophorin I	Protein Coding	P04843	55	GC03M128619	2.89648199081421	https://www.genecards.org/cgi-bin/carddisp.pl?gene=RPN1
TRIM35	Tripartite Motif Containing 35	Protein Coding	Q9UPQ4	41	GC08M027284	2.89542770385742	https://www.genecards.org/cgi-bin/carddisp.pl?gene=TRIM35
TFB2M	Transcription Factor B2, Mitochondrial	Protein Coding	Q9H5Q4	48	GC01M246540	2.89300394058228	https://www.genecards.org/cgi-bin/carddisp.pl?gene=TFB2M
DKK2	Dickkopf WNT Signaling Pathway Inhibitor 2	Protein Coding	Q9UBU2	54	GC04M106921	2.89265322685242	https://www.genecards.org/cgi-bin/carddisp.pl?gene=DKK2
PIP	Prolactin Induced Protein	Protein Coding	P12273	50	GC07P143132	2.89247560501099	https://www.genecards.org/cgi-bin/carddisp.pl?gene=PIP
TOE1	Target Of EGR1, Exonuclease	Protein Coding	Q96GM8	50	GC01P077704	2.89247560501099	https://www.genecards.org/cgi-bin/carddisp.pl?gene=TOE1
RIOK1	RIO Kinase 1	Protein Coding	Q9BRS2	48	GC06P007389	2.89247560501099	https://www.genecards.org/cgi-bin/carddisp.pl?gene=RIOK1
LARP4	La Ribonucleoprotein 4	Protein Coding	Q71RC2	45	GC12P050392	2.89247560501099	https://www.genecards.org/cgi-bin/carddisp.pl?gene=LARP4
SLX9	SLX9 Ribosome Biogenesis Factor	Protein Coding	Q9NSI2	35	GC21P044939	2.89247560501099	https://www.genecards.org/cgi-bin/carddisp.pl?gene=SLX9
PIM1	Pim-1 Proto-Oncogene, Serine/Threonine Kinase	Protein Coding	P11309	62	GC06P182028	2.88846445083618	https://www.genecards.org/cgi-bin/carddisp.pl?gene=PIM1
RRAGD	Ras Related GTP Binding D	Protein Coding	Q9NQL2	51	GC06M089364	2.88693642616272	https://www.genecards.org/cgi-bin/carddisp.pl?gene=RRAGD
NNT	Nicotinamide Nucleotide Transhydrogenase	Protein Coding	Q13423	57	GC05P043602	2.88655233383179	https://www.genecards.org/cgi-bin/carddisp.pl?gene=NNT
MTREX	Mtr4 Exosome RNA Helicase	Protein Coding	P42285	48	GC05P055333	2.88384532928467	https://www.genecards.org/cgi-bin/carddisp.pl?gene=MTREX
NCOR2	Nuclear Receptor Corepressor 2	Protein Coding	Q9Y618	56	GC12M124324	2.88026928901672	https://www.genecards.org/cgi-bin/carddisp.pl?gene=NCOR2
LARP4B	La Ribonucleoprotein 4B	Protein Coding	Q92615	43	GC10M000806	2.88026928901672	https://www.genecards.org/cgi-bin/carddisp.pl?gene=LARP4B
CHI3L1	Chitinase 3 Like 1	Protein Coding	P36222	59	GC01M203148	2.87736463546753	https://www.genecards.org/cgi-bin/carddisp.pl?gene=CHI3L1
NTS	Neurotensin	Protein Coding	P30990	53	GC12P085876	2.87535429000854	https://www.genecards.org/cgi-bin/carddisp.pl?gene=NTS
DCXR	Dicarbonyl And L-Xylulose Reductase	Protein Coding	Q7Z4W1	54	GC17M098273	2.87207555770874	https://www.genecards.org/cgi-bin/carddisp.pl?gene=DCXR
EHD1	EH Domain Containing 1	Protein Coding	Q9H4M9	52	GC11M139736	2.87154841423035	https://www.genecards.org/cgi-bin/carddisp.pl?gene=EHD1
GMNN	Geminin DNA Replication Inhibitor	Protein Coding	O75496	57	GC06P024779	2.86764883995056	https://www.genecards.org/cgi-bin/carddisp.pl?gene=GMNN
MFAP1	Microfibril Associated Protein 1	Protein Coding	P55081	46	GC15M043804	2.86764883995056	https://www.genecards.org/cgi-bin/carddisp.pl?gene=MFAP1
COPG1	COPI Coat Complex Subunit Gamma 1	Protein Coding	Q9Y678	52	GC03P129249	2.86401724815369	https://www.genecards.org/cgi-bin/carddisp.pl?gene=COPG1
CAPZA1	Capping Actin Protein Of Muscle Z-Line Subunit Alpha 1	Protein Coding	P52907	51	GC01P112619	2.86197924613953	https://www.genecards.org/cgi-bin/carddisp.pl?gene=CAPZA1
LAMTOR1	Late Endosomal/Lysosomal Adaptor, MAPK And MTOR Activator 1	Protein Coding	Q6IAA8	44	GC11M072085	2.8588662147522	https://www.genecards.org/cgi-bin/carddisp.pl?gene=LAMTOR1
NDUFAF7	NADH:Ubiquinone Oxidoreductase Complex Assembly Factor 7	Protein Coding	Q7L592	47	GC02P037231	2.85401964187622	https://www.genecards.org/cgi-bin/carddisp.pl?gene=NDUFAF7
LHPP	Phospholysine Phosphohistidine Inorganic Pyrophosphate Phosphatase	Protein Coding	Q9H008	42	GC10P124461	2.85392618179321	https://www.genecards.org/cgi-bin/carddisp.pl?gene=LHPP
SENP1	SUMO Specific Peptidase 1	Protein Coding	Q9P0U3	57	GC12M048042	2.85037183761597	https://www.genecards.org/cgi-bin/carddisp.pl?gene=SENP1
ZBTB1	Zinc Finger And BTB Domain Containing 1	Protein Coding	Q9Y2K1	41	GC14P064503	2.85001277923584	https://www.genecards.org/cgi-bin/carddisp.pl?gene=ZBTB1
DHX30	DExH-Box Helicase 30	Protein Coding	Q7L2E3	53	GC03P047802	2.84386920928955	https://www.genecards.org/cgi-bin/carddisp.pl?gene=DHX30
FECH	Ferrochelatase	Protein Coding	P22830	60	GC18M057544	2.83736991882324	https://www.genecards.org/cgi-bin/carddisp.pl?gene=FECH
LSR	Lipolysis Stimulated Lipoprotein Receptor	Protein Coding	Q86X29	51	GC19P152384	2.83632564544678	https://www.genecards.org/cgi-bin/carddisp.pl?gene=LSR
TMED2	Transmembrane P24 Trafficking Protein 2	Protein Coding	Q15363	45	GC12P123584	2.83632564544678	https://www.genecards.org/cgi-bin/carddisp.pl?gene=TMED2
ACTR3	Actin Related Protein 3	Protein Coding	P61158	53	GC02P113889	2.83564066886902	https://www.genecards.org/cgi-bin/carddisp.pl?gene=ACTR3
ADAR	Adenosine Deaminase RNA Specific	Protein Coding	P55265	60	GC01M167413	2.8328423500061	https://www.genecards.org/cgi-bin/carddisp.pl?gene=ADAR
RELB	RELB Proto-Oncogene, NF-KB Subunit	Protein Coding	Q01201	59	GC19P152702	2.83059644699097	https://www.genecards.org/cgi-bin/carddisp.pl?gene=RELB
SMG5	SMG5 Nonsense Mediated MRNA Decay Factor	Protein Coding	Q9UPR3	45	GC01M167489	2.82680320739746	https://www.genecards.org/cgi-bin/carddisp.pl?gene=SMG5
SLC16A3	Solute Carrier Family 16 Member 3	Protein Coding	O15427	57	GC17P082217	2.82420086860657	https://www.genecards.org/cgi-bin/carddisp.pl?gene=SLC16A3
MYL9	Myosin Light Chain 9	Protein Coding	P24844	57	GC20P036541	2.82304048538208	https://www.genecards.org/cgi-bin/carddisp.pl?gene=MYL9
TRIB2	Tribbles Pseudokinase 2	Protein Coding	Q92519	50	GC02P012742	2.82304048538208	https://www.genecards.org/cgi-bin/carddisp.pl?gene=TRIB2
CANX	Calnexin	Protein Coding	P27824	58	GC05P179678	2.81972360610962	https://www.genecards.org/cgi-bin/carddisp.pl?gene=CANX
EREG	Epiregulin	Protein Coding	O14944	53	GC04P074366	2.81920623779297	https://www.genecards.org/cgi-bin/carddisp.pl?gene=EREG
CAMK2D	Calcium/Calmodulin Dependent Protein Kinase II Delta	Protein Coding	Q13557	62	GC04M113418	2.81906008720398	https://www.genecards.org/cgi-bin/carddisp.pl?gene=CAMK2D
EIF2S3	Eukaryotic Translation Initiation Factor 2 Subunit Gamma	Protein Coding	P41091	58	GC0XP024054	2.81686592102051	https://www.genecards.org/cgi-bin/carddisp.pl?gene=EIF2S3
DIAPH3	Diaphanous Related Formin 3	Protein Coding	Q9NSV4	56	GC13M059665	2.81197023391724	https://www.genecards.org/cgi-bin/carddisp.pl?gene=DIAPH3
DDX50	DExD-Box Helicase 50	Protein Coding	Q9BQ39	48	GC10P068901	2.81197023391724	https://www.genecards.org/cgi-bin/carddisp.pl?gene=DDX50
PSMD14	Proteasome 26S Subunit, Non-ATPase 14	Protein Coding	O00487	55	GC02P161308	2.81160831451416	https://www.genecards.org/cgi-bin/carddisp.pl?gene=PSMD14
IREB2	Iron Responsive Element Binding Protein 2	Protein Coding	P48200	58	GC15P078437	2.8114492893219	https://www.genecards.org/cgi-bin/carddisp.pl?gene=IREB2
UGCG	UDP-Glucose Ceramide Glucosyltransferase	Protein Coding	Q16739	57	GC09P111896	2.80417490005493	https://www.genecards.org/cgi-bin/carddisp.pl?gene=UGCG
ELOC	Elongin C	Protein Coding	Q15369	54	GC08M073939	2.79805874824524	https://www.genecards.org/cgi-bin/carddisp.pl?gene=ELOC
CPSF3	Cleavage And Polyadenylation Specific Factor 3	Protein Coding	Q9UKF6	54	GC02P009423	2.7963752746582	https://www.genecards.org/cgi-bin/carddisp.pl?gene=CPSF3
CFTR	CF Transmembrane Conductance Regulator	Protein Coding	P13569	66	GC07P117287	2.78917360305786	https://www.genecards.org/cgi-bin/carddisp.pl?gene=CFTR
GPX1	Glutathione Peroxidase 1	Protein Coding	P07203	57	GC03M054761	2.78540182113647	https://www.genecards.org/cgi-bin/carddisp.pl?gene=GPX1
JAGN1	Jagunal Homolog 1	Protein Coding	Q8N5M9	45	GC03P009890	2.78234481811523	https://www.genecards.org/cgi-bin/carddisp.pl?gene=JAGN1
USP6NL	USP6 N-Terminal Like	Protein Coding	Q92738	44	GC10M011453	2.78234481811523	https://www.genecards.org/cgi-bin/carddisp.pl?gene=USP6NL
MFN1	Mitofusin 1	Protein Coding	Q8IWA4	55	GC03P179347	2.78226137161255	https://www.genecards.org/cgi-bin/carddisp.pl?gene=MFN1
L1CAM	L1 Cell Adhesion Molecule	Protein Coding	P32004	60	GC0XM153864	2.77988719940186	https://www.genecards.org/cgi-bin/carddisp.pl?gene=L1CAM
GNAI2	G Protein Subunit Alpha I2	Protein Coding	P04899	59	GC03P050226	2.77988719940186	https://www.genecards.org/cgi-bin/carddisp.pl?gene=GNAI2
EPB41	Erythrocyte Membrane Protein Band 4.1	Protein Coding	P11171	58	GC01P028887	2.77988719940186	https://www.genecards.org/cgi-bin/carddisp.pl?gene=EPB41
HLA-C	Major Histocompatibility Complex, Class I, C	Protein Coding	P10321	57	GC06M106435	2.77988719940186	https://www.genecards.org/cgi-bin/carddisp.pl?gene=HLA-C
DHX16	DEAH-Box Helicase 16	Protein Coding	O60231	56	GC06M030653	2.77988719940186	https://www.genecards.org/cgi-bin/carddisp.pl?gene=DHX16
GTF3C5	General Transcription Factor IIIC Subunit 5	Protein Coding	Q9Y5Q8	45	GC09P133030	2.77988719940186	https://www.genecards.org/cgi-bin/carddisp.pl?gene=GTF3C5
APOA1	Apolipoprotein A1	Protein Coding	P02647	63	GC11M116835	2.77857494354248	https://www.genecards.org/cgi-bin/carddisp.pl?gene=APOA1
ERG	ETS Transcription Factor ERG	Protein Coding	P11308	59	GC21M038367	2.77854251861572	https://www.genecards.org/cgi-bin/carddisp.pl?gene=ERG
ADRB2	Adrenoceptor Beta 2	Protein Coding	P07550	62	GC05P159202	2.77816200256348	https://www.genecards.org/cgi-bin/carddisp.pl?gene=ADRB2
ARHGAP1	Rho GTPase Activating Protein 1	Protein Coding	Q07960	57	GC11M139438	2.77646017074585	https://www.genecards.org/cgi-bin/carddisp.pl?gene=ARHGAP1
RAB7A	RAB7A, Member RAS Oncogene Family	Protein Coding	P51149	62	GC03P143091	2.77577686309814	https://www.genecards.org/cgi-bin/carddisp.pl?gene=RAB7A
ALDH1B1	Aldehyde Dehydrogenase 1 Family Member B1	Protein Coding	P30837	57	GC09P038392	2.77161502838135	https://www.genecards.org/cgi-bin/carddisp.pl?gene=ALDH1B1
HDAC8	Histone Deacetylase 8	Protein Coding	Q9BY41	61	GC0XM072329	2.76544713973999	https://www.genecards.org/cgi-bin/carddisp.pl?gene=HDAC8
NT5E	5'-Nucleotidase Ecto	Protein Coding	P21589	65	GC06P085449	2.76206684112549	https://www.genecards.org/cgi-bin/carddisp.pl?gene=NT5E
IL4	Interleukin 4	Protein Coding	P05112	59	GC05P132673	2.75623178482056	https://www.genecards.org/cgi-bin/carddisp.pl?gene=IL4
ASNS	Asparagine Synthetase (Glutamine-Hydrolyzing)	Protein Coding	P08243	59	GC07M097854	2.75088906288147	https://www.genecards.org/cgi-bin/carddisp.pl?gene=ASNS
CSNK2A1	Casein Kinase 2 Alpha 1	Protein Coding	P68400	63	GC20M000472	2.74899315834045	https://www.genecards.org/cgi-bin/carddisp.pl?gene=CSNK2A1
PPP1CB	Protein Phosphatase 1 Catalytic Subunit Beta	Protein Coding	P62140	59	GC02P029784	2.74848461151123	https://www.genecards.org/cgi-bin/carddisp.pl?gene=PPP1CB
PSMD4	Proteasome 26S Subunit Ubiquitin Receptor, Non-ATPase 4	Protein Coding	P55036	57	GC01P176535	2.74512600898743	https://www.genecards.org/cgi-bin/carddisp.pl?gene=PSMD4
HAVCR2	Hepatitis A Virus Cellular Receptor 2	Protein Coding	Q8TDQ0	58	GC05M157063	2.74298405647278	https://www.genecards.org/cgi-bin/carddisp.pl?gene=HAVCR2
TAT	Tyrosine Aminotransferase	Protein Coding	P17735	58	GC16M071565	2.74292969703674	https://www.genecards.org/cgi-bin/carddisp.pl?gene=TAT
BCL2L2	BCL2 Like 2	Protein Coding	Q92843	56	GC14P058402	2.74292969703674	https://www.genecards.org/cgi-bin/carddisp.pl?gene=BCL2L2
VPS35	VPS35 Retromer Complex Component	Protein Coding	Q96QK1	55	GC16M051451	2.74087238311768	https://www.genecards.org/cgi-bin/carddisp.pl?gene=VPS35
STRAP	Serine/Threonine Kinase Receptor Associated Protein	Protein Coding	Q9Y3F4	51	GC12P015882	2.73748064041138	https://www.genecards.org/cgi-bin/carddisp.pl?gene=STRAP
CPSF6	Cleavage And Polyadenylation Specific Factor 6	Protein Coding	Q16630	50	GC12P069239	2.73288345336914	https://www.genecards.org/cgi-bin/carddisp.pl?gene=CPSF6
LYZ	Lysozyme	Protein Coding	P61626	58	GC12P069348	2.7286901473999	https://www.genecards.org/cgi-bin/carddisp.pl?gene=LYZ
HMGB2	High Mobility Group Box 2	Protein Coding	P26583	55	GC04M173331	2.72638821601868	https://www.genecards.org/cgi-bin/carddisp.pl?gene=HMGB2
DDOST	Dolichyl-Diphosphooligosaccharide--Protein Glycosyltransferase Non-Catalytic Subunit	Protein Coding	P39656	57	GC01M020651	2.72496032714844	https://www.genecards.org/cgi-bin/carddisp.pl?gene=DDOST
DNAJA2	DnaJ Heat Shock Protein Family (Hsp40) Member A2	Protein Coding	O60884	51	GC16M046955	2.72496032714844	https://www.genecards.org/cgi-bin/carddisp.pl?gene=DNAJA2
DNAJA1	DnaJ Heat Shock Protein Family (Hsp40) Member A1	Protein Coding	P31689	54	GC09P033025	2.72312068939209	https://www.genecards.org/cgi-bin/carddisp.pl?gene=DNAJA1
IFIT1	Interferon Induced Protein With Tetratricopeptide Repeats 1	Protein Coding	P09914	50	GC10P124102	2.72296142578125	https://www.genecards.org/cgi-bin/carddisp.pl?gene=IFIT1
FSCN1	Fascin Actin-Bundling Protein 1	Protein Coding	Q16658	57	GC07P005592	2.72188973426819	https://www.genecards.org/cgi-bin/carddisp.pl?gene=FSCN1
PCIF1	Phosphorylated CTD Interacting Factor 1	Protein Coding	Q9H4Z3	41	GC20P045934	2.71969151496887	https://www.genecards.org/cgi-bin/carddisp.pl?gene=PCIF1
C1QBP	Complement C1q Binding Protein	Protein Coding	Q07021	58	GC17M005432	2.71443343162537	https://www.genecards.org/cgi-bin/carddisp.pl?gene=C1QBP
TUBB4B	Tubulin Beta 4B Class IVb	Protein Coding	P68371	57	GC09P137241	2.71367001533508	https://www.genecards.org/cgi-bin/carddisp.pl?gene=TUBB4B
FKBP4	FKBP Prolyl Isomerase 4	Protein Coding	Q02790	57	GC12P073950	2.71241688728333	https://www.genecards.org/cgi-bin/carddisp.pl?gene=FKBP4
VARS1	Valyl-TRNA Synthetase 1	Protein Coding	P26640	55	GC06M106490	2.71205234527588	https://www.genecards.org/cgi-bin/carddisp.pl?gene=VARS1
NGF	Nerve Growth Factor	Protein Coding	P01138	64	GC01M115285	2.70905423164368	https://www.genecards.org/cgi-bin/carddisp.pl?gene=NGF
CLK1	CDC Like Kinase 1	Protein Coding	P49759	50	GC02M200853	2.70633864402771	https://www.genecards.org/cgi-bin/carddisp.pl?gene=CLK1
S100A9	S100 Calcium Binding Protein A9	Protein Coding	P06702	56	GC01P153357	2.70553827285767	https://www.genecards.org/cgi-bin/carddisp.pl?gene=S100A9
ZFR	Zinc Finger RNA Binding Protein	Protein Coding	Q96KR1	48	GC05M032390	2.70382499694824	https://www.genecards.org/cgi-bin/carddisp.pl?gene=ZFR
SNRNP200	Small Nuclear Ribonucleoprotein U5 Subunit 200	Protein Coding	O75643	55	GC02M102312	2.69560241699219	https://www.genecards.org/cgi-bin/carddisp.pl?gene=SNRNP200
PBX3	PBX Homeobox 3	Protein Coding	P40426	49	GC09P125747	2.69498443603516	https://www.genecards.org/cgi-bin/carddisp.pl?gene=PBX3
PSEN1	Presenilin 1	Protein Coding	P49768	66	GC14P073136	2.68892455101013	https://www.genecards.org/cgi-bin/carddisp.pl?gene=PSEN1
OTUB2	OTU Deubiquitinase, Ubiquitin Aldehyde Binding 2	Protein Coding	Q96DC9	47	GC14P095337	2.68754839897156	https://www.genecards.org/cgi-bin/carddisp.pl?gene=OTUB2
PSPC1	Paraspeckle Component 1	Protein Coding	Q8WXF1	47	GC13M024801	2.68435955047607	https://www.genecards.org/cgi-bin/carddisp.pl?gene=PSPC1
NEK1	NIMA Related Kinase 1	Protein Coding	Q96PY6	56	GC04M169393	2.68142175674438	https://www.genecards.org/cgi-bin/carddisp.pl?gene=NEK1
KLF10	KLF Transcription Factor 10	Protein Coding	Q13118	54	GC08M102648	2.68131256103516	https://www.genecards.org/cgi-bin/carddisp.pl?gene=KLF10
HCAR1	Hydroxycarboxylic Acid Receptor 1	Protein Coding	Q9BXC0	48	GC12M122726	2.67905402183533	https://www.genecards.org/cgi-bin/carddisp.pl?gene=HCAR1
TRIM47	Tripartite Motif Containing 47	Protein Coding	Q96LD4	45	GC17M075874	2.6771183013916	https://www.genecards.org/cgi-bin/carddisp.pl?gene=TRIM47
STOML2	Stomatin Like 2	Protein Coding	Q9UJZ1	49	GC09M035099	2.67703819274902	https://www.genecards.org/cgi-bin/carddisp.pl?gene=STOML2
LARS1	Leucyl-TRNA Synthetase 1	Protein Coding	Q9P2J5	57	GC05M146114	2.66985082626343	https://www.genecards.org/cgi-bin/carddisp.pl?gene=LARS1
TGFBI	Transforming Growth Factor Beta Induced	Protein Coding	Q15582	58	GC05P136027	2.66640639305115	https://www.genecards.org/cgi-bin/carddisp.pl?gene=TGFBI
ATF4	Activating Transcription Factor 4	Protein Coding	P18848	60	GC22P039519	2.66490006446838	https://www.genecards.org/cgi-bin/carddisp.pl?gene=ATF4
PI4KA	Phosphatidylinositol 4-Kinase Alpha	Protein Coding	P42356	62	GC22M020707	2.66421461105347	https://www.genecards.org/cgi-bin/carddisp.pl?gene=PI4KA
PYGB	Glycogen Phosphorylase B	Protein Coding	P11216	55	GC20P025248	2.6636974811554	https://www.genecards.org/cgi-bin/carddisp.pl?gene=PYGB
PTX3	Pentraxin 3	Protein Coding	P26022	55	GC03P157436	2.66367173194885	https://www.genecards.org/cgi-bin/carddisp.pl?gene=PTX3
TOP1	DNA Topoisomerase I	Protein Coding	P11387	62	GC20P041028	2.65508794784546	https://www.genecards.org/cgi-bin/carddisp.pl?gene=TOP1
VAPA	VAMP Associated Protein A	Protein Coding	Q9P0L0	55	GC18P009938	2.65462160110474	https://www.genecards.org/cgi-bin/carddisp.pl?gene=VAPA
TRIM33	Tripartite Motif Containing 33	Protein Coding	Q9UPN9	55	GC01M114392	2.65219616889954	https://www.genecards.org/cgi-bin/carddisp.pl?gene=TRIM33
HIRIP3	HIRA Interacting Protein 3	Protein Coding	Q9BW71	47	GC16M029992	2.65202355384827	https://www.genecards.org/cgi-bin/carddisp.pl?gene=HIRIP3
KPNA1	Karyopherin Subunit Alpha 1	Protein Coding	P52294	55	GC03M122421	2.65051364898682	https://www.genecards.org/cgi-bin/carddisp.pl?gene=KPNA1
ATP5PF	ATP Synthase Peripheral Stalk Subunit F6	Protein Coding	P18859	53	GC21M026255	2.64801406860352	https://www.genecards.org/cgi-bin/carddisp.pl?gene=ATP5PF
COX6C	Cytochrome C Oxidase Subunit 6C	Protein Coding	P09669	51	GC08M099899	2.64801406860352	https://www.genecards.org/cgi-bin/carddisp.pl?gene=COX6C
CHCHD3	Coiled-Coil-Helix-Coiled-Coil-Helix Domain Containing 3	Protein Coding	Q9NX63	49	GC07M132784	2.64507722854614	https://www.genecards.org/cgi-bin/carddisp.pl?gene=CHCHD3
CCAR2	Cell Cycle And Apoptosis Regulator 2	Protein Coding	Q8N163	49	GC08P022604	2.63392615318298	https://www.genecards.org/cgi-bin/carddisp.pl?gene=CCAR2
RALBP1	RalA Binding Protein 1	Protein Coding	Q15311	57	GC18P009465	2.63350701332092	https://www.genecards.org/cgi-bin/carddisp.pl?gene=RALBP1
NPY	Neuropeptide Y	Protein Coding	P01303	58	GC07P024850	2.63218641281128	https://www.genecards.org/cgi-bin/carddisp.pl?gene=NPY
RANGAP1	Ran GTPase Activating Protein 1	Protein Coding	P46060	54	GC22M041244	2.62804269790649	https://www.genecards.org/cgi-bin/carddisp.pl?gene=RANGAP1
NFATC1	Nuclear Factor Of Activated T Cells 1	Protein Coding	O95644	61	GC18P079395	2.62511444091797	https://www.genecards.org/cgi-bin/carddisp.pl?gene=NFATC1
BACH1	BTB Domain And CNC Homolog 1	Protein Coding	O14867	54	GC21P029194	2.62481498718262	https://www.genecards.org/cgi-bin/carddisp.pl?gene=BACH1
U2SURP	U2 SnRNP Associated SURP Domain Containing	Protein Coding	O15042	43	GC03P142964	2.62389779090881	https://www.genecards.org/cgi-bin/carddisp.pl?gene=U2SURP
CAMKK2	Calcium/Calmodulin Dependent Protein Kinase Kinase 2	Protein Coding	Q96RR4	60	GC12M124682	2.62177062034607	https://www.genecards.org/cgi-bin/carddisp.pl?gene=CAMKK2
OLA1	Obg Like ATPase 1	Protein Coding	Q9NTK5	53	GC02M174072	2.62061500549316	https://www.genecards.org/cgi-bin/carddisp.pl?gene=OLA1
YARS1	Tyrosyl-TRNA Synthetase 1	Protein Coding	P54577	55	GC01M035650	2.61783599853516	https://www.genecards.org/cgi-bin/carddisp.pl?gene=YARS1
KHDRBS3	KH RNA Binding Domain Containing, Signal Transduction Associated 3	Protein Coding	O75525	51	GC08P135457	2.6174328327179	https://www.genecards.org/cgi-bin/carddisp.pl?gene=KHDRBS3
EIF5A	Eukaryotic Translation Initiation Factor 5A	Protein Coding	P63241	56	GC17P007306	2.61718606948853	https://www.genecards.org/cgi-bin/carddisp.pl?gene=EIF5A
ACO1	Aconitase 1	Protein Coding	P21399	56	GC09P032374	2.6170437335968	https://www.genecards.org/cgi-bin/carddisp.pl?gene=ACO1
GUSB	Glucuronidase Beta	Protein Coding	P08236	62	GC07M065960	2.61656475067139	https://www.genecards.org/cgi-bin/carddisp.pl?gene=GUSB
TRPV4	Transient Receptor Potential Cation Channel Subfamily V Member 4	Protein Coding	Q9HBA0	61	GC12M109783	2.61525702476501	https://www.genecards.org/cgi-bin/carddisp.pl?gene=TRPV4
H3-3A	H3.3 Histone A	Protein Coding	P84243	57	GC01P226062	2.61136555671692	https://www.genecards.org/cgi-bin/carddisp.pl?gene=H3-3A
GANAB	Glucosidase II Alpha Subunit	Protein Coding	Q14697	58	GC11M139658	2.6093327999115	https://www.genecards.org/cgi-bin/carddisp.pl?gene=GANAB
RNF20	Ring Finger Protein 20	Protein Coding	Q5VTR2	51	GC09P101533	2.60662889480591	https://www.genecards.org/cgi-bin/carddisp.pl?gene=RNF20
TNPO1	Transportin 1	Protein Coding	Q92973	54	GC05P072816	2.60499143600464	https://www.genecards.org/cgi-bin/carddisp.pl?gene=TNPO1
LIG1	DNA Ligase 1	Protein Coding	P18858	60	GC19M048115	2.60417509078979	https://www.genecards.org/cgi-bin/carddisp.pl?gene=LIG1
ATP2B1	ATPase Plasma Membrane Ca2+ Transporting 1	Protein Coding	P20020	58	GC12M089588	2.60417509078979	https://www.genecards.org/cgi-bin/carddisp.pl?gene=ATP2B1
DAXX	Death Domain Associated Protein	Protein Coding	Q9UER7	57	GC06M033318	2.60417509078979	https://www.genecards.org/cgi-bin/carddisp.pl?gene=DAXX
ARHGEF7	Rho Guanine Nucleotide Exchange Factor 7	Protein Coding	Q14155	55	GC13P111114	2.60417509078979	https://www.genecards.org/cgi-bin/carddisp.pl?gene=ARHGEF7
KANK1	KN Motif And Ankyrin Repeat Domains 1	Protein Coding	Q14678	54	GC09P000515	2.60417509078979	https://www.genecards.org/cgi-bin/carddisp.pl?gene=KANK1
PPFIBP1	PPFIA Binding Protein 1	Protein Coding	Q86W92	54	GC12P027523	2.60417509078979	https://www.genecards.org/cgi-bin/carddisp.pl?gene=PPFIBP1
VPS33A	VPS33A Core Subunit Of CORVET And HOPS Complexes	Protein Coding	Q96AX1	52	GC12M122229	2.60417509078979	https://www.genecards.org/cgi-bin/carddisp.pl?gene=VPS33A
DCTN4	Dynactin Subunit 4	Protein Coding	Q9UJW0	50	GC05M150708	2.60417509078979	https://www.genecards.org/cgi-bin/carddisp.pl?gene=DCTN4
TWF2	Twinfilin Actin Binding Protein 2	Protein Coding	Q6IBS0	50	GC03M052228	2.60417509078979	https://www.genecards.org/cgi-bin/carddisp.pl?gene=TWF2
NELFCD	Negative Elongation Factor Complex Member C/D	Protein Coding	Q8IXH7	49	GC20P058981	2.60417509078979	https://www.genecards.org/cgi-bin/carddisp.pl?gene=NELFCD
BLOC1S3	Biogenesis Of Lysosomal Organelles Complex 1 Subunit 3	Protein Coding	Q6QNY0	48	GC19P045178	2.60417509078979	https://www.genecards.org/cgi-bin/carddisp.pl?gene=BLOC1S3
NAPG	NSF Attachment Protein Gamma	Protein Coding	Q99747	48	GC18P010525	2.60417509078979	https://www.genecards.org/cgi-bin/carddisp.pl?gene=NAPG
ZGPAT	Zinc Finger CCCH-Type And G-Patch Domain Containing	Protein Coding	Q8N5A5	46	GC20P063707	2.60417509078979	https://www.genecards.org/cgi-bin/carddisp.pl?gene=ZGPAT
DUS3L	Dihydrouridine Synthase 3 Like	Protein Coding	Q96G46	43	GC19M107929	2.60417509078979	https://www.genecards.org/cgi-bin/carddisp.pl?gene=DUS3L
CNN3	Calponin 3	Protein Coding	Q15417	42	GC01M094896	2.60417509078979	https://www.genecards.org/cgi-bin/carddisp.pl?gene=CNN3
RPAP2	RNA Polymerase II Associated Protein 2	Protein Coding	Q8IXW5	42	GC01P092298	2.60417509078979	https://www.genecards.org/cgi-bin/carddisp.pl?gene=RPAP2
PROSER2	Proline And Serine Rich 2	Protein Coding	Q86WR7	37	GC10P012032	2.60417509078979	https://www.genecards.org/cgi-bin/carddisp.pl?gene=PROSER2
SLC27A4	Solute Carrier Family 27 Member 4	Protein Coding	Q6P1M0	56	GC09P128340	2.60281324386597	https://www.genecards.org/cgi-bin/carddisp.pl?gene=SLC27A4
PDCD6IP	Programmed Cell Death 6 Interacting Protein	Protein Coding	Q8WUM4	56	GC03P033798	2.5997371673584	https://www.genecards.org/cgi-bin/carddisp.pl?gene=PDCD6IP
ABCD3	ATP Binding Cassette Subfamily D Member 3	Protein Coding	P28288	57	GC01P094385	2.59821534156799	https://www.genecards.org/cgi-bin/carddisp.pl?gene=ABCD3
DARS1	Aspartyl-TRNA Synthetase 1	Protein Coding	P14868	55	GC02M135905	2.59821534156799	https://www.genecards.org/cgi-bin/carddisp.pl?gene=DARS1
OSBPL8	Oxysterol Binding Protein Like 8	Protein Coding	Q9BZF1	49	GC12M076354	2.59821534156799	https://www.genecards.org/cgi-bin/carddisp.pl?gene=OSBPL8
FMR1	Fragile X Messenger Ribonucleoprotein 1	Protein Coding	Q06787	57	GC0XP148000	2.5910177230835	https://www.genecards.org/cgi-bin/carddisp.pl?gene=FMR1
GRWD1	Glutamate Rich WD Repeat Containing 1	Protein Coding	Q9BQ67	48	GC19P048445	2.58412456512451	https://www.genecards.org/cgi-bin/carddisp.pl?gene=GRWD1
ACSS1	Acyl-CoA Synthetase Short Chain Family Member 1	Protein Coding	Q9NUB1	51	GC20M024986	2.58393573760986	https://www.genecards.org/cgi-bin/carddisp.pl?gene=ACSS1
MARS1	Methionyl-TRNA Synthetase 1	Protein Coding	P56192	58	GC12P075486	2.57815980911255	https://www.genecards.org/cgi-bin/carddisp.pl?gene=MARS1
SRRT	Serrate, RNA Effector Molecule	Protein Coding	Q9BXP5	50	GC07P100875	2.57331275939941	https://www.genecards.org/cgi-bin/carddisp.pl?gene=SRRT
WSB1	WD Repeat And SOCS Box Containing 1	Protein Coding	Q9Y6I7	47	GC17P027294	2.57279300689697	https://www.genecards.org/cgi-bin/carddisp.pl?gene=WSB1
SAMM50	SAMM50 Sorting And Assembly Machinery Component	Protein Coding	Q9Y512	50	GC22P043955	2.57048225402832	https://www.genecards.org/cgi-bin/carddisp.pl?gene=SAMM50
FASTKD5	FAST Kinase Domains 5	Protein Coding	Q7L8L6	42	GC20M004373	2.57048225402832	https://www.genecards.org/cgi-bin/carddisp.pl?gene=FASTKD5
KITLG	KIT Ligand	Protein Coding	P21583	60	GC12M088492	2.56507992744446	https://www.genecards.org/cgi-bin/carddisp.pl?gene=KITLG
PSMD7	Proteasome 26S Subunit, Non-ATPase 7	Protein Coding	P51665	56	GC16P074296	2.54713487625122	https://www.genecards.org/cgi-bin/carddisp.pl?gene=PSMD7
UBE3C	Ubiquitin Protein Ligase E3C	Protein Coding	Q15386	52	GC07P157138	2.5466992855072	https://www.genecards.org/cgi-bin/carddisp.pl?gene=UBE3C
PSMD13	Proteasome 26S Subunit, Non-ATPase 13	Protein Coding	Q9UNM6	53	GC11P000236	2.54505348205566	https://www.genecards.org/cgi-bin/carddisp.pl?gene=PSMD13
NPLOC4	NPL4 Homolog, Ubiquitin Recognition Factor	Protein Coding	Q8TAT6	51	GC17M081556	2.54505348205566	https://www.genecards.org/cgi-bin/carddisp.pl?gene=NPLOC4
ACTG1	Actin Gamma 1	Protein Coding	P63261	60	GC17M081509	2.54351997375488	https://www.genecards.org/cgi-bin/carddisp.pl?gene=ACTG1
CXCL5	C-X-C Motif Chemokine Ligand 5	Protein Coding	P42830	52	GC04M073995	2.53658556938171	https://www.genecards.org/cgi-bin/carddisp.pl?gene=CXCL5
SF3A3	Splicing Factor 3a Subunit 3	Protein Coding	Q12874	47	GC01M037956	2.53615570068359	https://www.genecards.org/cgi-bin/carddisp.pl?gene=SF3A3
EIF3E	Eukaryotic Translation Initiation Factor 3 Subunit E	Protein Coding	P60228	50	GC08M108163	2.53473210334778	https://www.genecards.org/cgi-bin/carddisp.pl?gene=EIF3E
EIF5	Eukaryotic Translation Initiation Factor 5	Protein Coding	P55010	54	GC14P103333	2.53356623649597	https://www.genecards.org/cgi-bin/carddisp.pl?gene=EIF5
SETX	Senataxin	Protein Coding	Q7Z333	54	GC09M132261	2.52817821502686	https://www.genecards.org/cgi-bin/carddisp.pl?gene=SETX
SLC9A1	Solute Carrier Family 9 Member A1	Protein Coding	P19634	63	GC01M034801	2.52746391296387	https://www.genecards.org/cgi-bin/carddisp.pl?gene=SLC9A1
VDAC3	Voltage Dependent Anion Channel 3	Protein Coding	Q9Y277	56	GC08P044949	2.52417898178101	https://www.genecards.org/cgi-bin/carddisp.pl?gene=VDAC3
TUBB3	Tubulin Beta 3 Class III	Protein Coding	Q13509	63	GC16P122964	2.52334976196289	https://www.genecards.org/cgi-bin/carddisp.pl?gene=TUBB3
RPS19	Ribosomal Protein S19	Protein Coding	P39019	60	GC19P152594	2.52173566818237	https://www.genecards.org/cgi-bin/carddisp.pl?gene=RPS19
RANBP1	RAN Binding Protein 1	Protein Coding	P43487	55	GC22P020115	2.52173566818237	https://www.genecards.org/cgi-bin/carddisp.pl?gene=RANBP1
PPAT	Phosphoribosyl Pyrophosphate Amidotransferase	Protein Coding	Q06203	56	GC04M056393	2.52081632614136	https://www.genecards.org/cgi-bin/carddisp.pl?gene=PPAT
TRMT10C	TRNA Methyltransferase 10C, Mitochondrial RNase P Subunit	Protein Coding	Q7L0Y3	49	GC03P101561	2.5114209651947	https://www.genecards.org/cgi-bin/carddisp.pl?gene=TRMT10C
EIF2S2	Eukaryotic Translation Initiation Factor 2 Subunit Beta	Protein Coding	P20042	52	GC20M034088	2.51005363464355	https://www.genecards.org/cgi-bin/carddisp.pl?gene=EIF2S2
STOM	Stomatin	Protein Coding	P27105	54	GC09M121338	2.50952959060669	https://www.genecards.org/cgi-bin/carddisp.pl?gene=STOM
SRP68	Signal Recognition Particle 68	Protein Coding	Q9UHB9	50	GC17M076038	2.50952959060669	https://www.genecards.org/cgi-bin/carddisp.pl?gene=SRP68
KDM4A	Lysine Demethylase 4A	Protein Coding	O75164	58	GC01P043650	2.50594663619995	https://www.genecards.org/cgi-bin/carddisp.pl?gene=KDM4A
UBE3B	Ubiquitin Protein Ligase E3B	Protein Coding	Q7Z3V4	52	GC12P109477	2.50400876998901	https://www.genecards.org/cgi-bin/carddisp.pl?gene=UBE3B
DDX6	DEAD-Box Helicase 6	Protein Coding	P26196	57	GC11M140630	2.50261378288269	https://www.genecards.org/cgi-bin/carddisp.pl?gene=DDX6
KLF2	KLF Transcription Factor 2	Protein Coding	Q9Y5W3	53	GC19P152062	2.50035667419434	https://www.genecards.org/cgi-bin/carddisp.pl?gene=KLF2
SNRPD2	Small Nuclear Ribonucleoprotein D2 Polypeptide	Protein Coding	P62316	51	GC19M108901	2.49750566482544	https://www.genecards.org/cgi-bin/carddisp.pl?gene=SNRPD2
RPTOR	Regulatory Associated Protein Of MTOR Complex 1	Protein Coding	Q8N122	57	GC17P080544	2.49722099304199	https://www.genecards.org/cgi-bin/carddisp.pl?gene=RPTOR
LUC7L3	LUC7 Like 3 Pre-MRNA Splicing Factor	Protein Coding	O95232	51	GC17P050719	2.49690914154053	https://www.genecards.org/cgi-bin/carddisp.pl?gene=LUC7L3
VCAN	Versican	Protein Coding	P13611	60	GC05P083471	2.49260520935059	https://www.genecards.org/cgi-bin/carddisp.pl?gene=VCAN
LUC7L2	LUC7 Like 2, Pre-MRNA Splicing Factor	Protein Coding	Q9Y383	47	GC07P165701	2.49078321456909	https://www.genecards.org/cgi-bin/carddisp.pl?gene=LUC7L2
CPSF7	Cleavage And Polyadenylation Specific Factor 7	Protein Coding	Q8N684	41	GC11M061402	2.49078321456909	https://www.genecards.org/cgi-bin/carddisp.pl?gene=CPSF7
WEE1	WEE1 G2 Checkpoint Kinase	Protein Coding	P30291	61	GC11P009573	2.48737335205078	https://www.genecards.org/cgi-bin/carddisp.pl?gene=WEE1
GPER1	G Protein-Coupled Estrogen Receptor 1	Protein Coding	Q99527	53	GC07P018825	2.48663473129272	https://www.genecards.org/cgi-bin/carddisp.pl?gene=GPER1
PSMD12	Proteasome 26S Subunit, Non-ATPase 12	Protein Coding	O00232	54	GC17M067337	2.48382925987244	https://www.genecards.org/cgi-bin/carddisp.pl?gene=PSMD12
SPTAN1	Spectrin Alpha, Non-Erythrocytic 1	Protein Coding	Q13813	61	GC09P128552	2.48241996765137	https://www.genecards.org/cgi-bin/carddisp.pl?gene=SPTAN1
H3-3B	H3.3 Histone B	Protein Coding	P84243	51	GC17M098063	2.48157358169556	https://www.genecards.org/cgi-bin/carddisp.pl?gene=H3-3B
IL3	Interleukin 3	Protein Coding	P08700	57	GC05P132060	2.47718739509583	https://www.genecards.org/cgi-bin/carddisp.pl?gene=IL3
IL33	Interleukin 33	Protein Coding	O95760	53	GC09P010645	2.4770827293396	https://www.genecards.org/cgi-bin/carddisp.pl?gene=IL33
UBR4	Ubiquitin Protein Ligase E3 Component N-Recognin 4	Protein Coding	Q5T4S7	52	GC01M019074	2.47107625007629	https://www.genecards.org/cgi-bin/carddisp.pl?gene=UBR4
PTGES3	Prostaglandin E Synthase 3	Protein Coding	Q15185	58	GC12M060421	2.47023582458496	https://www.genecards.org/cgi-bin/carddisp.pl?gene=PTGES3
B3GALT5	Beta-1,3-Galactosyltransferase 5	Protein Coding	Q9Y2C3	51	GC21P039556	2.47023582458496	https://www.genecards.org/cgi-bin/carddisp.pl?gene=B3GALT5
COPE	COPI Coat Complex Subunit Epsilon	Protein Coding	O14579	51	GC19M018899	2.47023582458496	https://www.genecards.org/cgi-bin/carddisp.pl?gene=COPE
SLC29A1	Solute Carrier Family 29 Member 1 (Augustine Blood Group)	Protein Coding	Q99808	61	GC06P044219	2.46850037574768	https://www.genecards.org/cgi-bin/carddisp.pl?gene=SLC29A1
PSMC3	Proteasome 26S Subunit, ATPase 3	Protein Coding	P17980	57	GC11M139454	2.46850037574768	https://www.genecards.org/cgi-bin/carddisp.pl?gene=PSMC3
RARRES1	Retinoic Acid Receptor Responder 1	Protein Coding	P49788	53	GC03M158696	2.46134638786316	https://www.genecards.org/cgi-bin/carddisp.pl?gene=RARRES1
FARSA	Phenylalanyl-TRNA Synthetase Subunit Alpha	Protein Coding	Q9Y285	52	GC19M012922	2.45976614952087	https://www.genecards.org/cgi-bin/carddisp.pl?gene=FARSA
H3C15	H3 Clustered Histone 15	Protein Coding	Q71DI3	38	GC01P176450	2.45312070846558	https://www.genecards.org/cgi-bin/carddisp.pl?gene=H3C15
CSF2	Colony Stimulating Factor 2	Protein Coding	P04141	58	GC05P132073	2.45157289505005	https://www.genecards.org/cgi-bin/carddisp.pl?gene=CSF2
LONP1	Lon Peptidase 1, Mitochondrial	Protein Coding	P36776	59	GC19M005691	2.43835544586182	https://www.genecards.org/cgi-bin/carddisp.pl?gene=LONP1
CBR1	Carbonyl Reductase 1	Protein Coding	P16152	57	GC21P036069	2.42953729629517	https://www.genecards.org/cgi-bin/carddisp.pl?gene=CBR1
ATP6V1E1	ATPase H+ Transporting V1 Subunit E1	Protein Coding	P36543	58	GC22M017592	2.42052602767944	https://www.genecards.org/cgi-bin/carddisp.pl?gene=ATP6V1E1
NR4A3	Nuclear Receptor Subfamily 4 Group A Member 3	Protein Coding	Q92570	55	GC09P099821	2.41987752914429	https://www.genecards.org/cgi-bin/carddisp.pl?gene=NR4A3
RETN	Resistin	Protein Coding	Q9HD89	55	GC19P007669	2.41686034202576	https://www.genecards.org/cgi-bin/carddisp.pl?gene=RETN
RTRAF	RNA Transcription, Translation And Transport Factor	Protein Coding	Q9Y224	46	GC14P058148	2.41356682777405	https://www.genecards.org/cgi-bin/carddisp.pl?gene=RTRAF
KDM3A	Lysine Demethylase 3A	Protein Coding	Q9Y4C1	54	GC02P094496	2.4114089012146	https://www.genecards.org/cgi-bin/carddisp.pl?gene=KDM3A
MRPL12	Mitochondrial Ribosomal Protein L12	Protein Coding	P52815	51	GC17P155779	2.41120147705078	https://www.genecards.org/cgi-bin/carddisp.pl?gene=MRPL12
AARS1	Alanyl-TRNA Synthetase 1	Protein Coding	P49588	56	GC16M075123	2.41068696975708	https://www.genecards.org/cgi-bin/carddisp.pl?gene=AARS1
ABCF2	ATP Binding Cassette Subfamily F Member 2	Protein Coding	Q9UG63	51	GC07M151211	2.41027808189392	https://www.genecards.org/cgi-bin/carddisp.pl?gene=ABCF2
ACTR1A	Actin Related Protein 1A	Protein Coding	P61163	48	GC10M102479	2.40914726257324	https://www.genecards.org/cgi-bin/carddisp.pl?gene=ACTR1A
ABCE1	ATP Binding Cassette Subfamily E Member 1	Protein Coding	P61221	51	GC04P145097	2.40550208091736	https://www.genecards.org/cgi-bin/carddisp.pl?gene=ABCE1
ATXN2L	Ataxin 2 Like	Protein Coding	Q8WWM7	51	GC16P120905	2.40527200698853	https://www.genecards.org/cgi-bin/carddisp.pl?gene=ATXN2L
ARAF	A-Raf Proto-Oncogene, Serine/Threonine Kinase	Protein Coding	P10398	60	GC0XP060810	2.40388965606689	https://www.genecards.org/cgi-bin/carddisp.pl?gene=ARAF
STT3B	STT3 Oligosaccharyltransferase Complex Catalytic Subunit B	Protein Coding	Q8TCJ2	55	GC03P031532	2.39159226417542	https://www.genecards.org/cgi-bin/carddisp.pl?gene=STT3B
FAM98A	Family With Sequence Similarity 98 Member A	Protein Coding	Q8NCA5	38	GC02M033532	2.38901925086975	https://www.genecards.org/cgi-bin/carddisp.pl?gene=FAM98A
SYVN1	Synoviolin 1	Protein Coding	Q86TM6	52	GC11M139760	2.38651180267334	https://www.genecards.org/cgi-bin/carddisp.pl?gene=SYVN1
MRPS27	Mitochondrial Ribosomal Protein S27	Protein Coding	Q92552	46	GC05M081544	2.38109970092773	https://www.genecards.org/cgi-bin/carddisp.pl?gene=MRPS27
NEFL	Neurofilament Light Chain	Protein Coding	P07196	58	GC08M024950	2.37670803070068	https://www.genecards.org/cgi-bin/carddisp.pl?gene=NEFL
TNNT2	Troponin T2, Cardiac Type	Protein Coding	P45379	61	GC01M201359	2.37499594688416	https://www.genecards.org/cgi-bin/carddisp.pl?gene=TNNT2
RPL34	Ribosomal Protein L34	Protein Coding	P49207	52	GC04P108620	2.37202882766724	https://www.genecards.org/cgi-bin/carddisp.pl?gene=RPL34
GRP	Gastrin Releasing Peptide	Protein Coding	P07492	52	GC18P059220	2.37184810638428	https://www.genecards.org/cgi-bin/carddisp.pl?gene=GRP
HHIP	Hedgehog Interacting Protein	Protein Coding	Q96QV1	52	GC04P144645	2.36837005615234	https://www.genecards.org/cgi-bin/carddisp.pl?gene=HHIP
SF1	Splicing Factor 1	Protein Coding	Q15637	50	GC11M064764	2.36020088195801	https://www.genecards.org/cgi-bin/carddisp.pl?gene=SF1
MCM3	Minichromosome Maintenance Complex Component 3	Protein Coding	P25205	58	GC06M052264	2.35679507255554	https://www.genecards.org/cgi-bin/carddisp.pl?gene=MCM3
KDM6B	Lysine Demethylase 6B	Protein Coding	O15054	58	GC17P007834	2.35448098182678	https://www.genecards.org/cgi-bin/carddisp.pl?gene=KDM6B
COMT	Catechol-O-Methyltransferase	Protein Coding	P21964	64	GC22P019941	2.3429160118103	https://www.genecards.org/cgi-bin/carddisp.pl?gene=COMT
SRRM2	Serine/Arginine Repetitive Matrix 2	Protein Coding	Q9UQ35	49	GC16P120194	2.34042072296143	https://www.genecards.org/cgi-bin/carddisp.pl?gene=SRRM2
TOMM20	Translocase Of Outer Mitochondrial Membrane 20	Protein Coding	Q15388	51	GC01M235109	2.33965873718262	https://www.genecards.org/cgi-bin/carddisp.pl?gene=TOMM20
PCBD1	Pterin-4 Alpha-Carbinolamine Dehydratase 1	Protein Coding	P61457	57	GC10M070882	2.33880305290222	https://www.genecards.org/cgi-bin/carddisp.pl?gene=PCBD1
RDH11	Retinol Dehydrogenase 11	Protein Coding	Q8TC12	54	GC14M067676	2.33681392669678	https://www.genecards.org/cgi-bin/carddisp.pl?gene=RDH11
DICER1	Dicer 1, Ribonuclease III	Protein Coding	Q9UPY3	61	GC14M095086	2.33647298812866	https://www.genecards.org/cgi-bin/carddisp.pl?gene=DICER1
TALDO1	Transaldolase 1	Protein Coding	P37837	59	GC11P020264	2.33557677268982	https://www.genecards.org/cgi-bin/carddisp.pl?gene=TALDO1
EIF3C	Eukaryotic Translation Initiation Factor 3 Subunit C	Protein Coding	Q99613	48	GC16P120875	2.33499622344971	https://www.genecards.org/cgi-bin/carddisp.pl?gene=EIF3C
MFF	Mitochondrial Fission Factor	Protein Coding	Q9GZY8	51	GC02P227325	2.33497858047485	https://www.genecards.org/cgi-bin/carddisp.pl?gene=MFF
LARP1	La Ribonucleoprotein 1, Translational Regulator	Protein Coding	Q6PKG0	47	GC05P154682	2.33494997024536	https://www.genecards.org/cgi-bin/carddisp.pl?gene=LARP1
USP29	Ubiquitin Specific Peptidase 29	Protein Coding	Q9HBJ7	47	GC19P057119	2.33364820480347	https://www.genecards.org/cgi-bin/carddisp.pl?gene=USP29
GPX3	Glutathione Peroxidase 3	Protein Coding	P22352	54	GC05P159401	2.33355808258057	https://www.genecards.org/cgi-bin/carddisp.pl?gene=GPX3
RSL1D1	Ribosomal L1 Domain Containing 1	Protein Coding	O76021	47	GC16M011833	2.32873272895813	https://www.genecards.org/cgi-bin/carddisp.pl?gene=RSL1D1
CDK5	Cyclin Dependent Kinase 5	Protein Coding	Q00535	66	GC07M151053	2.3244948387146	https://www.genecards.org/cgi-bin/carddisp.pl?gene=CDK5
BUB3	BUB3 Mitotic Checkpoint Protein	Protein Coding	O43684	59	GC10P123154	2.32429385185242	https://www.genecards.org/cgi-bin/carddisp.pl?gene=BUB3
STYK1	Serine/Threonine/Tyrosine Kinase 1	Protein Coding	Q6J9G0	47	GC12M035804	2.32126903533936	https://www.genecards.org/cgi-bin/carddisp.pl?gene=STYK1
ADIPOR1	Adiponectin Receptor 1	Protein Coding	Q96A54	55	GC01M202940	2.32071971893311	https://www.genecards.org/cgi-bin/carddisp.pl?gene=ADIPOR1
PDIA4	Protein Disulfide Isomerase Family A Member 4	Protein Coding	P13667	53	GC07M149003	2.30775856971741	https://www.genecards.org/cgi-bin/carddisp.pl?gene=PDIA4
HSD17B4	Hydroxysteroid 17-Beta Dehydrogenase 4	Protein Coding	P51659	60	GC05P119452	2.29893326759338	https://www.genecards.org/cgi-bin/carddisp.pl?gene=HSD17B4
CTSD	Cathepsin D	Protein Coding	P07339	65	GC11M001752	2.29686522483826	https://www.genecards.org/cgi-bin/carddisp.pl?gene=CTSD
GPX4	Glutathione Peroxidase 4	Protein Coding	P36969	60	GC19P001103	2.29204487800598	https://www.genecards.org/cgi-bin/carddisp.pl?gene=GPX4
LRRC59	Leucine Rich Repeat Containing 59	Protein Coding	Q96AG4	44	GC17M050375	2.28975558280945	https://www.genecards.org/cgi-bin/carddisp.pl?gene=LRRC59
AGL	Amylo-Alpha-1,6-Glucosidase And 4-Alpha-Glucanotransferase	Protein Coding	P35573	58	GC01P099850	2.27978897094727	https://www.genecards.org/cgi-bin/carddisp.pl?gene=AGL
SLC8A1	Solute Carrier Family 8 Member A1	Protein Coding	P32418	57	GC02M040078	2.27607583999634	https://www.genecards.org/cgi-bin/carddisp.pl?gene=SLC8A1
MRPL28	Mitochondrial Ribosomal Protein L28	Protein Coding	Q13084	48	GC16M000366	2.27305269241333	https://www.genecards.org/cgi-bin/carddisp.pl?gene=MRPL28
CDCA5	Cell Division Cycle Associated 5	Protein Coding	Q96FF9	48	GC11M139753	2.26921510696411	https://www.genecards.org/cgi-bin/carddisp.pl?gene=CDCA5
HMOX2	Heme Oxygenase 2	Protein Coding	P30519	58	GC16P004474	2.26799988746643	https://www.genecards.org/cgi-bin/carddisp.pl?gene=HMOX2
CKMT2	Creatine Kinase, Mitochondrial 2	Protein Coding	P17540	54	GC05P081233	2.26610207557678	https://www.genecards.org/cgi-bin/carddisp.pl?gene=CKMT2
SNRPA	Small Nuclear Ribonucleoprotein Polypeptide A	Protein Coding	P09012	52	GC19P040750	2.26070499420166	https://www.genecards.org/cgi-bin/carddisp.pl?gene=SNRPA
USP33	Ubiquitin Specific Peptidase 33	Protein Coding	Q8TEY7	51	GC01M077695	2.25610160827637	https://www.genecards.org/cgi-bin/carddisp.pl?gene=USP33
G3BP1	G3BP Stress Granule Assembly Factor 1	Protein Coding	Q13283	54	GC05P151771	2.25306820869446	https://www.genecards.org/cgi-bin/carddisp.pl?gene=G3BP1
RICTOR	RPTOR Independent Companion Of MTOR Complex 2	Protein Coding	Q6R327	56	GC05M038937	2.24945378303528	https://www.genecards.org/cgi-bin/carddisp.pl?gene=RICTOR
FLT3	Fms Related Receptor Tyrosine Kinase 3	Protein Coding	P36888	66	GC13M028003	2.24380993843079	https://www.genecards.org/cgi-bin/carddisp.pl?gene=FLT3
SAR1A	Secretion Associated Ras Related GTPase 1A	Protein Coding	Q9NR31	51	GC10M070147	2.23343515396118	https://www.genecards.org/cgi-bin/carddisp.pl?gene=SAR1A
GEMIN5	Gem Nuclear Organelle Associated Protein 5	Protein Coding	Q8TEQ6	48	GC05M154887	2.23343515396118	https://www.genecards.org/cgi-bin/carddisp.pl?gene=GEMIN5
ILVBL	IlvB Acetolactate Synthase Like	Protein Coding	A1L0T0	47	GC19M108287	2.23343515396118	https://www.genecards.org/cgi-bin/carddisp.pl?gene=ILVBL
EMC2	ER Membrane Protein Complex Subunit 2	Protein Coding	Q15006	41	GC08P108443	2.23343515396118	https://www.genecards.org/cgi-bin/carddisp.pl?gene=EMC2
MCAM	Melanoma Cell Adhesion Molecule	Protein Coding	P43121	54	GC11M119308	2.23127055168152	https://www.genecards.org/cgi-bin/carddisp.pl?gene=MCAM
SF3A1	Splicing Factor 3a Subunit 1	Protein Coding	Q15459	50	GC22M030331	2.23004245758057	https://www.genecards.org/cgi-bin/carddisp.pl?gene=SF3A1
CLIC1	Chloride Intracellular Channel 1	Protein Coding	O00299	55	GC06M106487	2.22766709327698	https://www.genecards.org/cgi-bin/carddisp.pl?gene=CLIC1
SIRT2	Sirtuin 2	Protein Coding	Q8IXJ6	60	GC19M038878	2.22711515426636	https://www.genecards.org/cgi-bin/carddisp.pl?gene=SIRT2
SUOX	Sulfite Oxidase	Protein Coding	P51687	57	GC12P055997	2.2241313457489	https://www.genecards.org/cgi-bin/carddisp.pl?gene=SUOX
GNB1	G Protein Subunit Beta 1	Protein Coding	P62873	58	GC01M001785	2.22282552719116	https://www.genecards.org/cgi-bin/carddisp.pl?gene=GNB1
EIF5A2	Eukaryotic Translation Initiation Factor 5A2	Protein Coding	Q9GZV4	50	GC03M170888	2.21596574783325	https://www.genecards.org/cgi-bin/carddisp.pl?gene=EIF5A2
GALK1	Galactokinase 1	Protein Coding	P51570	60	GC17M075751	2.21266651153564	https://www.genecards.org/cgi-bin/carddisp.pl?gene=GALK1
LGALS9	Galectin 9	Protein Coding	O00182	51	GC17P027629	2.21107792854309	https://www.genecards.org/cgi-bin/carddisp.pl?gene=LGALS9
H3C1	H3 Clustered Histone 1	Protein Coding	P68431	50	GC06P181698	2.20673871040344	https://www.genecards.org/cgi-bin/carddisp.pl?gene=H3C1
RPS6KA3	Ribosomal Protein S6 Kinase A3	Protein Coding	P51812	65	GC0XM020149	2.20249700546265	https://www.genecards.org/cgi-bin/carddisp.pl?gene=RPS6KA3
SRSF7	Serine And Arginine Rich Splicing Factor 7	Protein Coding	Q16629	51	GC02M038743	2.20201349258423	https://www.genecards.org/cgi-bin/carddisp.pl?gene=SRSF7
ATP5MG	ATP Synthase Membrane Subunit G	Protein Coding	O75964	48	GC11P125144	2.18064594268799	https://www.genecards.org/cgi-bin/carddisp.pl?gene=ATP5MG
ATG7	Autophagy Related 7	Protein Coding	O95352	55	GC03P027034	2.18012547492981	https://www.genecards.org/cgi-bin/carddisp.pl?gene=ATG7
NT5DC2	5'-Nucleotidase Domain Containing 2	Protein Coding	Q9H857	44	GC03M052524	2.17811441421509	https://www.genecards.org/cgi-bin/carddisp.pl?gene=NT5DC2
ECT2	Epithelial Cell Transforming 2	Protein Coding	Q9H8V3	53	GC03P172750	2.17384648323059	https://www.genecards.org/cgi-bin/carddisp.pl?gene=ECT2
NAP1L1	Nucleosome Assembly Protein 1 Like 1	Protein Coding	P55209	49	GC12M076036	2.17099642753601	https://www.genecards.org/cgi-bin/carddisp.pl?gene=NAP1L1
FKBP5	FKBP Prolyl Isomerase 5	Protein Coding	Q13451	62	GC06M106625	2.16576719284058	https://www.genecards.org/cgi-bin/carddisp.pl?gene=FKBP5
MAP3K14	Mitogen-Activated Protein Kinase Kinase Kinase 14	Protein Coding	Q99558	57	GC17M045263	2.16456460952759	https://www.genecards.org/cgi-bin/carddisp.pl?gene=MAP3K14
PFN1	Profilin 1	Protein Coding	P07737	59	GC17M004945	2.15860605239868	https://www.genecards.org/cgi-bin/carddisp.pl?gene=PFN1
AQP1	Aquaporin 1 (Colton Blood Group)	Protein Coding	P29972	60	GC07P030911	2.15620708465576	https://www.genecards.org/cgi-bin/carddisp.pl?gene=AQP1
SORBS2	Sorbin And SH3 Domain Containing 2	Protein Coding	O94875	50	GC04M185585	2.15448904037476	https://www.genecards.org/cgi-bin/carddisp.pl?gene=SORBS2
ACP1	Acid Phosphatase 1	Protein Coding	P24666	55	GC02P001239	2.15262413024902	https://www.genecards.org/cgi-bin/carddisp.pl?gene=ACP1
PRPF19	Pre-MRNA Processing Factor 19	Protein Coding	Q9UMS4	48	GC11M060890	2.15105533599854	https://www.genecards.org/cgi-bin/carddisp.pl?gene=PRPF19
FABP3	Fatty Acid Binding Protein 3	Protein Coding	P05413	57	GC01M034928	2.14627265930176	https://www.genecards.org/cgi-bin/carddisp.pl?gene=FABP3
MPRIP	Myosin Phosphatase Rho Interacting Protein	Protein Coding	Q6WCQ1	50	GC17P017042	2.12844777107239	https://www.genecards.org/cgi-bin/carddisp.pl?gene=MPRIP
FABP4	Fatty Acid Binding Protein 4	Protein Coding	P15090	56	GC08M081478	2.12360763549805	https://www.genecards.org/cgi-bin/carddisp.pl?gene=FABP4
FLI1	Fli-1 Proto-Oncogene, ETS Transcription Factor	Protein Coding	Q01543	60	GC11P128686	2.12180709838867	https://www.genecards.org/cgi-bin/carddisp.pl?gene=FLI1
CANT1	Calcium Activated Nucleotidase 1	Protein Coding	Q8WVQ1	57	GC17M098152	2.11973977088928	https://www.genecards.org/cgi-bin/carddisp.pl?gene=CANT1
PIWIL1	Piwi Like RNA-Mediated Gene Silencing 1	Protein Coding	Q96J94	54	GC12P130337	2.1182165145874	https://www.genecards.org/cgi-bin/carddisp.pl?gene=PIWIL1
GTPBP3	GTP Binding Protein 3, Mitochondrial	Protein Coding	Q969Y2	52	GC19P152085	2.11650586128235	https://www.genecards.org/cgi-bin/carddisp.pl?gene=GTPBP3
ATIC	5-Aminoimidazole-4-Carboxamide Ribonucleotide Formyltransferase/IMP Cyclohydrolase	Protein Coding	P31939	58	GC02P215311	2.1155858039856	https://www.genecards.org/cgi-bin/carddisp.pl?gene=ATIC
MORC2	MORC Family CW-Type Zinc Finger 2	Protein Coding	Q9Y6X9	52	GC22M030925	2.10427522659302	https://www.genecards.org/cgi-bin/carddisp.pl?gene=MORC2
FIS1	Fission, Mitochondrial 1	Protein Coding	Q9Y3D6	51	GC07M101239	2.10333585739136	https://www.genecards.org/cgi-bin/carddisp.pl?gene=FIS1
GLA	Galactosidase Alpha	Protein Coding	P06280	62	GC0XM101393	2.10155749320984	https://www.genecards.org/cgi-bin/carddisp.pl?gene=GLA
ACE2	Angiotensin Converting Enzyme 2	Protein Coding	Q9BYF1	62	GC0XM015494	2.09564113616943	https://www.genecards.org/cgi-bin/carddisp.pl?gene=ACE2
NDUFA4L2	NDUFA4 Mitochondrial Complex Associated Like 2	Protein Coding	Q9NRX3	47	GC12M057234	2.09463238716125	https://www.genecards.org/cgi-bin/carddisp.pl?gene=NDUFA4L2
NSD2	Nuclear Receptor Binding SET Domain Protein 2	Protein Coding	O96028	58	GC04P029506	2.09262895584106	https://www.genecards.org/cgi-bin/carddisp.pl?gene=NSD2
SENP3	SUMO Specific Peptidase 3	Protein Coding	Q9H4L4	50	GC17P153756	2.09262895584106	https://www.genecards.org/cgi-bin/carddisp.pl?gene=SENP3
ZFX	Zinc Finger Protein X-Linked	Protein Coding	P17010	50	GC0XP024148	2.08849430084229	https://www.genecards.org/cgi-bin/carddisp.pl?gene=ZFX
XPC	XPC Complex Subunit, DNA Damage Recognition And Repair Factor	Protein Coding	Q01831	58	GC03M028673	2.08709526062012	https://www.genecards.org/cgi-bin/carddisp.pl?gene=XPC
MUC16	Mucin 16, Cell Surface Associated	Protein Coding	Q8WXI7	51	GC19M008848	2.08195161819458	https://www.genecards.org/cgi-bin/carddisp.pl?gene=MUC16
FPR2	Formyl Peptide Receptor 2	Protein Coding	P25090	58	GC19P051752	2.07858800888062	https://www.genecards.org/cgi-bin/carddisp.pl?gene=FPR2
ACIN1	Apoptotic Chromatin Condensation Inducer 1	Protein Coding	Q9UKV3	47	GC14M023058	2.07642698287964	https://www.genecards.org/cgi-bin/carddisp.pl?gene=ACIN1
GSN	Gelsolin	Protein Coding	P06396	62	GC09P121201	2.07201719284058	https://www.genecards.org/cgi-bin/carddisp.pl?gene=GSN
UHRF2	Ubiquitin Like With PHD And Ring Finger Domains 2	Protein Coding	Q96PU4	45	GC09P006413	2.06999659538269	https://www.genecards.org/cgi-bin/carddisp.pl?gene=UHRF2
RCC2	Regulator Of Chromosome Condensation 2	Protein Coding	Q9P258	45	GC01M017406	2.06553435325623	https://www.genecards.org/cgi-bin/carddisp.pl?gene=RCC2
VCAM1	Vascular Cell Adhesion Molecule 1	Protein Coding	P19320	58	GC01P100719	2.0642204284668	https://www.genecards.org/cgi-bin/carddisp.pl?gene=VCAM1
USP13	Ubiquitin Specific Peptidase 13	Protein Coding	Q92995	53	GC03P179654	2.06168246269226	https://www.genecards.org/cgi-bin/carddisp.pl?gene=USP13
MTHFD1L	Methylenetetrahydrofolate Dehydrogenase (NADP+ Dependent) 1 Like	Protein Coding	Q6UB35	52	GC06P150865	2.05970001220703	https://www.genecards.org/cgi-bin/carddisp.pl?gene=MTHFD1L
LOX	Lysyl Oxidase	Protein Coding	P28300	60	GC05M122063	2.05791115760803	https://www.genecards.org/cgi-bin/carddisp.pl?gene=LOX
HIRA	Histone Cell Cycle Regulator	Protein Coding	P54198	54	GC22M019330	2.05743598937988	https://www.genecards.org/cgi-bin/carddisp.pl?gene=HIRA
NQO2	N-Ribosyldihydronicotinamide:Quinone Dehydrogenase 2	Protein Coding	P16083	58	GC06P009342	2.05461549758911	https://www.genecards.org/cgi-bin/carddisp.pl?gene=NQO2
ADSL	Adenylosuccinate Lyase	Protein Coding	P30566	60	GC22P040346	2.05374908447266	https://www.genecards.org/cgi-bin/carddisp.pl?gene=ADSL
PLA2G6	Phospholipase A2 Group VI	Protein Coding	O60733	61	GC22M087757	2.05293321609497	https://www.genecards.org/cgi-bin/carddisp.pl?gene=PLA2G6
RBM4	RNA Binding Motif Protein 4	Protein Coding	Q9BWF3	51	GC11P066638	2.05185222625732	https://www.genecards.org/cgi-bin/carddisp.pl?gene=RBM4
RPIA	Ribose 5-Phosphate Isomerase A	Protein Coding	P49247	55	GC02P088691	2.04444479942322	https://www.genecards.org/cgi-bin/carddisp.pl?gene=RPIA
FAM98B	Family With Sequence Similarity 98 Member B	Protein Coding	Q52LJ0	44	GC15P038454	2.0440526008606	https://www.genecards.org/cgi-bin/carddisp.pl?gene=FAM98B
RORA	RAR Related Orphan Receptor A	Protein Coding	P35398	61	GC15M060488	2.03763175010681	https://www.genecards.org/cgi-bin/carddisp.pl?gene=RORA
DERA	Deoxyribose-Phosphate Aldolase	Protein Coding	Q9Y315	45	GC12P015911	2.03642964363098	https://www.genecards.org/cgi-bin/carddisp.pl?gene=DERA
DDX46	DEAD-Box Helicase 46	Protein Coding	Q7L014	45	GC05P134758	2.01829648017883	https://www.genecards.org/cgi-bin/carddisp.pl?gene=DDX46
EIF2AK4	Eukaryotic Translation Initiation Factor 2 Alpha Kinase 4	Protein Coding	Q9P2K8	57	GC15P039934	2.00541639328003	https://www.genecards.org/cgi-bin/carddisp.pl?gene=EIF2AK4
SLC2A1	Solute Carrier Family 2 Member 1	Protein Coding	P11166	66	GC01M042925	18.4622192382813	https://www.genecards.org/cgi-bin/carddisp.pl?gene=SLC2A1
PFKM	Phosphofructokinase, Muscle	Protein Coding	P08237	61	GC12P048105	18.0903968811035	https://www.genecards.org/cgi-bin/carddisp.pl?gene=PFKM
RRAD	RRAD, Ras Related Glycolysis Inhibitor And Calcium Channel Regulator	Protein Coding	P55042	49	GC16M067810	17.7229995727539	https://www.genecards.org/cgi-bin/carddisp.pl?gene=RRAD
TPI1	Triosephosphate Isomerase 1	Protein Coding	P60174	60	GC12P006867	17.4597663879395	https://www.genecards.org/cgi-bin/carddisp.pl?gene=TPI1
PFKP	Phosphofructokinase, Platelet	Protein Coding	Q01813	57	GC10P003066	16.828483581543	https://www.genecards.org/cgi-bin/carddisp.pl?gene=PFKP
AKT1	AKT Serine/Threonine Kinase 1	Protein Coding	P31749	66	GC14M104769	16.6969108581543	https://www.genecards.org/cgi-bin/carddisp.pl?gene=AKT1
PGAM1	Phosphoglycerate Mutase 1	Protein Coding	P18669	57	GC10P097426	16.6689529418945	https://www.genecards.org/cgi-bin/carddisp.pl?gene=PGAM1
PKLR	Pyruvate Kinase L/R	Protein Coding	P30613	60	GC01M155289	16.3551845550537	https://www.genecards.org/cgi-bin/carddisp.pl?gene=PKLR
STAT3	Signal Transducer And Activator Of Transcription 3	Protein Coding	P40763	67	GC17M042313	15.8707752227783	https://www.genecards.org/cgi-bin/carddisp.pl?gene=STAT3
PFKL	Phosphofructokinase, Liver Type	Protein Coding	P17858	58	GC21P044300	15.7070665359497	https://www.genecards.org/cgi-bin/carddisp.pl?gene=PFKL
PFKFB3	6-Phosphofructo-2-Kinase/Fructose-2,6-Biphosphatase 3	Protein Coding	Q16875	55	GC10P006144	15.4487285614014	https://www.genecards.org/cgi-bin/carddisp.pl?gene=PFKFB3
MTOR	Mechanistic Target Of Rapamycin Kinase	Protein Coding	P42345	68	GC01M011106	15.4188737869263	https://www.genecards.org/cgi-bin/carddisp.pl?gene=MTOR
GCK	Glucokinase	Protein Coding	P35557	62	GC07M045688	15.2260484695435	https://www.genecards.org/cgi-bin/carddisp.pl?gene=GCK
ENO3	Enolase 3	Protein Coding	P13929	61	GC17P004948	15.2155151367188	https://www.genecards.org/cgi-bin/carddisp.pl?gene=ENO3
MYC	MYC Proto-Oncogene, BHLH Transcription Factor	Protein Coding	P01106	65	GC08P127735	15.004002571106	https://www.genecards.org/cgi-bin/carddisp.pl?gene=MYC
ENO2	Enolase 2	Protein Coding	P09104	60	GC12P006913	14.9300260543823	https://www.genecards.org/cgi-bin/carddisp.pl?gene=ENO2
EGFR	Epidermal Growth Factor Receptor	Protein Coding	P00533	68	GC07P055019	14.8048229217529	https://www.genecards.org/cgi-bin/carddisp.pl?gene=EGFR
PPARG	Peroxisome Proliferator Activated Receptor Gamma	Protein Coding	P37231	65	GC03P012287	14.6782131195068	https://www.genecards.org/cgi-bin/carddisp.pl?gene=PPARG
ALDOA	Aldolase, Fructose-Bisphosphate A	Protein Coding	P04075	62	GC16P030064	14.5431776046753	https://www.genecards.org/cgi-bin/carddisp.pl?gene=ALDOA
YAP1	Yes1 Associated Transcriptional Regulator	Protein Coding	P46937	61	GC11P102110	14.4277381896973	https://www.genecards.org/cgi-bin/carddisp.pl?gene=YAP1
GPI	Glucose-6-Phosphate Isomerase	Protein Coding	P06744	60	GC19P034359	14.2000751495361	https://www.genecards.org/cgi-bin/carddisp.pl?gene=GPI
FOXM1	Forkhead Box M1	Protein Coding	Q08050	56	GC12M002857	13.9026966094971	https://www.genecards.org/cgi-bin/carddisp.pl?gene=FOXM1
TUG1	Taurine Up-Regulated 1	Protein Coding	A0A6I8PU40	34	GC22P030969	13.8224105834961	https://www.genecards.org/cgi-bin/carddisp.pl?gene=TUG1
LDHB	Lactate Dehydrogenase B	Protein Coding	P07195	57	GC12M021635	13.8194580078125	https://www.genecards.org/cgi-bin/carddisp.pl?gene=LDHB
FH	Fumarate Hydratase	Protein Coding	P07954	59	GC01M241499	13.2467575073242	https://www.genecards.org/cgi-bin/carddisp.pl?gene=FH
PTEN	Phosphatase And Tensin Homolog	Protein Coding	P60484	65	GC10P124078	13.0613498687744	https://www.genecards.org/cgi-bin/carddisp.pl?gene=PTEN
INS	Insulin	Protein Coding	P01308	61	GC11M002159	12.116340637207	https://www.genecards.org/cgi-bin/carddisp.pl?gene=INS
ALDOB	Aldolase, Fructose-Bisphosphate B	Protein Coding	P05062	59	GC09M101420	12.0481834411621	https://www.genecards.org/cgi-bin/carddisp.pl?gene=ALDOB
IDH1	Isocitrate Dehydrogenase (NADP(+)) 1	Protein Coding	O75874	65	GC02M208236	12.0094814300537	https://www.genecards.org/cgi-bin/carddisp.pl?gene=IDH1
BSG	Basigin (Ok Blood Group)	Protein Coding	P35613	57	GC19P000571	11.9376974105835	https://www.genecards.org/cgi-bin/carddisp.pl?gene=BSG
FBP1	Fructose-Bisphosphatase 1	Protein Coding	P09467	62	GC09M094603	11.8580532073975	https://www.genecards.org/cgi-bin/carddisp.pl?gene=FBP1
IL6	Interleukin 6	Protein Coding	P05231	64	GC07P022725	11.5422668457031	https://www.genecards.org/cgi-bin/carddisp.pl?gene=IL6
AXIN1	Axin 1	Protein Coding	O15169	60	GC16M000287	11.3660774230957	https://www.genecards.org/cgi-bin/carddisp.pl?gene=AXIN1
PIK3CA	Phosphatidylinositol-4,5-Bisphosphate 3-Kinase Catalytic Subunit Alpha	Protein Coding	P42336	65	GC03P179148	11.1521644592285	https://www.genecards.org/cgi-bin/carddisp.pl?gene=PIK3CA
AFP	Alpha Fetoprotein	Protein Coding	P02771	60	GC04P073431	11.1236095428467	https://www.genecards.org/cgi-bin/carddisp.pl?gene=AFP
PDHA1	Pyruvate Dehydrogenase E1 Subunit Alpha 1	Protein Coding	P08559	60	GC0XP019343	11.0221881866455	https://www.genecards.org/cgi-bin/carddisp.pl?gene=PDHA1
GLUL	Glutamate-Ammonia Ligase	Protein Coding	P15104	61	GC01M182378	11.0118312835693	https://www.genecards.org/cgi-bin/carddisp.pl?gene=GLUL
IDH2	Isocitrate Dehydrogenase (NADP(+)) 2	Protein Coding	P48735	65	GC15M090083	10.9095344543457	https://www.genecards.org/cgi-bin/carddisp.pl?gene=IDH2
CYCS	Cytochrome C, Somatic	Protein Coding	P99999	61	GC07M025118	10.8697843551636	https://www.genecards.org/cgi-bin/carddisp.pl?gene=CYCS
PDK1	Pyruvate Dehydrogenase Kinase 1	Protein Coding	Q15118	60	GC02P172555	10.7640647888184	https://www.genecards.org/cgi-bin/carddisp.pl?gene=PDK1
VEGFA	Vascular Endothelial Growth Factor A	Protein Coding	P15692	61	GC06P043770	10.7360210418701	https://www.genecards.org/cgi-bin/carddisp.pl?gene=VEGFA
FGFR1	Fibroblast Growth Factor Receptor 1	Protein Coding	P11362	68	GC08M038400	10.7322282791138	https://www.genecards.org/cgi-bin/carddisp.pl?gene=FGFR1
PRKAA1	Protein Kinase AMP-Activated Catalytic Subunit Alpha 1	Protein Coding	Q13131	59	GC05M040759	10.6375713348389	https://www.genecards.org/cgi-bin/carddisp.pl?gene=PRKAA1
G6PD	Glucose-6-Phosphate Dehydrogenase	Protein Coding	P11413	62	GC0XM154625	10.5404682159424	https://www.genecards.org/cgi-bin/carddisp.pl?gene=G6PD
CDKN3	Cyclin Dependent Kinase Inhibitor 3	Protein Coding	Q16667	54	GC14P058243	10.457465171814	https://www.genecards.org/cgi-bin/carddisp.pl?gene=CDKN3
ERBB2	Erb-B2 Receptor Tyrosine Kinase 2	Protein Coding	P04626	68	GC17P039687	10.3779802322388	https://www.genecards.org/cgi-bin/carddisp.pl?gene=ERBB2
TNF	Tumor Necrosis Factor	Protein Coding	P01375	65	GC06P181893	10.1873588562012	https://www.genecards.org/cgi-bin/carddisp.pl?gene=TNF
SOD1	Superoxide Dismutase 1	Protein Coding	P00441	66	GC21P031659	10.1313209533691	https://www.genecards.org/cgi-bin/carddisp.pl?gene=SOD1
TGFB1	Transforming Growth Factor Beta 1	Protein Coding	P01137	65	GC19M041301	10.1045589447021	https://www.genecards.org/cgi-bin/carddisp.pl?gene=TGFB1
SLC25A27	Solute Carrier Family 25 Member 27	Protein Coding	O95847	51	GC06P046652	10.0640716552734	https://www.genecards.org/cgi-bin/carddisp.pl?gene=SLC25A27
FOXK1	Forkhead Box K1	Protein Coding	P85037	43	GC07P004682	10.0137214660645	https://www.genecards.org/cgi-bin/carddisp.pl?gene=FOXK1
ANXA6	Annexin A6	Protein Coding	P08133	55	GC05M151100	1.9997239112854	https://www.genecards.org/cgi-bin/carddisp.pl?gene=ANXA6
MPST	Mercaptopyruvate Sulfurtransferase	Protein Coding	P25325	52	GC22P037019	1.9978141784668	https://www.genecards.org/cgi-bin/carddisp.pl?gene=MPST
AK4	Adenylate Kinase 4	Protein Coding	P27144	50	GC01P065147	1.99778091907501	https://www.genecards.org/cgi-bin/carddisp.pl?gene=AK4
TRA2B	Transformer 2 Beta Homolog	Protein Coding	P62995	54	GC03M185914	1.9865391254425	https://www.genecards.org/cgi-bin/carddisp.pl?gene=TRA2B
CAPRIN1	Cell Cycle Associated Protein 1	Protein Coding	Q14444	51	GC11P034051	1.97997879981995	https://www.genecards.org/cgi-bin/carddisp.pl?gene=CAPRIN1
OGA	O-GlcNAcase	Protein Coding	O60502	53	GC10M101785	1.97665023803711	https://www.genecards.org/cgi-bin/carddisp.pl?gene=OGA
USP24	Ubiquitin Specific Peptidase 24	Protein Coding	Q9UPU5	51	GC01M055066	1.97050642967224	https://www.genecards.org/cgi-bin/carddisp.pl?gene=USP24
CDK3	Cyclin Dependent Kinase 3	Protein Coding	Q00526	48	GC17P155610	1.96438074111938	https://www.genecards.org/cgi-bin/carddisp.pl?gene=CDK3
TUBB2A	Tubulin Beta 2A Class IIa	Protein Coding	Q13885	59	GC06M003153	1.96098351478577	https://www.genecards.org/cgi-bin/carddisp.pl?gene=TUBB2A
FANCA	FA Complementation Group A	Protein Coding	O15360	62	GC16M090299	1.95629632472992	https://www.genecards.org/cgi-bin/carddisp.pl?gene=FANCA
PIK3C3	Phosphatidylinositol 3-Kinase Catalytic Subunit Type 3	Protein Coding	Q8NEB9	61	GC18P041955	1.95115649700165	https://www.genecards.org/cgi-bin/carddisp.pl?gene=PIK3C3
C3	Complement C3	Protein Coding	P01024	62	GC19M006677	1.94992995262146	https://www.genecards.org/cgi-bin/carddisp.pl?gene=C3
NSUN2	NOP2/Sun RNA Methyltransferase 2	Protein Coding	Q08J23	56	GC05M006599	1.94545769691467	https://www.genecards.org/cgi-bin/carddisp.pl?gene=NSUN2
IL1A	Interleukin 1 Alpha	Protein Coding	P01583	58	GC02M112773	1.93431782722473	https://www.genecards.org/cgi-bin/carddisp.pl?gene=IL1A
SENP2	SUMO Specific Peptidase 2	Protein Coding	Q9HC62	46	GC03P185582	1.92966079711914	https://www.genecards.org/cgi-bin/carddisp.pl?gene=SENP2
HTT	Huntingtin	Protein Coding	P42858	57	GC04P003041	1.92856311798096	https://www.genecards.org/cgi-bin/carddisp.pl?gene=HTT
UTRN	Utrophin	Protein Coding	P46939	53	GC06P144285	1.92831432819366	https://www.genecards.org/cgi-bin/carddisp.pl?gene=UTRN
PRKCSH	PRKCSH Beta Subunit Of Glucosidase II	Protein Coding	P14314	57	GC19P011435	1.9251891374588	https://www.genecards.org/cgi-bin/carddisp.pl?gene=PRKCSH
BCL2L11	BCL2 Like 11	Protein Coding	O43521	58	GC02P111119	1.92280304431915	https://www.genecards.org/cgi-bin/carddisp.pl?gene=BCL2L11
PYGL	Glycogen Phosphorylase L	Protein Coding	P06737	59	GC14M050857	1.91970300674438	https://www.genecards.org/cgi-bin/carddisp.pl?gene=PYGL
YME1L1	YME1 Like 1 ATPase	Protein Coding	Q96TA2	55	GC10M027110	1.91903376579285	https://www.genecards.org/cgi-bin/carddisp.pl?gene=YME1L1
H3C14	H3 Clustered Histone 14	Protein Coding	Q71DI3	42	GC01M167225	1.9154589176178	https://www.genecards.org/cgi-bin/carddisp.pl?gene=H3C14
IGHG1	Immunoglobulin Heavy Constant Gamma 1 (G1m Marker)	Protein Coding	P01857	46	GC14M105736	1.90814650058746	https://www.genecards.org/cgi-bin/carddisp.pl?gene=IGHG1
NAP1L4	Nucleosome Assembly Protein 1 Like 4	Protein Coding	Q99733	49	GC11M002944	1.90802264213562	https://www.genecards.org/cgi-bin/carddisp.pl?gene=NAP1L4
ARRB1	Arrestin Beta 1	Protein Coding	P49407	57	GC11M140080	1.90030980110168	https://www.genecards.org/cgi-bin/carddisp.pl?gene=ARRB1
HSPA1L	Heat Shock Protein Family A (Hsp70) Member 1 Like	Protein Coding	P34931	57	GC06M031809	1.89972054958344	https://www.genecards.org/cgi-bin/carddisp.pl?gene=HSPA1L
ATR	ATR Serine/Threonine Kinase	Protein Coding	Q13535	67	GC03M142449	1.89870822429657	https://www.genecards.org/cgi-bin/carddisp.pl?gene=ATR
ATG12	Autophagy Related 12	Protein Coding	O94817	54	GC05M115828	1.89870822429657	https://www.genecards.org/cgi-bin/carddisp.pl?gene=ATG12
CMBL	Carboxymethylenebutenolidase Homolog	Protein Coding	Q96DG6	48	GC05M010275	1.89825236797333	https://www.genecards.org/cgi-bin/carddisp.pl?gene=CMBL
TRIM24	Tripartite Motif Containing 24	Protein Coding	O15164	57	GC07P138460	1.89289689064026	https://www.genecards.org/cgi-bin/carddisp.pl?gene=TRIM24
MAGI3	Membrane Associated Guanylate Kinase, WW And PDZ Domain Containing 3	Protein Coding	Q5TCQ9	42	GC01P113390	1.89245939254761	https://www.genecards.org/cgi-bin/carddisp.pl?gene=MAGI3
CCL18	C-C Motif Chemokine Ligand 18	Protein Coding	P55774	49	GC17P036064	1.8916472196579	https://www.genecards.org/cgi-bin/carddisp.pl?gene=CCL18
AK1	Adenylate Kinase 1	Protein Coding	P00568	58	GC09M127866	1.88973665237427	https://www.genecards.org/cgi-bin/carddisp.pl?gene=AK1
PFAS	Phosphoribosylformylglycinamidine Synthase	Protein Coding	O15067	56	GC17P008247	1.8884391784668	https://www.genecards.org/cgi-bin/carddisp.pl?gene=PFAS
MAP2K7	Mitogen-Activated Protein Kinase Kinase 7	Protein Coding	O14733	58	GC19P007903	1.88387537002563	https://www.genecards.org/cgi-bin/carddisp.pl?gene=MAP2K7
CAPG	Capping Actin Protein, Gelsolin Like	Protein Coding	P40121	47	GC02M085391	1.8792507648468	https://www.genecards.org/cgi-bin/carddisp.pl?gene=CAPG
GDF11	Growth Differentiation Factor 11	Protein Coding	O95390	55	GC12P055743	1.87616539001465	https://www.genecards.org/cgi-bin/carddisp.pl?gene=GDF11
GLRX	Glutaredoxin	Protein Coding	P35754	56	GC05M095752	1.87555909156799	https://www.genecards.org/cgi-bin/carddisp.pl?gene=GLRX
NPTX2	Neuronal Pentraxin 2	Protein Coding	P47972	54	GC07P098627	1.87406265735626	https://www.genecards.org/cgi-bin/carddisp.pl?gene=NPTX2
GIGYF2	GRB10 Interacting GYF Protein 2	Protein Coding	Q6Y7W6	52	GC02P235033	1.86834049224854	https://www.genecards.org/cgi-bin/carddisp.pl?gene=GIGYF2
PAK2	P21 (RAC1) Activated Kinase 2	Protein Coding	Q13177	59	GC03P196739	1.86608481407166	https://www.genecards.org/cgi-bin/carddisp.pl?gene=PAK2
FDXR	Ferredoxin Reductase	Protein Coding	P22570	58	GC17M074862	1.8632869720459	https://www.genecards.org/cgi-bin/carddisp.pl?gene=FDXR
CUL3	Cullin 3	Protein Coding	Q13618	60	GC02M224470	1.86222267150879	https://www.genecards.org/cgi-bin/carddisp.pl?gene=CUL3
GPNMB	Glycoprotein Nmb	Protein Coding	Q14956	56	GC07P024808	1.86199283599854	https://www.genecards.org/cgi-bin/carddisp.pl?gene=GPNMB
TERF2IP	TERF2 Interacting Protein	Protein Coding	Q9NYB0	52	GC16P075647	1.86199283599854	https://www.genecards.org/cgi-bin/carddisp.pl?gene=TERF2IP
PYCR1	Pyrroline-5-Carboxylate Reductase 1	Protein Coding	P32322	57	GC17M081932	1.86070549488068	https://www.genecards.org/cgi-bin/carddisp.pl?gene=PYCR1
SSB	Small RNA Binding Exonuclease Protection Factor La	Protein Coding	P05455	54	GC02P169791	1.86040043830872	https://www.genecards.org/cgi-bin/carddisp.pl?gene=SSB
MYO18A	Myosin XVIIIA	Protein Coding	Q92614	51	GC17M096706	1.85517525672913	https://www.genecards.org/cgi-bin/carddisp.pl?gene=MYO18A
PPP2R2B	Protein Phosphatase 2 Regulatory Subunit Bbeta	Protein Coding	Q00005	58	GC05M146582	1.85179233551025	https://www.genecards.org/cgi-bin/carddisp.pl?gene=PPP2R2B
FOXE1	Forkhead Box E1	Protein Coding	O00358	52	GC09P097853	1.8471599817276	https://www.genecards.org/cgi-bin/carddisp.pl?gene=FOXE1
RDX	Radixin	Protein Coding	P35241	61	GC11M109864	1.84701824188232	https://www.genecards.org/cgi-bin/carddisp.pl?gene=RDX
BZW2	Basic Leucine Zipper And W2 Domains 2	Protein Coding	Q9Y6E2	45	GC07P016646	1.84701824188232	https://www.genecards.org/cgi-bin/carddisp.pl?gene=BZW2
DIO3	Iodothyronine Deiodinase 3	Protein Coding	P55073	52	GC14P120458	1.84191012382507	https://www.genecards.org/cgi-bin/carddisp.pl?gene=DIO3
VARS2	Valyl-TRNA Synthetase 2, Mitochondrial	Protein Coding	Q5ST30	55	GC06P181878	1.83714199066162	https://www.genecards.org/cgi-bin/carddisp.pl?gene=VARS2
IPO4	Importin 4	Protein Coding	Q8TEX9	47	GC14M028835	1.83352196216583	https://www.genecards.org/cgi-bin/carddisp.pl?gene=IPO4
SERPINH1	Serpin Family H Member 1	Protein Coding	P50454	60	GC11P075562	1.82947444915771	https://www.genecards.org/cgi-bin/carddisp.pl?gene=SERPINH1
TTF2	Transcription Termination Factor 2	Protein Coding	Q9UNY4	51	GC01P117060	1.82816791534424	https://www.genecards.org/cgi-bin/carddisp.pl?gene=TTF2
PIP5K1C	Phosphatidylinositol-4-Phosphate 5-Kinase Type 1 Gamma	Protein Coding	O60331	60	GC19M107869	1.82808923721313	https://www.genecards.org/cgi-bin/carddisp.pl?gene=PIP5K1C
MSN	Moesin	Protein Coding	P26038	60	GC0XP065588	1.81845986843109	https://www.genecards.org/cgi-bin/carddisp.pl?gene=MSN
MAP2K2	Mitogen-Activated Protein Kinase Kinase 2	Protein Coding	P36507	67	GC19M004090	1.81537628173828	https://www.genecards.org/cgi-bin/carddisp.pl?gene=MAP2K2
RACGAP1	Rac GTPase Activating Protein 1	Protein Coding	Q9H0H5	58	GC12M052343	1.81437420845032	https://www.genecards.org/cgi-bin/carddisp.pl?gene=RACGAP1
FGF9	Fibroblast Growth Factor 9	Protein Coding	P31371	57	GC13P021671	1.81414425373077	https://www.genecards.org/cgi-bin/carddisp.pl?gene=FGF9
EIF3D	Eukaryotic Translation Initiation Factor 3 Subunit D	Protein Coding	O15371	49	GC22M036510	1.81414425373077	https://www.genecards.org/cgi-bin/carddisp.pl?gene=EIF3D
DFFA	DNA Fragmentation Factor Subunit Alpha	Protein Coding	O00273	57	GC01M010456	1.81304669380188	https://www.genecards.org/cgi-bin/carddisp.pl?gene=DFFA
CSNK2A2	Casein Kinase 2 Alpha 2	Protein Coding	P19784	58	GC16M058157	1.81120157241821	https://www.genecards.org/cgi-bin/carddisp.pl?gene=CSNK2A2
SORD	Sorbitol Dehydrogenase	Protein Coding	Q00796	60	GC15P045023	1.81041145324707	https://www.genecards.org/cgi-bin/carddisp.pl?gene=SORD
HSPE1	Heat Shock Protein Family E (Hsp10) Member 1	Protein Coding	P61604	54	GC02P197501	1.80930614471436	https://www.genecards.org/cgi-bin/carddisp.pl?gene=HSPE1
HPRT1	Hypoxanthine Phosphoribosyltransferase 1	Protein Coding	P00492	61	GC0XP134460	1.80833292007446	https://www.genecards.org/cgi-bin/carddisp.pl?gene=HPRT1
GDI2	GDP Dissociation Inhibitor 2	Protein Coding	P50395	50	GC10M005765	1.80327343940735	https://www.genecards.org/cgi-bin/carddisp.pl?gene=GDI2
EIF2AK3	Eukaryotic Translation Initiation Factor 2 Alpha Kinase 3	Protein Coding	Q9NZJ5	63	GC02M088556	1.80275392532349	https://www.genecards.org/cgi-bin/carddisp.pl?gene=EIF2AK3
HBA1	Hemoglobin Subunit Alpha 1	Protein Coding	P69905	56	GC16P120095	1.80220055580139	https://www.genecards.org/cgi-bin/carddisp.pl?gene=HBA1
SART1	Spliceosome Associated Factor 1, Recruiter Of U4/U6.U5 Tri-SnRNP	Protein Coding	O43290	48	GC11P107852	1.80119442939758	https://www.genecards.org/cgi-bin/carddisp.pl?gene=SART1
PLRG1	Pleiotropic Regulator 1	Protein Coding	O43660	44	GC04M154534	1.80119442939758	https://www.genecards.org/cgi-bin/carddisp.pl?gene=PLRG1
ZIC5	Zic Family Member 5	Protein Coding	Q96T25	45	GC13M099962	1.79931151866913	https://www.genecards.org/cgi-bin/carddisp.pl?gene=ZIC5
COPB1	COPI Coat Complex Subunit Beta 1	Protein Coding	P53618	52	GC11M015482	1.79789137840271	https://www.genecards.org/cgi-bin/carddisp.pl?gene=COPB1
PTPRS	Protein Tyrosine Phosphatase Receptor Type S	Protein Coding	Q13332	59	GC19M107913	1.79486656188965	https://www.genecards.org/cgi-bin/carddisp.pl?gene=PTPRS
PPIB	Peptidylprolyl Isomerase B	Protein Coding	P23284	62	GC15M064155	1.78946256637573	https://www.genecards.org/cgi-bin/carddisp.pl?gene=PPIB
DBI	Diazepam Binding Inhibitor, Acyl-CoA Binding Protein	Protein Coding	P07108	58	GC02P119366	1.78944575786591	https://www.genecards.org/cgi-bin/carddisp.pl?gene=DBI
SEPTIN7	Septin 7	Protein Coding	Q16181	50	GC07P037129	1.78805339336395	https://www.genecards.org/cgi-bin/carddisp.pl?gene=SEPTIN7
SMYD2	SET And MYND Domain Containing 2	Protein Coding	Q9NRG4	55	GC01P214281	1.78792119026184	https://www.genecards.org/cgi-bin/carddisp.pl?gene=SMYD2
EIF4E	Eukaryotic Translation Initiation Factor 4E	Protein Coding	P06730	62	GC04M098879	1.7809009552002	https://www.genecards.org/cgi-bin/carddisp.pl?gene=EIF4E
SARS1	Seryl-TRNA Synthetase 1	Protein Coding	P49591	55	GC01P111854	1.77744007110596	https://www.genecards.org/cgi-bin/carddisp.pl?gene=SARS1
ATP1A3	ATPase Na+/K+ Transporting Subunit Alpha 3	Protein Coding	P13637	61	GC19M041966	1.77508509159088	https://www.genecards.org/cgi-bin/carddisp.pl?gene=ATP1A3
CYB5A	Cytochrome B5 Type A	Protein Coding	P00167	56	GC18M074250	1.77242112159729	https://www.genecards.org/cgi-bin/carddisp.pl?gene=CYB5A
PLA2G7	Phospholipase A2 Group VII	Protein Coding	Q13093	63	GC06M046704	1.76447796821594	https://www.genecards.org/cgi-bin/carddisp.pl?gene=PLA2G7
MICOS13	Mitochondrial Contact Site And Cristae Organizing System Subunit 13	Protein Coding	Q5XKP0	48	GC19M107924	1.76354885101318	https://www.genecards.org/cgi-bin/carddisp.pl?gene=MICOS13
GPATCH1	G-Patch Domain Containing 1	Protein Coding	Q9BRR8	43	GC19P033080	1.76354885101318	https://www.genecards.org/cgi-bin/carddisp.pl?gene=GPATCH1
SNAP23	Synaptosome Associated Protein 23	Protein Coding	O00161	55	GC15P042491	1.76335310935974	https://www.genecards.org/cgi-bin/carddisp.pl?gene=SNAP23
EPB41L2	Erythrocyte Membrane Protein Band 4.1 Like 2	Protein Coding	O43491	51	GC06M130820	1.7606987953186	https://www.genecards.org/cgi-bin/carddisp.pl?gene=EPB41L2
PRPS1	Phosphoribosyl Pyrophosphate Synthetase 1	Protein Coding	P60891	59	GC0XP107628	1.75977182388306	https://www.genecards.org/cgi-bin/carddisp.pl?gene=PRPS1
TRIM14	Tripartite Motif Containing 14	Protein Coding	Q14142	46	GC09M098035	1.75538563728333	https://www.genecards.org/cgi-bin/carddisp.pl?gene=TRIM14
CISD1	CDGSH Iron Sulfur Domain 1	Protein Coding	Q9NZ45	50	GC10P058269	1.75260210037231	https://www.genecards.org/cgi-bin/carddisp.pl?gene=CISD1
ITPR2	Inositol 1,4,5-Trisphosphate Receptor Type 2	Protein Coding	Q14571	58	GC12M035988	1.74650025367737	https://www.genecards.org/cgi-bin/carddisp.pl?gene=ITPR2
CNBP	CCHC-Type Zinc Finger Nucleic Acid Binding Protein	Protein Coding	P62633	55	GC03M129167	1.74518895149231	https://www.genecards.org/cgi-bin/carddisp.pl?gene=CNBP
ALDH18A1	Aldehyde Dehydrogenase 18 Family Member A1	Protein Coding	P54886	58	GC10M095605	1.73585438728333	https://www.genecards.org/cgi-bin/carddisp.pl?gene=ALDH18A1
WARS1	Tryptophanyl-TRNA Synthetase 1	Protein Coding	P23381	58	GC14M124313	1.72790288925171	https://www.genecards.org/cgi-bin/carddisp.pl?gene=WARS1
DLX6	Distal-Less Homeobox 6	Protein Coding	P56179	51	GC07P097005	1.72707188129425	https://www.genecards.org/cgi-bin/carddisp.pl?gene=DLX6
SMARCC2	SWI/SNF Related BAF Chromatin Remodeling Complex Subunit C2	Protein Coding	Q8TAQ2	56	GC12M060400	1.72663283348083	https://www.genecards.org/cgi-bin/carddisp.pl?gene=SMARCC2
EIF4A2	Eukaryotic Translation Initiation Factor 4A2	Protein Coding	Q14240	58	GC03P186783	1.71986150741577	https://www.genecards.org/cgi-bin/carddisp.pl?gene=EIF4A2
THOP1	Thimet Oligopeptidase 1	Protein Coding	P52888	47	GC19P002785	1.71986150741577	https://www.genecards.org/cgi-bin/carddisp.pl?gene=THOP1
POU2F2	POU Class 2 Homeobox 2	Protein Coding	P09086	54	GC19M042086	1.71923053264618	https://www.genecards.org/cgi-bin/carddisp.pl?gene=POU2F2
RPS17	Ribosomal Protein S17	Protein Coding	P08708	55	GC15M082536	1.71663057804108	https://www.genecards.org/cgi-bin/carddisp.pl?gene=RPS17
DRG1	Developmentally Regulated GTP Binding Protein 1	Protein Coding	Q9Y295	54	GC22P031399	1.71480238437653	https://www.genecards.org/cgi-bin/carddisp.pl?gene=DRG1
PNN	Pinin, Desmosome Associated Protein	Protein Coding	Q9H307	45	GC14P039175	1.70784831047058	https://www.genecards.org/cgi-bin/carddisp.pl?gene=PNN
TUBA8	Tubulin Alpha 8	Protein Coding	Q9NY65	57	GC22P018110	1.70724105834961	https://www.genecards.org/cgi-bin/carddisp.pl?gene=TUBA8
NTPCR	Nucleoside-Triphosphatase, Cancer-Related	Protein Coding	Q9BSD7	44	GC01P232950	1.70703268051147	https://www.genecards.org/cgi-bin/carddisp.pl?gene=NTPCR
TRIP12	Thyroid Hormone Receptor Interactor 12	Protein Coding	Q14669	54	GC02M229763	1.70671796798706	https://www.genecards.org/cgi-bin/carddisp.pl?gene=TRIP12
GTSE1	G2 And S-Phase Expressed 1	Protein Coding	Q9NYZ3	44	GC22P046296	1.69658756256104	https://www.genecards.org/cgi-bin/carddisp.pl?gene=GTSE1
CUEDC2	CUE Domain Containing 2	Protein Coding	Q9H467	47	GC10M102424	1.69334554672241	https://www.genecards.org/cgi-bin/carddisp.pl?gene=CUEDC2
GALE	UDP-Galactose-4-Epimerase	Protein Coding	Q14376	56	GC01M023795	1.69243550300598	https://www.genecards.org/cgi-bin/carddisp.pl?gene=GALE
PRPF6	Pre-MRNA Processing Factor 6	Protein Coding	O94906	51	GC20P063981	1.6899756193161	https://www.genecards.org/cgi-bin/carddisp.pl?gene=PRPF6
RPL38	Ribosomal Protein L38	Protein Coding	P63173	49	GC17P155544	1.68991732597351	https://www.genecards.org/cgi-bin/carddisp.pl?gene=RPL38
MLKL	Mixed Lineage Kinase Domain Like Pseudokinase	Protein Coding	Q8NB16	56	GC16M075249	1.68056774139404	https://www.genecards.org/cgi-bin/carddisp.pl?gene=MLKL
DIS3	DIS3 Homolog, Exosome Endoribonuclease And 3'-5' Exoribonuclease	Protein Coding	Q9Y2L1	52	GC13M072752	1.68008244037628	https://www.genecards.org/cgi-bin/carddisp.pl?gene=DIS3
PPIF	Peptidylprolyl Isomerase F	Protein Coding	P30405	56	GC10P123914	1.67898488044739	https://www.genecards.org/cgi-bin/carddisp.pl?gene=PPIF
PTPRK	Protein Tyrosine Phosphatase Receptor Type K	Protein Coding	Q15262	55	GC06M127949	1.6760801076889	https://www.genecards.org/cgi-bin/carddisp.pl?gene=PTPRK
PTPN23	Protein Tyrosine Phosphatase Non-Receptor Type 23	Protein Coding	Q9H3S7	52	GC03P064905	1.6760801076889	https://www.genecards.org/cgi-bin/carddisp.pl?gene=PTPN23
DUSP9	Dual Specificity Phosphatase 9	Protein Coding	Q99956	50	GC0XP153642	1.6760801076889	https://www.genecards.org/cgi-bin/carddisp.pl?gene=DUSP9
ANKRD28	Ankyrin Repeat Domain 28	Protein Coding	O15084	44	GC03M015667	1.6760801076889	https://www.genecards.org/cgi-bin/carddisp.pl?gene=ANKRD28
MED1	Mediator Complex Subunit 1	Protein Coding	Q15648	55	GC17M039404	1.66043627262115	https://www.genecards.org/cgi-bin/carddisp.pl?gene=MED1
PLCG1	Phospholipase C Gamma 1	Protein Coding	P19174	62	GC20P041136	1.65939259529114	https://www.genecards.org/cgi-bin/carddisp.pl?gene=PLCG1
F5	Coagulation Factor V	Protein Coding	P12259	60	GC01M169511	1.65355634689331	https://www.genecards.org/cgi-bin/carddisp.pl?gene=F5
AATF	Apoptosis Antagonizing Transcription Factor	Protein Coding	Q9NY61	52	GC17P036948	1.65355634689331	https://www.genecards.org/cgi-bin/carddisp.pl?gene=AATF
NCAPH	Non-SMC Condensin I Complex Subunit H	Protein Coding	Q15003	52	GC02P099984	1.65355634689331	https://www.genecards.org/cgi-bin/carddisp.pl?gene=NCAPH
EEA1	Early Endosome Antigen 1	Protein Coding	Q15075	55	GC12M092770	1.65171194076538	https://www.genecards.org/cgi-bin/carddisp.pl?gene=EEA1
DST	Dystonin	Protein Coding	Q03001	55	GC06M056457	1.65156245231628	https://www.genecards.org/cgi-bin/carddisp.pl?gene=DST
PMPCA	Peptidase, Mitochondrial Processing Subunit Alpha	Protein Coding	Q10713	55	GC09P136410	1.65156245231628	https://www.genecards.org/cgi-bin/carddisp.pl?gene=PMPCA
MYOF	Myoferlin	Protein Coding	Q9NZM1	55	GC10M093306	1.64972865581512	https://www.genecards.org/cgi-bin/carddisp.pl?gene=MYOF
SRP72	Signal Recognition Particle 72	Protein Coding	O76094	52	GC04P056484	1.64206886291504	https://www.genecards.org/cgi-bin/carddisp.pl?gene=SRP72
PRSS50	Serine Protease 50	Protein Coding	Q9UI38	44	GC03M046712	1.64068996906281	https://www.genecards.org/cgi-bin/carddisp.pl?gene=PRSS50
HIVEP2	HIVEP Zinc Finger 2	Protein Coding	P31629	51	GC06M142751	1.63596749305725	https://www.genecards.org/cgi-bin/carddisp.pl?gene=HIVEP2
HMCN1	Hemicentin 1	Protein Coding	Q96RW7	50	GC01P185734	1.63596749305725	https://www.genecards.org/cgi-bin/carddisp.pl?gene=HMCN1
EDARADD	EDAR Associated Via Death Domain	Protein Coding	Q8WWZ3	48	GC01P236348	1.63596749305725	https://www.genecards.org/cgi-bin/carddisp.pl?gene=EDARADD
DNAH2	Dynein Axonemal Heavy Chain 2	Protein Coding	Q9P225	47	GC17P007717	1.63596749305725	https://www.genecards.org/cgi-bin/carddisp.pl?gene=DNAH2
LMNB2	Lamin B2	Protein Coding	Q03252	55	GC19M107830	1.63415670394897	https://www.genecards.org/cgi-bin/carddisp.pl?gene=LMNB2
PDLIM1	PDZ And LIM Domain 1	Protein Coding	O00151	53	GC10M095237	1.62658703327179	https://www.genecards.org/cgi-bin/carddisp.pl?gene=PDLIM1
CA3	Carbonic Anhydrase 3	Protein Coding	P07451	54	GC08P085373	1.61803221702576	https://www.genecards.org/cgi-bin/carddisp.pl?gene=CA3
RAB14	RAB14, Member RAS Oncogene Family	Protein Coding	P61106	50	GC09M121178	1.61803221702576	https://www.genecards.org/cgi-bin/carddisp.pl?gene=RAB14
VAT1	Vesicle Amine Transport 1	Protein Coding	Q99536	48	GC17M043014	1.61529588699341	https://www.genecards.org/cgi-bin/carddisp.pl?gene=VAT1
SLPI	Secretory Leukocyte Peptidase Inhibitor	Protein Coding	P03973	53	GC20M045252	1.60541176795959	https://www.genecards.org/cgi-bin/carddisp.pl?gene=SLPI
MAEL	Maelstrom Spermatogenic Transposon Silencer	Protein Coding	Q96JY0	44	GC01P177164	1.59926903247833	https://www.genecards.org/cgi-bin/carddisp.pl?gene=MAEL
PTGES2	Prostaglandin E Synthase 2	Protein Coding	Q9H7Z7	53	GC09M128120	1.5923318862915	https://www.genecards.org/cgi-bin/carddisp.pl?gene=PTGES2
GSDMD	Gasdermin D	Protein Coding	P57764	52	GC08P143553	1.58306336402893	https://www.genecards.org/cgi-bin/carddisp.pl?gene=GSDMD
APRT	Adenine Phosphoribosyltransferase	Protein Coding	P07741	60	GC16M088810	1.57873845100403	https://www.genecards.org/cgi-bin/carddisp.pl?gene=APRT
FER	FER Tyrosine Kinase	Protein Coding	P16591	58	GC05P108747	1.57873845100403	https://www.genecards.org/cgi-bin/carddisp.pl?gene=FER
LILRB2	Leukocyte Immunoglobulin Like Receptor B2	Protein Coding	Q8N423	51	GC19M109258	1.57873845100403	https://www.genecards.org/cgi-bin/carddisp.pl?gene=LILRB2
KRT6C	Keratin 6C	Protein Coding	P48668	50	GC12M052468	1.56549859046936	https://www.genecards.org/cgi-bin/carddisp.pl?gene=KRT6C
ADIPOR2	Adiponectin Receptor 2	Protein Coding	Q86V24	54	GC12P001670	1.55407571792603	https://www.genecards.org/cgi-bin/carddisp.pl?gene=ADIPOR2
CETP	Cholesteryl Ester Transfer Protein	Protein Coding	P11597	60	GC16P056961	1.55087232589722	https://www.genecards.org/cgi-bin/carddisp.pl?gene=CETP
MXI1	MAX Interactor 1, Dimerization Protein	Protein Coding	P50539	54	GC10P125553	1.54973316192627	https://www.genecards.org/cgi-bin/carddisp.pl?gene=MXI1
RECQL	RecQ Like Helicase	Protein Coding	P46063	54	GC12M021468	1.54973316192627	https://www.genecards.org/cgi-bin/carddisp.pl?gene=RECQL
UBA6	Ubiquitin Like Modifier Activating Enzyme 6	Protein Coding	A0AVT1	49	GC04M067612	1.54794335365295	https://www.genecards.org/cgi-bin/carddisp.pl?gene=UBA6
MARK4	Microtubule Affinity Regulating Kinase 4	Protein Coding	Q96L34	57	GC19P045079	1.53986740112305	https://www.genecards.org/cgi-bin/carddisp.pl?gene=MARK4
UBE3A	Ubiquitin Protein Ligase E3A	Protein Coding	Q05086	61	GC15M025333	1.53870487213135	https://www.genecards.org/cgi-bin/carddisp.pl?gene=UBE3A
MYBPC3	Myosin Binding Protein C3	Protein Coding	Q14896	60	GC11M139452	1.53870487213135	https://www.genecards.org/cgi-bin/carddisp.pl?gene=MYBPC3
ESYT1	Extended Synaptotagmin 1	Protein Coding	Q9BSJ8	49	GC12P075419	1.51765012741089	https://www.genecards.org/cgi-bin/carddisp.pl?gene=ESYT1
NPM3	Nucleophosmin/Nucleoplasmin 3	Protein Coding	O75607	44	GC10M101781	1.51765012741089	https://www.genecards.org/cgi-bin/carddisp.pl?gene=NPM3
PRRC2C	Proline Rich Coiled-Coil 2C	Protein Coding	Q9Y520	43	GC01P177348	1.51765012741089	https://www.genecards.org/cgi-bin/carddisp.pl?gene=PRRC2C
ESRRB	Estrogen Related Receptor Beta	Protein Coding	O95718	61	GC14P076310	1.51411747932434	https://www.genecards.org/cgi-bin/carddisp.pl?gene=ESRRB
SRC	SRC Proto-Oncogene, Non-Receptor Tyrosine Kinase	Protein Coding	P12931	64	GC20P037344	10.0467	https://www.genecards.org/cgi-bin/carddisp.pl?gene=SRC
PRKACA	Protein Kinase CAMP-Activated Catalytic Subunit Alpha	Protein Coding	P17612	65	GC19M108254	9.96606	https://www.genecards.org/cgi-bin/carddisp.pl?gene=PRKACA
BRAF	B-Raf Proto-Oncogene, Serine/Threonine Kinase	Protein Coding	P15056	67	GC07M140793	8.74243	https://www.genecards.org/cgi-bin/carddisp.pl?gene=BRAF
EGLN1	Egl-9 Family Hypoxia Inducible Factor 1	Protein Coding	Q9GZT9	63	GC01M231363	7.98299	https://www.genecards.org/cgi-bin/carddisp.pl?gene=EGLN1
RPS8	Ribosomal Protein S8	Protein Coding	P62241	50	GC01P044775	5.14779	https://www.genecards.org/cgi-bin/carddisp.pl?gene=RPS8
SNRPB	Small Nuclear Ribonucleoprotein Polypeptides B And B1	Protein Coding	P14678	54	GC20M002461	4.30769	https://www.genecards.org/cgi-bin/carddisp.pl?gene=SNRPB
VEGFC	Vascular Endothelial Growth Factor C	Protein Coding	P49767	60	GC04M176683	4.14802	https://www.genecards.org/cgi-bin/carddisp.pl?gene=VEGFC
YWHAB	Tyrosine 3-Monooxygenase/Tryptophan 5-Monooxygenase Activation Protein Beta	Protein Coding	P31946	60	GC20P044885	4.01262	https://www.genecards.org/cgi-bin/carddisp.pl?gene=YWHAB
ATP5PB	ATP Synthase Peripheral Stalk-Membrane Subunit B	Protein Coding	P24539	52	GC01P112050	3.96541	https://www.genecards.org/cgi-bin/carddisp.pl?gene=ATP5PB
RUVBL2	RuvB Like AAA ATPase 2	Protein Coding	Q9Y230	57	GC19P048993	3.86874	https://www.genecards.org/cgi-bin/carddisp.pl?gene=RUVBL2
ATP6AP1	ATPase H+ Transporting Accessory Protein 1	Protein Coding	Q15904	57	GC0XP154428	3.84553	https://www.genecards.org/cgi-bin/carddisp.pl?gene=ATP6AP1
UBAP2L	Ubiquitin Associated Protein 2 Like	Protein Coding	Q14157	51	GC01P176678	3.73982	https://www.genecards.org/cgi-bin/carddisp.pl?gene=UBAP2L
EIF3I	Eukaryotic Translation Initiation Factor 3 Subunit I	Protein Coding	Q13347	49	GC01P032221	3.71688	https://www.genecards.org/cgi-bin/carddisp.pl?gene=EIF3I
SEC63	SEC63 Homolog, Protein Translocation Regulator	Protein Coding	Q9UGP8	55	GC06M107867	3.4808	https://www.genecards.org/cgi-bin/carddisp.pl?gene=SEC63
KDM8	Lysine Demethylase 8	Protein Coding	Q8N371	41	GC16P120786	2.97908	https://www.genecards.org/cgi-bin/carddisp.pl?gene=KDM8
DAZAP1	DAZ Associated Protein 1	Protein Coding	Q96EP5	51	GC19P001407	2.46622	https://www.genecards.org/cgi-bin/carddisp.pl?gene=DAZAP1
BOLA2	BolA Family Member 2	Protein Coding	Q9H3K6	41	GC16M050968	2.4288	https://www.genecards.org/cgi-bin/carddisp.pl?gene=BOLA2
TUBB4A	Tubulin Beta 4A Class IVa	Protein Coding	P04350	60	GC19M107957	2.42619	https://www.genecards.org/cgi-bin/carddisp.pl?gene=TUBB4A
ECPAS	Ecm29 Proteasome Adaptor And Scaffold	Protein Coding	Q5VYK3	44	GC09M122286	2.30803	https://www.genecards.org/cgi-bin/carddisp.pl?gene=ECPAS
PGRMC2	Progesterone Receptor Membrane Component 2	Protein Coding	O15173	48	GC04M128269	1.82121	https://www.genecards.org/cgi-bin/carddisp.pl?gene=PGRMC2
CTSL	Cathepsin L	Protein Coding	P07711	60	GC09P087725	1.58199	https://www.genecards.org/cgi-bin/carddisp.pl?gene=CTSL
KCTD2	Potassium Channel Tetramerization Domain Containing 2	Protein Coding	Q14681	45	GC17P075032	1.58199	https://www.genecards.org/cgi-bin/carddisp.pl?gene=KCTD2
