# Supplementary material for: ATPase Inhibitory Factor 1 Drives Mitochondrial Energy Metabolic Reprogramming to Promote HCC Vasculogenic Mimicry via the ESR1/miR-20a-3p/GNAZ Pathway
Source: Research (Wash D C). 2025 Nov 25;8:0998. doi: 10.34133/research.0998 (PMC12645449; doi:10.34133/research.0998)
Supplement: Supplementary 1 — Figs. S1 to S7 Tables S1 to S7 [file research.0998.f1.zip › Supplementary Table 3.xlsx]

## Sheet: GeneCards-SearchResults(21)
Gene Symbol	Description	Category	Uniprot ID	Gifts	GC Id	Relevance score	GeneCards Link
CDH1	Cadherin 1	Protein Coding	P12830	62	GC16P068737	9.98527431488037	https://www.genecards.org/cgi-bin/carddisp.pl?gene=CDH1
SHH	Sonic Hedgehog Signaling Molecule	Protein Coding	Q15465	63	GC07M155799	9.96446704864502	https://www.genecards.org/cgi-bin/carddisp.pl?gene=SHH
NTRK2	Neurotrophic Receptor Tyrosine Kinase 2	Protein Coding	Q16620	66	GC09P084668	9.93927478790283	https://www.genecards.org/cgi-bin/carddisp.pl?gene=NTRK2
ARID1A	AT-Rich Interaction Domain 1A	Protein Coding	O14497	58	GC01P026693	9.93590450286865	https://www.genecards.org/cgi-bin/carddisp.pl?gene=ARID1A
ESR1	Estrogen Receptor 1	Protein Coding	P03372	67	GC06P151656	9.9264030456543	https://www.genecards.org/cgi-bin/carddisp.pl?gene=ESR1
CCR5	C-C Motif Chemokine Receptor 5	Protein Coding	P51681	60	GC03P064850	9.91146183013916	https://www.genecards.org/cgi-bin/carddisp.pl?gene=CCR5
SMAD4	SMAD Family Member 4	Protein Coding	Q13485	65	GC18P051028	9.87157249450684	https://www.genecards.org/cgi-bin/carddisp.pl?gene=SMAD4
FOXP3	Forkhead Box P3	Protein Coding	Q9BZS1	59	GC0XM049250	9.8400821685791	https://www.genecards.org/cgi-bin/carddisp.pl?gene=FOXP3
CAV1	Caveolin 1	Protein Coding	Q03135	61	GC07P116524	9.83706188201904	https://www.genecards.org/cgi-bin/carddisp.pl?gene=CAV1
VDR	Vitamin D Receptor	Protein Coding	P11473	61	GC12M047841	9.78093910217285	https://www.genecards.org/cgi-bin/carddisp.pl?gene=VDR
IGF1	Insulin Like Growth Factor 1	Protein Coding	P05019	61	GC12M102395	9.72960472106934	https://www.genecards.org/cgi-bin/carddisp.pl?gene=IGF1
ARG1	Arginase 1	Protein Coding	P05089	62	GC06P183096	9.71661376953125	https://www.genecards.org/cgi-bin/carddisp.pl?gene=ARG1
DDR2	Discoidin Domain Receptor Tyrosine Kinase 2	Protein Coding	Q16832	64	GC01P177045	9.71414089202881	https://www.genecards.org/cgi-bin/carddisp.pl?gene=DDR2
EP300	E1A Binding Protein P300	Protein Coding	Q09472	65	GC22P092249	9.46768188476563	https://www.genecards.org/cgi-bin/carddisp.pl?gene=EP300
HSPA5	Heat Shock Protein Family A (Hsp70) Member 5	Protein Coding	P11021	61	GC09M125234	9.46073913574219	https://www.genecards.org/cgi-bin/carddisp.pl?gene=HSPA5
ARNT	Aryl Hydrocarbon Receptor Nuclear Translocator	Protein Coding	P27540	58	GC01M150809	9.44085693359375	https://www.genecards.org/cgi-bin/carddisp.pl?gene=ARNT
AXL	AXL Receptor Tyrosine Kinase	Protein Coding	P30530	64	GC19P041219	9.36089515686035	https://www.genecards.org/cgi-bin/carddisp.pl?gene=AXL
PKM	Pyruvate Kinase M1/2	Protein Coding	P14618	62	GC15M072199	9.27480506896973	https://www.genecards.org/cgi-bin/carddisp.pl?gene=PKM
SOCS1	Suppressor Of Cytokine Signaling 1	Protein Coding	O15524	58	GC16M050219	9.23633193969727	https://www.genecards.org/cgi-bin/carddisp.pl?gene=SOCS1
BAX	BCL2 Associated X, Apoptosis Regulator	Protein Coding	Q07812	64	GC19P048954	9.21990394592285	https://www.genecards.org/cgi-bin/carddisp.pl?gene=BAX
FGF2	Fibroblast Growth Factor 2	Protein Coding	P09038	59	GC04P122826	9.21844673156738	https://www.genecards.org/cgi-bin/carddisp.pl?gene=FGF2
PEG10	Paternally Expressed 10	Protein Coding	Q86TG7	52	GC07P094656	9.1563138961792	https://www.genecards.org/cgi-bin/carddisp.pl?gene=PEG10
CREBBP	CREB Binding Protein	Protein Coding	Q92793	67	GC16M049995	9.11518287658691	https://www.genecards.org/cgi-bin/carddisp.pl?gene=CREBBP
AR	Androgen Receptor	Protein Coding	P10275	65	GC0XP067544	9.06505966186523	https://www.genecards.org/cgi-bin/carddisp.pl?gene=AR
FH	Fumarate Hydratase	Protein Coding	P07954	59	GC01M241499	9.04088115692139	https://www.genecards.org/cgi-bin/carddisp.pl?gene=FH
SOD1	Superoxide Dismutase 1	Protein Coding	P00441	66	GC21P031659	9.03104400634766	https://www.genecards.org/cgi-bin/carddisp.pl?gene=SOD1
DNMT3A	DNA Methyltransferase 3 Alpha	Protein Coding	Q9Y6K1	65	GC02M025228	9.02720832824707	https://www.genecards.org/cgi-bin/carddisp.pl?gene=DNMT3A
ERBB4	Erb-B2 Receptor Tyrosine Kinase 4	Protein Coding	Q15303	67	GC02M211375	8.99044132232666	https://www.genecards.org/cgi-bin/carddisp.pl?gene=ERBB4
SIRT1	Sirtuin 1	Protein Coding	Q96EB6	62	GC10P067884	8.97711944580078	https://www.genecards.org/cgi-bin/carddisp.pl?gene=SIRT1
CREB1	CAMP Responsive Element Binding Protein 1	Protein Coding	P16220	62	GC02P207529	8.94806671142578	https://www.genecards.org/cgi-bin/carddisp.pl?gene=CREB1
AURKA	Aurora Kinase A	Protein Coding	O14965	65	GC20M056370	8.93999004364014	https://www.genecards.org/cgi-bin/carddisp.pl?gene=AURKA
KRT7	Keratin 7	Protein Coding	P08729	55	GC12P052232	8.93045616149902	https://www.genecards.org/cgi-bin/carddisp.pl?gene=KRT7
PROM1	Prominin 1	Protein Coding	O43490	60	GC04M015965	8.85772705078125	https://www.genecards.org/cgi-bin/carddisp.pl?gene=PROM1
EZH2	Enhancer Of Zeste 2 Polycomb Repressive Complex 2 Subunit	Protein Coding	Q15910	66	GC07M148807	8.85740280151367	https://www.genecards.org/cgi-bin/carddisp.pl?gene=EZH2
SP1	Sp1 Transcription Factor	Protein Coding	P08047	60	GC12P053380	8.8405876159668	https://www.genecards.org/cgi-bin/carddisp.pl?gene=SP1
SQSTM1	Sequestosome 1	Protein Coding	Q13501	62	GC05P179806	8.83426666259766	https://www.genecards.org/cgi-bin/carddisp.pl?gene=SQSTM1
PIK3CG	Phosphatidylinositol-4,5-Bisphosphate 3-Kinase Catalytic Subunit Gamma	Protein Coding	P48736	62	GC07P106865	8.82853126525879	https://www.genecards.org/cgi-bin/carddisp.pl?gene=PIK3CG
CDKN1B	Cyclin Dependent Kinase Inhibitor 1B	Protein Coding	P46527	61	GC12P074277	8.82430648803711	https://www.genecards.org/cgi-bin/carddisp.pl?gene=CDKN1B
SERPINE1	Serpin Family E Member 1	Protein Coding	P05121	63	GC07P101127	8.78788566589355	https://www.genecards.org/cgi-bin/carddisp.pl?gene=SERPINE1
HRAS	HRas Proto-Oncogene, GTPase	Protein Coding	P01112	65	GC11M015046	8.78244590759277	https://www.genecards.org/cgi-bin/carddisp.pl?gene=HRAS
RET	Ret Proto-Oncogene	Protein Coding	P07949	67	GC10P052615	8.75738906860352	https://www.genecards.org/cgi-bin/carddisp.pl?gene=RET
NTRK1	Neurotrophic Receptor Tyrosine Kinase 1	Protein Coding	P04629	62	GC01P156815	8.72912693023682	https://www.genecards.org/cgi-bin/carddisp.pl?gene=NTRK1
MCL1	MCL1 Apoptosis Regulator, BCL2 Family Member	Protein Coding	Q07820	62	GC01M167251	8.71045780181885	https://www.genecards.org/cgi-bin/carddisp.pl?gene=MCL1
BRCA2	BRCA2 DNA Repair Associated	Protein Coding	P51587	61	GC13P032315	8.7076530456543	https://www.genecards.org/cgi-bin/carddisp.pl?gene=BRCA2
CXCR3	C-X-C Motif Chemokine Receptor 3	Protein Coding	P49682	58	GC0XM071615	8.69780540466309	https://www.genecards.org/cgi-bin/carddisp.pl?gene=CXCR3
PMS2	PMS1 Homolog 2, Mismatch Repair System Component	Protein Coding	P54278	61	GC07M005973	8.67584037780762	https://www.genecards.org/cgi-bin/carddisp.pl?gene=PMS2
FASLG	Fas Ligand	Protein Coding	P48023	61	GC01P172659	8.6639986038208	https://www.genecards.org/cgi-bin/carddisp.pl?gene=FASLG
IL4	Interleukin 4	Protein Coding	P05112	59	GC05P132673	8.65511989593506	https://www.genecards.org/cgi-bin/carddisp.pl?gene=IL4
MAPK3	Mitogen-Activated Protein Kinase 3	Protein Coding	P27361	62	GC16M051076	8.62885856628418	https://www.genecards.org/cgi-bin/carddisp.pl?gene=MAPK3
NFE2L2	NFE2 Like BZIP Transcription Factor 2	Protein Coding	Q16236	64	GC02M177227	8.62277984619141	https://www.genecards.org/cgi-bin/carddisp.pl?gene=NFE2L2
CDKN1A	Cyclin Dependent Kinase Inhibitor 1A	Protein Coding	P38936	63	GC06P182020	8.62049674987793	https://www.genecards.org/cgi-bin/carddisp.pl?gene=CDKN1A
TNFSF10	TNF Superfamily Member 10	Protein Coding	P50591	58	GC03M172505	8.61514282226563	https://www.genecards.org/cgi-bin/carddisp.pl?gene=TNFSF10
CD80	CD80 Molecule	Protein Coding	P33681	55	GC03M119524	8.59440326690674	https://www.genecards.org/cgi-bin/carddisp.pl?gene=CD80
MIF	Macrophage Migration Inhibitory Factor	Protein Coding	P14174	61	GC22P023894	8.58584785461426	https://www.genecards.org/cgi-bin/carddisp.pl?gene=MIF
ALB	Albumin	Protein Coding	P02768	61	GC04P073397	8.57394599914551	https://www.genecards.org/cgi-bin/carddisp.pl?gene=ALB
ALK	ALK Receptor Tyrosine Kinase	Protein Coding	Q9UM73	64	GC02M029307	8.51802825927734	https://www.genecards.org/cgi-bin/carddisp.pl?gene=ALK
MUC1	Mucin 1, Cell Surface Associated	Protein Coding	P15941	61	GC01M155185	8.51694774627686	https://www.genecards.org/cgi-bin/carddisp.pl?gene=MUC1
KIT	KIT Proto-Oncogene, Receptor Tyrosine Kinase	Protein Coding	P10721	66	GC04P054657	8.51644992828369	https://www.genecards.org/cgi-bin/carddisp.pl?gene=KIT
PTK2	Protein Tyrosine Kinase 2	Protein Coding	Q05397	61	GC08M140657	8.48672389984131	https://www.genecards.org/cgi-bin/carddisp.pl?gene=PTK2
ENG	Endoglin	Protein Coding	P17813	60	GC09M131710	8.4818286895752	https://www.genecards.org/cgi-bin/carddisp.pl?gene=ENG
TNFSF11	TNF Superfamily Member 11	Protein Coding	O14788	62	GC13P042562	8.47094631195068	https://www.genecards.org/cgi-bin/carddisp.pl?gene=TNFSF11
CSF1	Colony Stimulating Factor 1	Protein Coding	P09603	57	GC01P111947	8.4162483215332	https://www.genecards.org/cgi-bin/carddisp.pl?gene=CSF1
FASN	Fatty Acid Synthase	Protein Coding	P49327	61	GC17M082078	8.39087104797363	https://www.genecards.org/cgi-bin/carddisp.pl?gene=FASN
NOS2	Nitric Oxide Synthase 2	Protein Coding	P35228	62	GC17M027756	8.38555335998535	https://www.genecards.org/cgi-bin/carddisp.pl?gene=NOS2
TIMP1	TIMP Metallopeptidase Inhibitor 1	Protein Coding	P01033	57	GC0XP060812	8.36665344238281	https://www.genecards.org/cgi-bin/carddisp.pl?gene=TIMP1
FLT1	Fms Related Receptor Tyrosine Kinase 1	Protein Coding	P17948	64	GC13M028300	8.36068534851074	https://www.genecards.org/cgi-bin/carddisp.pl?gene=FLT1
RAC1	Rac Family Small GTPase 1	Protein Coding	P63000	62	GC07P019033	8.35901832580566	https://www.genecards.org/cgi-bin/carddisp.pl?gene=RAC1
CYCS	Cytochrome C, Somatic	Protein Coding	P99999	61	GC07M025118	8.32189750671387	https://www.genecards.org/cgi-bin/carddisp.pl?gene=CYCS
CSF1R	Colony Stimulating Factor 1 Receptor	Protein Coding	P07333	65	GC05M150053	8.3189754486084	https://www.genecards.org/cgi-bin/carddisp.pl?gene=CSF1R
NRG1	Neuregulin 1	Protein Coding	Q02297	61	GC08P031639	8.30984020233154	https://www.genecards.org/cgi-bin/carddisp.pl?gene=NRG1
TGFBR2	Transforming Growth Factor Beta Receptor 2	Protein Coding	P37173	65	GC03P030609	8.3054780960083	https://www.genecards.org/cgi-bin/carddisp.pl?gene=TGFBR2
IL17A	Interleukin 17A	Protein Coding	Q16552	55	GC06P052186	8.30308818817139	https://www.genecards.org/cgi-bin/carddisp.pl?gene=IL17A
STAT1	Signal Transducer And Activator Of Transcription 1	Protein Coding	P42224	65	GC02M190908	8.29391193389893	https://www.genecards.org/cgi-bin/carddisp.pl?gene=STAT1
EGLN3	Egl-9 Family Hypoxia Inducible Factor 3	Protein Coding	Q9H6Z9	58	GC14M033924	8.27311897277832	https://www.genecards.org/cgi-bin/carddisp.pl?gene=EGLN3
HIF3A	Hypoxia Inducible Factor 3 Subunit Alpha	Protein Coding	Q9Y2N7	52	GC19P046297	8.2289514541626	https://www.genecards.org/cgi-bin/carddisp.pl?gene=HIF3A
FOXO3	Forkhead Box O3	Protein Coding	O43524	60	GC06P108559	8.21209716796875	https://www.genecards.org/cgi-bin/carddisp.pl?gene=FOXO3
SMO	Smoothened, Frizzled Class Receptor	Protein Coding	Q99835	64	GC07P165509	8.16254043579102	https://www.genecards.org/cgi-bin/carddisp.pl?gene=SMO
SOX2	SRY-Box Transcription Factor 2	Protein Coding	P48431	58	GC03P181711	8.15552139282227	https://www.genecards.org/cgi-bin/carddisp.pl?gene=SOX2
CCR2	C-C Motif Chemokine Receptor 2	Protein Coding	P41597	58	GC03P064849	8.15174007415771	https://www.genecards.org/cgi-bin/carddisp.pl?gene=CCR2
CALCA	Calcitonin Related Polypeptide Alpha	Protein Coding	P06881	57	GC11M014966	8.14519309997559	https://www.genecards.org/cgi-bin/carddisp.pl?gene=CALCA
ABCG2	ATP Binding Cassette Subfamily G Member 2 (JR Blood Group)	Protein Coding	Q9UNQ0	62	GC04M088090	8.12377262115479	https://www.genecards.org/cgi-bin/carddisp.pl?gene=ABCG2
VIM	Vimentin	Protein Coding	P08670	64	GC10P017227	8.11036491394043	https://www.genecards.org/cgi-bin/carddisp.pl?gene=VIM
AKT2	AKT Serine/Threonine Kinase 2	Protein Coding	P31751	67	GC19M040230	8.10518932342529	https://www.genecards.org/cgi-bin/carddisp.pl?gene=AKT2
BDNF	Brain Derived Neurotrophic Factor	Protein Coding	P23560	62	GC11M027654	8.08562660217285	https://www.genecards.org/cgi-bin/carddisp.pl?gene=BDNF
LGALS3	Galectin 3	Protein Coding	P17931	57	GC14P055124	8.0838098526001	https://www.genecards.org/cgi-bin/carddisp.pl?gene=LGALS3
IDO1	Indoleamine 2,3-Dioxygenase 1	Protein Coding	P14902	59	GC08P044830	8.07729721069336	https://www.genecards.org/cgi-bin/carddisp.pl?gene=IDO1
GNAS	GNAS Complex Locus	Protein Coding	P84996	63	GC20P058839	8.07299423217773	https://www.genecards.org/cgi-bin/carddisp.pl?gene=GNAS
E2F1	E2F Transcription Factor 1	Protein Coding	Q01094	57	GC20M033675	8.0515022277832	https://www.genecards.org/cgi-bin/carddisp.pl?gene=E2F1
RUNX3	RUNX Family Transcription Factor 3	Protein Coding	Q13761	55	GC01M024899	8.05146884918213	https://www.genecards.org/cgi-bin/carddisp.pl?gene=RUNX3
PLK1	Polo Like Kinase 1	Protein Coding	P53350	64	GC16P120729	8.04939460754395	https://www.genecards.org/cgi-bin/carddisp.pl?gene=PLK1
TGFB2	Transforming Growth Factor Beta 2	Protein Coding	P61812	64	GC01P218345	8.04753112792969	https://www.genecards.org/cgi-bin/carddisp.pl?gene=TGFB2
SNAI1	Snail Family Transcriptional Repressor 1	Protein Coding	O95863	57	GC20P049982	8.03773784637451	https://www.genecards.org/cgi-bin/carddisp.pl?gene=SNAI1
BMP4	Bone Morphogenetic Protein 4	Protein Coding	P12644	62	GC14M053949	7.98167324066162	https://www.genecards.org/cgi-bin/carddisp.pl?gene=BMP4
NFKBIA	NFKB Inhibitor Alpha	Protein Coding	P25963	64	GC14M035401	7.96452045440674	https://www.genecards.org/cgi-bin/carddisp.pl?gene=NFKBIA
NTRK3	Neurotrophic Receptor Tyrosine Kinase 3	Protein Coding	Q16288	65	GC15M087859	7.94772005081177	https://www.genecards.org/cgi-bin/carddisp.pl?gene=NTRK3
CCR1	C-C Motif Chemokine Receptor 1	Protein Coding	P32246	57	GC03M046218	7.94358921051025	https://www.genecards.org/cgi-bin/carddisp.pl?gene=CCR1
PTH	Parathyroid Hormone	Protein Coding	P01270	58	GC11M013492	7.93638229370117	https://www.genecards.org/cgi-bin/carddisp.pl?gene=PTH
EGLN2	Egl-9 Family Hypoxia Inducible Factor 2	Protein Coding	Q96KS0	57	GC19P152545	7.91847658157349	https://www.genecards.org/cgi-bin/carddisp.pl?gene=EGLN2
HMOX1	Heme Oxygenase 1	Protein Coding	P09601	65	GC22P035380	7.89082527160645	https://www.genecards.org/cgi-bin/carddisp.pl?gene=HMOX1
MAPK8	Mitogen-Activated Protein Kinase 8	Protein Coding	P45983	62	GC10P048306	7.8906078338623	https://www.genecards.org/cgi-bin/carddisp.pl?gene=MAPK8
PARP1	Poly(ADP-Ribose) Polymerase 1	Protein Coding	P09874	64	GC01M226360	7.86398601531982	https://www.genecards.org/cgi-bin/carddisp.pl?gene=PARP1
BSG	Basigin (Ok Blood Group)	Protein Coding	P35613	57	GC19P000571	7.85685634613037	https://www.genecards.org/cgi-bin/carddisp.pl?gene=BSG
MAPK14	Mitogen-Activated Protein Kinase 14	Protein Coding	Q16539	64	GC06P182012	7.85576915740967	https://www.genecards.org/cgi-bin/carddisp.pl?gene=MAPK14
HLA-DRB1	Major Histocompatibility Complex, Class II, DR Beta 1	Protein Coding	P01911	60	GC06M106528	7.83426475524902	https://www.genecards.org/cgi-bin/carddisp.pl?gene=HLA-DRB1
CD86	CD86 Molecule	Protein Coding	P42081	57	GC03P122055	7.83138036727905	https://www.genecards.org/cgi-bin/carddisp.pl?gene=CD86
JAK2	Janus Kinase 2	Protein Coding	O60674	66	GC09P004985	7.82413864135742	https://www.genecards.org/cgi-bin/carddisp.pl?gene=JAK2
SLC16A1	Solute Carrier Family 16 Member 1	Protein Coding	P53985	61	GC01M113155	7.81149291992188	https://www.genecards.org/cgi-bin/carddisp.pl?gene=SLC16A1
CD36	CD36 Molecule (CD36 Blood Group)	Protein Coding	P16671	63	GC07P080369	7.81100845336914	https://www.genecards.org/cgi-bin/carddisp.pl?gene=CD36
PGK1	Phosphoglycerate Kinase 1	Protein Coding	P00558	62	GC0XP078258	7.80232954025269	https://www.genecards.org/cgi-bin/carddisp.pl?gene=PGK1
NQO1	NAD(P)H Quinone Dehydrogenase 1	Protein Coding	P15559	61	GC16M069706	7.78300952911377	https://www.genecards.org/cgi-bin/carddisp.pl?gene=NQO1
NRP1	Neuropilin 1	Protein Coding	O14786	61	GC10M033177	7.76492261886597	https://www.genecards.org/cgi-bin/carddisp.pl?gene=NRP1
FOXO1	Forkhead Box O1	Protein Coding	Q12778	64	GC13M040555	7.75435495376587	https://www.genecards.org/cgi-bin/carddisp.pl?gene=FOXO1
FN1	Fibronectin 1	Protein Coding	P02751	63	GC02M215360	7.7522668838501	https://www.genecards.org/cgi-bin/carddisp.pl?gene=FN1
CSF2	Colony Stimulating Factor 2	Protein Coding	P04141	58	GC05P132073	7.72474479675293	https://www.genecards.org/cgi-bin/carddisp.pl?gene=CSF2
ENO2	Enolase 2	Protein Coding	P09104	60	GC12P006913	7.70367050170898	https://www.genecards.org/cgi-bin/carddisp.pl?gene=ENO2
IGF2R	Insulin Like Growth Factor 2 Receptor	Protein Coding	P11717	60	GC06P159969	7.69404411315918	https://www.genecards.org/cgi-bin/carddisp.pl?gene=IGF2R
CCL20	C-C Motif Chemokine Ligand 20	Protein Coding	P78556	54	GC02P227846	7.68520259857178	https://www.genecards.org/cgi-bin/carddisp.pl?gene=CCL20
CDK4	Cyclin Dependent Kinase 4	Protein Coding	P11802	67	GC12M060483	7.67318058013916	https://www.genecards.org/cgi-bin/carddisp.pl?gene=CDK4
PLAUR	Plasminogen Activator, Urokinase Receptor	Protein Coding	Q03405	57	GC19M043646	7.66966724395752	https://www.genecards.org/cgi-bin/carddisp.pl?gene=PLAUR
GAPDH	Glyceraldehyde-3-Phosphate Dehydrogenase	Protein Coding	P04406	64	GC12P074057	7.64783906936646	https://www.genecards.org/cgi-bin/carddisp.pl?gene=GAPDH
HDAC1	Histone Deacetylase 1	Protein Coding	Q13547	63	GC01P032292	7.63502597808838	https://www.genecards.org/cgi-bin/carddisp.pl?gene=HDAC1
GSK3B	Glycogen Synthase Kinase 3 Beta	Protein Coding	P49841	64	GC03M119821	7.62660789489746	https://www.genecards.org/cgi-bin/carddisp.pl?gene=GSK3B
BCL2L1	BCL2 Like 1	Protein Coding	Q07817	62	GC20M031664	7.58476448059082	https://www.genecards.org/cgi-bin/carddisp.pl?gene=BCL2L1
PRKACA	Protein Kinase CAMP-Activated Catalytic Subunit Alpha	Protein Coding	P17612	65	GC19M108254	7.55359697341919	https://www.genecards.org/cgi-bin/carddisp.pl?gene=PRKACA
PDK1	Pyruvate Dehydrogenase Kinase 1	Protein Coding	Q15118	60	GC02P172555	7.52448606491089	https://www.genecards.org/cgi-bin/carddisp.pl?gene=PDK1
PIK3R1	Phosphoinositide-3-Kinase Regulatory Subunit 1	Protein Coding	P27986	65	GC05P068215	7.52432489395142	https://www.genecards.org/cgi-bin/carddisp.pl?gene=PIK3R1
NOS3	Nitric Oxide Synthase 3	Protein Coding	P29474	62	GC07P165997	7.51912879943848	https://www.genecards.org/cgi-bin/carddisp.pl?gene=NOS3
CD47	CD47 Molecule	Protein Coding	Q08722	58	GC03M108043	7.48940563201904	https://www.genecards.org/cgi-bin/carddisp.pl?gene=CD47
MDM2	MDM2 Proto-Oncogene	Protein Coding	Q00987	67	GC12P068808	7.48653793334961	https://www.genecards.org/cgi-bin/carddisp.pl?gene=MDM2
CAMTA1	Calmodulin Binding Transcription Activator 1	Protein Coding	Q9Y6Y1	52	GC01P075122	7.4671459197998	https://www.genecards.org/cgi-bin/carddisp.pl?gene=CAMTA1
ANGPT2	Angiopoietin 2	Protein Coding	O15123	61	GC08M006499	7.45474624633789	https://www.genecards.org/cgi-bin/carddisp.pl?gene=ANGPT2
ZEB1	Zinc Finger E-Box Binding Homeobox 1	Protein Coding	P37275	62	GC10P031318	7.45230865478516	https://www.genecards.org/cgi-bin/carddisp.pl?gene=ZEB1
NBN	Nibrin	Protein Coding	O60934	61	GC08M089933	7.4146671295166	https://www.genecards.org/cgi-bin/carddisp.pl?gene=NBN
LOXL2	Lysyl Oxidase Like 2	Protein Coding	Q9Y4K0	58	GC08M023296	7.40616226196289	https://www.genecards.org/cgi-bin/carddisp.pl?gene=LOXL2
GLI1	GLI Family Zinc Finger 1	Protein Coding	P08151	60	GC12P075481	7.39664649963379	https://www.genecards.org/cgi-bin/carddisp.pl?gene=GLI1
AKT3	AKT Serine/Threonine Kinase 3	Protein Coding	Q9Y243	68	GC01M243488	7.38236713409424	https://www.genecards.org/cgi-bin/carddisp.pl?gene=AKT3
IRF1	Interferon Regulatory Factor 1	Protein Coding	P10914	60	GC05M132440	7.37892293930054	https://www.genecards.org/cgi-bin/carddisp.pl?gene=IRF1
PLAU	Plasminogen Activator, Urokinase	Protein Coding	P00749	64	GC10P073909	7.3394193649292	https://www.genecards.org/cgi-bin/carddisp.pl?gene=PLAU
RHOA	Ras Homolog Family Member A	Protein Coding	P61586	62	GC03M049359	7.31712436676025	https://www.genecards.org/cgi-bin/carddisp.pl?gene=RHOA
RB1	RB Transcriptional Corepressor 1	Protein Coding	P06400	61	GC13P048303	7.30913305282593	https://www.genecards.org/cgi-bin/carddisp.pl?gene=RB1
THBS1	Thrombospondin 1	Protein Coding	P07996	59	GC15P039581	7.26178598403931	https://www.genecards.org/cgi-bin/carddisp.pl?gene=THBS1
TNFRSF11B	TNF Receptor Superfamily Member 11b	Protein Coding	O00300	60	GC08M118923	7.24833106994629	https://www.genecards.org/cgi-bin/carddisp.pl?gene=TNFRSF11B
KCTD13	Potassium Channel Tetramerization Domain Containing 13	Protein Coding	Q8WZ19	49	GC16M029905	7.24565505981445	https://www.genecards.org/cgi-bin/carddisp.pl?gene=KCTD13
POU5F1	POU Class 5 Homeobox 1	Protein Coding	Q01860	60	GC06M106430	7.22481298446655	https://www.genecards.org/cgi-bin/carddisp.pl?gene=POU5F1
DKK1	Dickkopf WNT Signaling Pathway Inhibitor 1	Protein Coding	O94907	57	GC10P052314	7.2048225402832	https://www.genecards.org/cgi-bin/carddisp.pl?gene=DKK1
TRAF6	TNF Receptor Associated Factor 6	Protein Coding	Q9Y4K3	59	GC11M036467	7.17392301559448	https://www.genecards.org/cgi-bin/carddisp.pl?gene=TRAF6
IKBKB	Inhibitor Of Nuclear Factor Kappa B Kinase Subunit Beta	Protein Coding	O14920	67	GC08P042271	7.16010856628418	https://www.genecards.org/cgi-bin/carddisp.pl?gene=IKBKB
EPHA2	EPH Receptor A2	Protein Coding	P29317	65	GC01M016124	7.15685606002808	https://www.genecards.org/cgi-bin/carddisp.pl?gene=EPHA2
BRCA1	BRCA1 DNA Repair Associated	Protein Coding	P38398	63	GC17M043044	7.14555215835571	https://www.genecards.org/cgi-bin/carddisp.pl?gene=BRCA1
HIF1AN	Hypoxia Inducible Factor 1 Subunit Alpha Inhibitor	Protein Coding	Q9NWT6	55	GC10P100529	7.13363838195801	https://www.genecards.org/cgi-bin/carddisp.pl?gene=HIF1AN
YY1	YY1 Transcription Factor	Protein Coding	P25490	61	GC14P100238	7.12932205200195	https://www.genecards.org/cgi-bin/carddisp.pl?gene=YY1
COPS5	COP9 Signalosome Subunit 5	Protein Coding	Q92905	55	GC08M067043	7.0725269317627	https://www.genecards.org/cgi-bin/carddisp.pl?gene=COPS5
TLR2	Toll Like Receptor 2	Protein Coding	O60603	65	GC04P153684	7.06187963485718	https://www.genecards.org/cgi-bin/carddisp.pl?gene=TLR2
SMARCA4	SWI/SNF Related BAF Chromatin Remodeling Complex Subunit ATPase 4	Protein Coding	P51532	64	GC19P151807	7.05901908874512	https://www.genecards.org/cgi-bin/carddisp.pl?gene=SMARCA4
EGR1	Early Growth Response 1	Protein Coding	P18146	57	GC05P138465	7.04636001586914	https://www.genecards.org/cgi-bin/carddisp.pl?gene=EGR1
CXCL1	C-X-C Motif Chemokine Ligand 1	Protein Coding	P09341	56	GC04P073869	7.03329181671143	https://www.genecards.org/cgi-bin/carddisp.pl?gene=CXCL1
CX3CR1	C-X3-C Motif Chemokine Receptor 1	Protein Coding	P49238	57	GC03M039279	7.02448749542236	https://www.genecards.org/cgi-bin/carddisp.pl?gene=CX3CR1
LGALS1	Galectin 1	Protein Coding	P09382	56	GC22P037675	7.02338552474976	https://www.genecards.org/cgi-bin/carddisp.pl?gene=LGALS1
XBP1	X-Box Binding Protein 1	Protein Coding	P17861	59	GC22M028794	6.99808883666992	https://www.genecards.org/cgi-bin/carddisp.pl?gene=XBP1
PRKDC	Protein Kinase, DNA-Activated, Catalytic Subunit	Protein Coding	P78527	63	GC08M047773	6.97922992706299	https://www.genecards.org/cgi-bin/carddisp.pl?gene=PRKDC
ATR	ATR Serine/Threonine Kinase	Protein Coding	Q13535	67	GC03M142449	6.97862434387207	https://www.genecards.org/cgi-bin/carddisp.pl?gene=ATR
INS	Insulin	Protein Coding	P01308	61	GC11M002159	6.97491550445557	https://www.genecards.org/cgi-bin/carddisp.pl?gene=INS
LEP	Leptin	Protein Coding	P41159	59	GC07P128241	6.9712495803833	https://www.genecards.org/cgi-bin/carddisp.pl?gene=LEP
NT5E	5'-Nucleotidase Ecto	Protein Coding	P21589	65	GC06P085449	6.9472508430481	https://www.genecards.org/cgi-bin/carddisp.pl?gene=NT5E
RIOX2	Ribosomal Oxygenase 2	Protein Coding	Q8IUF8	48	GC03M097942	6.9398455619812	https://www.genecards.org/cgi-bin/carddisp.pl?gene=RIOX2
HSPA6	Heat Shock Protein Family A (Hsp70) Member 6	Protein Coding	P17066	52	GC01P161524	6.93800258636475	https://www.genecards.org/cgi-bin/carddisp.pl?gene=HSPA6
SOD2	Superoxide Dismutase 2	Protein Coding	P04179	61	GC06M159669	6.93511867523193	https://www.genecards.org/cgi-bin/carddisp.pl?gene=SOD2
BMP6	Bone Morphogenetic Protein 6	Protein Coding	P22004	57	GC06P007726	6.93265914916992	https://www.genecards.org/cgi-bin/carddisp.pl?gene=BMP6
GJA1	Gap Junction Protein Alpha 1	Protein Coding	P17302	64	GC06P182951	6.93064737319946	https://www.genecards.org/cgi-bin/carddisp.pl?gene=GJA1
EIF2S1	Eukaryotic Translation Initiation Factor 2 Subunit Alpha	Protein Coding	P05198	58	GC14P067359	6.9162745475769	https://www.genecards.org/cgi-bin/carddisp.pl?gene=EIF2S1
BIRC3	Baculoviral IAP Repeat Containing 3	Protein Coding	Q13489	60	GC11P102317	6.91434955596924	https://www.genecards.org/cgi-bin/carddisp.pl?gene=BIRC3
WWTR1	WW Domain Containing Transcription Regulator 1	Protein Coding	Q9GZV5	50	GC03M149517	6.88968944549561	https://www.genecards.org/cgi-bin/carddisp.pl?gene=WWTR1
PDGFRB	Platelet Derived Growth Factor Receptor Beta	Protein Coding	P09619	67	GC05M150113	6.88482666015625	https://www.genecards.org/cgi-bin/carddisp.pl?gene=PDGFRB
FOS	Fos Proto-Oncogene, AP-1 Transcription Factor Subunit	Protein Coding	P01100	64	GC14P075278	6.87570476531982	https://www.genecards.org/cgi-bin/carddisp.pl?gene=FOS
WWOX	WW Domain Containing Oxidoreductase	Protein Coding	Q9NZC7	60	GC16P078099	6.87541246414185	https://www.genecards.org/cgi-bin/carddisp.pl?gene=WWOX
IL33	Interleukin 33	Protein Coding	O95760	53	GC09P010645	6.86786127090454	https://www.genecards.org/cgi-bin/carddisp.pl?gene=IL33
ANXA2	Annexin A2	Protein Coding	P07355	60	GC15M060347	6.84406566619873	https://www.genecards.org/cgi-bin/carddisp.pl?gene=ANXA2
F2R	Coagulation Factor II Thrombin Receptor	Protein Coding	P25116	58	GC05P076716	6.82386779785156	https://www.genecards.org/cgi-bin/carddisp.pl?gene=F2R
SFRP1	Secreted Frizzled Related Protein 1	Protein Coding	Q8N474	55	GC08M041262	6.79462194442749	https://www.genecards.org/cgi-bin/carddisp.pl?gene=SFRP1
EPCAM	Epithelial Cell Adhesion Molecule	Protein Coding	P16422	61	GC02P047345	6.79445648193359	https://www.genecards.org/cgi-bin/carddisp.pl?gene=EPCAM
CDK2	Cyclin Dependent Kinase 2	Protein Coding	P24941	64	GC12P055966	6.7898211479187	https://www.genecards.org/cgi-bin/carddisp.pl?gene=CDK2
IL2RA	Interleukin 2 Receptor Subunit Alpha	Protein Coding	P01589	63	GC10M006010	6.78710794448853	https://www.genecards.org/cgi-bin/carddisp.pl?gene=IL2RA
RACK1	Receptor For Activated C Kinase 1	Protein Coding	P63244	55	GC05M183449	6.78696727752686	https://www.genecards.org/cgi-bin/carddisp.pl?gene=RACK1
HK2	Hexokinase 2	Protein Coding	P52789	58	GC02P075491	6.78206300735474	https://www.genecards.org/cgi-bin/carddisp.pl?gene=HK2
AGER	Advanced Glycosylation End-Product Specific Receptor	Protein Coding	Q15109	59	GC06M032180	6.76807022094727	https://www.genecards.org/cgi-bin/carddisp.pl?gene=AGER
PBRM1	Polybromo 1	Protein Coding	Q86U86	58	GC03M052545	6.76139640808105	https://www.genecards.org/cgi-bin/carddisp.pl?gene=PBRM1
VEGFC	Vascular Endothelial Growth Factor C	Protein Coding	P49767	60	GC04M176683	6.7561149597168	https://www.genecards.org/cgi-bin/carddisp.pl?gene=VEGFC
IL18	Interleukin 18	Protein Coding	Q14116	57	GC11M112143	6.71718263626099	https://www.genecards.org/cgi-bin/carddisp.pl?gene=IL18
MMP14	Matrix Metallopeptidase 14	Protein Coding	P50281	64	GC14P057548	6.71381759643555	https://www.genecards.org/cgi-bin/carddisp.pl?gene=MMP14
MMP7	Matrix Metallopeptidase 7	Protein Coding	P09237	60	GC11M140388	6.71182250976563	https://www.genecards.org/cgi-bin/carddisp.pl?gene=MMP7
HDAC4	Histone Deacetylase 4	Protein Coding	P56524	65	GC02M239048	6.70049953460693	https://www.genecards.org/cgi-bin/carddisp.pl?gene=HDAC4
B2M	Beta-2-Microglobulin	Protein Coding	P61769	62	GC15P044711	6.61875152587891	https://www.genecards.org/cgi-bin/carddisp.pl?gene=B2M
POSTN	Periostin	Protein Coding	Q15063	55	GC13M037562	6.61415529251099	https://www.genecards.org/cgi-bin/carddisp.pl?gene=POSTN
ENO1	Enolase 1	Protein Coding	P06733	61	GC01M008861	6.60599279403687	https://www.genecards.org/cgi-bin/carddisp.pl?gene=ENO1
HSPB1	Heat Shock Protein Family B (Small) Member 1	Protein Coding	P04792	65	GC07P076302	6.60199642181396	https://www.genecards.org/cgi-bin/carddisp.pl?gene=HSPB1
HDAC2	Histone Deacetylase 2	Protein Coding	Q92769	65	GC06M113933	6.58691596984863	https://www.genecards.org/cgi-bin/carddisp.pl?gene=HDAC2
CCL3	C-C Motif Chemokine Ligand 3	Protein Coding	P10147	54	GC17M036088	6.57967376708984	https://www.genecards.org/cgi-bin/carddisp.pl?gene=CCL3
TET2	Tet Methylcytosine Dioxygenase 2	Protein Coding	Q6N021	58	GC04P105145	6.56045818328857	https://www.genecards.org/cgi-bin/carddisp.pl?gene=TET2
DNMT1	DNA Methyltransferase 1	Protein Coding	P26358	66	GC19M010133	6.55842733383179	https://www.genecards.org/cgi-bin/carddisp.pl?gene=DNMT1
CRP	C-Reactive Protein	Protein Coding	P02741	58	GC01M167583	6.54920387268066	https://www.genecards.org/cgi-bin/carddisp.pl?gene=CRP
GDF15	Growth Differentiation Factor 15	Protein Coding	Q99988	56	GC19P152105	6.54761219024658	https://www.genecards.org/cgi-bin/carddisp.pl?gene=GDF15
ADIPOQ	Adiponectin, C1Q And Collagen Domain Containing	Protein Coding	Q15848	59	GC03P186842	6.50758934020996	https://www.genecards.org/cgi-bin/carddisp.pl?gene=ADIPOQ
ELAVL1	ELAV Like RNA Binding Protein 1	Protein Coding	Q15717	54	GC19M007958	6.50068426132202	https://www.genecards.org/cgi-bin/carddisp.pl?gene=ELAVL1
RAD50	RAD50 Double Strand Break Repair Protein	Protein Coding	Q92878	62	GC05P132556	6.49055528640747	https://www.genecards.org/cgi-bin/carddisp.pl?gene=RAD50
CCN1	Cellular Communication Network Factor 1	Protein Coding	O00622	52	GC01P085585	6.48048496246338	https://www.genecards.org/cgi-bin/carddisp.pl?gene=CCN1
ERN1	Endoplasmic Reticulum To Nucleus Signaling 1	Protein Coding	O75460	60	GC17M064039	6.4714241027832	https://www.genecards.org/cgi-bin/carddisp.pl?gene=ERN1
AHR	Aryl Hydrocarbon Receptor	Protein Coding	P35869	61	GC07P016916	6.46680355072021	https://www.genecards.org/cgi-bin/carddisp.pl?gene=AHR
PIN1	Peptidylprolyl Cis/Trans Isomerase, NIMA-Interacting 1	Protein Coding	Q13526	60	GC19P009835	6.45703935623169	https://www.genecards.org/cgi-bin/carddisp.pl?gene=PIN1
BNIP3	BCL2 Interacting Protein 3	Protein Coding	Q12983	54	GC10M131966	6.44716453552246	https://www.genecards.org/cgi-bin/carddisp.pl?gene=BNIP3
F2	Coagulation Factor II, Thrombin	Protein Coding	P00734	63	GC11P049059	6.43913602828979	https://www.genecards.org/cgi-bin/carddisp.pl?gene=F2
CD81	CD81 Molecule	Protein Coding	P60033	59	GC11P020330	6.39025688171387	https://www.genecards.org/cgi-bin/carddisp.pl?gene=CD81
CDK6	Cyclin Dependent Kinase 6	Protein Coding	Q00534	64	GC07M092604	6.35939645767212	https://www.genecards.org/cgi-bin/carddisp.pl?gene=CDK6
NOX4	NADPH Oxidase 4	Protein Coding	Q9NPH5	55	GC11M089324	6.34166574478149	https://www.genecards.org/cgi-bin/carddisp.pl?gene=NOX4
ACE	Angiotensin I Converting Enzyme	Protein Coding	P12821	64	GC17P063477	6.33442544937134	https://www.genecards.org/cgi-bin/carddisp.pl?gene=ACE
ITGAV	Integrin Subunit Alpha V	Protein Coding	P06756	61	GC02P186589	6.31231880187988	https://www.genecards.org/cgi-bin/carddisp.pl?gene=ITGAV
TXN	Thioredoxin	Protein Coding	P10599	59	GC09M110243	6.30915069580078	https://www.genecards.org/cgi-bin/carddisp.pl?gene=TXN
CXCR2	C-X-C Motif Chemokine Receptor 2	Protein Coding	P25025	63	GC02P218125	6.30396270751953	https://www.genecards.org/cgi-bin/carddisp.pl?gene=CXCR2
IL15	Interleukin 15	Protein Coding	P40933	55	GC04P141636	6.2875452041626	https://www.genecards.org/cgi-bin/carddisp.pl?gene=IL15
RXRA	Retinoid X Receptor Alpha	Protein Coding	P19793	61	GC09P134317	6.28506183624268	https://www.genecards.org/cgi-bin/carddisp.pl?gene=RXRA
IL11	Interleukin 11	Protein Coding	P20809	53	GC19M055364	6.28496599197388	https://www.genecards.org/cgi-bin/carddisp.pl?gene=IL11
KLF4	KLF Transcription Factor 4	Protein Coding	O43474	60	GC09M107484	6.28042221069336	https://www.genecards.org/cgi-bin/carddisp.pl?gene=KLF4
STK11	Serine/Threonine Kinase 11	Protein Coding	Q15831	62	GC19P001177	6.25406980514526	https://www.genecards.org/cgi-bin/carddisp.pl?gene=STK11
FGF3	Fibroblast Growth Factor 3	Protein Coding	P11487	57	GC11M139943	6.23481225967407	https://www.genecards.org/cgi-bin/carddisp.pl?gene=FGF3
MMP1	Matrix Metallopeptidase 1	Protein Coding	P03956	62	GC11M140392	6.21705961227417	https://www.genecards.org/cgi-bin/carddisp.pl?gene=MMP1
BECN1	Beclin 1	Protein Coding	Q14457	59	GC17M042810	6.16426181793213	https://www.genecards.org/cgi-bin/carddisp.pl?gene=BECN1
SIAH2	Siah E3 Ubiquitin Protein Ligase 2	Protein Coding	O43255	55	GC03M150741	6.14402961730957	https://www.genecards.org/cgi-bin/carddisp.pl?gene=SIAH2
SPARC	Secreted Protein Acidic And Cysteine Rich	Protein Coding	P09486	62	GC05M151661	6.1371750831604	https://www.genecards.org/cgi-bin/carddisp.pl?gene=SPARC
ANG	Angiogenin	Protein Coding	P03950	58	GC14P057256	6.13288116455078	https://www.genecards.org/cgi-bin/carddisp.pl?gene=ANG
SMAD3	SMAD Family Member 3	Protein Coding	P84022	66	GC15P067063	6.13177061080933	https://www.genecards.org/cgi-bin/carddisp.pl?gene=SMAD3
ADM	Adrenomedullin	Protein Coding	P35318	57	GC11P021130	6.12758207321167	https://www.genecards.org/cgi-bin/carddisp.pl?gene=ADM
FLT3	Fms Related Receptor Tyrosine Kinase 3	Protein Coding	P36888	66	GC13M028003	6.12686252593994	https://www.genecards.org/cgi-bin/carddisp.pl?gene=FLT3
CXCL9	C-X-C Motif Chemokine Ligand 9	Protein Coding	Q07325	51	GC04M076001	6.12542867660522	https://www.genecards.org/cgi-bin/carddisp.pl?gene=CXCL9
HNF4A	Hepatocyte Nuclear Factor 4 Alpha	Protein Coding	P41235	62	GC20P044355	6.12303924560547	https://www.genecards.org/cgi-bin/carddisp.pl?gene=HNF4A
HAVCR2	Hepatitis A Virus Cellular Receptor 2	Protein Coding	Q8TDQ0	58	GC05M157063	6.1213903427124	https://www.genecards.org/cgi-bin/carddisp.pl?gene=HAVCR2
ID1	Inhibitor Of DNA Binding 1	Protein Coding	P41134	54	GC20P053053	6.11636543273926	https://www.genecards.org/cgi-bin/carddisp.pl?gene=ID1
TGFB3	Transforming Growth Factor Beta 3	Protein Coding	P10600	60	GC14M075958	6.11421060562134	https://www.genecards.org/cgi-bin/carddisp.pl?gene=TGFB3
SDC1	Syndecan 1	Protein Coding	P18827	55	GC02M020200	6.10500812530518	https://www.genecards.org/cgi-bin/carddisp.pl?gene=SDC1
SHC1	SHC Adaptor Protein 1	Protein Coding	P29353	57	GC01M154962	6.10071039199829	https://www.genecards.org/cgi-bin/carddisp.pl?gene=SHC1
LDHA	Lactate Dehydrogenase A	Protein Coding	P00338	64	GC11P018394	6.09611225128174	https://www.genecards.org/cgi-bin/carddisp.pl?gene=LDHA
IGF2	Insulin Like Growth Factor 2	Protein Coding	P01344	61	GC11M015123	6.09246444702148	https://www.genecards.org/cgi-bin/carddisp.pl?gene=IGF2
TIMP2	TIMP Metallopeptidase Inhibitor 2	Protein Coding	P16035	54	GC17M078852	6.07892513275146	https://www.genecards.org/cgi-bin/carddisp.pl?gene=TIMP2
NOTCH3	Notch Receptor 3	Protein Coding	Q9UM47	64	GC19M015159	6.07707214355469	https://www.genecards.org/cgi-bin/carddisp.pl?gene=NOTCH3
F3	Coagulation Factor III, Tissue Factor	Protein Coding	P13726	58	GC01M095040	6.06545734405518	https://www.genecards.org/cgi-bin/carddisp.pl?gene=F3
ANXA1	Annexin A1	Protein Coding	P04083	60	GC09P073151	6.01576232910156	https://www.genecards.org/cgi-bin/carddisp.pl?gene=ANXA1
IGFBP3	Insulin Like Growth Factor Binding Protein 3	Protein Coding	P17936	59	GC07M045912	6.00278377532959	https://www.genecards.org/cgi-bin/carddisp.pl?gene=IGFBP3
EDN1	Endothelin 1	Protein Coding	P05305	61	GC06P012910	5.97994995117188	https://www.genecards.org/cgi-bin/carddisp.pl?gene=EDN1
DDIT3	DNA Damage Inducible Transcript 3	Protein Coding	P35638	59	GC12M057516	5.97718667984009	https://www.genecards.org/cgi-bin/carddisp.pl?gene=DDIT3
IL6R	Interleukin 6 Receptor	Protein Coding	P08887	63	GC01P154405	5.96832084655762	https://www.genecards.org/cgi-bin/carddisp.pl?gene=IL6R
TGFA	Transforming Growth Factor Alpha	Protein Coding	P01135	58	GC02M070447	5.94770050048828	https://www.genecards.org/cgi-bin/carddisp.pl?gene=TGFA
ABCB1	ATP Binding Cassette Subfamily B Member 1	Protein Coding	P08183	64	GC07M087504	5.94658327102661	https://www.genecards.org/cgi-bin/carddisp.pl?gene=ABCB1
CKB	Creatine Kinase B	Protein Coding	P12277	57	GC14M103519	5.94308185577393	https://www.genecards.org/cgi-bin/carddisp.pl?gene=CKB
CBS	Cystathionine Beta-Synthase	Protein Coding	P35520	64	GC21M043053	5.94300270080566	https://www.genecards.org/cgi-bin/carddisp.pl?gene=CBS
VCAN	Versican	Protein Coding	P13611	60	GC05P083471	5.93756151199341	https://www.genecards.org/cgi-bin/carddisp.pl?gene=VCAN
CCR6	C-C Motif Chemokine Receptor 6	Protein Coding	P51684	55	GC06P167111	5.93621492385864	https://www.genecards.org/cgi-bin/carddisp.pl?gene=CCR6
IL2	Interleukin 2	Protein Coding	P60568	58	GC04M122451	5.93311405181885	https://www.genecards.org/cgi-bin/carddisp.pl?gene=IL2
STING1	Stimulator Of Interferon Response CGAMP Interactor 1	Protein Coding	Q86WV6	55	GC05M139501	5.93035221099854	https://www.genecards.org/cgi-bin/carddisp.pl?gene=STING1
IGF2BP2	Insulin Like Growth Factor 2 MRNA Binding Protein 2	Protein Coding	Q9Y6M1	57	GC03M185643	5.92078685760498	https://www.genecards.org/cgi-bin/carddisp.pl?gene=IGF2BP2
FBXW7	F-Box And WD Repeat Domain Containing 7	Protein Coding	Q969H0	58	GC04M152321	5.91665124893188	https://www.genecards.org/cgi-bin/carddisp.pl?gene=FBXW7
BRD4	Bromodomain Containing 4	Protein Coding	O60885	60	GC19M108289	5.91317749023438	https://www.genecards.org/cgi-bin/carddisp.pl?gene=BRD4
MMP13	Matrix Metallopeptidase 13	Protein Coding	P45452	62	GC11M102942	5.91022634506226	https://www.genecards.org/cgi-bin/carddisp.pl?gene=MMP13
ZEB2	Zinc Finger E-Box Binding Homeobox 2	Protein Coding	O60315	61	GC02M144384	5.90141773223877	https://www.genecards.org/cgi-bin/carddisp.pl?gene=ZEB2
PCNA	Proliferating Cell Nuclear Antigen	Protein Coding	P12004	63	GC20M005114	5.89855289459229	https://www.genecards.org/cgi-bin/carddisp.pl?gene=PCNA
NR3C1	Nuclear Receptor Subfamily 3 Group C Member 1	Protein Coding	P04150	62	GC05M143277	5.89312267303467	https://www.genecards.org/cgi-bin/carddisp.pl?gene=NR3C1
FAT1	FAT Atypical Cadherin 1	Protein Coding	Q14517	52	GC04M186587	5.88985586166382	https://www.genecards.org/cgi-bin/carddisp.pl?gene=FAT1
TLR3	Toll Like Receptor 3	Protein Coding	O15455	64	GC04P186059	5.88496494293213	https://www.genecards.org/cgi-bin/carddisp.pl?gene=TLR3
DNMT3B	DNA Methyltransferase 3 Beta	Protein Coding	Q9UBC3	64	GC20P032762	5.87800407409668	https://www.genecards.org/cgi-bin/carddisp.pl?gene=DNMT3B
HSPA8	Heat Shock Protein Family A (Hsp70) Member 8	Protein Coding	P11142	62	GC11M123057	5.8529839515686	https://www.genecards.org/cgi-bin/carddisp.pl?gene=HSPA8
HLA-G	Major Histocompatibility Complex, Class I, G	Protein Coding	P17693	57	GC06P181845	5.85226678848267	https://www.genecards.org/cgi-bin/carddisp.pl?gene=HLA-G
NLRP3	NLR Family Pyrin Domain Containing 3	Protein Coding	Q96P20	62	GC01P247632	5.8511962890625	https://www.genecards.org/cgi-bin/carddisp.pl?gene=NLRP3
ROCK1	Rho Associated Coiled-Coil Containing Protein Kinase 1	Protein Coding	Q13464	61	GC18M038236	5.84945201873779	https://www.genecards.org/cgi-bin/carddisp.pl?gene=ROCK1
DUSP1	Dual Specificity Phosphatase 1	Protein Coding	P28562	59	GC05M172768	5.8307991027832	https://www.genecards.org/cgi-bin/carddisp.pl?gene=DUSP1
KDM5C	Lysine Demethylase 5C	Protein Coding	P41229	59	GC0XM053176	5.82663774490356	https://www.genecards.org/cgi-bin/carddisp.pl?gene=KDM5C
SLC2A3	Solute Carrier Family 2 Member 3	Protein Coding	P11169	61	GC12M007919	5.82258987426758	https://www.genecards.org/cgi-bin/carddisp.pl?gene=SLC2A3
TRIM28	Tripartite Motif Containing 28	Protein Coding	Q13263	57	GC19P058544	5.81280326843262	https://www.genecards.org/cgi-bin/carddisp.pl?gene=TRIM28
CDK1	Cyclin Dependent Kinase 1	Protein Coding	P06493	60	GC10P060772	5.81086397171021	https://www.genecards.org/cgi-bin/carddisp.pl?gene=CDK1
SERPINF1	Serpin Family F Member 1	Protein Coding	P36955	58	GC17P153476	5.81041145324707	https://www.genecards.org/cgi-bin/carddisp.pl?gene=SERPINF1
CYP3A4	Cytochrome P450 Family 3 Subfamily A Member 4	Protein Coding	P08684	61	GC07M106698	5.80505180358887	https://www.genecards.org/cgi-bin/carddisp.pl?gene=CYP3A4
ERBB3	Erb-B2 Receptor Tyrosine Kinase 3	Protein Coding	P21860	67	GC12P075412	5.79236650466919	https://www.genecards.org/cgi-bin/carddisp.pl?gene=ERBB3
MYCN	MYCN Proto-Oncogene, BHLH Transcription Factor	Protein Coding	P04198	59	GC02P015992	5.78101921081543	https://www.genecards.org/cgi-bin/carddisp.pl?gene=MYCN
RPS6KB1	Ribosomal Protein S6 Kinase B1	Protein Coding	P23443	63	GC17P059893	5.77836942672729	https://www.genecards.org/cgi-bin/carddisp.pl?gene=RPS6KB1
MTDH	Metadherin	Protein Coding	Q86UE4	51	GC08P097644	5.77582406997681	https://www.genecards.org/cgi-bin/carddisp.pl?gene=MTDH
LCN2	Lipocalin 2	Protein Coding	P80188	58	GC09P128149	5.75366067886353	https://www.genecards.org/cgi-bin/carddisp.pl?gene=LCN2
SULF1	Sulfatase 1	Protein Coding	Q8IWU6	54	GC08P069466	5.7532205581665	https://www.genecards.org/cgi-bin/carddisp.pl?gene=SULF1
CALR	Calreticulin	Protein Coding	P27797	64	GC19P012938	5.75087642669678	https://www.genecards.org/cgi-bin/carddisp.pl?gene=CALR
FGF1	Fibroblast Growth Factor 1	Protein Coding	P05230	60	GC05M142555	5.73610496520996	https://www.genecards.org/cgi-bin/carddisp.pl?gene=FGF1
TYMP	Thymidine Phosphorylase	Protein Coding	P19971	60	GC22M050525	5.73085498809814	https://www.genecards.org/cgi-bin/carddisp.pl?gene=TYMP
ANXA5	Annexin A5	Protein Coding	P08758	60	GC04M121667	5.72972679138184	https://www.genecards.org/cgi-bin/carddisp.pl?gene=ANXA5
MLH1	MutL Homolog 1	Protein Coding	P40692	62	GC03P036993	5.7215518951416	https://www.genecards.org/cgi-bin/carddisp.pl?gene=MLH1
CDH2	Cadherin 2	Protein Coding	P19022	64	GC18M038314	5.7160758972168	https://www.genecards.org/cgi-bin/carddisp.pl?gene=CDH2
PIM1	Pim-1 Proto-Oncogene, Serine/Threonine Kinase	Protein Coding	P11309	62	GC06P182028	5.71282386779785	https://www.genecards.org/cgi-bin/carddisp.pl?gene=PIM1
USP7	Ubiquitin Specific Peptidase 7	Protein Coding	Q93009	62	GC16M008892	5.71027708053589	https://www.genecards.org/cgi-bin/carddisp.pl?gene=USP7
MKI67	Marker Of Proliferation Ki-67	Protein Coding	P46013	57	GC10M128096	5.70700168609619	https://www.genecards.org/cgi-bin/carddisp.pl?gene=MKI67
NKX2-1	NK2 Homeobox 1	Protein Coding	P43699	61	GC14M036516	5.69547843933105	https://www.genecards.org/cgi-bin/carddisp.pl?gene=NKX2-1
IKBKG	Inhibitor Of Nuclear Factor Kappa B Kinase Regulatory Subunit Gamma	Protein Coding	Q9Y6K9	61	GC0XP154541	5.69061470031738	https://www.genecards.org/cgi-bin/carddisp.pl?gene=IKBKG
IL3	Interleukin 3	Protein Coding	P08700	57	GC05P132060	5.6895055770874	https://www.genecards.org/cgi-bin/carddisp.pl?gene=IL3
TEK	TEK Receptor Tyrosine Kinase	Protein Coding	Q02763	64	GC09P027109	5.6880521774292	https://www.genecards.org/cgi-bin/carddisp.pl?gene=TEK
KRT19	Keratin 19	Protein Coding	P08727	57	GC17M041523	5.68083763122559	https://www.genecards.org/cgi-bin/carddisp.pl?gene=KRT19
HPSE	Heparanase	Protein Coding	Q9Y251	57	GC04M083292	5.68017864227295	https://www.genecards.org/cgi-bin/carddisp.pl?gene=HPSE
HLA-DQB1	Major Histocompatibility Complex, Class II, DQ Beta 1	Protein Coding	P01920	57	GC06M106540	5.67911815643311	https://www.genecards.org/cgi-bin/carddisp.pl?gene=HLA-DQB1
HSPA4	Heat Shock Protein Family A (Hsp70) Member 4	Protein Coding	P34932	55	GC05P133132	5.67294883728027	https://www.genecards.org/cgi-bin/carddisp.pl?gene=HSPA4
KITLG	KIT Ligand	Protein Coding	P21583	60	GC12M088492	5.66746616363525	https://www.genecards.org/cgi-bin/carddisp.pl?gene=KITLG
HNF1A	HNF1 Homeobox A	Protein Coding	P20823	60	GC12P120978	5.63882923126221	https://www.genecards.org/cgi-bin/carddisp.pl?gene=HNF1A
HSPD1	Heat Shock Protein Family D (Hsp60) Member 1	Protein Coding	P10809	61	GC02M197486	5.6340274810791	https://www.genecards.org/cgi-bin/carddisp.pl?gene=HSPD1
CCL4	C-C Motif Chemokine Ligand 4	Protein Coding	P13236	52	GC17P036103	5.63220596313477	https://www.genecards.org/cgi-bin/carddisp.pl?gene=CCL4
METTL3	Methyltransferase 3, N6-Adenosine-Methyltransferase Complex Catalytic Subunit	Protein Coding	Q86U44	54	GC14M021498	5.63109588623047	https://www.genecards.org/cgi-bin/carddisp.pl?gene=METTL3
S100A4	S100 Calcium Binding Protein A4	Protein Coding	P26447	57	GC01M153543	5.62358713150024	https://www.genecards.org/cgi-bin/carddisp.pl?gene=S100A4
STAT6	Signal Transducer And Activator Of Transcription 6	Protein Coding	P42226	64	GC12M057095	5.61501216888428	https://www.genecards.org/cgi-bin/carddisp.pl?gene=STAT6
INSR	Insulin Receptor	Protein Coding	P06213	67	GC19M007112	5.61158514022827	https://www.genecards.org/cgi-bin/carddisp.pl?gene=INSR
HSF1	Heat Shock Transcription Factor 1	Protein Coding	Q00613	60	GC08P144291	5.60476493835449	https://www.genecards.org/cgi-bin/carddisp.pl?gene=HSF1
EZR	Ezrin	Protein Coding	P15311	59	GC06M158765	5.59684467315674	https://www.genecards.org/cgi-bin/carddisp.pl?gene=EZR
EIF2AK3	Eukaryotic Translation Initiation Factor 2 Alpha Kinase 3	Protein Coding	Q9NZJ5	63	GC02M088556	5.58876800537109	https://www.genecards.org/cgi-bin/carddisp.pl?gene=EIF2AK3
JAG1	Jagged Canonical Notch Ligand 1	Protein Coding	P78504	63	GC20M010637	5.58722972869873	https://www.genecards.org/cgi-bin/carddisp.pl?gene=JAG1
ETS1	ETS Proto-Oncogene 1, Transcription Factor	Protein Coding	P14921	61	GC11M128458	5.58498573303223	https://www.genecards.org/cgi-bin/carddisp.pl?gene=ETS1
KAT2B	Lysine Acetyltransferase 2B	Protein Coding	Q92831	61	GC03P027241	5.5792932510376	https://www.genecards.org/cgi-bin/carddisp.pl?gene=KAT2B
MYD88	MYD88 Innate Immune Signal Transduction Adaptor	Protein Coding	Q99836	62	GC03P038501	5.57276439666748	https://www.genecards.org/cgi-bin/carddisp.pl?gene=MYD88
IL12A	Interleukin 12A	Protein Coding	P29459	56	GC03P159988	5.56118106842041	https://www.genecards.org/cgi-bin/carddisp.pl?gene=IL12A
IFNA1	Interferon Alpha 1	Protein Coding	P01562	51	GC09P021955	5.55728673934937	https://www.genecards.org/cgi-bin/carddisp.pl?gene=IFNA1
ITGA5	Integrin Subunit Alpha 5	Protein Coding	P08648	60	GC12M060327	5.54510354995728	https://www.genecards.org/cgi-bin/carddisp.pl?gene=ITGA5
XIAP	X-Linked Inhibitor Of Apoptosis	Protein Coding	P98170	64	GC0XP123859	5.54390239715576	https://www.genecards.org/cgi-bin/carddisp.pl?gene=XIAP
SMAD2	SMAD Family Member 2	Protein Coding	Q15796	65	GC18M047809	5.53197526931763	https://www.genecards.org/cgi-bin/carddisp.pl?gene=SMAD2
MST1R	Macrophage Stimulating 1 Receptor	Protein Coding	Q04912	62	GC03M054793	5.53068017959595	https://www.genecards.org/cgi-bin/carddisp.pl?gene=MST1R
SAMHD1	SAM And HD Domain Containing Deoxynucleoside Triphosphate Triphosphohydrolase 1	Protein Coding	Q9Y3Z3	55	GC20M036890	5.52014446258545	https://www.genecards.org/cgi-bin/carddisp.pl?gene=SAMHD1
EIF4E	Eukaryotic Translation Initiation Factor 4E	Protein Coding	P06730	62	GC04M098879	5.5105094909668	https://www.genecards.org/cgi-bin/carddisp.pl?gene=EIF4E
EDNRB	Endothelin Receptor Type B	Protein Coding	P24530	63	GC13M077895	5.4942102432251	https://www.genecards.org/cgi-bin/carddisp.pl?gene=EDNRB
ACTB	Actin Beta	Protein Coding	P60709	63	GC07M005854	5.49045944213867	https://www.genecards.org/cgi-bin/carddisp.pl?gene=ACTB
ALPP	Alkaline Phosphatase, Placental	Protein Coding	P05187	57	GC02P232378	5.48526525497437	https://www.genecards.org/cgi-bin/carddisp.pl?gene=ALPP
PRDX1	Peroxiredoxin 1	Protein Coding	Q06830	62	GC01M045906	5.48483371734619	https://www.genecards.org/cgi-bin/carddisp.pl?gene=PRDX1
MBP	Myelin Basic Protein	Protein Coding	P02686	58	GC18M076978	5.48272323608398	https://www.genecards.org/cgi-bin/carddisp.pl?gene=MBP
NDRG1	N-Myc Downstream Regulated 1	Protein Coding	Q92597	57	GC08M133237	5.48079442977905	https://www.genecards.org/cgi-bin/carddisp.pl?gene=NDRG1
CDKN2B	Cyclin Dependent Kinase Inhibitor 2B	Protein Coding	P42772	59	GC09M022002	5.47918748855591	https://www.genecards.org/cgi-bin/carddisp.pl?gene=CDKN2B
SREBF1	Sterol Regulatory Element Binding Transcription Factor 1	Protein Coding	P36956	61	GC17M017810	5.4785943031311	https://www.genecards.org/cgi-bin/carddisp.pl?gene=SREBF1
MPO	Myeloperoxidase	Protein Coding	P05164	65	GC17M058269	5.47385740280151	https://www.genecards.org/cgi-bin/carddisp.pl?gene=MPO
ASS1	Argininosuccinate Synthase 1	Protein Coding	P00966	62	GC09P130444	5.46366310119629	https://www.genecards.org/cgi-bin/carddisp.pl?gene=ASS1
NME1	NME/NM23 Nucleoside Diphosphate Kinase 1	Protein Coding	P15531	60	GC17P155153	5.46071434020996	https://www.genecards.org/cgi-bin/carddisp.pl?gene=NME1
ITGB3	Integrin Subunit Beta 3	Protein Coding	P05106	65	GC17P155043	5.45290040969849	https://www.genecards.org/cgi-bin/carddisp.pl?gene=ITGB3
IGFBP2	Insulin Like Growth Factor Binding Protein 2	Protein Coding	P18065	57	GC02P216632	5.44474411010742	https://www.genecards.org/cgi-bin/carddisp.pl?gene=IGFBP2
IGF2BP1	Insulin Like Growth Factor 2 MRNA Binding Protein 1	Protein Coding	Q9NZI8	52	GC17P155100	5.44427442550659	https://www.genecards.org/cgi-bin/carddisp.pl?gene=IGF2BP1
XRCC1	X-Ray Repair Cross Complementing 1	Protein Coding	P18887	58	GC19M043543	5.44408941268921	https://www.genecards.org/cgi-bin/carddisp.pl?gene=XRCC1
ID2	Inhibitor Of DNA Binding 2	Protein Coding	Q02363	55	GC02P008678	5.43340301513672	https://www.genecards.org/cgi-bin/carddisp.pl?gene=ID2
CCNA2	Cyclin A2	Protein Coding	P20248	58	GC04M121816	5.42647552490234	https://www.genecards.org/cgi-bin/carddisp.pl?gene=CCNA2
WNT5A	Wnt Family Member 5A	Protein Coding	P41221	64	GC03M055465	5.42048215866089	https://www.genecards.org/cgi-bin/carddisp.pl?gene=WNT5A
ALKBH5	AlkB Homolog 5, RNA Demethylase	Protein Coding	Q6P6C2	47	GC17P018183	5.41057586669922	https://www.genecards.org/cgi-bin/carddisp.pl?gene=ALKBH5
CCR7	C-C Motif Chemokine Receptor 7	Protein Coding	P32248	57	GC17M097145	5.4081335067749	https://www.genecards.org/cgi-bin/carddisp.pl?gene=CCR7
BMI1	BMI1 Proto-Oncogene, Polycomb Ring Finger	Protein Coding	P35226	56	GC10P022385	5.40775156021118	https://www.genecards.org/cgi-bin/carddisp.pl?gene=BMI1
SLC16A4	Solute Carrier Family 16 Member 4	Protein Coding	O15374	50	GC01M110362	5.39631462097168	https://www.genecards.org/cgi-bin/carddisp.pl?gene=SLC16A4
YBX1	Y-Box Binding Protein 1	Protein Coding	P67809	54	GC01P042682	5.39569282531738	https://www.genecards.org/cgi-bin/carddisp.pl?gene=YBX1
JAK1	Janus Kinase 1	Protein Coding	P23458	66	GC01M064833	5.39396667480469	https://www.genecards.org/cgi-bin/carddisp.pl?gene=JAK1
AREG	Amphiregulin	Protein Coding	P15514	55	GC04P074445	5.39121913909912	https://www.genecards.org/cgi-bin/carddisp.pl?gene=AREG
BMP2	Bone Morphogenetic Protein 2	Protein Coding	P12643	58	GC20P006767	5.38901376724243	https://www.genecards.org/cgi-bin/carddisp.pl?gene=BMP2
TNFRSF1A	TNF Receptor Superfamily Member 1A	Protein Coding	P19438	62	GC12M006328	5.38692760467529	https://www.genecards.org/cgi-bin/carddisp.pl?gene=TNFRSF1A
ANGPT1	Angiopoietin 1	Protein Coding	Q15389	60	GC08M107246	5.38416051864624	https://www.genecards.org/cgi-bin/carddisp.pl?gene=ANGPT1
RUNX2	RUNX Family Transcription Factor 2	Protein Coding	Q13950	60	GC06P182087	5.33857345581055	https://www.genecards.org/cgi-bin/carddisp.pl?gene=RUNX2
RECK	Reversion Inducing Cysteine Rich Protein With Kazal Motifs	Protein Coding	O95980	52	GC09P036036	5.33833503723145	https://www.genecards.org/cgi-bin/carddisp.pl?gene=RECK
GJB2	Gap Junction Protein Beta 2	Protein Coding	P29033	58	GC13M020187	5.33512592315674	https://www.genecards.org/cgi-bin/carddisp.pl?gene=GJB2
VCAM1	Vascular Cell Adhesion Molecule 1	Protein Coding	P19320	58	GC01P100719	5.33416080474854	https://www.genecards.org/cgi-bin/carddisp.pl?gene=VCAM1
ADAM10	ADAM Metallopeptidase Domain 10	Protein Coding	O14672	67	GC15M058588	5.32687520980835	https://www.genecards.org/cgi-bin/carddisp.pl?gene=ADAM10
TRIM21	Tripartite Motif Containing 21	Protein Coding	P19474	55	GC11M004384	5.32676696777344	https://www.genecards.org/cgi-bin/carddisp.pl?gene=TRIM21
KRT18	Keratin 18	Protein Coding	P05783	62	GC12P052948	5.32511186599731	https://www.genecards.org/cgi-bin/carddisp.pl?gene=KRT18
NCAM1	Neural Cell Adhesion Molecule 1	Protein Coding	P13591	61	GC11P112961	5.3227858543396	https://www.genecards.org/cgi-bin/carddisp.pl?gene=NCAM1
IL1A	Interleukin 1 Alpha	Protein Coding	P01583	58	GC02M112773	5.31911182403564	https://www.genecards.org/cgi-bin/carddisp.pl?gene=IL1A
CD40	CD40 Molecule	Protein Coding	P25942	63	GC20P046118	5.29923057556152	https://www.genecards.org/cgi-bin/carddisp.pl?gene=CD40
H3C1	H3 Clustered Histone 1	Protein Coding	P68431	50	GC06P181698	5.29469728469849	https://www.genecards.org/cgi-bin/carddisp.pl?gene=H3C1
SOCS3	Suppressor Of Cytokine Signaling 3	Protein Coding	O14543	57	GC17M078356	5.28268194198608	https://www.genecards.org/cgi-bin/carddisp.pl?gene=SOCS3
KDM6B	Lysine Demethylase 6B	Protein Coding	O15054	58	GC17P007834	5.28245401382446	https://www.genecards.org/cgi-bin/carddisp.pl?gene=KDM6B
GSTM1	Glutathione S-Transferase Mu 1	Protein Coding	P09488	55	GC01P109687	5.27880668640137	https://www.genecards.org/cgi-bin/carddisp.pl?gene=GSTM1
KDM1A	Lysine Demethylase 1A	Protein Coding	O60341	61	GC01P023019	5.2752890586853	https://www.genecards.org/cgi-bin/carddisp.pl?gene=KDM1A
ALDH2	Aldehyde Dehydrogenase 2 Family Member	Protein Coding	P05091	64	GC12P111766	5.2663369178772	https://www.genecards.org/cgi-bin/carddisp.pl?gene=ALDH2
STAT5B	Signal Transducer And Activator Of Transcription 5B	Protein Coding	P51692	62	GC17M042199	5.26348400115967	https://www.genecards.org/cgi-bin/carddisp.pl?gene=STAT5B
PRKCD	Protein Kinase C Delta	Protein Coding	Q05655	65	GC03P053156	5.26342439651489	https://www.genecards.org/cgi-bin/carddisp.pl?gene=PRKCD
EPOR	Erythropoietin Receptor	Protein Coding	P19235	61	GC19M011377	5.26212310791016	https://www.genecards.org/cgi-bin/carddisp.pl?gene=EPOR
DNM1L	Dynamin 1 Like	Protein Coding	O00429	61	GC12P032679	5.25661468505859	https://www.genecards.org/cgi-bin/carddisp.pl?gene=DNM1L
TGIF1	TGFB Induced Factor Homeobox 1	Protein Coding	Q15583	57	GC18P003411	5.25537157058716	https://www.genecards.org/cgi-bin/carddisp.pl?gene=TGIF1
BIRC2	Baculoviral IAP Repeat Containing 2	Protein Coding	Q13490	61	GC11P102347	5.25111436843872	https://www.genecards.org/cgi-bin/carddisp.pl?gene=BIRC2
CCNB1	Cyclin B1	Protein Coding	P14635	60	GC05P069167	5.23937654495239	https://www.genecards.org/cgi-bin/carddisp.pl?gene=CCNB1
CX3CL1	C-X3-C Motif Chemokine Ligand 1	Protein Coding	P78423	57	GC16P057372	5.23702430725098	https://www.genecards.org/cgi-bin/carddisp.pl?gene=CX3CL1
CCL15	C-C Motif Chemokine Ligand 15	Protein Coding	Q16663	40	GC17M035996	5.23690986633301	https://www.genecards.org/cgi-bin/carddisp.pl?gene=CCL15
GLI2	GLI Family Zinc Finger 2	Protein Coding	P10070	61	GC02P120735	5.23370170593262	https://www.genecards.org/cgi-bin/carddisp.pl?gene=GLI2
TF	Transferrin	Protein Coding	P02787	64	GC03P143239	5.23223495483398	https://www.genecards.org/cgi-bin/carddisp.pl?gene=TF
CHUK	Component Of Inhibitor Of Nuclear Factor Kappa B Kinase Complex	Protein Coding	O15111	63	GC10M100597	5.2294282913208	https://www.genecards.org/cgi-bin/carddisp.pl?gene=CHUK
ABCC1	ATP Binding Cassette Subfamily C Member 1 (ABCC1 Blood Group)	Protein Coding	P33527	61	GC16P015949	5.22667026519775	https://www.genecards.org/cgi-bin/carddisp.pl?gene=ABCC1
GZMB	Granzyme B	Protein Coding	P10144	60	GC14M024630	5.21883106231689	https://www.genecards.org/cgi-bin/carddisp.pl?gene=GZMB
MMP3	Matrix Metallopeptidase 3	Protein Coding	P08254	62	GC11M102835	5.21492671966553	https://www.genecards.org/cgi-bin/carddisp.pl?gene=MMP3
NPM1	Nucleophosmin 1	Protein Coding	P06748	63	GC05P171387	5.21180629730225	https://www.genecards.org/cgi-bin/carddisp.pl?gene=NPM1
RBX1	Ring-Box 1	Protein Coding	P62877	56	GC22P040951	5.20948314666748	https://www.genecards.org/cgi-bin/carddisp.pl?gene=RBX1
LEPR	Leptin Receptor	Protein Coding	P48357	62	GC01P078814	5.20437002182007	https://www.genecards.org/cgi-bin/carddisp.pl?gene=LEPR
SNAI2	Snail Family Transcriptional Repressor 2	Protein Coding	O43623	55	GC08M048917	5.20197582244873	https://www.genecards.org/cgi-bin/carddisp.pl?gene=SNAI2
VTN	Vitronectin	Protein Coding	P04004	57	GC17M096696	5.19423770904541	https://www.genecards.org/cgi-bin/carddisp.pl?gene=VTN
OS9	OS9 Endoplasmic Reticulum Lectin	Protein Coding	Q13438	52	GC12P057693	5.18146514892578	https://www.genecards.org/cgi-bin/carddisp.pl?gene=OS9
ARG2	Arginase 2	Protein Coding	P78540	59	GC14P067619	5.17917156219482	https://www.genecards.org/cgi-bin/carddisp.pl?gene=ARG2
TCF4	Transcription Factor 4	Protein Coding	P15884	60	GC18M055222	5.17259502410889	https://www.genecards.org/cgi-bin/carddisp.pl?gene=TCF4
CYP19A1	Cytochrome P450 Family 19 Subfamily A Member 1	Protein Coding	P11511	61	GC15M051208	5.15816736221313	https://www.genecards.org/cgi-bin/carddisp.pl?gene=CYP19A1
PIK3CD	Phosphatidylinositol-4,5-Bisphosphate 3-Kinase Catalytic Subunit Delta	Protein Coding	O00329	65	GC01P075262	5.15798950195313	https://www.genecards.org/cgi-bin/carddisp.pl?gene=PIK3CD
PFKFB3	6-Phosphofructo-2-Kinase/Fructose-2,6-Biphosphatase 3	Protein Coding	Q16875	55	GC10P006144	5.15610551834106	https://www.genecards.org/cgi-bin/carddisp.pl?gene=PFKFB3
CD34	CD34 Molecule	Protein Coding	P28906	58	GC01M207880	5.15152549743652	https://www.genecards.org/cgi-bin/carddisp.pl?gene=CD34
STMN1	Stathmin 1	Protein Coding	P16949	57	GC01M025884	5.15089750289917	https://www.genecards.org/cgi-bin/carddisp.pl?gene=STMN1
STAT5A	Signal Transducer And Activator Of Transcription 5A	Protein Coding	P42229	62	GC17P042287	5.14860153198242	https://www.genecards.org/cgi-bin/carddisp.pl?gene=STAT5A
LMNA	Lamin A/C	Protein Coding	P02545	63	GC01P156082	5.13924789428711	https://www.genecards.org/cgi-bin/carddisp.pl?gene=LMNA
NCOA3	Nuclear Receptor Coactivator 3	Protein Coding	Q9Y6Q9	60	GC20P047501	5.1368203163147	https://www.genecards.org/cgi-bin/carddisp.pl?gene=NCOA3
CEBPB	CCAAT Enhancer Binding Protein Beta	Protein Coding	P17676	58	GC20P050190	5.13653802871704	https://www.genecards.org/cgi-bin/carddisp.pl?gene=CEBPB
FBP1	Fructose-Bisphosphatase 1	Protein Coding	P09467	62	GC09M094603	5.13603973388672	https://www.genecards.org/cgi-bin/carddisp.pl?gene=FBP1
MDK	Midkine	Protein Coding	P21741	56	GC11P046380	5.12464332580566	https://www.genecards.org/cgi-bin/carddisp.pl?gene=MDK
G6PD	Glucose-6-Phosphate Dehydrogenase	Protein Coding	P11413	62	GC0XM154625	5.12422370910645	https://www.genecards.org/cgi-bin/carddisp.pl?gene=G6PD
TP73	Tumor Protein P73	Protein Coding	O15350	58	GC01P003652	5.12405490875244	https://www.genecards.org/cgi-bin/carddisp.pl?gene=TP73
RBPJ	Recombination Signal Binding Protein For Immunoglobulin Kappa J Region	Protein Coding	Q06330	59	GC04P026105	5.12348985671997	https://www.genecards.org/cgi-bin/carddisp.pl?gene=RBPJ
TLR7	Toll Like Receptor 7	Protein Coding	Q9NYK1	61	GC0XP012867	5.11788892745972	https://www.genecards.org/cgi-bin/carddisp.pl?gene=TLR7
CD151	CD151 Molecule (Raph Blood Group)	Protein Coding	P48509	55	GC11P020266	5.10952854156494	https://www.genecards.org/cgi-bin/carddisp.pl?gene=CD151
DLL4	Delta Like Canonical Notch Ligand 4	Protein Coding	Q9NR61	60	GC15P040929	5.10800457000732	https://www.genecards.org/cgi-bin/carddisp.pl?gene=DLL4
PVALB	Parvalbumin	Protein Coding	P20472	52	GC22M036800	5.10076904296875	https://www.genecards.org/cgi-bin/carddisp.pl?gene=PVALB
HMGB3	High Mobility Group Box 3	Protein Coding	O15347	54	GC0XP150980	5.09405565261841	https://www.genecards.org/cgi-bin/carddisp.pl?gene=HMGB3
CDH5	Cadherin 5	Protein Coding	P33151	60	GC16P066366	5.08855152130127	https://www.genecards.org/cgi-bin/carddisp.pl?gene=CDH5
CD24	CD24 Molecule	Protein Coding	P25063	47	GC06M106969	5.0826530456543	https://www.genecards.org/cgi-bin/carddisp.pl?gene=CD24
ALDOB	Aldolase, Fructose-Bisphosphate B	Protein Coding	P05062	59	GC09M101420	5.07139158248901	https://www.genecards.org/cgi-bin/carddisp.pl?gene=ALDOB
KISS1	KiSS-1 Metastasis Suppressor	Protein Coding	Q15726	53	GC01M204190	5.06494235992432	https://www.genecards.org/cgi-bin/carddisp.pl?gene=KISS1
CLU	Clusterin	Protein Coding	P10909	60	GC08M027596	5.06287384033203	https://www.genecards.org/cgi-bin/carddisp.pl?gene=CLU
MICA	MHC Class I Polypeptide-Related Sequence A	Protein Coding	Q29983	51	GC06P031399	5.05879259109497	https://www.genecards.org/cgi-bin/carddisp.pl?gene=MICA
MYH9	Myosin Heavy Chain 9	Protein Coding	P35579	60	GC22M036281	5.0557165145874	https://www.genecards.org/cgi-bin/carddisp.pl?gene=MYH9
SPINK1	Serine Peptidase Inhibitor Kazal Type 1	Protein Coding	P00995	54	GC05M147825	5.05470514297485	https://www.genecards.org/cgi-bin/carddisp.pl?gene=SPINK1
HUWE1	HECT, UBA And WWE Domain Containing E3 Ubiquitin Protein Ligase 1	Protein Coding	Q7Z6Z7	60	GC0XM053532	5.05467748641968	https://www.genecards.org/cgi-bin/carddisp.pl?gene=HUWE1
KLRK1	Killer Cell Lectin Like Receptor K1	Protein Coding	P26718	52	GC12M035797	5.05311965942383	https://www.genecards.org/cgi-bin/carddisp.pl?gene=KLRK1
PRKCA	Protein Kinase C Alpha	Protein Coding	P17252	64	GC17P066302	5.05236482620239	https://www.genecards.org/cgi-bin/carddisp.pl?gene=PRKCA
PTPN3	Protein Tyrosine Phosphatase Non-Receptor Type 3	Protein Coding	P26045	55	GC09M109375	5.04911518096924	https://www.genecards.org/cgi-bin/carddisp.pl?gene=PTPN3
P2RX7	Purinergic Receptor P2X 7	Protein Coding	Q99572	60	GC12P138914	5.04516887664795	https://www.genecards.org/cgi-bin/carddisp.pl?gene=P2RX7
CD38	CD38 Molecule	Protein Coding	P28907	59	GC04P030063	5.04281616210938	https://www.genecards.org/cgi-bin/carddisp.pl?gene=CD38
CTSB	Cathepsin B	Protein Coding	P07858	64	GC08M011842	5.03847122192383	https://www.genecards.org/cgi-bin/carddisp.pl?gene=CTSB
SOX9	SRY-Box Transcription Factor 9	Protein Coding	P48436	58	GC17P072121	5.03207540512085	https://www.genecards.org/cgi-bin/carddisp.pl?gene=SOX9
PDGFB	Platelet Derived Growth Factor Subunit B	Protein Coding	P01127	64	GC22M086976	5.03106880187988	https://www.genecards.org/cgi-bin/carddisp.pl?gene=PDGFB
CHD7	Chromodomain Helicase DNA Binding Protein 7	Protein Coding	Q9P2D1	57	GC08P060678	5.02870082855225	https://www.genecards.org/cgi-bin/carddisp.pl?gene=CHD7
CCL16	C-C Motif Chemokine Ligand 16	Protein Coding	O15467	46	GC17M035976	5.02539730072021	https://www.genecards.org/cgi-bin/carddisp.pl?gene=CCL16
HSP90AB1	Heat Shock Protein 90 Alpha Family Class B Member 1	Protein Coding	P08238	62	GC06P044246	5.02371025085449	https://www.genecards.org/cgi-bin/carddisp.pl?gene=HSP90AB1
SLC7A11	Solute Carrier Family 7 Member 11	Protein Coding	Q9UPY5	57	GC04M138164	5.01687145233154	https://www.genecards.org/cgi-bin/carddisp.pl?gene=SLC7A11
AURKB	Aurora Kinase B	Protein Coding	Q96GD4	65	GC17M096240	5.01637649536133	https://www.genecards.org/cgi-bin/carddisp.pl?gene=AURKB
KMT2C	Lysine Methyltransferase 2C	Protein Coding	Q8NEZ4	56	GC07M152134	5.01312255859375	https://www.genecards.org/cgi-bin/carddisp.pl?gene=KMT2C
PIK3CB	Phosphatidylinositol-4,5-Bisphosphate 3-Kinase Catalytic Subunit Beta	Protein Coding	P42338	61	GC03M138652	5.01232624053955	https://www.genecards.org/cgi-bin/carddisp.pl?gene=PIK3CB
CTSD	Cathepsin D	Protein Coding	P07339	65	GC11M001752	5.01088619232178	https://www.genecards.org/cgi-bin/carddisp.pl?gene=CTSD
ADAR	Adenosine Deaminase RNA Specific	Protein Coding	P55265	60	GC01M167413	4.99979209899902	https://www.genecards.org/cgi-bin/carddisp.pl?gene=ADAR
CAT	Catalase	Protein Coding	P04040	64	GC11P034460	4.99592924118042	https://www.genecards.org/cgi-bin/carddisp.pl?gene=CAT
RECQL4	RecQ Like Helicase 4	Protein Coding	O94761	54	GC08M147404	4.99561166763306	https://www.genecards.org/cgi-bin/carddisp.pl?gene=RECQL4
ANGPTL4	Angiopoietin Like 4	Protein Coding	Q9BY76	56	GC19P008363	4.98686838150024	https://www.genecards.org/cgi-bin/carddisp.pl?gene=ANGPTL4
NCOR2	Nuclear Receptor Corepressor 2	Protein Coding	Q9Y618	56	GC12M124324	4.98580884933472	https://www.genecards.org/cgi-bin/carddisp.pl?gene=NCOR2
PRKN	Parkin RBR E3 Ubiquitin Protein Ligase	Protein Coding	O60260	62	GC06M161348	4.9783353805542	https://www.genecards.org/cgi-bin/carddisp.pl?gene=PRKN
MGMT	O-6-Methylguanine-DNA Methyltransferase	Protein Coding	P16455	62	GC10P129467	4.97427654266357	https://www.genecards.org/cgi-bin/carddisp.pl?gene=MGMT
CGAS	Cyclic GMP-AMP Synthase	Protein Coding	Q8N884	48	GC06M107758	4.96958160400391	https://www.genecards.org/cgi-bin/carddisp.pl?gene=CGAS
EIF2AK2	Eukaryotic Translation Initiation Factor 2 Alpha Kinase 2	Protein Coding	P19525	62	GC02M037099	4.96806478500366	https://www.genecards.org/cgi-bin/carddisp.pl?gene=EIF2AK2
CD82	CD82 Molecule	Protein Coding	P27701	57	GC11P044564	4.96687650680542	https://www.genecards.org/cgi-bin/carddisp.pl?gene=CD82
CYLD	CYLD Lysine 63 Deubiquitinase	Protein Coding	Q9NQC7	61	GC16P050742	4.96635150909424	https://www.genecards.org/cgi-bin/carddisp.pl?gene=CYLD
FLNA	Filamin A	Protein Coding	P21333	62	GC0XM154348	4.96294116973877	https://www.genecards.org/cgi-bin/carddisp.pl?gene=FLNA
TFRC	Transferrin Receptor	Protein Coding	P02786	64	GC03M196703	4.95886754989624	https://www.genecards.org/cgi-bin/carddisp.pl?gene=TFRC
TXNIP	Thioredoxin Interacting Protein	Protein Coding	Q9H3M7	52	GC01M145992	4.9524974822998	https://www.genecards.org/cgi-bin/carddisp.pl?gene=TXNIP
CLDN1	Claudin 1	Protein Coding	O95832	59	GC03M190305	4.94951820373535	https://www.genecards.org/cgi-bin/carddisp.pl?gene=CLDN1
FGF7	Fibroblast Growth Factor 7	Protein Coding	P21781	57	GC15P049423	4.93156433105469	https://www.genecards.org/cgi-bin/carddisp.pl?gene=FGF7
CST3	Cystatin C	Protein Coding	P01034	56	GC20M024204	4.92567110061646	https://www.genecards.org/cgi-bin/carddisp.pl?gene=CST3
MSH2	MutS Homolog 2	Protein Coding	P43246	61	GC02P047403	4.91869449615479	https://www.genecards.org/cgi-bin/carddisp.pl?gene=MSH2
SLC9A1	Solute Carrier Family 9 Member A1	Protein Coding	P19634	63	GC01M034801	4.91814088821411	https://www.genecards.org/cgi-bin/carddisp.pl?gene=SLC9A1
DDX3X	DEAD-Box Helicase 3 X-Linked	Protein Coding	O00571	62	GC0XP041333	4.91743040084839	https://www.genecards.org/cgi-bin/carddisp.pl?gene=DDX3X
TUBB3	Tubulin Beta 3 Class III	Protein Coding	Q13509	63	GC16P122964	4.91139602661133	https://www.genecards.org/cgi-bin/carddisp.pl?gene=TUBB3
MTA1	Metastasis Associated 1	Protein Coding	Q13330	54	GC14P105419	4.90704345703125	https://www.genecards.org/cgi-bin/carddisp.pl?gene=MTA1
STC1	Stanniocalcin 1	Protein Coding	P52823	52	GC08M023841	4.90555953979492	https://www.genecards.org/cgi-bin/carddisp.pl?gene=STC1
ILK	Integrin Linked Kinase	Protein Coding	Q13418	58	GC11P020541	4.89584159851074	https://www.genecards.org/cgi-bin/carddisp.pl?gene=ILK
IL1RN	Interleukin 1 Receptor Antagonist	Protein Coding	P18510	62	GC02P154111	4.89029884338379	https://www.genecards.org/cgi-bin/carddisp.pl?gene=IL1RN
APOE	Apolipoprotein E	Protein Coding	P02649	62	GC19P152697	4.88191366195679	https://www.genecards.org/cgi-bin/carddisp.pl?gene=APOE
CTNND1	Catenin Delta 1	Protein Coding	O60716	58	GC11P059474	4.87846231460571	https://www.genecards.org/cgi-bin/carddisp.pl?gene=CTNND1
OGT	O-Linked N-Acetylglucosamine (GlcNAc) Transferase	Protein Coding	O15294	60	GC0XP072033	4.87553548812866	https://www.genecards.org/cgi-bin/carddisp.pl?gene=OGT
DIABLO	Diablo IAP-Binding Mitochondrial Protein	Protein Coding	Q9NR28	60	GC12M124699	4.87441158294678	https://www.genecards.org/cgi-bin/carddisp.pl?gene=DIABLO
CXCL5	C-X-C Motif Chemokine Ligand 5	Protein Coding	P42830	52	GC04M073995	4.87114477157593	https://www.genecards.org/cgi-bin/carddisp.pl?gene=CXCL5
EEF1A1	Eukaryotic Translation Elongation Factor 1 Alpha 1	Protein Coding	P68104	57	GC06M107761	4.86847972869873	https://www.genecards.org/cgi-bin/carddisp.pl?gene=EEF1A1
ADAM17	ADAM Metallopeptidase Domain 17	Protein Coding	P78536	64	GC02M009488	4.86664819717407	https://www.genecards.org/cgi-bin/carddisp.pl?gene=ADAM17
GSTP1	Glutathione S-Transferase Pi 1	Protein Coding	P09211	62	GC11P067583	4.85636901855469	https://www.genecards.org/cgi-bin/carddisp.pl?gene=GSTP1
DNAH8	Dynein Axonemal Heavy Chain 8	Protein Coding	Q96JB1	50	GC06P182037	4.85346221923828	https://www.genecards.org/cgi-bin/carddisp.pl?gene=DNAH8
ATF3	Activating Transcription Factor 3	Protein Coding	P18847	57	GC01P212565	4.84949779510498	https://www.genecards.org/cgi-bin/carddisp.pl?gene=ATF3
TNFRSF9	TNF Receptor Superfamily Member 9	Protein Coding	Q07011	57	GC01M007915	4.83976888656616	https://www.genecards.org/cgi-bin/carddisp.pl?gene=TNFRSF9
XDH	Xanthine Dehydrogenase	Protein Coding	P47989	60	GC02M031334	4.83530187606812	https://www.genecards.org/cgi-bin/carddisp.pl?gene=XDH
HSPA1A	Heat Shock Protein Family A (Hsp70) Member 1A	Protein Coding	P0DMV8	60	GC06P181910	4.83516597747803	https://www.genecards.org/cgi-bin/carddisp.pl?gene=HSPA1A
P4HB	Prolyl 4-Hydroxylase Subunit Beta	Protein Coding	P07237	62	GC17M081843	4.82885360717773	https://www.genecards.org/cgi-bin/carddisp.pl?gene=P4HB
CEACAM5	CEA Cell Adhesion Molecule 5	Protein Coding	P06731	56	GC19P152590	4.82851886749268	https://www.genecards.org/cgi-bin/carddisp.pl?gene=CEACAM5
GPI	Glucose-6-Phosphate Isomerase	Protein Coding	P06744	60	GC19P034359	4.82736968994141	https://www.genecards.org/cgi-bin/carddisp.pl?gene=GPI
GRN	Granulin Precursor	Protein Coding	P28799	61	GC17P044345	4.82491064071655	https://www.genecards.org/cgi-bin/carddisp.pl?gene=GRN
HGFAC	HGF Activator	Protein Coding	Q04756	55	GC04P029592	4.82472705841064	https://www.genecards.org/cgi-bin/carddisp.pl?gene=HGFAC
RORA	RAR Related Orphan Receptor A	Protein Coding	P35398	61	GC15M060488	4.82340431213379	https://www.genecards.org/cgi-bin/carddisp.pl?gene=RORA
SPINT1	Serine Peptidase Inhibitor, Kunitz Type 1	Protein Coding	O43278	52	GC15P040844	4.81726551055908	https://www.genecards.org/cgi-bin/carddisp.pl?gene=SPINT1
IL4R	Interleukin 4 Receptor	Protein Coding	P24394	60	GC16P120788	4.80898427963257	https://www.genecards.org/cgi-bin/carddisp.pl?gene=IL4R
CD40LG	CD40 Ligand	Protein Coding	P29965	62	GC0XP136649	4.80821084976196	https://www.genecards.org/cgi-bin/carddisp.pl?gene=CD40LG
CSE1L	Chromosome Segregation 1 Like	Protein Coding	P55060	53	GC20P049046	4.80700635910034	https://www.genecards.org/cgi-bin/carddisp.pl?gene=CSE1L
BCR	BCR Activator Of RhoGEF And GTPase	Protein Coding	P11274	65	GC22P023179	4.80230903625488	https://www.genecards.org/cgi-bin/carddisp.pl?gene=BCR
CHI3L1	Chitinase 3 Like 1	Protein Coding	P36222	59	GC01M203148	4.80078601837158	https://www.genecards.org/cgi-bin/carddisp.pl?gene=CHI3L1
ACKR3	Atypical Chemokine Receptor 3	Protein Coding	P25106	52	GC02P236537	4.79842758178711	https://www.genecards.org/cgi-bin/carddisp.pl?gene=ACKR3
ITGB6	Integrin Subunit Beta 6	Protein Coding	P18564	61	GC02M160099	4.79760646820068	https://www.genecards.org/cgi-bin/carddisp.pl?gene=ITGB6
TREM2	Triggering Receptor Expressed On Myeloid Cells 2	Protein Coding	Q9NZC2	57	GC06M106680	4.79725456237793	https://www.genecards.org/cgi-bin/carddisp.pl?gene=TREM2
S100A9	S100 Calcium Binding Protein A9	Protein Coding	P06702	56	GC01P153357	4.79286289215088	https://www.genecards.org/cgi-bin/carddisp.pl?gene=S100A9
PIK3R2	Phosphoinositide-3-Kinase Regulatory Subunit 2	Protein Coding	O00459	62	GC19P018153	4.78784799575806	https://www.genecards.org/cgi-bin/carddisp.pl?gene=PIK3R2
TFAP2A	Transcription Factor AP-2 Alpha	Protein Coding	P05549	60	GC06M010393	4.7779541015625	https://www.genecards.org/cgi-bin/carddisp.pl?gene=TFAP2A
SLC25A13	Solute Carrier Family 25 Member 13	Protein Coding	Q9UJS0	58	GC07M096120	4.77047729492188	https://www.genecards.org/cgi-bin/carddisp.pl?gene=SLC25A13
KRT8	Keratin 8	Protein Coding	P05787	60	GC12M052897	4.76245737075806	https://www.genecards.org/cgi-bin/carddisp.pl?gene=KRT8
TCF7L2	Transcription Factor 7 Like 2	Protein Coding	Q9NQB0	59	GC10P112950	4.76214790344238	https://www.genecards.org/cgi-bin/carddisp.pl?gene=TCF7L2
TNFRSF1B	TNF Receptor Superfamily Member 1B	Protein Coding	P20333	61	GC01P075466	4.76120853424072	https://www.genecards.org/cgi-bin/carddisp.pl?gene=TNFRSF1B
ROBO1	Roundabout Guidance Receptor 1	Protein Coding	Q9Y6N7	57	GC03M078597	4.7597188949585	https://www.genecards.org/cgi-bin/carddisp.pl?gene=ROBO1
HK1	Hexokinase 1	Protein Coding	P19367	63	GC10P069269	4.75838947296143	https://www.genecards.org/cgi-bin/carddisp.pl?gene=HK1
RTN4	Reticulon 4	Protein Coding	Q9NQC3	57	GC02M054934	4.75638628005981	https://www.genecards.org/cgi-bin/carddisp.pl?gene=RTN4
VEGFB	Vascular Endothelial Growth Factor B	Protein Coding	P49765	56	GC11P064234	4.75062274932861	https://www.genecards.org/cgi-bin/carddisp.pl?gene=VEGFB
G6PC1	Glucose-6-Phosphatase Catalytic Subunit 1	Protein Coding	P35575	56	GC17P156244	4.74154424667358	https://www.genecards.org/cgi-bin/carddisp.pl?gene=G6PC1
HSP90B1	Heat Shock Protein 90 Beta Family Member 1	Protein Coding	P14625	60	GC12P103930	4.73997211456299	https://www.genecards.org/cgi-bin/carddisp.pl?gene=HSP90B1
TNFRSF10A	TNF Receptor Superfamily Member 10a	Protein Coding	O00220	57	GC08M023190	4.73885726928711	https://www.genecards.org/cgi-bin/carddisp.pl?gene=TNFRSF10A
LOX	Lysyl Oxidase	Protein Coding	P28300	60	GC05M122063	4.73524904251099	https://www.genecards.org/cgi-bin/carddisp.pl?gene=LOX
FOSL1	FOS Like 1, AP-1 Transcription Factor Subunit	Protein Coding	P15407	57	GC11M139805	4.71833896636963	https://www.genecards.org/cgi-bin/carddisp.pl?gene=FOSL1
ATF4	Activating Transcription Factor 4	Protein Coding	P18848	60	GC22P039519	4.71614551544189	https://www.genecards.org/cgi-bin/carddisp.pl?gene=ATF4
CD9	CD9 Molecule	Protein Coding	P21926	57	GC12P074024	4.71472358703613	https://www.genecards.org/cgi-bin/carddisp.pl?gene=CD9
TUBB	Tubulin Beta Class I	Protein Coding	P07437	62	GC06P181873	4.71044158935547	https://www.genecards.org/cgi-bin/carddisp.pl?gene=TUBB
PPARD	Peroxisome Proliferator Activated Receptor Delta	Protein Coding	Q03181	59	GC06P182001	4.70424461364746	https://www.genecards.org/cgi-bin/carddisp.pl?gene=PPARD
NFKB2	Nuclear Factor Kappa B Subunit 2	Protein Coding	Q00653	65	GC10P102394	4.70251560211182	https://www.genecards.org/cgi-bin/carddisp.pl?gene=NFKB2
DDR1	Discoidin Domain Receptor Tyrosine Kinase 1	Protein Coding	Q08345	58	GC06P181876	4.70151710510254	https://www.genecards.org/cgi-bin/carddisp.pl?gene=DDR1
PDGFA	Platelet Derived Growth Factor Subunit A	Protein Coding	P04085	57	GC07M000497	4.68840980529785	https://www.genecards.org/cgi-bin/carddisp.pl?gene=PDGFA
WNT1	Wnt Family Member 1	Protein Coding	P04628	60	GC12P075041	4.68796920776367	https://www.genecards.org/cgi-bin/carddisp.pl?gene=WNT1
CRBN	Cereblon	Protein Coding	Q96SW2	58	GC03M003144	4.68774652481079	https://www.genecards.org/cgi-bin/carddisp.pl?gene=CRBN
ITGA6	Integrin Subunit Alpha 6	Protein Coding	P23229	62	GC02P172244	4.68286991119385	https://www.genecards.org/cgi-bin/carddisp.pl?gene=ITGA6
GPER1	G Protein-Coupled Estrogen Receptor 1	Protein Coding	Q99527	53	GC07P018825	4.67509412765503	https://www.genecards.org/cgi-bin/carddisp.pl?gene=GPER1
FABP1	Fatty Acid Binding Protein 1	Protein Coding	P07148	55	GC02M088122	4.66959524154663	https://www.genecards.org/cgi-bin/carddisp.pl?gene=FABP1
SPTAN1	Spectrin Alpha, Non-Erythrocytic 1	Protein Coding	Q13813	61	GC09P128552	4.66958522796631	https://www.genecards.org/cgi-bin/carddisp.pl?gene=SPTAN1
CTTN	Cortactin	Protein Coding	Q14247	57	GC11P070398	4.66542387008667	https://www.genecards.org/cgi-bin/carddisp.pl?gene=CTTN
SLCO1B1	Solute Carrier Organic Anion Transporter Family Member 1B1	Protein Coding	Q9Y6L6	59	GC12P074424	4.66265916824341	https://www.genecards.org/cgi-bin/carddisp.pl?gene=SLCO1B1
CSNK2A1	Casein Kinase 2 Alpha 1	Protein Coding	P68400	63	GC20M000472	4.65813064575195	https://www.genecards.org/cgi-bin/carddisp.pl?gene=CSNK2A1
SYP	Synaptophysin	Protein Coding	P08247	59	GC0XM049187	4.65732526779175	https://www.genecards.org/cgi-bin/carddisp.pl?gene=SYP
CDKN1C	Cyclin Dependent Kinase Inhibitor 1C	Protein Coding	P49918	58	GC11M015146	4.64481258392334	https://www.genecards.org/cgi-bin/carddisp.pl?gene=CDKN1C
CDC42	Cell Division Cycle 42	Protein Coding	P60953	63	GC01P022052	4.64225482940674	https://www.genecards.org/cgi-bin/carddisp.pl?gene=CDC42
ATP1A1	ATPase Na+/K+ Transporting Subunit Alpha 1	Protein Coding	P05023	62	GC01P116372	4.63982582092285	https://www.genecards.org/cgi-bin/carddisp.pl?gene=ATP1A1
CSF3	Colony Stimulating Factor 3	Protein Coding	P09919	55	GC17P040015	4.63758516311646	https://www.genecards.org/cgi-bin/carddisp.pl?gene=CSF3
IL7	Interleukin 7	Protein Coding	P13232	55	GC08M078689	4.63692378997803	https://www.genecards.org/cgi-bin/carddisp.pl?gene=IL7
PPARA	Peroxisome Proliferator Activated Receptor Alpha	Protein Coding	Q07869	57	GC22P046150	4.63574504852295	https://www.genecards.org/cgi-bin/carddisp.pl?gene=PPARA
CD68	CD68 Molecule	Protein Coding	P34810	52	GC17P007579	4.63149356842041	https://www.genecards.org/cgi-bin/carddisp.pl?gene=CD68
NAMPT	Nicotinamide Phosphoribosyltransferase	Protein Coding	P43490	60	GC07M106248	4.6305046081543	https://www.genecards.org/cgi-bin/carddisp.pl?gene=NAMPT
HBEGF	Heparin Binding EGF Like Growth Factor	Protein Coding	Q99075	57	GC05M140332	4.62328433990479	https://www.genecards.org/cgi-bin/carddisp.pl?gene=HBEGF
NOTCH2	Notch Receptor 2	Protein Coding	Q04721	65	GC01M119911	4.61682319641113	https://www.genecards.org/cgi-bin/carddisp.pl?gene=NOTCH2
TREM1	Triggering Receptor Expressed On Myeloid Cells 1	Protein Coding	Q9NP99	55	GC06M041267	4.61650705337524	https://www.genecards.org/cgi-bin/carddisp.pl?gene=TREM1
GATA3	GATA Binding Protein 3	Protein Coding	P23771	63	GC10P008045	4.61220741271973	https://www.genecards.org/cgi-bin/carddisp.pl?gene=GATA3
ERCC1	ERCC Excision Repair 1, Endonuclease Non-Catalytic Subunit	Protein Coding	P07992	59	GC19M108885	4.61121416091919	https://www.genecards.org/cgi-bin/carddisp.pl?gene=ERCC1
CXCL2	C-X-C Motif Chemokine Ligand 2	Protein Coding	P19875	54	GC04M074097	4.61094856262207	https://www.genecards.org/cgi-bin/carddisp.pl?gene=CXCL2
PGF	Placental Growth Factor	Protein Coding	P49763	56	GC14M074941	4.60931539535522	https://www.genecards.org/cgi-bin/carddisp.pl?gene=PGF
AMACR	Alpha-Methylacyl-CoA Racemase	Protein Coding	Q9UHK6	58	GC05M033986	4.60191774368286	https://www.genecards.org/cgi-bin/carddisp.pl?gene=AMACR
PLA2G6	Phospholipase A2 Group VI	Protein Coding	O60733	61	GC22M087757	4.59814834594727	https://www.genecards.org/cgi-bin/carddisp.pl?gene=PLA2G6
CXCL13	C-X-C Motif Chemokine Ligand 13	Protein Coding	O43927	53	GC04P077511	4.59486436843872	https://www.genecards.org/cgi-bin/carddisp.pl?gene=CXCL13
KHSRP	KH-Type Splicing Regulatory Protein	Protein Coding	Q92945	54	GC19M006413	4.59478378295898	https://www.genecards.org/cgi-bin/carddisp.pl?gene=KHSRP
MME	Membrane Metalloendopeptidase	Protein Coding	P08473	62	GC03P155024	4.59012842178345	https://www.genecards.org/cgi-bin/carddisp.pl?gene=MME
UBD	Ubiquitin D	Protein Coding	O15205	50	GC06M106351	4.57888793945313	https://www.genecards.org/cgi-bin/carddisp.pl?gene=UBD
PGR	Progesterone Receptor	Protein Coding	P06401	62	GC11M140371	4.57380056381226	https://www.genecards.org/cgi-bin/carddisp.pl?gene=PGR
HDAC6	Histone Deacetylase 6	Protein Coding	Q9UBN7	66	GC0XP048801	4.57266998291016	https://www.genecards.org/cgi-bin/carddisp.pl?gene=HDAC6
RIPK1	Receptor Interacting Serine/Threonine Kinase 1	Protein Coding	Q13546	64	GC06P009353	4.56189918518066	https://www.genecards.org/cgi-bin/carddisp.pl?gene=RIPK1
BAD	BCL2 Associated Agonist Of Cell Death	Protein Coding	Q92934	57	GC11M139722	4.56020879745483	https://www.genecards.org/cgi-bin/carddisp.pl?gene=BAD
BUB1	BUB1 Mitotic Checkpoint Serine/Threonine Kinase	Protein Coding	O43683	61	GC02M110637	4.54953861236572	https://www.genecards.org/cgi-bin/carddisp.pl?gene=BUB1
ALOX5	Arachidonate 5-Lipoxygenase	Protein Coding	P09917	62	GC10P045374	4.54718112945557	https://www.genecards.org/cgi-bin/carddisp.pl?gene=ALOX5
TOP2A	DNA Topoisomerase II Alpha	Protein Coding	P11388	63	GC17M040388	4.54611682891846	https://www.genecards.org/cgi-bin/carddisp.pl?gene=TOP2A
HNRNPA2B1	Heterogeneous Nuclear Ribonucleoprotein A2/B1	Protein Coding	P22626	60	GC07M026174	4.5456428527832	https://www.genecards.org/cgi-bin/carddisp.pl?gene=HNRNPA2B1
SPTBN1	Spectrin Beta, Non-Erythrocytic 1	Protein Coding	Q01082	57	GC02P054456	4.54444932937622	https://www.genecards.org/cgi-bin/carddisp.pl?gene=SPTBN1
XRCC6	X-Ray Repair Cross Complementing 6	Protein Coding	P12956	58	GC22P092280	4.53739261627197	https://www.genecards.org/cgi-bin/carddisp.pl?gene=XRCC6
PAK1	P21 (RAC1) Activated Kinase 1	Protein Coding	Q13153	64	GC11M140142	4.52285957336426	https://www.genecards.org/cgi-bin/carddisp.pl?gene=PAK1
MAP3K1	Mitogen-Activated Protein Kinase Kinase Kinase 1	Protein Coding	Q13233	63	GC05P056815	4.51885557174683	https://www.genecards.org/cgi-bin/carddisp.pl?gene=MAP3K1
H1-4	H1.4 Linker Histone, Cluster Member	Protein Coding	P10412	54	GC06P184717	4.51333093643188	https://www.genecards.org/cgi-bin/carddisp.pl?gene=H1-4
ANPEP	Alanyl Aminopeptidase, Membrane	Protein Coding	P15144	62	GC15M089784	4.50932693481445	https://www.genecards.org/cgi-bin/carddisp.pl?gene=ANPEP
TIAM1	TIAM Rac1 Associated GEF 1	Protein Coding	Q13009	58	GC21M031118	4.50808143615723	https://www.genecards.org/cgi-bin/carddisp.pl?gene=TIAM1
VTCN1	V-Set Domain Containing T Cell Activation Inhibitor 1	Protein Coding	Q7Z7D3	53	GC01M117143	4.50741004943848	https://www.genecards.org/cgi-bin/carddisp.pl?gene=VTCN1
VDAC1	Voltage Dependent Anion Channel 1	Protein Coding	P21796	59	GC05M133975	4.49748229980469	https://www.genecards.org/cgi-bin/carddisp.pl?gene=VDAC1
BMP7	Bone Morphogenetic Protein 7	Protein Coding	P18075	60	GC20M057168	4.48637104034424	https://www.genecards.org/cgi-bin/carddisp.pl?gene=BMP7
FTO	FTO Alpha-Ketoglutarate Dependent Dioxygenase	Protein Coding	Q9C0B1	59	GC16P121535	4.48350095748901	https://www.genecards.org/cgi-bin/carddisp.pl?gene=FTO
PRDX4	Peroxiredoxin 4	Protein Coding	Q13162	53	GC0XP023665	4.48048877716064	https://www.genecards.org/cgi-bin/carddisp.pl?gene=PRDX4
PTX3	Pentraxin 3	Protein Coding	P26022	55	GC03P157436	4.47949123382568	https://www.genecards.org/cgi-bin/carddisp.pl?gene=PTX3
TGFBR1	Transforming Growth Factor Beta Receptor 1	Protein Coding	P36897	67	GC09P107186	4.47493171691895	https://www.genecards.org/cgi-bin/carddisp.pl?gene=TGFBR1
CEACAM1	CEA Cell Adhesion Molecule 1	Protein Coding	P13688	57	GC19M042507	4.46543121337891	https://www.genecards.org/cgi-bin/carddisp.pl?gene=CEACAM1
FMR1	Fragile X Messenger Ribonucleoprotein 1	Protein Coding	Q06787	57	GC0XP148000	4.45960855484009	https://www.genecards.org/cgi-bin/carddisp.pl?gene=FMR1
SLC3A2	Solute Carrier Family 3 Member 2	Protein Coding	P08195	56	GC11P062856	4.45316410064697	https://www.genecards.org/cgi-bin/carddisp.pl?gene=SLC3A2
TPX2	TPX2 Microtubule Nucleation Factor	Protein Coding	Q9ULW0	54	GC20P031739	4.4521541595459	https://www.genecards.org/cgi-bin/carddisp.pl?gene=TPX2
SDHC	Succinate Dehydrogenase Complex Subunit C	Protein Coding	Q99643	55	GC01P161314	4.44892501831055	https://www.genecards.org/cgi-bin/carddisp.pl?gene=SDHC
IL32	Interleukin 32	Protein Coding	P24001	50	GC16P120203	4.42883348464966	https://www.genecards.org/cgi-bin/carddisp.pl?gene=IL32
LONP1	Lon Peptidase 1, Mitochondrial	Protein Coding	P36776	59	GC19M005691	4.4248571395874	https://www.genecards.org/cgi-bin/carddisp.pl?gene=LONP1
IGFBP1	Insulin Like Growth Factor Binding Protein 1	Protein Coding	P08833	55	GC07P051058	4.42435836791992	https://www.genecards.org/cgi-bin/carddisp.pl?gene=IGFBP1
ATF6	Activating Transcription Factor 6	Protein Coding	P18850	61	GC01P161766	4.42335176467896	https://www.genecards.org/cgi-bin/carddisp.pl?gene=ATF6
ERF	ETS2 Repressor Factor	Protein Coding	P50548	52	GC19M042247	4.42331981658936	https://www.genecards.org/cgi-bin/carddisp.pl?gene=ERF
VWF	Von Willebrand Factor	Protein Coding	P04275	61	GC12M035631	4.40659427642822	https://www.genecards.org/cgi-bin/carddisp.pl?gene=VWF
ASIC1	Acid Sensing Ion Channel Subunit 1	Protein Coding	P78348	57	GC12P050057	4.40076923370361	https://www.genecards.org/cgi-bin/carddisp.pl?gene=ASIC1
NTS	Neurotensin	Protein Coding	P30990	53	GC12P085876	4.39352035522461	https://www.genecards.org/cgi-bin/carddisp.pl?gene=NTS
EIF4EBP1	Eukaryotic Translation Initiation Factor 4E Binding Protein 1	Protein Coding	Q13541	59	GC08P044783	4.3926887512207	https://www.genecards.org/cgi-bin/carddisp.pl?gene=EIF4EBP1
PRPF8	Pre-MRNA Processing Factor 8	Protein Coding	Q6P2Q9	54	GC17M001650	4.39146518707275	https://www.genecards.org/cgi-bin/carddisp.pl?gene=PRPF8
HNRNPL	Heterogeneous Nuclear Ribonucleoprotein L	Protein Coding	P14866	52	GC19M038836	4.38786268234253	https://www.genecards.org/cgi-bin/carddisp.pl?gene=HNRNPL
PHGDH	Phosphoglycerate Dehydrogenase	Protein Coding	O43175	62	GC01P119724	4.38754367828369	https://www.genecards.org/cgi-bin/carddisp.pl?gene=PHGDH
TGM2	Transglutaminase 2	Protein Coding	P21980	60	GC20M038127	4.3807544708252	https://www.genecards.org/cgi-bin/carddisp.pl?gene=TGM2
PTBP1	Polypyrimidine Tract Binding Protein 1	Protein Coding	P26599	55	GC19P000797	4.37819576263428	https://www.genecards.org/cgi-bin/carddisp.pl?gene=PTBP1
USP9X	Ubiquitin Specific Peptidase 9 X-Linked	Protein Coding	Q93008	61	GC0XP041085	4.3771505355835	https://www.genecards.org/cgi-bin/carddisp.pl?gene=USP9X
LTA	Lymphotoxin Alpha	Protein Coding	P01374	55	GC06P181891	4.37654304504395	https://www.genecards.org/cgi-bin/carddisp.pl?gene=LTA
KRT1	Keratin 1	Protein Coding	P04264	60	GC12M052674	4.37552165985107	https://www.genecards.org/cgi-bin/carddisp.pl?gene=KRT1
COL1A1	Collagen Type I Alpha 1 Chain	Protein Coding	P02452	62	GC17M097561	4.37427234649658	https://www.genecards.org/cgi-bin/carddisp.pl?gene=COL1A1
ACE2	Angiotensin Converting Enzyme 2	Protein Coding	Q9BYF1	62	GC0XM015494	4.37277984619141	https://www.genecards.org/cgi-bin/carddisp.pl?gene=ACE2
PFKFB4	6-Phosphofructo-2-Kinase/Fructose-2,6-Biphosphatase 4	Protein Coding	Q16877	54	GC03M048517	4.37247323989868	https://www.genecards.org/cgi-bin/carddisp.pl?gene=PFKFB4
CHEK1	Checkpoint Kinase 1	Protein Coding	O14757	65	GC11P125625	4.36517763137817	https://www.genecards.org/cgi-bin/carddisp.pl?gene=CHEK1
IFNA2	Interferon Alpha 2	Protein Coding	P01563	56	GC09M021384	4.36240291595459	https://www.genecards.org/cgi-bin/carddisp.pl?gene=IFNA2
IFNB1	Interferon Beta 1	Protein Coding	P01574	55	GC09M021077	4.36164236068726	https://www.genecards.org/cgi-bin/carddisp.pl?gene=IFNB1
MVP	Major Vault Protein	Protein Coding	Q14764	52	GC16P120991	4.3601713180542	https://www.genecards.org/cgi-bin/carddisp.pl?gene=MVP
TNC	Tenascin C	Protein Coding	P24821	62	GC09M115019	4.35876560211182	https://www.genecards.org/cgi-bin/carddisp.pl?gene=TNC
TNFRSF14	TNF Receptor Superfamily Member 14	Protein Coding	Q92956	57	GC01P074985	4.35682106018066	https://www.genecards.org/cgi-bin/carddisp.pl?gene=TNFRSF14
YTHDF2	YTH N6-Methyladenosine RNA Binding Protein F2	Protein Coding	Q9Y5A9	49	GC01P076563	4.35081434249878	https://www.genecards.org/cgi-bin/carddisp.pl?gene=YTHDF2
ENPP2	Ectonucleotide Pyrophosphatase/Phosphodiesterase 2	Protein Coding	Q13822	58	GC08M119556	4.35036897659302	https://www.genecards.org/cgi-bin/carddisp.pl?gene=ENPP2
CD46	CD46 Molecule	Protein Coding	P15529	61	GC01P207752	4.34865570068359	https://www.genecards.org/cgi-bin/carddisp.pl?gene=CD46
HIC1	HIC ZBTB Transcriptional Repressor 1	Protein Coding	Q14526	53	GC17P002054	4.34345817565918	https://www.genecards.org/cgi-bin/carddisp.pl?gene=HIC1
EEF1A2	Eukaryotic Translation Elongation Factor 1 Alpha 2	Protein Coding	Q05639	60	GC20M063488	4.33505964279175	https://www.genecards.org/cgi-bin/carddisp.pl?gene=EEF1A2
NES	Nestin	Protein Coding	P48681	52	GC01M156668	4.33321666717529	https://www.genecards.org/cgi-bin/carddisp.pl?gene=NES
CYP1A2	Cytochrome P450 Family 1 Subfamily A Member 2	Protein Coding	P05177	58	GC15P074748	4.33146286010742	https://www.genecards.org/cgi-bin/carddisp.pl?gene=CYP1A2
CD74	CD74 Molecule	Protein Coding	P04233	58	GC05M150378	4.33085203170776	https://www.genecards.org/cgi-bin/carddisp.pl?gene=CD74
KCNMA1	Potassium Calcium-Activated Channel Subfamily M Alpha 1	Protein Coding	Q12791	61	GC10M076869	4.32601451873779	https://www.genecards.org/cgi-bin/carddisp.pl?gene=KCNMA1
TAFAZZIN	Tafazzin, Phospholipid-Lysophospholipid Transacylase	Protein Coding	Q16635	54	GC0XP155189	4.32390403747559	https://www.genecards.org/cgi-bin/carddisp.pl?gene=TAFAZZIN
PRKAA1	Protein Kinase AMP-Activated Catalytic Subunit Alpha 1	Protein Coding	Q13131	59	GC05M040759	4.32229423522949	https://www.genecards.org/cgi-bin/carddisp.pl?gene=PRKAA1
SERPINA1	Serpin Family A Member 1	Protein Coding	P01009	62	GC14M094376	4.31974506378174	https://www.genecards.org/cgi-bin/carddisp.pl?gene=SERPINA1
TNFRSF10B	TNF Receptor Superfamily Member 10b	Protein Coding	O14763	62	GC08M023006	4.31457233428955	https://www.genecards.org/cgi-bin/carddisp.pl?gene=TNFRSF10B
CCL21	C-C Motif Chemokine Ligand 21	Protein Coding	O00585	54	GC09M034709	4.31273031234741	https://www.genecards.org/cgi-bin/carddisp.pl?gene=CCL21
FOXA2	Forkhead Box A2	Protein Coding	Q9Y261	60	GC20M022581	4.31098413467407	https://www.genecards.org/cgi-bin/carddisp.pl?gene=FOXA2
BHLHE40	Basic Helix-Loop-Helix Family Member E40	Protein Coding	O14503	54	GC03P005067	4.30762815475464	https://www.genecards.org/cgi-bin/carddisp.pl?gene=BHLHE40
PCK1	Phosphoenolpyruvate Carboxykinase 1	Protein Coding	P35558	60	GC20P057561	4.3014554977417	https://www.genecards.org/cgi-bin/carddisp.pl?gene=PCK1
ELOC	Elongin C	Protein Coding	Q15369	54	GC08M073939	4.29769992828369	https://www.genecards.org/cgi-bin/carddisp.pl?gene=ELOC
HLA-A	Major Histocompatibility Complex, Class I, A	Protein Coding	P04439	59	GC06P181854	4.29471588134766	https://www.genecards.org/cgi-bin/carddisp.pl?gene=HLA-A
GEMIN4	Gem Nuclear Organelle Associated Protein 4	Protein Coding	P57678	51	GC17M000744	4.29418706893921	https://www.genecards.org/cgi-bin/carddisp.pl?gene=GEMIN4
CXCR1	C-X-C Motif Chemokine Receptor 1	Protein Coding	P25024	57	GC02M218162	4.29163646697998	https://www.genecards.org/cgi-bin/carddisp.pl?gene=CXCR1
IRAK4	Interleukin 1 Receptor Associated Kinase 4	Protein Coding	Q9NWZ3	62	GC12P043758	4.29026079177856	https://www.genecards.org/cgi-bin/carddisp.pl?gene=IRAK4
PABPC1	Poly(A) Binding Protein Cytoplasmic 1	Protein Coding	P11940	55	GC08M100685	4.28804540634155	https://www.genecards.org/cgi-bin/carddisp.pl?gene=PABPC1
CHKA	Choline Kinase Alpha	Protein Coding	P35790	57	GC11M068052	4.28803968429565	https://www.genecards.org/cgi-bin/carddisp.pl?gene=CHKA
TRAF5	TNF Receptor Associated Factor 5	Protein Coding	O00463	54	GC01P211326	4.28712463378906	https://www.genecards.org/cgi-bin/carddisp.pl?gene=TRAF5
KEAP1	Kelch Like ECH Associated Protein 1	Protein Coding	Q14145	61	GC19M010486	4.28586673736572	https://www.genecards.org/cgi-bin/carddisp.pl?gene=KEAP1
EFNB2	Ephrin B2	Protein Coding	P52799	58	GC13M106489	4.28407955169678	https://www.genecards.org/cgi-bin/carddisp.pl?gene=EFNB2
CXCL14	C-X-C Motif Chemokine Ligand 14	Protein Coding	O95715	48	GC05M135617	4.28037929534912	https://www.genecards.org/cgi-bin/carddisp.pl?gene=CXCL14
SERPINB5	Serpin Family B Member 5	Protein Coding	P36952	55	GC18P063476	4.27639102935791	https://www.genecards.org/cgi-bin/carddisp.pl?gene=SERPINB5
NONO	Non-POU Domain Containing Octamer Binding	Protein Coding	Q15233	58	GC0XP072017	4.27532720565796	https://www.genecards.org/cgi-bin/carddisp.pl?gene=NONO
ELOB	Elongin B	Protein Coding	Q15370	51	GC16M049906	4.26998710632324	https://www.genecards.org/cgi-bin/carddisp.pl?gene=ELOB
SMAD7	SMAD Family Member 7	Protein Coding	O15105	57	GC18M048919	4.26780605316162	https://www.genecards.org/cgi-bin/carddisp.pl?gene=SMAD7
PDPN	Podoplanin	Protein Coding	Q86YL7	54	GC01P013583	4.26079511642456	https://www.genecards.org/cgi-bin/carddisp.pl?gene=PDPN
JUND	JunD Proto-Oncogene, AP-1 Transcription Factor Subunit	Protein Coding	P17535	54	GC19M018279	4.2580099105835	https://www.genecards.org/cgi-bin/carddisp.pl?gene=JUND
PDHA1	Pyruvate Dehydrogenase E1 Subunit Alpha 1	Protein Coding	P08559	60	GC0XP019343	4.25749683380127	https://www.genecards.org/cgi-bin/carddisp.pl?gene=PDHA1
CD163	CD163 Molecule	Protein Coding	Q86VB7	58	GC12M035717	4.25662565231323	https://www.genecards.org/cgi-bin/carddisp.pl?gene=CD163
BAG3	BAG Cochaperone 3	Protein Coding	O95817	55	GC10P119651	4.25512552261353	https://www.genecards.org/cgi-bin/carddisp.pl?gene=BAG3
HNRNPC	Heterogeneous Nuclear Ribonucleoprotein C	Protein Coding	P07910	55	GC14M028709	4.25504875183105	https://www.genecards.org/cgi-bin/carddisp.pl?gene=HNRNPC
CD63	CD63 Molecule	Protein Coding	P08962	56	GC12M060362	4.25025749206543	https://www.genecards.org/cgi-bin/carddisp.pl?gene=CD63
APP	Amyloid Beta Precursor Protein	Protein Coding	P05067	63	GC21M025880	4.24999475479126	https://www.genecards.org/cgi-bin/carddisp.pl?gene=APP
PRL	Prolactin	Protein Coding	P01236	56	GC06M022287	4.24786949157715	https://www.genecards.org/cgi-bin/carddisp.pl?gene=PRL
CYP1A1	Cytochrome P450 Family 1 Subfamily A Member 1	Protein Coding	P04798	60	GC15M074719	4.24738597869873	https://www.genecards.org/cgi-bin/carddisp.pl?gene=CYP1A1
FLI1	Fli-1 Proto-Oncogene, ETS Transcription Factor	Protein Coding	Q01543	60	GC11P128686	4.24221992492676	https://www.genecards.org/cgi-bin/carddisp.pl?gene=FLI1
SLC25A10	Solute Carrier Family 25 Member 10	Protein Coding	Q9UBX3	57	GC17P081712	4.24209022521973	https://www.genecards.org/cgi-bin/carddisp.pl?gene=SLC25A10
RPS6	Ribosomal Protein S6	Protein Coding	P62753	57	GC09M019375	4.23439836502075	https://www.genecards.org/cgi-bin/carddisp.pl?gene=RPS6
NANOG	Nanog Homeobox	Protein Coding	Q9H9S0	50	GC12P007787	4.23069477081299	https://www.genecards.org/cgi-bin/carddisp.pl?gene=NANOG
MAX	MYC Associated Factor X	Protein Coding	P61244	59	GC14M065425	4.22940587997437	https://www.genecards.org/cgi-bin/carddisp.pl?gene=MAX
CA2	Carbonic Anhydrase 2	Protein Coding	P00918	64	GC08P085463	4.22766399383545	https://www.genecards.org/cgi-bin/carddisp.pl?gene=CA2
ARID2	AT-Rich Interaction Domain 2	Protein Coding	Q68CP9	52	GC12P045729	4.22402000427246	https://www.genecards.org/cgi-bin/carddisp.pl?gene=ARID2
CP	Ceruloplasmin	Protein Coding	P00450	62	GC03M149162	4.22210311889648	https://www.genecards.org/cgi-bin/carddisp.pl?gene=CP
FNDC3B	Fibronectin Type III Domain Containing 3B	Protein Coding	Q53EP0	46	GC03P172039	4.22069883346558	https://www.genecards.org/cgi-bin/carddisp.pl?gene=FNDC3B
FOXC1	Forkhead Box C1	Protein Coding	Q12948	55	GC06P002084	4.21940803527832	https://www.genecards.org/cgi-bin/carddisp.pl?gene=FOXC1
HYOU1	Hypoxia Up-Regulated 1	Protein Coding	Q9Y4L1	58	GC11M140647	4.20579385757446	https://www.genecards.org/cgi-bin/carddisp.pl?gene=HYOU1
PTHLH	Parathyroid Hormone Like Hormone	Protein Coding	P12272	58	GC12M036019	4.20554351806641	https://www.genecards.org/cgi-bin/carddisp.pl?gene=PTHLH
CDC6	Cell Division Cycle 6	Protein Coding	Q99741	59	GC17P040287	4.2036657333374	https://www.genecards.org/cgi-bin/carddisp.pl?gene=CDC6
AIFM1	Apoptosis Inducing Factor Mitochondria Associated 1	Protein Coding	O95831	63	GC0XM130129	4.20339298248291	https://www.genecards.org/cgi-bin/carddisp.pl?gene=AIFM1
THBD	Thrombomodulin	Protein Coding	P07204	58	GC20M023026	4.20242595672607	https://www.genecards.org/cgi-bin/carddisp.pl?gene=THBD
IKZF1	IKAROS Family Zinc Finger 1	Protein Coding	Q13422	61	GC07P050303	4.20020198822021	https://www.genecards.org/cgi-bin/carddisp.pl?gene=IKZF1
SOD3	Superoxide Dismutase 3	Protein Coding	P08294	55	GC04P030197	4.19855546951294	https://www.genecards.org/cgi-bin/carddisp.pl?gene=SOD3
DPYD	Dihydropyrimidine Dehydrogenase	Protein Coding	Q12882	64	GC01M097015	4.19838237762451	https://www.genecards.org/cgi-bin/carddisp.pl?gene=DPYD
IRF3	Interferon Regulatory Factor 3	Protein Coding	Q14653	58	GC19M049659	4.19402122497559	https://www.genecards.org/cgi-bin/carddisp.pl?gene=IRF3
CCR3	C-C Motif Chemokine Receptor 3	Protein Coding	P51677	59	GC03P064845	4.18744850158691	https://www.genecards.org/cgi-bin/carddisp.pl?gene=CCR3
GGT1	Gamma-Glutamyltransferase 1	Protein Coding	P19440	62	GC22P024583	4.18386268615723	https://www.genecards.org/cgi-bin/carddisp.pl?gene=GGT1
COL18A1	Collagen Type XVIII Alpha 1 Chain	Protein Coding	P39060	58	GC21P045405	4.18247127532959	https://www.genecards.org/cgi-bin/carddisp.pl?gene=COL18A1
FOLR1	Folate Receptor Alpha	Protein Coding	P15328	61	GC11P108173	4.18191432952881	https://www.genecards.org/cgi-bin/carddisp.pl?gene=FOLR1
ELN	Elastin	Protein Coding	P15502	56	GC07P074027	4.17784738540649	https://www.genecards.org/cgi-bin/carddisp.pl?gene=ELN
CLTC	Clathrin Heavy Chain	Protein Coding	Q00610	60	GC17P059619	4.17565727233887	https://www.genecards.org/cgi-bin/carddisp.pl?gene=CLTC
KAT5	Lysine Acetyltransferase 5	Protein Coding	Q92993	63	GC11P065711	4.17534875869751	https://www.genecards.org/cgi-bin/carddisp.pl?gene=KAT5
DPP4	Dipeptidyl Peptidase 4	Protein Coding	P27487	62	GC02M161992	4.17115497589111	https://www.genecards.org/cgi-bin/carddisp.pl?gene=DPP4
NTN1	Netrin 1	Protein Coding	O95631	58	GC17P153828	4.1632833480835	https://www.genecards.org/cgi-bin/carddisp.pl?gene=NTN1
APOB	Apolipoprotein B	Protein Coding	P04114	59	GC02M020956	4.16172313690186	https://www.genecards.org/cgi-bin/carddisp.pl?gene=APOB
KMT2A	Lysine Methyltransferase 2A	Protein Coding	Q03164	60	GC11P118436	4.15712738037109	https://www.genecards.org/cgi-bin/carddisp.pl?gene=KMT2A
FUCA1	Alpha-L-Fucosidase 1	Protein Coding	P04066	61	GC01M023845	4.15140438079834	https://www.genecards.org/cgi-bin/carddisp.pl?gene=FUCA1
PRKCB	Protein Kinase C Beta	Protein Coding	P05771	62	GC16P120735	4.14734363555908	https://www.genecards.org/cgi-bin/carddisp.pl?gene=PRKCB
SST	Somatostatin	Protein Coding	P61278	54	GC03M187668	4.13979911804199	https://www.genecards.org/cgi-bin/carddisp.pl?gene=SST
PML	PML Nuclear Body Scaffold	Protein Coding	P29590	59	GC15P073994	4.13774967193604	https://www.genecards.org/cgi-bin/carddisp.pl?gene=PML
AP2M1	Adaptor Related Protein Complex 2 Subunit Mu 1	Protein Coding	Q96CW1	60	GC03P184174	4.13661003112793	https://www.genecards.org/cgi-bin/carddisp.pl?gene=AP2M1
NODAL	Nodal Growth Differentiation Factor	Protein Coding	Q96S42	54	GC10M070431	4.13499402999878	https://www.genecards.org/cgi-bin/carddisp.pl?gene=NODAL
EPHA1	EPH Receptor A1	Protein Coding	P21709	60	GC07M143390	4.12346458435059	https://www.genecards.org/cgi-bin/carddisp.pl?gene=EPHA1
AMER1	APC Membrane Recruitment Protein 1	Protein Coding	Q5JTC6	48	GC0XM064185	4.12252426147461	https://www.genecards.org/cgi-bin/carddisp.pl?gene=AMER1
LRP1	LDL Receptor Related Protein 1	Protein Coding	Q07954	61	GC12P057128	4.12143802642822	https://www.genecards.org/cgi-bin/carddisp.pl?gene=LRP1
SOX5	SRY-Box Transcription Factor 5	Protein Coding	P35711	57	GC12M023529	4.12092399597168	https://www.genecards.org/cgi-bin/carddisp.pl?gene=SOX5
NR1H4	Nuclear Receptor Subfamily 1 Group H Member 4	Protein Coding	Q96RI1	60	GC12P100473	4.11520576477051	https://www.genecards.org/cgi-bin/carddisp.pl?gene=NR1H4
HNRNPA1	Heterogeneous Nuclear Ribonucleoprotein A1	Protein Coding	P09651	60	GC12P054280	4.10675621032715	https://www.genecards.org/cgi-bin/carddisp.pl?gene=HNRNPA1
NGF	Nerve Growth Factor	Protein Coding	P01138	64	GC01M115285	4.10421848297119	https://www.genecards.org/cgi-bin/carddisp.pl?gene=NGF
PTK2B	Protein Tyrosine Kinase 2 Beta	Protein Coding	Q14289	62	GC08P027311	4.10376644134521	https://www.genecards.org/cgi-bin/carddisp.pl?gene=PTK2B
COL4A1	Collagen Type IV Alpha 1 Chain	Protein Coding	P02462	60	GC13M110148	4.10266876220703	https://www.genecards.org/cgi-bin/carddisp.pl?gene=COL4A1
ITGA1	Integrin Subunit Alpha 1	Protein Coding	P56199	57	GC05P052788	4.10058879852295	https://www.genecards.org/cgi-bin/carddisp.pl?gene=ITGA1
EEF2	Eukaryotic Translation Elongation Factor 2	Protein Coding	P13639	61	GC19M003976	4.09826183319092	https://www.genecards.org/cgi-bin/carddisp.pl?gene=EEF2
GLS	Glutaminase	Protein Coding	O94925	62	GC02P190880	4.08916664123535	https://www.genecards.org/cgi-bin/carddisp.pl?gene=GLS
DARS1	Aspartyl-TRNA Synthetase 1	Protein Coding	P14868	55	GC02M135905	4.08749389648438	https://www.genecards.org/cgi-bin/carddisp.pl?gene=DARS1
TRPV1	Transient Receptor Potential Cation Channel Subfamily V Member 1	Protein Coding	Q8NER1	61	GC17M003565	4.08641052246094	https://www.genecards.org/cgi-bin/carddisp.pl?gene=TRPV1
PTN	Pleiotrophin	Protein Coding	P21246	53	GC07M137227	4.08604001998901	https://www.genecards.org/cgi-bin/carddisp.pl?gene=PTN
LPL	Lipoprotein Lipase	Protein Coding	P06858	63	GC08P019901	4.07549953460693	https://www.genecards.org/cgi-bin/carddisp.pl?gene=LPL
DYNC1H1	Dynein Cytoplasmic 1 Heavy Chain 1	Protein Coding	Q14204	57	GC14P120395	4.07017135620117	https://www.genecards.org/cgi-bin/carddisp.pl?gene=DYNC1H1
AIMP1	Aminoacyl TRNA Synthetase Complex Interacting Multifunctional Protein 1	Protein Coding	Q12904	58	GC04P106315	4.06736755371094	https://www.genecards.org/cgi-bin/carddisp.pl?gene=AIMP1
IFI27	Interferon Alpha Inducible Protein 27	Protein Coding	P40305	50	GC14P094104	4.06525707244873	https://www.genecards.org/cgi-bin/carddisp.pl?gene=IFI27
SLC46A1	Solute Carrier Family 46 Member 1	Protein Coding	Q96NT5	55	GC17M096697	4.06430435180664	https://www.genecards.org/cgi-bin/carddisp.pl?gene=SLC46A1
ATG5	Autophagy Related 5	Protein Coding	Q9H1Y0	58	GC06M106045	4.06360101699829	https://www.genecards.org/cgi-bin/carddisp.pl?gene=ATG5
PIM2	Pim-2 Proto-Oncogene, Serine/Threonine Kinase	Protein Coding	Q9P1W9	57	GC0XM048913	4.05843830108643	https://www.genecards.org/cgi-bin/carddisp.pl?gene=PIM2
HNRNPH1	Heterogeneous Nuclear Ribonucleoprotein H1	Protein Coding	P31943	55	GC05M179614	4.05457592010498	https://www.genecards.org/cgi-bin/carddisp.pl?gene=HNRNPH1
GNRH1	Gonadotropin Releasing Hormone 1	Protein Coding	P01148	54	GC08M025419	4.05087614059448	https://www.genecards.org/cgi-bin/carddisp.pl?gene=GNRH1
SIAH1	Siah E3 Ubiquitin Protein Ligase 1	Protein Coding	Q8IUQ4	58	GC16M051503	4.04564809799194	https://www.genecards.org/cgi-bin/carddisp.pl?gene=SIAH1
ASNS	Asparagine Synthetase (Glutamine-Hydrolyzing)	Protein Coding	P08243	59	GC07M097854	4.04442405700684	https://www.genecards.org/cgi-bin/carddisp.pl?gene=ASNS
EWSR1	EWS RNA Binding Protein 1	Protein Coding	Q01844	57	GC22P091880	4.04000854492188	https://www.genecards.org/cgi-bin/carddisp.pl?gene=EWSR1
SORL1	Sortilin Related Receptor 1	Protein Coding	Q92673	58	GC11P121452	4.0388035774231	https://www.genecards.org/cgi-bin/carddisp.pl?gene=SORL1
KLF6	KLF Transcription Factor 6	Protein Coding	Q99612	56	GC10M003779	4.03623342514038	https://www.genecards.org/cgi-bin/carddisp.pl?gene=KLF6
SMARCA2	SWI/SNF Related BAF Chromatin Remodeling Complex Subunit ATPase 2	Protein Coding	P51531	62	GC09P001980	4.03128576278687	https://www.genecards.org/cgi-bin/carddisp.pl?gene=SMARCA2
CLOCK	Clock Circadian Regulator	Protein Coding	O15516	57	GC04M055427	4.02767848968506	https://www.genecards.org/cgi-bin/carddisp.pl?gene=CLOCK
LDHB	Lactate Dehydrogenase B	Protein Coding	P07195	57	GC12M021635	4.02210569381714	https://www.genecards.org/cgi-bin/carddisp.pl?gene=LDHB
UCP2	Uncoupling Protein 2	Protein Coding	P55851	58	GC11M073974	4.0054759979248	https://www.genecards.org/cgi-bin/carddisp.pl?gene=UCP2
CTSA	Cathepsin A	Protein Coding	P10619	60	GC20P045890	4.00284194946289	https://www.genecards.org/cgi-bin/carddisp.pl?gene=CTSA
AHSG	Alpha 2-HS Glycoprotein	Protein Coding	P02765	57	GC03P186721	4.00203704833984	https://www.genecards.org/cgi-bin/carddisp.pl?gene=AHSG
ATP7B	ATPase Copper Transporting Beta	Protein Coding	P35670	61	GC13M051930	4.00127172470093	https://www.genecards.org/cgi-bin/carddisp.pl?gene=ATP7B
HIF1A	Hypoxia Inducible Factor 1 Subunit Alpha	Protein Coding	Q16665	61	GC14P061695	34.7799491882324	https://www.genecards.org/cgi-bin/carddisp.pl?gene=HIF1A
PECAM1	Platelet And Endothelial Cell Adhesion Molecule 1	Protein Coding	P16284	54	GC17M064319	3.99825525283813	https://www.genecards.org/cgi-bin/carddisp.pl?gene=PECAM1
S100B	S100 Calcium Binding Protein B	Protein Coding	P04271	58	GC21M054960	3.99244594573975	https://www.genecards.org/cgi-bin/carddisp.pl?gene=S100B
HLA-DPB1	Major Histocompatibility Complex, Class II, DP Beta 1	Protein Coding	P04440	57	GC06P181928	3.99221968650818	https://www.genecards.org/cgi-bin/carddisp.pl?gene=HLA-DPB1
HP	Haptoglobin	Protein Coding	P00738	58	GC16P122099	3.99050617218018	https://www.genecards.org/cgi-bin/carddisp.pl?gene=HP
SNCA	Synuclein Alpha	Protein Coding	P37840	65	GC04M089724	3.99045062065125	https://www.genecards.org/cgi-bin/carddisp.pl?gene=SNCA
MICB	MHC Class I Polypeptide-Related Sequence B	Protein Coding	Q29980	52	GC06P181888	3.9881796836853	https://www.genecards.org/cgi-bin/carddisp.pl?gene=MICB
TUBA1A	Tubulin Alpha 1a	Protein Coding	Q71U36	62	GC12M049184	3.98370552062988	https://www.genecards.org/cgi-bin/carddisp.pl?gene=TUBA1A
NNMT	Nicotinamide N-Methyltransferase	Protein Coding	P40261	57	GC11P114257	3.98146104812622	https://www.genecards.org/cgi-bin/carddisp.pl?gene=NNMT
TJP1	Tight Junction Protein 1	Protein Coding	Q07157	58	GC15M029699	3.96766471862793	https://www.genecards.org/cgi-bin/carddisp.pl?gene=TJP1
MAPK10	Mitogen-Activated Protein Kinase 10	Protein Coding	P53779	60	GC04M085990	3.95900869369507	https://www.genecards.org/cgi-bin/carddisp.pl?gene=MAPK10
SLC11A2	Solute Carrier Family 11 Member 2	Protein Coding	P49281	61	GC12M050952	3.9584436416626	https://www.genecards.org/cgi-bin/carddisp.pl?gene=SLC11A2
SYK	Spleen Associated Tyrosine Kinase	Protein Coding	P43405	64	GC09P106847	3.95713043212891	https://www.genecards.org/cgi-bin/carddisp.pl?gene=SYK
BNIP3L	BCL2 Interacting Protein 3 Like	Protein Coding	O60238	55	GC08P026383	3.95587778091431	https://www.genecards.org/cgi-bin/carddisp.pl?gene=BNIP3L
MGA	MAX Dimerization Protein MGA	Protein Coding	Q8IWI9	48	GC15P041621	3.95517420768738	https://www.genecards.org/cgi-bin/carddisp.pl?gene=MGA
HILPDA	Hypoxia Inducible Lipid Droplet Associated	Protein Coding	Q9Y5L2	45	GC07P165492	3.95445394515991	https://www.genecards.org/cgi-bin/carddisp.pl?gene=HILPDA
SLC1A5	Solute Carrier Family 1 Member 5	Protein Coding	Q15758	58	GC19M108949	3.95360159873962	https://www.genecards.org/cgi-bin/carddisp.pl?gene=SLC1A5
CTNNA1	Catenin Alpha 1	Protein Coding	P35221	60	GC05P138799	3.95221590995789	https://www.genecards.org/cgi-bin/carddisp.pl?gene=CTNNA1
PSMA7	Proteasome 20S Subunit Alpha 7	Protein Coding	O14818	57	GC20M062136	3.95128393173218	https://www.genecards.org/cgi-bin/carddisp.pl?gene=PSMA7
SMARCB1	SWI/SNF Related BAF Chromatin Remodeling Complex Subunit B1	Protein Coding	Q12824	59	GC22P023786	3.95081925392151	https://www.genecards.org/cgi-bin/carddisp.pl?gene=SMARCB1
NOTCH4	Notch Receptor 4	Protein Coding	Q99466	60	GC06M106508	3.94711875915527	https://www.genecards.org/cgi-bin/carddisp.pl?gene=NOTCH4
GPX1	Glutathione Peroxidase 1	Protein Coding	P07203	57	GC03M054761	3.94638061523438	https://www.genecards.org/cgi-bin/carddisp.pl?gene=GPX1
UGDH	UDP-Glucose 6-Dehydrogenase	Protein Coding	O60701	58	GC04M039502	3.94184446334839	https://www.genecards.org/cgi-bin/carddisp.pl?gene=UGDH
CTBP1	C-Terminal Binding Protein 1	Protein Coding	Q13363	61	GC04M001211	3.93505144119263	https://www.genecards.org/cgi-bin/carddisp.pl?gene=CTBP1
FOXP1	Forkhead Box P1	Protein Coding	Q9H334	57	GC03M070954	3.9285306930542	https://www.genecards.org/cgi-bin/carddisp.pl?gene=FOXP1
ERO1A	Endoplasmic Reticulum Oxidoreductase 1 Alpha	Protein Coding	Q96HE7	54	GC14M052640	3.92445468902588	https://www.genecards.org/cgi-bin/carddisp.pl?gene=ERO1A
CAD	Carbamoyl-Phosphate Synthetase 2, Aspartate Transcarbamylase, And Dihydroorotase	Protein Coding	P27708	61	GC02P027217	3.91868185997009	https://www.genecards.org/cgi-bin/carddisp.pl?gene=CAD
PLG	Plasminogen	Protein Coding	P00747	62	GC06P160702	3.91490340232849	https://www.genecards.org/cgi-bin/carddisp.pl?gene=PLG
CD28	CD28 Molecule	Protein Coding	P10747	61	GC02P203706	3.89953660964966	https://www.genecards.org/cgi-bin/carddisp.pl?gene=CD28
FAP	Fibroblast Activation Protein Alpha	Protein Coding	Q12884	59	GC02M162170	3.89778590202332	https://www.genecards.org/cgi-bin/carddisp.pl?gene=FAP
MAPK9	Mitogen-Activated Protein Kinase 9	Protein Coding	P45984	61	GC05M183397	3.89775061607361	https://www.genecards.org/cgi-bin/carddisp.pl?gene=MAPK9
HMGA1	High Mobility Group AT-Hook 1	Protein Coding	P17096	59	GC06P181988	3.89636182785034	https://www.genecards.org/cgi-bin/carddisp.pl?gene=HMGA1
TNRC6A	Trinucleotide Repeat Containing Adaptor 6A	Protein Coding	Q8NDV7	52	GC16P120754	3.89616465568542	https://www.genecards.org/cgi-bin/carddisp.pl?gene=TNRC6A
SOX11	SRY-Box Transcription Factor 11	Protein Coding	P35716	53	GC02P005707	3.89552783966064	https://www.genecards.org/cgi-bin/carddisp.pl?gene=SOX11
CFL1	Cofilin 1	Protein Coding	P23528	58	GC11M065823	3.89273357391357	https://www.genecards.org/cgi-bin/carddisp.pl?gene=CFL1
SRD5A3	Steroid 5 Alpha-Reductase 3	Protein Coding	Q9H8P0	54	GC04P055346	3.89090728759766	https://www.genecards.org/cgi-bin/carddisp.pl?gene=SRD5A3
ING1	Inhibitor Of Growth Family Member 1	Protein Coding	Q9UK53	55	GC13P110712	3.89069700241089	https://www.genecards.org/cgi-bin/carddisp.pl?gene=ING1
FAM135A	Family With Sequence Similarity 135 Member A	Protein Coding	Q9P2D6	44	GC06P070412	3.88575458526611	https://www.genecards.org/cgi-bin/carddisp.pl?gene=FAM135A
CD4	CD4 Molecule	Protein Coding	P01730	63	GC12P006786	3.88522338867188	https://www.genecards.org/cgi-bin/carddisp.pl?gene=CD4
HDAC9	Histone Deacetylase 9	Protein Coding	Q9UKV0	63	GC07P018086	3.88317322731018	https://www.genecards.org/cgi-bin/carddisp.pl?gene=HDAC9
HNRNPU	Heterogeneous Nuclear Ribonucleoprotein U	Protein Coding	Q00839	55	GC01M244853	3.87968420982361	https://www.genecards.org/cgi-bin/carddisp.pl?gene=HNRNPU
SCD	Stearoyl-CoA Desaturase	Protein Coding	O00767	61	GC10P100347	3.87755751609802	https://www.genecards.org/cgi-bin/carddisp.pl?gene=SCD
EIF4G1	Eukaryotic Translation Initiation Factor 4 Gamma 1	Protein Coding	Q04637	60	GC03P184314	3.87685990333557	https://www.genecards.org/cgi-bin/carddisp.pl?gene=EIF4G1
LAGE3	L Antigen Family Member 3	Protein Coding	Q14657	48	GC0XM154477	3.87498617172241	https://www.genecards.org/cgi-bin/carddisp.pl?gene=LAGE3
E2F3	E2F Transcription Factor 3	Protein Coding	O00716	55	GC06P020452	3.86134028434753	https://www.genecards.org/cgi-bin/carddisp.pl?gene=E2F3
EHMT2	Euchromatic Histone Lysine Methyltransferase 2	Protein Coding	Q96KQ7	58	GC06M031879	3.85939407348633	https://www.genecards.org/cgi-bin/carddisp.pl?gene=EHMT2
CERS2	Ceramide Synthase 2	Protein Coding	Q96G23	55	GC01M150960	3.85810375213623	https://www.genecards.org/cgi-bin/carddisp.pl?gene=CERS2
HDAC3	Histone Deacetylase 3	Protein Coding	O15379	63	GC05M141620	3.8530580997467	https://www.genecards.org/cgi-bin/carddisp.pl?gene=HDAC3
IRS1	Insulin Receptor Substrate 1	Protein Coding	P35568	61	GC02M226731	3.8520359992981	https://www.genecards.org/cgi-bin/carddisp.pl?gene=IRS1
SLC25A5	Solute Carrier Family 25 Member 5	Protein Coding	P05141	56	GC0XP119468	3.85061264038086	https://www.genecards.org/cgi-bin/carddisp.pl?gene=SLC25A5
XPO1	Exportin 1	Protein Coding	O14980	60	GC02M061445	3.84921169281006	https://www.genecards.org/cgi-bin/carddisp.pl?gene=XPO1
ASPH	Aspartate Beta-Hydroxylase	Protein Coding	Q12797	55	GC08M061500	3.84911322593689	https://www.genecards.org/cgi-bin/carddisp.pl?gene=ASPH
PTPA	Protein Phosphatase 2 Phosphatase Activator	Protein Coding	Q15257	58	GC09P152908	3.84887146949768	https://www.genecards.org/cgi-bin/carddisp.pl?gene=PTPA
ATF2	Activating Transcription Factor 2	Protein Coding	P15336	60	GC02M175072	3.84845447540283	https://www.genecards.org/cgi-bin/carddisp.pl?gene=ATF2
ST14	ST14 Transmembrane Serine Protease Matriptase	Protein Coding	Q9Y5Y6	60	GC11P130159	3.84797596931458	https://www.genecards.org/cgi-bin/carddisp.pl?gene=ST14
ALPL	Alkaline Phosphatase, Biomineralization Associated	Protein Coding	P05186	63	GC01P021508	3.84652996063232	https://www.genecards.org/cgi-bin/carddisp.pl?gene=ALPL
PNPLA3	Patatin Like Domain 3, 1-Acylglycerol-3-Phosphate O-Acyltransferase	Protein Coding	Q9NST1	54	GC22P043923	3.84614968299866	https://www.genecards.org/cgi-bin/carddisp.pl?gene=PNPLA3
ECM1	Extracellular Matrix Protein 1	Protein Coding	Q16610	57	GC01P150508	3.84495973587036	https://www.genecards.org/cgi-bin/carddisp.pl?gene=ECM1
ACACA	Acetyl-CoA Carboxylase Alpha	Protein Coding	Q13085	62	GC17M037084	3.84468841552734	https://www.genecards.org/cgi-bin/carddisp.pl?gene=ACACA
VSIR	V-Set Immunoregulatory Receptor	Protein Coding	Q9H7M9	53	GC10M071748	3.84450793266296	https://www.genecards.org/cgi-bin/carddisp.pl?gene=VSIR
TNFRSF6B	TNF Receptor Superfamily Member 6b	Protein Coding	O95407	54	GC20P063696	3.83999347686768	https://www.genecards.org/cgi-bin/carddisp.pl?gene=TNFRSF6B
KARS1	Lysyl-TRNA Synthetase 1	Protein Coding	Q15046	57	GC16M076115	3.83950901031494	https://www.genecards.org/cgi-bin/carddisp.pl?gene=KARS1
RPSA	Ribosomal Protein SA	Protein Coding	P08865	59	GC03P039406	3.83679723739624	https://www.genecards.org/cgi-bin/carddisp.pl?gene=RPSA
EPHX1	Epoxide Hydrolase 1	Protein Coding	P07099	57	GC01P225810	3.83656692504883	https://www.genecards.org/cgi-bin/carddisp.pl?gene=EPHX1
ATRX	ATRX Chromatin Remodeler	Protein Coding	P46100	60	GC0XM077504	3.83531141281128	https://www.genecards.org/cgi-bin/carddisp.pl?gene=ATRX
DLGAP5	DLG Associated Protein 5	Protein Coding	Q15398	51	GC14M055148	3.82683086395264	https://www.genecards.org/cgi-bin/carddisp.pl?gene=DLGAP5
CASR	Calcium Sensing Receptor	Protein Coding	P41180	64	GC03P122183	3.82158184051514	https://www.genecards.org/cgi-bin/carddisp.pl?gene=CASR
NSD2	Nuclear Receptor Binding SET Domain Protein 2	Protein Coding	O96028	58	GC04P029506	3.81323766708374	https://www.genecards.org/cgi-bin/carddisp.pl?gene=NSD2
SENP1	SUMO Specific Peptidase 1	Protein Coding	Q9P0U3	57	GC12M048042	3.81242871284485	https://www.genecards.org/cgi-bin/carddisp.pl?gene=SENP1
POR	Cytochrome P450 Oxidoreductase	Protein Coding	P16435	61	GC07P075899	3.80676221847534	https://www.genecards.org/cgi-bin/carddisp.pl?gene=POR
F2RL1	F2R Like Trypsin Receptor 1	Protein Coding	P55085	56	GC05P076818	3.80651640892029	https://www.genecards.org/cgi-bin/carddisp.pl?gene=F2RL1
OGG1	8-Oxoguanine DNA Glycosylase	Protein Coding	O15527	60	GC03P026979	3.80296421051025	https://www.genecards.org/cgi-bin/carddisp.pl?gene=OGG1
MCM2	Minichromosome Maintenance Complex Component 2	Protein Coding	P49736	60	GC03P127598	3.79843854904175	https://www.genecards.org/cgi-bin/carddisp.pl?gene=MCM2
CDH13	Cadherin 13	Protein Coding	P55290	57	GC16P082626	3.79704833030701	https://www.genecards.org/cgi-bin/carddisp.pl?gene=CDH13
NDUFA13	NADH:Ubiquinone Oxidoreductase Subunit A13	Protein Coding	Q9P0J0	56	GC19P019515	3.79502749443054	https://www.genecards.org/cgi-bin/carddisp.pl?gene=NDUFA13
ARHGDIA	Rho GDP Dissociation Inhibitor Alpha	Protein Coding	P52565	60	GC17M081867	3.79393339157104	https://www.genecards.org/cgi-bin/carddisp.pl?gene=ARHGDIA
PRMT5	Protein Arginine Methyltransferase 5	Protein Coding	O14744	59	GC14M022920	3.79219245910645	https://www.genecards.org/cgi-bin/carddisp.pl?gene=PRMT5
NHERF1	NHERF Family PDZ Scaffold Protein 1	Protein Coding	O14745	57	GC17P155557	3.79124045372009	https://www.genecards.org/cgi-bin/carddisp.pl?gene=NHERF1
GDF2	Growth Differentiation Factor 2	Protein Coding	Q9UK05	57	GC10P047322	3.78778672218323	https://www.genecards.org/cgi-bin/carddisp.pl?gene=GDF2
PIAS3	Protein Inhibitor Of Activated STAT 3	Protein Coding	Q9Y6X2	54	GC01M145848	3.78430891036987	https://www.genecards.org/cgi-bin/carddisp.pl?gene=PIAS3
THPO	Thrombopoietin	Protein Coding	P40225	55	GC03M184371	3.7834255695343	https://www.genecards.org/cgi-bin/carddisp.pl?gene=THPO
TAT	Tyrosine Aminotransferase	Protein Coding	P17735	58	GC16M071565	3.7823429107666	https://www.genecards.org/cgi-bin/carddisp.pl?gene=TAT
DUSP2	Dual Specificity Phosphatase 2	Protein Coding	Q05923	51	GC02M102304	3.78132152557373	https://www.genecards.org/cgi-bin/carddisp.pl?gene=DUSP2
CCL23	C-C Motif Chemokine Ligand 23	Protein Coding	P55773	44	GC17M036013	3.78038597106934	https://www.genecards.org/cgi-bin/carddisp.pl?gene=CCL23
DIS3	DIS3 Homolog, Exosome Endoribonuclease And 3'-5' Exoribonuclease	Protein Coding	Q9Y2L1	52	GC13M072752	3.7754065990448	https://www.genecards.org/cgi-bin/carddisp.pl?gene=DIS3
SRF	Serum Response Factor	Protein Coding	P11831	56	GC06P043171	3.77480173110962	https://www.genecards.org/cgi-bin/carddisp.pl?gene=SRF
ADNP	Activity Dependent Neuroprotector Homeobox	Protein Coding	Q9H2P0	55	GC20M050888	3.76876354217529	https://www.genecards.org/cgi-bin/carddisp.pl?gene=ADNP
SRPK1	SRSF Protein Kinase 1	Protein Coding	Q96SB4	56	GC06M106630	3.76788473129272	https://www.genecards.org/cgi-bin/carddisp.pl?gene=SRPK1
CD8A	CD8 Subunit Alpha	Protein Coding	P01732	61	GC02M086784	3.76550602912903	https://www.genecards.org/cgi-bin/carddisp.pl?gene=CD8A
TRPV4	Transient Receptor Potential Cation Channel Subfamily V Member 4	Protein Coding	Q9HBA0	61	GC12M109783	3.76522970199585	https://www.genecards.org/cgi-bin/carddisp.pl?gene=TRPV4
MARCKS	Myristoylated Alanine Rich Protein Kinase C Substrate	Protein Coding	P29966	52	GC06P113857	3.76301169395447	https://www.genecards.org/cgi-bin/carddisp.pl?gene=MARCKS
PDHB	Pyruvate Dehydrogenase E1 Subunit Beta	Protein Coding	P11177	60	GC03M058499	3.76035189628601	https://www.genecards.org/cgi-bin/carddisp.pl?gene=PDHB
NUMB	NUMB Endocytic Adaptor Protein	Protein Coding	P49757	58	GC14M073275	3.76023650169373	https://www.genecards.org/cgi-bin/carddisp.pl?gene=NUMB
RAB5A	RAB5A, Member RAS Oncogene Family	Protein Coding	P20339	58	GC03P027238	3.75980806350708	https://www.genecards.org/cgi-bin/carddisp.pl?gene=RAB5A
ESR2	Estrogen Receptor 2	Protein Coding	Q92731	61	GC14M064084	3.75280857086182	https://www.genecards.org/cgi-bin/carddisp.pl?gene=ESR2
SLC6A4	Solute Carrier Family 6 Member 4	Protein Coding	P31645	61	GC17M030194	3.75179600715637	https://www.genecards.org/cgi-bin/carddisp.pl?gene=SLC6A4
LAMP2	Lysosomal Associated Membrane Protein 2	Protein Coding	P13473	57	GC0XM120426	3.74387764930725	https://www.genecards.org/cgi-bin/carddisp.pl?gene=LAMP2
GPM6A	Glycoprotein M6A	Protein Coding	P51674	52	GC04M175632	3.74131155014038	https://www.genecards.org/cgi-bin/carddisp.pl?gene=GPM6A
WNT7B	Wnt Family Member 7B	Protein Coding	P56706	55	GC22M045920	3.74098682403564	https://www.genecards.org/cgi-bin/carddisp.pl?gene=WNT7B
CYP1B1	Cytochrome P450 Family 1 Subfamily B Member 1	Protein Coding	Q16678	61	GC02M038066	3.73957824707031	https://www.genecards.org/cgi-bin/carddisp.pl?gene=CYP1B1
PTPRD	Protein Tyrosine Phosphatase Receptor Type D	Protein Coding	P23468	58	GC09M008307	3.73820495605469	https://www.genecards.org/cgi-bin/carddisp.pl?gene=PTPRD
PORCN	Porcupine O-Acyltransferase	Protein Coding	Q9H237	54	GC0XP060882	3.73507332801819	https://www.genecards.org/cgi-bin/carddisp.pl?gene=PORCN
FUS	FUS RNA Binding Protein	Protein Coding	P35637	58	GC16P031180	3.73486566543579	https://www.genecards.org/cgi-bin/carddisp.pl?gene=FUS
MYB	MYB Proto-Oncogene, Transcription Factor	Protein Coding	P10242	62	GC06P135181	3.73101949691772	https://www.genecards.org/cgi-bin/carddisp.pl?gene=MYB
PSMD10	Proteasome 26S Subunit, Non-ATPase 10	Protein Coding	O75832	50	GC0XM108084	3.7266092300415	https://www.genecards.org/cgi-bin/carddisp.pl?gene=PSMD10
ABL1	ABL Proto-Oncogene 1, Non-Receptor Tyrosine Kinase	Protein Coding	P00519	65	GC09P130713	3.72177743911743	https://www.genecards.org/cgi-bin/carddisp.pl?gene=ABL1
PPM1B	Protein Phosphatase, Mg2+/Mn2+ Dependent 1B	Protein Coding	O75688	54	GC02P044167	3.72042083740234	https://www.genecards.org/cgi-bin/carddisp.pl?gene=PPM1B
MYBL2	MYB Proto-Oncogene Like 2	Protein Coding	P10244	55	GC20P043667	3.71664214134216	https://www.genecards.org/cgi-bin/carddisp.pl?gene=MYBL2
STUB1	STIP1 Homology And U-Box Containing Protein 1	Protein Coding	Q9UNE7	58	GC16P120117	3.71592020988464	https://www.genecards.org/cgi-bin/carddisp.pl?gene=STUB1
BBC3	BCL2 Binding Component 3	Protein Coding	Q96PG8	53	GC19M047220	3.70858430862427	https://www.genecards.org/cgi-bin/carddisp.pl?gene=BBC3
PPP2R1A	Protein Phosphatase 2 Scaffold Subunit Aalpha	Protein Coding	P30153	60	GC19P152992	3.70383310317993	https://www.genecards.org/cgi-bin/carddisp.pl?gene=PPP2R1A
CCT2	Chaperonin Containing TCP1 Subunit 2	Protein Coding	P78371	54	GC12P069585	3.7002010345459	https://www.genecards.org/cgi-bin/carddisp.pl?gene=CCT2
MAD2L1	Mitotic Arrest Deficient 2 Like 1	Protein Coding	Q13257	55	GC04M120055	3.6995952129364	https://www.genecards.org/cgi-bin/carddisp.pl?gene=MAD2L1
KIF11	Kinesin Family Member 11	Protein Coding	P52732	61	GC10P092574	3.69789123535156	https://www.genecards.org/cgi-bin/carddisp.pl?gene=KIF11
BMAL1	Basic Helix-Loop-Helix ARNT Like 1	Protein Coding	O00327	54	GC11P021222	3.69637322425842	https://www.genecards.org/cgi-bin/carddisp.pl?gene=BMAL1
EIF6	Eukaryotic Translation Initiation Factor 6	Protein Coding	P56537	52	GC20M035278	3.69623184204102	https://www.genecards.org/cgi-bin/carddisp.pl?gene=EIF6
DCLK1	Doublecortin Like Kinase 1	Protein Coding	O15075	58	GC13M035768	3.69562292098999	https://www.genecards.org/cgi-bin/carddisp.pl?gene=DCLK1
CADM1	Cell Adhesion Molecule 1	Protein Coding	Q9BY67	57	GC11M115169	3.69145345687866	https://www.genecards.org/cgi-bin/carddisp.pl?gene=CADM1
TSG101	Tumor Susceptibility 101	Protein Coding	Q99816	57	GC11M018468	3.69008946418762	https://www.genecards.org/cgi-bin/carddisp.pl?gene=TSG101
KCNN4	Potassium Calcium-Activated Channel Subfamily N Member 4	Protein Coding	O15554	61	GC19M108842	3.68811869621277	https://www.genecards.org/cgi-bin/carddisp.pl?gene=KCNN4
NR1H3	Nuclear Receptor Subfamily 1 Group H Member 3	Protein Coding	Q13133	59	GC11P047248	3.68692493438721	https://www.genecards.org/cgi-bin/carddisp.pl?gene=NR1H3
COL1A2	Collagen Type I Alpha 2 Chain	Protein Coding	P08123	61	GC07P094394	3.68129777908325	https://www.genecards.org/cgi-bin/carddisp.pl?gene=COL1A2
TYRO3	TYRO3 Protein Tyrosine Kinase	Protein Coding	Q06418	60	GC15P041557	3.67866563796997	https://www.genecards.org/cgi-bin/carddisp.pl?gene=TYRO3
G3BP2	G3BP Stress Granule Assembly Factor 2	Protein Coding	Q9UN86	48	GC04M075642	3.6764075756073	https://www.genecards.org/cgi-bin/carddisp.pl?gene=G3BP2
PXN	Paxillin	Protein Coding	P49023	58	GC12M120210	3.67606496810913	https://www.genecards.org/cgi-bin/carddisp.pl?gene=PXN
UPF1	UPF1 RNA Helicase And ATPase	Protein Coding	Q92900	54	GC19P018831	3.67268967628479	https://www.genecards.org/cgi-bin/carddisp.pl?gene=UPF1
C5AR1	Complement C5a Receptor 1	Protein Coding	P21730	58	GC19P047290	3.6707398891449	https://www.genecards.org/cgi-bin/carddisp.pl?gene=C5AR1
PODXL	Podocalyxin Like	Protein Coding	O00592	55	GC07M131500	3.67002582550049	https://www.genecards.org/cgi-bin/carddisp.pl?gene=PODXL
IL1R1	Interleukin 1 Receptor Type 1	Protein Coding	P14778	60	GC02P102136	3.66988849639893	https://www.genecards.org/cgi-bin/carddisp.pl?gene=IL1R1
APOBEC3B	Apolipoprotein B MRNA Editing Enzyme Catalytic Subunit 3B	Protein Coding	Q9UH17	50	GC22P038982	3.66687393188477	https://www.genecards.org/cgi-bin/carddisp.pl?gene=APOBEC3B
APEX1	Apurinic/Apyrimidinic Endodeoxyribonuclease 1	Protein Coding	P27695	58	GC14P020455	3.66603446006775	https://www.genecards.org/cgi-bin/carddisp.pl?gene=APEX1
ATP5F1B	ATP Synthase F1 Subunit Beta	Protein Coding	P06576	57	GC12M060417	3.66494941711426	https://www.genecards.org/cgi-bin/carddisp.pl?gene=ATP5F1B
WIF1	WNT Inhibitory Factor 1	Protein Coding	Q9Y5W5	55	GC12M065050	3.66391921043396	https://www.genecards.org/cgi-bin/carddisp.pl?gene=WIF1
TUBA1B	Tubulin Alpha 1b	Protein Coding	P68363	57	GC12M049127	3.66308856010437	https://www.genecards.org/cgi-bin/carddisp.pl?gene=TUBA1B
NCOA1	Nuclear Receptor Coactivator 1	Protein Coding	Q15788	58	GC02P024540	3.65807127952576	https://www.genecards.org/cgi-bin/carddisp.pl?gene=NCOA1
HNRNPDL	Heterogeneous Nuclear Ribonucleoprotein D Like	Protein Coding	O14979	55	GC04M082422	3.65659976005554	https://www.genecards.org/cgi-bin/carddisp.pl?gene=HNRNPDL
CCT3	Chaperonin Containing TCP1 Subunit 3	Protein Coding	P49368	54	GC01M156308	3.65398550033569	https://www.genecards.org/cgi-bin/carddisp.pl?gene=CCT3
GAB1	GRB2 Associated Binding Protein 1	Protein Coding	Q13480	58	GC04P143336	3.64981818199158	https://www.genecards.org/cgi-bin/carddisp.pl?gene=GAB1
HSPG2	Heparan Sulfate Proteoglycan 2	Protein Coding	P98160	61	GC01M021822	3.64718532562256	https://www.genecards.org/cgi-bin/carddisp.pl?gene=HSPG2
ITPR1	Inositol 1,4,5-Trisphosphate Receptor Type 1	Protein Coding	Q14643	62	GC03P004496	3.64550495147705	https://www.genecards.org/cgi-bin/carddisp.pl?gene=ITPR1
BCL10	BCL10 Immune Signaling Adaptor	Protein Coding	O95999	58	GC01M085265	3.64515447616577	https://www.genecards.org/cgi-bin/carddisp.pl?gene=BCL10
TCF3	Transcription Factor 3	Protein Coding	P15923	59	GC19M001609	3.64196729660034	https://www.genecards.org/cgi-bin/carddisp.pl?gene=TCF3
IL22	Interleukin 22	Protein Coding	Q9GZX6	54	GC12M068248	3.63888025283813	https://www.genecards.org/cgi-bin/carddisp.pl?gene=IL22
SERBP1	SERPINE1 MRNA Binding Protein 1	Protein Coding	Q8NC51	41	GC01M067407	3.63876867294312	https://www.genecards.org/cgi-bin/carddisp.pl?gene=SERBP1
MAFB	MAF BZIP Transcription Factor B	Protein Coding	Q9Y5Q3	55	GC20M040685	3.63062715530396	https://www.genecards.org/cgi-bin/carddisp.pl?gene=MAFB
FGF8	Fibroblast Growth Factor 8	Protein Coding	P55075	61	GC10M101770	3.62935423851013	https://www.genecards.org/cgi-bin/carddisp.pl?gene=FGF8
CEBPA	CCAAT Enhancer Binding Protein Alpha	Protein Coding	P49715	60	GC19M033299	3.62735605239868	https://www.genecards.org/cgi-bin/carddisp.pl?gene=CEBPA
NEDD4	NEDD4 E3 Ubiquitin Protein Ligase	Protein Coding	P46934	60	GC15M055826	3.62694931030273	https://www.genecards.org/cgi-bin/carddisp.pl?gene=NEDD4
BAK1	BCL2 Antagonist/Killer 1	Protein Coding	Q16611	57	GC06M033572	3.6266131401062	https://www.genecards.org/cgi-bin/carddisp.pl?gene=BAK1
COMT	Catechol-O-Methyltransferase	Protein Coding	P21964	64	GC22P019941	3.62644290924072	https://www.genecards.org/cgi-bin/carddisp.pl?gene=COMT
NR1H2	Nuclear Receptor Subfamily 1 Group H Member 2	Protein Coding	P55055	59	GC19P050329	3.62630176544189	https://www.genecards.org/cgi-bin/carddisp.pl?gene=NR1H2
NR4A1	Nuclear Receptor Subfamily 4 Group A Member 1	Protein Coding	P22736	60	GC12P052022	3.62321949005127	https://www.genecards.org/cgi-bin/carddisp.pl?gene=NR4A1
TET1	Tet Methylcytosine Dioxygenase 1	Protein Coding	Q8NFU7	51	GC10P068560	3.62295651435852	https://www.genecards.org/cgi-bin/carddisp.pl?gene=TET1
PSMC4	Proteasome 26S Subunit, ATPase 4	Protein Coding	P43686	55	GC19P152501	3.62252712249756	https://www.genecards.org/cgi-bin/carddisp.pl?gene=PSMC4
CRKL	CRK Like Proto-Oncogene, Adaptor Protein	Protein Coding	P46109	59	GC22P020917	3.62095403671265	https://www.genecards.org/cgi-bin/carddisp.pl?gene=CRKL
EGR3	Early Growth Response 3	Protein Coding	Q06889	53	GC08M022687	3.62089347839355	https://www.genecards.org/cgi-bin/carddisp.pl?gene=EGR3
EIF4A1	Eukaryotic Translation Initiation Factor 4A1	Protein Coding	P60842	60	GC17P007572	3.61865711212158	https://www.genecards.org/cgi-bin/carddisp.pl?gene=EIF4A1
OGDHL	Oxoglutarate Dehydrogenase L	Protein Coding	Q9ULD0	54	GC10M049734	3.61747598648071	https://www.genecards.org/cgi-bin/carddisp.pl?gene=OGDHL
CSNK2B	Casein Kinase 2 Beta	Protein Coding	P67870	61	GC06P181896	3.61459159851074	https://www.genecards.org/cgi-bin/carddisp.pl?gene=CSNK2B
THBS4	Thrombospondin 4	Protein Coding	P35443	55	GC05P079991	3.61428546905518	https://www.genecards.org/cgi-bin/carddisp.pl?gene=THBS4
IGF2BP3	Insulin Like Growth Factor 2 MRNA Binding Protein 3	Protein Coding	O00425	54	GC07M023830	3.61368155479431	https://www.genecards.org/cgi-bin/carddisp.pl?gene=IGF2BP3
GFER	Growth Factor, Augmenter Of Liver Regeneration	Protein Coding	P55789	58	GC16P001984	3.6124324798584	https://www.genecards.org/cgi-bin/carddisp.pl?gene=GFER
GYS1	Glycogen Synthase 1	Protein Coding	P13807	62	GC19M109023	3.61143255233765	https://www.genecards.org/cgi-bin/carddisp.pl?gene=GYS1
ALDOA	Aldolase, Fructose-Bisphosphate A	Protein Coding	P04075	62	GC16P030064	3.6100914478302	https://www.genecards.org/cgi-bin/carddisp.pl?gene=ALDOA
ODC1	Ornithine Decarboxylase 1	Protein Coding	P11926	61	GC02M010432	3.60752439498901	https://www.genecards.org/cgi-bin/carddisp.pl?gene=ODC1
GSTT1	Glutathione S-Transferase Theta 1	Protein Coding	P30711	44	GC22Mi00270	3.60664534568787	https://www.genecards.org/cgi-bin/carddisp.pl?gene=GSTT1
LGALS3BP	Galectin 3 Binding Protein	Protein Coding	Q08380	54	GC17M078971	3.60517716407776	https://www.genecards.org/cgi-bin/carddisp.pl?gene=LGALS3BP
PSMB8	Proteasome 20S Subunit Beta 8	Protein Coding	P28062	62	GC06M032840	3.60424447059631	https://www.genecards.org/cgi-bin/carddisp.pl?gene=PSMB8
GSN	Gelsolin	Protein Coding	P06396	62	GC09P121201	3.60385036468506	https://www.genecards.org/cgi-bin/carddisp.pl?gene=GSN
FST	Follistatin	Protein Coding	P19883	61	GC05P053480	3.59901309013367	https://www.genecards.org/cgi-bin/carddisp.pl?gene=FST
KAT8	Lysine Acetyltransferase 8	Protein Coding	Q9H7Z6	57	GC16P121083	3.59549832344055	https://www.genecards.org/cgi-bin/carddisp.pl?gene=KAT8
MMP15	Matrix Metallopeptidase 15	Protein Coding	P51511	57	GC16P058025	3.59465336799622	https://www.genecards.org/cgi-bin/carddisp.pl?gene=MMP15
SMARCC2	SWI/SNF Related BAF Chromatin Remodeling Complex Subunit C2	Protein Coding	Q8TAQ2	56	GC12M060400	3.59062552452087	https://www.genecards.org/cgi-bin/carddisp.pl?gene=SMARCC2
YWHAE	Tyrosine 3-Monooxygenase/Tryptophan 5-Monooxygenase Activation Protein Epsilon	Protein Coding	P62258	62	GC17M095893	3.58994579315186	https://www.genecards.org/cgi-bin/carddisp.pl?gene=YWHAE
CEBPD	CCAAT Enhancer Binding Protein Delta	Protein Coding	P49716	52	GC08M047765	3.58980059623718	https://www.genecards.org/cgi-bin/carddisp.pl?gene=CEBPD
DLD	Dihydrolipoamide Dehydrogenase	Protein Coding	P09622	62	GC07P110986	3.5891547203064	https://www.genecards.org/cgi-bin/carddisp.pl?gene=DLD
ADORA1	Adenosine A1 Receptor	Protein Coding	P30542	60	GC01P203090	3.58679819107056	https://www.genecards.org/cgi-bin/carddisp.pl?gene=ADORA1
LMNB1	Lamin B1	Protein Coding	P20700	59	GC05P126776	3.5850203037262	https://www.genecards.org/cgi-bin/carddisp.pl?gene=LMNB1
NPTX1	Neuronal Pentraxin 1	Protein Coding	Q15818	54	GC17M080466	3.5804877281189	https://www.genecards.org/cgi-bin/carddisp.pl?gene=NPTX1
HNRNPK	Heterogeneous Nuclear Ribonucleoprotein K	Protein Coding	P61978	58	GC09M121666	3.58031249046326	https://www.genecards.org/cgi-bin/carddisp.pl?gene=HNRNPK
SLC16A3	Solute Carrier Family 16 Member 3	Protein Coding	O15427	57	GC17P082217	3.5798966884613	https://www.genecards.org/cgi-bin/carddisp.pl?gene=SLC16A3
STIM1	Stromal Interaction Molecule 1	Protein Coding	Q13586	62	GC11P020398	3.57549953460693	https://www.genecards.org/cgi-bin/carddisp.pl?gene=STIM1
ATP7A	ATPase Copper Transporting Alpha	Protein Coding	Q04656	59	GC0XP078257	3.57356643676758	https://www.genecards.org/cgi-bin/carddisp.pl?gene=ATP7A
ESRRA	Estrogen Related Receptor Alpha	Protein Coding	P11474	59	GC11P064305	3.57351040840149	https://www.genecards.org/cgi-bin/carddisp.pl?gene=ESRRA
SELL	Selectin L	Protein Coding	P14151	56	GC01M169690	3.57341718673706	https://www.genecards.org/cgi-bin/carddisp.pl?gene=SELL
RAB27A	RAB27A, Member RAS Oncogene Family	Protein Coding	P51159	60	GC15M055202	3.57198190689087	https://www.genecards.org/cgi-bin/carddisp.pl?gene=RAB27A
RNF40	Ring Finger Protein 40	Protein Coding	O75150	47	GC16P121067	3.57105159759521	https://www.genecards.org/cgi-bin/carddisp.pl?gene=RNF40
PRKAA2	Protein Kinase AMP-Activated Catalytic Subunit Alpha 2	Protein Coding	P54646	61	GC01P056645	3.56946706771851	https://www.genecards.org/cgi-bin/carddisp.pl?gene=PRKAA2
UCHL1	Ubiquitin C-Terminal Hydrolase L1	Protein Coding	P09936	65	GC04P041256	3.5681893825531	https://www.genecards.org/cgi-bin/carddisp.pl?gene=UCHL1
NGFR	Nerve Growth Factor Receptor	Protein Coding	P08138	60	GC17P049495	3.56494927406311	https://www.genecards.org/cgi-bin/carddisp.pl?gene=NGFR
JUNB	JunB Proto-Oncogene, AP-1 Transcription Factor Subunit	Protein Coding	P17275	52	GC19P012791	3.56340789794922	https://www.genecards.org/cgi-bin/carddisp.pl?gene=JUNB
POU2F1	POU Class 2 Homeobox 1	Protein Coding	P14859	55	GC01P177208	3.56290411949158	https://www.genecards.org/cgi-bin/carddisp.pl?gene=POU2F1
CBL	Cbl Proto-Oncogene	Protein Coding	P22681	64	GC11P119206	3.56127834320068	https://www.genecards.org/cgi-bin/carddisp.pl?gene=CBL
GNAQ	G Protein Subunit Alpha Q	Protein Coding	P50148	61	GC09M077716	3.55681800842285	https://www.genecards.org/cgi-bin/carddisp.pl?gene=GNAQ
SLC1A2	Solute Carrier Family 1 Member 2	Protein Coding	P43004	62	GC11M035281	3.5507378578186	https://www.genecards.org/cgi-bin/carddisp.pl?gene=SLC1A2
CXCL11	C-X-C Motif Chemokine Ligand 11	Protein Coding	O14625	52	GC04M076033	3.54830741882324	https://www.genecards.org/cgi-bin/carddisp.pl?gene=CXCL11
PTMA	Prothymosin Alpha	Protein Coding	P06454	53	GC02P234926	3.54780149459839	https://www.genecards.org/cgi-bin/carddisp.pl?gene=PTMA
CAPN1	Calpain 1	Protein Coding	P07384	62	GC11P107791	3.54539084434509	https://www.genecards.org/cgi-bin/carddisp.pl?gene=CAPN1
ST6GAL1	ST6 Beta-Galactoside Alpha-2,6-Sialyltransferase 1	Protein Coding	P15907	57	GC03P186930	3.54253911972046	https://www.genecards.org/cgi-bin/carddisp.pl?gene=ST6GAL1
NR1I3	Nuclear Receptor Subfamily 1 Group I Member 3	Protein Coding	Q14994	56	GC01M161229	3.53900814056396	https://www.genecards.org/cgi-bin/carddisp.pl?gene=NR1I3
FLT4	Fms Related Receptor Tyrosine Kinase 4	Protein Coding	P35916	65	GC05M183404	3.53817939758301	https://www.genecards.org/cgi-bin/carddisp.pl?gene=FLT4
JUP	Junction Plakoglobin	Protein Coding	P14923	61	GC17M041754	3.53768873214722	https://www.genecards.org/cgi-bin/carddisp.pl?gene=JUP
TFPI2	Tissue Factor Pathway Inhibitor 2	Protein Coding	P48307	52	GC07M093885	3.53533792495728	https://www.genecards.org/cgi-bin/carddisp.pl?gene=TFPI2
BGLAP	Bone Gamma-Carboxyglutamate Protein	Protein Coding	P02818	52	GC01P156242	3.52868056297302	https://www.genecards.org/cgi-bin/carddisp.pl?gene=BGLAP
IL1RL1	Interleukin 1 Receptor Like 1	Protein Coding	Q01638	54	GC02P102294	3.5221860408783	https://www.genecards.org/cgi-bin/carddisp.pl?gene=IL1RL1
RAB11B	RAB11B, Member RAS Oncogene Family	Protein Coding	Q15907	54	GC19P151694	3.52096843719482	https://www.genecards.org/cgi-bin/carddisp.pl?gene=RAB11B
ITGA2	Integrin Subunit Alpha 2	Protein Coding	P17301	59	GC05P052989	3.52037572860718	https://www.genecards.org/cgi-bin/carddisp.pl?gene=ITGA2
NEDD4L	NEDD4 Like E3 Ubiquitin Protein Ligase	Protein Coding	Q96PU5	58	GC18P058044	3.51813626289368	https://www.genecards.org/cgi-bin/carddisp.pl?gene=NEDD4L
SIRT6	Sirtuin 6	Protein Coding	Q8N6T7	57	GC19M004174	3.51812887191772	https://www.genecards.org/cgi-bin/carddisp.pl?gene=SIRT6
EPHB4	EPH Receptor B4	Protein Coding	P54760	66	GC07M106759	3.51764869689941	https://www.genecards.org/cgi-bin/carddisp.pl?gene=EPHB4
PNOC	Prepronociceptin	Protein Coding	Q13519	50	GC08P028316	3.51699066162109	https://www.genecards.org/cgi-bin/carddisp.pl?gene=PNOC
DCD	Dermcidin	Protein Coding	P81605	48	GC12M054644	3.51591777801514	https://www.genecards.org/cgi-bin/carddisp.pl?gene=DCD
RIGI	RNA Sensor RIG-I	Protein Coding	O95786	60	GC09M032561	3.51483941078186	https://www.genecards.org/cgi-bin/carddisp.pl?gene=RIGI
AGGF1	Angiogenic Factor With G-Patch And FHA Domains 1	Protein Coding	Q8N302	52	GC05P077029	3.51430606842041	https://www.genecards.org/cgi-bin/carddisp.pl?gene=AGGF1
GLO1	Glyoxalase I	Protein Coding	Q04760	57	GC06M106643	3.51287031173706	https://www.genecards.org/cgi-bin/carddisp.pl?gene=GLO1
HNF1B	HNF1 Homeobox B	Protein Coding	P35680	55	GC17M037686	3.51238560676575	https://www.genecards.org/cgi-bin/carddisp.pl?gene=HNF1B
RARA	Retinoic Acid Receptor Alpha	Protein Coding	P10276	62	GC17P040309	3.51094222068787	https://www.genecards.org/cgi-bin/carddisp.pl?gene=RARA
PPP2CA	Protein Phosphatase 2 Catalytic Subunit Alpha	Protein Coding	P67775	63	GC05M134194	3.51006984710693	https://www.genecards.org/cgi-bin/carddisp.pl?gene=PPP2CA
CYP2D6	Cytochrome P450 Family 2 Subfamily D Member 6 (Gene/Pseudogene)	Protein Coding	P10635	60	GC22M042126	3.50842714309692	https://www.genecards.org/cgi-bin/carddisp.pl?gene=CYP2D6
SUV39H1	SUV39H1 Histone Lysine Methyltransferase	Protein Coding	O43463	55	GC0XP060888	3.50741171836853	https://www.genecards.org/cgi-bin/carddisp.pl?gene=SUV39H1
FTL	Ferritin Light Chain	Protein Coding	P02792	58	GC19P048965	3.50381183624268	https://www.genecards.org/cgi-bin/carddisp.pl?gene=FTL
CRH	Corticotropin Releasing Hormone	Protein Coding	P06850	56	GC08M066176	3.50314998626709	https://www.genecards.org/cgi-bin/carddisp.pl?gene=CRH
HBB	Hemoglobin Subunit Beta	Protein Coding	P68871	58	GC11M015235	3.49897623062134	https://www.genecards.org/cgi-bin/carddisp.pl?gene=HBB
APAF1	Apoptotic Peptidase Activating Factor 1	Protein Coding	O14727	60	GC12P098645	3.49871826171875	https://www.genecards.org/cgi-bin/carddisp.pl?gene=APAF1
SOX10	SRY-Box Transcription Factor 10	Protein Coding	P56693	58	GC22M087782	3.49672222137451	https://www.genecards.org/cgi-bin/carddisp.pl?gene=SOX10
GRB2	Growth Factor Receptor Bound Protein 2	Protein Coding	P62993	60	GC17M075318	3.49542689323425	https://www.genecards.org/cgi-bin/carddisp.pl?gene=GRB2
ESM1	Endothelial Cell Specific Molecule 1	Protein Coding	Q9NQ30	51	GC05M054977	3.49459028244019	https://www.genecards.org/cgi-bin/carddisp.pl?gene=ESM1
AKR1A1	Aldo-Keto Reductase Family 1 Member A1	Protein Coding	P14550	56	GC01P045550	3.49371933937073	https://www.genecards.org/cgi-bin/carddisp.pl?gene=AKR1A1
ILF3	Interleukin Enhancer Binding Factor 3	Protein Coding	Q12906	49	GC19P151801	3.49119091033936	https://www.genecards.org/cgi-bin/carddisp.pl?gene=ILF3
GCDH	Glutaryl-CoA Dehydrogenase	Protein Coding	Q92947	58	GC19P012891	3.49001455307007	https://www.genecards.org/cgi-bin/carddisp.pl?gene=GCDH
IL6ST	Interleukin 6 Cytokine Family Signal Transducer	Protein Coding	P40189	63	GC05M055935	3.48844385147095	https://www.genecards.org/cgi-bin/carddisp.pl?gene=IL6ST
PPP3CA	Protein Phosphatase 3 Catalytic Subunit Alpha	Protein Coding	Q08209	64	GC04M101024	3.4866464138031	https://www.genecards.org/cgi-bin/carddisp.pl?gene=PPP3CA
GH1	Growth Hormone 1	Protein Coding	P01241	57	GC17M063917	3.48391723632813	https://www.genecards.org/cgi-bin/carddisp.pl?gene=GH1
PRDX3	Peroxiredoxin 3	Protein Coding	P30048	57	GC10M119167	3.48342609405518	https://www.genecards.org/cgi-bin/carddisp.pl?gene=PRDX3
GAD1	Glutamate Decarboxylase 1	Protein Coding	Q99259	62	GC02P170813	3.48205804824829	https://www.genecards.org/cgi-bin/carddisp.pl?gene=GAD1
LDLR	Low Density Lipoprotein Receptor	Protein Coding	P01130	64	GC19P151814	3.47494792938232	https://www.genecards.org/cgi-bin/carddisp.pl?gene=LDLR
LPAR1	Lysophosphatidic Acid Receptor 1	Protein Coding	Q92633	59	GC09M110873	3.47420144081116	https://www.genecards.org/cgi-bin/carddisp.pl?gene=LPAR1
PRDX2	Peroxiredoxin 2	Protein Coding	P32119	59	GC19M012796	3.4662652015686	https://www.genecards.org/cgi-bin/carddisp.pl?gene=PRDX2
KL	Klotho	Protein Coding	Q9UEF7	61	GC13P033016	3.46535396575928	https://www.genecards.org/cgi-bin/carddisp.pl?gene=KL
MDH2	Malate Dehydrogenase 2	Protein Coding	P40926	60	GC07P076048	3.4643292427063	https://www.genecards.org/cgi-bin/carddisp.pl?gene=MDH2
YES1	YES Proto-Oncogene 1, Src Family Tyrosine Kinase	Protein Coding	P07947	58	GC18M000721	3.46211290359497	https://www.genecards.org/cgi-bin/carddisp.pl?gene=YES1
HLA-DQA1	Major Histocompatibility Complex, Class II, DQ Alpha 1	Protein Coding	P01909	55	GC06P181921	3.4591908454895	https://www.genecards.org/cgi-bin/carddisp.pl?gene=HLA-DQA1
PHF8	PHD Finger Protein 8	Protein Coding	Q9UPP1	57	GC0XM053936	3.45714092254639	https://www.genecards.org/cgi-bin/carddisp.pl?gene=PHF8
CDX2	Caudal Type Homeobox 2	Protein Coding	Q99626	54	GC13M027962	3.45658469200134	https://www.genecards.org/cgi-bin/carddisp.pl?gene=CDX2
PLEC	Plectin	Protein Coding	Q15149	57	GC08M147374	3.45640921592712	https://www.genecards.org/cgi-bin/carddisp.pl?gene=PLEC
PCNT	Pericentrin	Protein Coding	O95613	55	GC21P046324	3.45638561248779	https://www.genecards.org/cgi-bin/carddisp.pl?gene=PCNT
SPTLC1	Serine Palmitoyltransferase Long Chain Base Subunit 1	Protein Coding	O15269	60	GC09M121881	3.45506811141968	https://www.genecards.org/cgi-bin/carddisp.pl?gene=SPTLC1
MAT2A	Methionine Adenosyltransferase 2A	Protein Coding	P31153	59	GC02P094481	3.44346594810486	https://www.genecards.org/cgi-bin/carddisp.pl?gene=MAT2A
SIN3A	SIN3 Transcription Regulator Family Member A	Protein Coding	Q96ST3	60	GC15M075369	3.44227719306946	https://www.genecards.org/cgi-bin/carddisp.pl?gene=SIN3A
HNRNPR	Heterogeneous Nuclear Ribonucleoprotein R	Protein Coding	O43390	54	GC01M023303	3.43673419952393	https://www.genecards.org/cgi-bin/carddisp.pl?gene=HNRNPR
CUL4A	Cullin 4A	Protein Coding	Q13619	55	GC13P113208	3.43559408187866	https://www.genecards.org/cgi-bin/carddisp.pl?gene=CUL4A
XRCC5	X-Ray Repair Cross Complementing 5	Protein Coding	P13010	57	GC02P216107	3.43408513069153	https://www.genecards.org/cgi-bin/carddisp.pl?gene=XRCC5
ROCK2	Rho Associated Coiled-Coil Containing Protein Kinase 2	Protein Coding	O75116	58	GC02M011604	3.43401861190796	https://www.genecards.org/cgi-bin/carddisp.pl?gene=ROCK2
NDP	Norrin Cystine Knot Growth Factor NDP	Protein Coding	Q00604	54	GC0XM043948	3.43303680419922	https://www.genecards.org/cgi-bin/carddisp.pl?gene=NDP
NR1I2	Nuclear Receptor Subfamily 1 Group I Member 2	Protein Coding	O75469	55	GC03P119780	3.43175649642944	https://www.genecards.org/cgi-bin/carddisp.pl?gene=NR1I2
SEPTIN9	Septin 9	Protein Coding	Q9UHD8	52	GC17P155653	3.43051552772522	https://www.genecards.org/cgi-bin/carddisp.pl?gene=SEPTIN9
BTRC	Beta-Transducin Repeat Containing E3 Ubiquitin Protein Ligase	Protein Coding	Q9Y297	57	GC10P101354	3.4252507686615	https://www.genecards.org/cgi-bin/carddisp.pl?gene=BTRC
FAM50A	Family With Sequence Similarity 50 Member A	Protein Coding	Q14320	51	GC0XP155207	3.42419815063477	https://www.genecards.org/cgi-bin/carddisp.pl?gene=FAM50A
CEMIP	Cell Migration Inducing Hyaluronidase 1	Protein Coding	Q8WUJ3	48	GC15P080779	3.42238211631775	https://www.genecards.org/cgi-bin/carddisp.pl?gene=CEMIP
GJB1	Gap Junction Protein Beta 1	Protein Coding	P08034	60	GC0XP071212	3.41825985908508	https://www.genecards.org/cgi-bin/carddisp.pl?gene=GJB1
CCL17	C-C Motif Chemokine Ligand 17	Protein Coding	Q92583	52	GC16P121634	3.41811847686768	https://www.genecards.org/cgi-bin/carddisp.pl?gene=CCL17
SLC31A1	Solute Carrier Family 31 Member 1	Protein Coding	O15431	57	GC09P113221	3.41483473777771	https://www.genecards.org/cgi-bin/carddisp.pl?gene=SLC31A1
CAND1	Cullin Associated And Neddylation Dissociated 1	Protein Coding	Q86VP6	51	GC12P075765	3.41276144981384	https://www.genecards.org/cgi-bin/carddisp.pl?gene=CAND1
AP1G1	Adaptor Related Protein Complex 1 Subunit Gamma 1	Protein Coding	O43747	52	GC16M071729	3.41236758232117	https://www.genecards.org/cgi-bin/carddisp.pl?gene=AP1G1
LIFR	LIF Receptor Subunit Alpha	Protein Coding	P42702	60	GC05M038827	3.40867877006531	https://www.genecards.org/cgi-bin/carddisp.pl?gene=LIFR
PSMD4	Proteasome 26S Subunit Ubiquitin Receptor, Non-ATPase 4	Protein Coding	P55036	57	GC01P176535	3.40550398826599	https://www.genecards.org/cgi-bin/carddisp.pl?gene=PSMD4
NACC1	Nucleus Accumbens Associated 1	Protein Coding	Q96RE7	51	GC19P151947	3.40545058250427	https://www.genecards.org/cgi-bin/carddisp.pl?gene=NACC1
PLXNA1	Plexin A1	Protein Coding	Q9UIW2	58	GC03P127024	3.40488576889038	https://www.genecards.org/cgi-bin/carddisp.pl?gene=PLXNA1
FABP4	Fatty Acid Binding Protein 4	Protein Coding	P15090	56	GC08M081478	3.40385246276855	https://www.genecards.org/cgi-bin/carddisp.pl?gene=FABP4
HAMP	Hepcidin Antimicrobial Peptide	Protein Coding	P81172	56	GC19P152385	3.40376996994019	https://www.genecards.org/cgi-bin/carddisp.pl?gene=HAMP
GATA1	GATA Binding Protein 1	Protein Coding	P15976	59	GC0XP048786	3.39645457267761	https://www.genecards.org/cgi-bin/carddisp.pl?gene=GATA1
AGT	Angiotensinogen	Protein Coding	P01019	62	GC01M230690	3.39237141609192	https://www.genecards.org/cgi-bin/carddisp.pl?gene=AGT
GYS2	Glycogen Synthase 2	Protein Coding	P54840	57	GC12M035919	3.38754081726074	https://www.genecards.org/cgi-bin/carddisp.pl?gene=GYS2
ALDH1A1	Aldehyde Dehydrogenase 1 Family Member A1	Protein Coding	P00352	60	GC09M072900	3.38702297210693	https://www.genecards.org/cgi-bin/carddisp.pl?gene=ALDH1A1
ATAD3A	ATPase Family AAA Domain Containing 3A	Protein Coding	Q9NVI7	52	GC01P074940	3.38596057891846	https://www.genecards.org/cgi-bin/carddisp.pl?gene=ATAD3A
PGD	Phosphogluconate Dehydrogenase	Protein Coding	P52209	60	GC01P010398	3.38537001609802	https://www.genecards.org/cgi-bin/carddisp.pl?gene=PGD
NF2	NF2, Moesin-Ezrin-Radixin Like (MERLIN) Tumor Suppressor	Protein Coding	P35240	62	GC22P029603	3.38536548614502	https://www.genecards.org/cgi-bin/carddisp.pl?gene=NF2
GHRL	Ghrelin And Obestatin Prepropeptide	Protein Coding	Q9UBU3	54	GC03M010285	3.38505887985229	https://www.genecards.org/cgi-bin/carddisp.pl?gene=GHRL
SPINT2	Serine Peptidase Inhibitor, Kunitz Type 2	Protein Coding	O43291	55	GC19P038244	3.38464498519897	https://www.genecards.org/cgi-bin/carddisp.pl?gene=SPINT2
CFH	Complement Factor H	Protein Coding	P08603	60	GC01P196621	3.38444685935974	https://www.genecards.org/cgi-bin/carddisp.pl?gene=CFH
TNFAIP3	TNF Alpha Induced Protein 3	Protein Coding	P21580	62	GC06P137866	3.38367748260498	https://www.genecards.org/cgi-bin/carddisp.pl?gene=TNFAIP3
CCN3	Cellular Communication Network Factor 3	Protein Coding	P48745	51	GC08P119416	3.38240480422974	https://www.genecards.org/cgi-bin/carddisp.pl?gene=CCN3
KPNA2	Karyopherin Subunit Alpha 2	Protein Coding	P52292	58	GC17P068035	3.38127899169922	https://www.genecards.org/cgi-bin/carddisp.pl?gene=KPNA2
UROC1	Urocanate Hydratase 1	Protein Coding	Q96N76	52	GC03M126481	3.37487459182739	https://www.genecards.org/cgi-bin/carddisp.pl?gene=UROC1
KCNJ11	Potassium Inwardly Rectifying Channel Subfamily J Member 11	Protein Coding	Q14654	59	GC11M018109	3.37370657920837	https://www.genecards.org/cgi-bin/carddisp.pl?gene=KCNJ11
SPHK1	Sphingosine Kinase 1	Protein Coding	Q9NYA1	58	GC17P076376	3.37144422531128	https://www.genecards.org/cgi-bin/carddisp.pl?gene=SPHK1
MAOA	Monoamine Oxidase A	Protein Coding	P21397	62	GC0XP043654	3.37039923667908	https://www.genecards.org/cgi-bin/carddisp.pl?gene=MAOA
PRKCI	Protein Kinase C Iota	Protein Coding	P41743	60	GC03P170222	3.36971998214722	https://www.genecards.org/cgi-bin/carddisp.pl?gene=PRKCI
LYN	LYN Proto-Oncogene, Src Family Tyrosine Kinase	Protein Coding	P07948	62	GC08P055879	3.3631067276001	https://www.genecards.org/cgi-bin/carddisp.pl?gene=LYN
EFEMP1	EGF Containing Fibulin Extracellular Matrix Protein 1	Protein Coding	Q12805	56	GC02M055865	3.36063694953918	https://www.genecards.org/cgi-bin/carddisp.pl?gene=EFEMP1
UBE2S	Ubiquitin Conjugating Enzyme E2 S	Protein Coding	Q16763	53	GC19M055399	3.3590521812439	https://www.genecards.org/cgi-bin/carddisp.pl?gene=UBE2S
DHX30	DExH-Box Helicase 30	Protein Coding	Q7L2E3	53	GC03P047802	3.35687971115112	https://www.genecards.org/cgi-bin/carddisp.pl?gene=DHX30
LIN28A	Lin-28 Homolog A	Protein Coding	Q9H9Z2	54	GC01P026410	3.35632920265198	https://www.genecards.org/cgi-bin/carddisp.pl?gene=LIN28A
MRC1	Mannose Receptor C-Type 1	Protein Coding	P22897	51	GC10P017809	3.35585594177246	https://www.genecards.org/cgi-bin/carddisp.pl?gene=MRC1
THY1	Thy-1 Cell Surface Antigen	Protein Coding	P04216	56	GC11M140671	3.35524749755859	https://www.genecards.org/cgi-bin/carddisp.pl?gene=THY1
S1PR1	Sphingosine-1-Phosphate Receptor 1	Protein Coding	P21453	59	GC01P101236	3.35378050804138	https://www.genecards.org/cgi-bin/carddisp.pl?gene=S1PR1
NCL	Nucleolin	Protein Coding	P19338	57	GC02M231453	3.35361695289612	https://www.genecards.org/cgi-bin/carddisp.pl?gene=NCL
ITGA3	Integrin Subunit Alpha 3	Protein Coding	P26006	61	GC17P050055	3.34932374954224	https://www.genecards.org/cgi-bin/carddisp.pl?gene=ITGA3
DLL1	Delta Like Canonical Notch Ligand 1	Protein Coding	O00548	57	GC06M170282	3.34845352172852	https://www.genecards.org/cgi-bin/carddisp.pl?gene=DLL1
MT-CO3	Mitochondrially Encoded Cytochrome C Oxidase III	Protein Coding	P00414	44	GCMTP009209	3.34778308868408	https://www.genecards.org/cgi-bin/carddisp.pl?gene=MT-CO3
IL12B	Interleukin 12B	Protein Coding	P29460	57	GC05M159314	3.34709167480469	https://www.genecards.org/cgi-bin/carddisp.pl?gene=IL12B
IL37	Interleukin 37	Protein Coding	Q9NZH6	51	GC02P154108	3.34489703178406	https://www.genecards.org/cgi-bin/carddisp.pl?gene=IL37
TRRAP	Transformation/Transcription Domain Associated Protein	Protein Coding	Q9Y4A5	57	GC07P098877	3.34300708770752	https://www.genecards.org/cgi-bin/carddisp.pl?gene=TRRAP
FABP5	Fatty Acid Binding Protein 5	Protein Coding	Q01469	55	GC08P081282	3.34145879745483	https://www.genecards.org/cgi-bin/carddisp.pl?gene=FABP5
EPRS1	Glutamyl-Prolyl-TRNA Synthetase 1	Protein Coding	P07814	57	GC01M219969	3.33749604225159	https://www.genecards.org/cgi-bin/carddisp.pl?gene=EPRS1
OPA1	OPA1 Mitochondrial Dynamin Like GTPase	Protein Coding	O60313	57	GC03P193594	3.33550310134888	https://www.genecards.org/cgi-bin/carddisp.pl?gene=OPA1
WT1	WT1 Transcription Factor	Protein Coding	P19544	61	GC11M032365	3.33526110649109	https://www.genecards.org/cgi-bin/carddisp.pl?gene=WT1
SIRT5	Sirtuin 5	Protein Coding	Q9NXA8	58	GC06P013574	3.33471584320068	https://www.genecards.org/cgi-bin/carddisp.pl?gene=SIRT5
VCL	Vinculin	Protein Coding	P18206	60	GC10P073995	3.3334436416626	https://www.genecards.org/cgi-bin/carddisp.pl?gene=VCL
PTPN1	Protein Tyrosine Phosphatase Non-Receptor Type 1	Protein Coding	P18031	62	GC20P050510	3.33210301399231	https://www.genecards.org/cgi-bin/carddisp.pl?gene=PTPN1
PTGES	Prostaglandin E Synthase	Protein Coding	O14684	54	GC09M129738	3.33089518547058	https://www.genecards.org/cgi-bin/carddisp.pl?gene=PTGES
FSCN1	Fascin Actin-Bundling Protein 1	Protein Coding	Q16658	57	GC07P005592	3.32980990409851	https://www.genecards.org/cgi-bin/carddisp.pl?gene=FSCN1
PLK4	Polo Like Kinase 4	Protein Coding	O00444	60	GC04P127880	3.32924389839172	https://www.genecards.org/cgi-bin/carddisp.pl?gene=PLK4
SLC29A1	Solute Carrier Family 29 Member 1 (Augustine Blood Group)	Protein Coding	Q99808	61	GC06P044219	3.32875180244446	https://www.genecards.org/cgi-bin/carddisp.pl?gene=SLC29A1
CAPRIN1	Cell Cycle Associated Protein 1	Protein Coding	Q14444	51	GC11P034051	3.32429599761963	https://www.genecards.org/cgi-bin/carddisp.pl?gene=CAPRIN1
PRKAR1A	Protein Kinase CAMP-Dependent Type I Regulatory Subunit Alpha	Protein Coding	P10644	64	GC17P155470	3.32238602638245	https://www.genecards.org/cgi-bin/carddisp.pl?gene=PRKAR1A
ATP5F1E	ATP Synthase F1 Subunit Epsilon	Protein Coding	P56381	54	GC20M059026	3.32202529907227	https://www.genecards.org/cgi-bin/carddisp.pl?gene=ATP5F1E
CLDN5	Claudin 5	Protein Coding	O00501	53	GC22M019523	3.32110667228699	https://www.genecards.org/cgi-bin/carddisp.pl?gene=CLDN5
CD59	CD59 Molecule (CD59 Blood Group)	Protein Coding	P13987	59	GC11M033737	3.32013607025146	https://www.genecards.org/cgi-bin/carddisp.pl?gene=CD59
CASP1	Caspase 1	Protein Coding	P29466	61	GC11M105025	3.31549644470215	https://www.genecards.org/cgi-bin/carddisp.pl?gene=CASP1
SDHA	Succinate Dehydrogenase Complex Flavoprotein Subunit A	Protein Coding	P31040	61	GC05P000248	3.31456613540649	https://www.genecards.org/cgi-bin/carddisp.pl?gene=SDHA
BID	BH3 Interacting Domain Death Agonist	Protein Coding	P55957	58	GC22M017734	3.30814361572266	https://www.genecards.org/cgi-bin/carddisp.pl?gene=BID
MCAM	Melanoma Cell Adhesion Molecule	Protein Coding	P43121	54	GC11M119308	3.30651164054871	https://www.genecards.org/cgi-bin/carddisp.pl?gene=MCAM
FLII	FLII Actin Remodeling Protein	Protein Coding	Q13045	55	GC17M018244	3.30492067337036	https://www.genecards.org/cgi-bin/carddisp.pl?gene=FLII
PRDX5	Peroxiredoxin 5	Protein Coding	P30044	57	GC11P107691	3.30370378494263	https://www.genecards.org/cgi-bin/carddisp.pl?gene=PRDX5
IL5	Interleukin 5	Protein Coding	P05113	58	GC05M132541	3.3028416633606	https://www.genecards.org/cgi-bin/carddisp.pl?gene=IL5
NTF3	Neurotrophin 3	Protein Coding	P20783	57	GC12P074017	3.30181384086609	https://www.genecards.org/cgi-bin/carddisp.pl?gene=NTF3
KDM3A	Lysine Demethylase 3A	Protein Coding	Q9Y4C1	54	GC02P094496	3.30112791061401	https://www.genecards.org/cgi-bin/carddisp.pl?gene=KDM3A
PLA2G2A	Phospholipase A2 Group IIA	Protein Coding	P14555	60	GC01M019975	3.30002903938293	https://www.genecards.org/cgi-bin/carddisp.pl?gene=PLA2G2A
PYCR2	Pyrroline-5-Carboxylate Reductase 2	Protein Coding	Q96C36	58	GC01M225919	3.29938364028931	https://www.genecards.org/cgi-bin/carddisp.pl?gene=PYCR2
PLOD2	Procollagen-Lysine,2-Oxoglutarate 5-Dioxygenase 2	Protein Coding	O00469	58	GC03M146035	3.29799437522888	https://www.genecards.org/cgi-bin/carddisp.pl?gene=PLOD2
TFF3	Trefoil Factor 3	Protein Coding	Q07654	54	GC21M042311	3.29797387123108	https://www.genecards.org/cgi-bin/carddisp.pl?gene=TFF3
ACTG1	Actin Gamma 1	Protein Coding	P63261	60	GC17M081509	3.2907383441925	https://www.genecards.org/cgi-bin/carddisp.pl?gene=ACTG1
APOH	Apolipoprotein H	Protein Coding	P02749	58	GC17M066212	3.28824424743652	https://www.genecards.org/cgi-bin/carddisp.pl?gene=APOH
RNASEH2A	Ribonuclease H2 Subunit A	Protein Coding	O75792	57	GC19P151931	3.28586578369141	https://www.genecards.org/cgi-bin/carddisp.pl?gene=RNASEH2A
VARS1	Valyl-TRNA Synthetase 1	Protein Coding	P26640	55	GC06M106490	3.28409743309021	https://www.genecards.org/cgi-bin/carddisp.pl?gene=VARS1
CCL18	C-C Motif Chemokine Ligand 18	Protein Coding	P55774	49	GC17P036064	3.28206586837769	https://www.genecards.org/cgi-bin/carddisp.pl?gene=CCL18
CBX3	Chromobox 3	Protein Coding	Q13185	54	GC07P026201	3.28113627433777	https://www.genecards.org/cgi-bin/carddisp.pl?gene=CBX3
PSAP	Prosaposin	Protein Coding	P07602	61	GC10M071816	3.27543592453003	https://www.genecards.org/cgi-bin/carddisp.pl?gene=PSAP
DDX1	DEAD-Box Helicase 1	Protein Coding	Q92499	56	GC02P015591	3.2712869644165	https://www.genecards.org/cgi-bin/carddisp.pl?gene=DDX1
GPX3	Glutathione Peroxidase 3	Protein Coding	P22352	54	GC05P159401	3.26912975311279	https://www.genecards.org/cgi-bin/carddisp.pl?gene=GPX3
MAP1LC3B	Microtubule Associated Protein 1 Light Chain 3 Beta	Protein Coding	Q9GZQ8	54	GC16P122703	3.2601466178894	https://www.genecards.org/cgi-bin/carddisp.pl?gene=MAP1LC3B
BSCL2	BSCL2 Lipid Droplet Biogenesis Associated, Seipin	Protein Coding	Q96G97	55	GC11M139665	3.25039005279541	https://www.genecards.org/cgi-bin/carddisp.pl?gene=BSCL2
PYCARD	PYD And CARD Domain Containing	Protein Coding	Q9ULZ3	54	GC16M031201	3.24864482879639	https://www.genecards.org/cgi-bin/carddisp.pl?gene=PYCARD
UBC	Ubiquitin C	Protein Coding	P0CG48	56	GC12M124911	3.24647331237793	https://www.genecards.org/cgi-bin/carddisp.pl?gene=UBC
ASPM	Assembly Factor For Spindle Microtubules	Protein Coding	Q8IZT6	50	GC01M197084	3.24607372283936	https://www.genecards.org/cgi-bin/carddisp.pl?gene=ASPM
PTPN6	Protein Tyrosine Phosphatase Non-Receptor Type 6	Protein Coding	P29350	62	GC12P074082	3.24257779121399	https://www.genecards.org/cgi-bin/carddisp.pl?gene=PTPN6
NR4A2	Nuclear Receptor Subfamily 4 Group A Member 2	Protein Coding	P43354	59	GC02M156324	3.24231362342834	https://www.genecards.org/cgi-bin/carddisp.pl?gene=NR4A2
MTA2	Metastasis Associated 1 Family Member 2	Protein Coding	O94776	54	GC11M139654	3.24214720726013	https://www.genecards.org/cgi-bin/carddisp.pl?gene=MTA2
WNT3	Wnt Family Member 3	Protein Coding	P56703	60	GC17M046762	3.24148464202881	https://www.genecards.org/cgi-bin/carddisp.pl?gene=WNT3
MEF2D	Myocyte Enhancer Factor 2D	Protein Coding	Q14814	57	GC01M156463	3.2408344745636	https://www.genecards.org/cgi-bin/carddisp.pl?gene=MEF2D
HAX1	HCLS1 Associated Protein X-1	Protein Coding	O00165	55	GC01P176681	3.23789286613464	https://www.genecards.org/cgi-bin/carddisp.pl?gene=HAX1
HNRNPM	Heterogeneous Nuclear Ribonucleoprotein M	Protein Coding	P52272	52	GC19P008444	3.23531150817871	https://www.genecards.org/cgi-bin/carddisp.pl?gene=HNRNPM
IL9	Interleukin 9	Protein Coding	P15248	56	GC05M135891	3.23492646217346	https://www.genecards.org/cgi-bin/carddisp.pl?gene=IL9
RPL6	Ribosomal Protein L6	Protein Coding	Q02878	51	GC12M112320	3.22701263427734	https://www.genecards.org/cgi-bin/carddisp.pl?gene=RPL6
PLAT	Plasminogen Activator, Tissue Type	Protein Coding	P00750	62	GC08M042174	3.22579097747803	https://www.genecards.org/cgi-bin/carddisp.pl?gene=PLAT
TSPAN32	Tetraspanin 32	Protein Coding	Q96QS1	45	GC11P020317	3.2245786190033	https://www.genecards.org/cgi-bin/carddisp.pl?gene=TSPAN32
LIN28B	Lin-28 Homolog B	Protein Coding	Q6ZN17	54	GC06P182645	3.22414970397949	https://www.genecards.org/cgi-bin/carddisp.pl?gene=LIN28B
PPBP	Pro-Platelet Basic Protein	Protein Coding	P02775	55	GC04M073986	3.2241325378418	https://www.genecards.org/cgi-bin/carddisp.pl?gene=PPBP
MMP12	Matrix Metallopeptidase 12	Protein Coding	P39900	58	GC11M102862	3.22045731544495	https://www.genecards.org/cgi-bin/carddisp.pl?gene=MMP12
TP63	Tumor Protein P63	Protein Coding	Q9H3D4	58	GC03P189598	3.21249580383301	https://www.genecards.org/cgi-bin/carddisp.pl?gene=TP63
EIF4B	Eukaryotic Translation Initiation Factor 4B	Protein Coding	P23588	55	GC12P053006	3.21150422096252	https://www.genecards.org/cgi-bin/carddisp.pl?gene=EIF4B
CYP24A1	Cytochrome P450 Family 24 Subfamily A Member 1	Protein Coding	Q07973	59	GC20M054153	3.20781993865967	https://www.genecards.org/cgi-bin/carddisp.pl?gene=CYP24A1
HNRNPD	Heterogeneous Nuclear Ribonucleoprotein D	Protein Coding	Q14103	55	GC04M082352	3.20740580558777	https://www.genecards.org/cgi-bin/carddisp.pl?gene=HNRNPD
INHBA	Inhibin Subunit Beta A	Protein Coding	P08476	57	GC07M041670	3.20699977874756	https://www.genecards.org/cgi-bin/carddisp.pl?gene=INHBA
ASXL1	ASXL Transcriptional Regulator 1	Protein Coding	Q8IXJ9	55	GC20P053105	3.20186161994934	https://www.genecards.org/cgi-bin/carddisp.pl?gene=ASXL1
RBM10	RNA Binding Motif Protein 10	Protein Coding	P0DW28	52	GC0XP060795	3.19955682754517	https://www.genecards.org/cgi-bin/carddisp.pl?gene=RBM10
AJUBA	Ajuba LIM Protein	Protein Coding	Q96IF1	50	GC14M022971	3.19643068313599	https://www.genecards.org/cgi-bin/carddisp.pl?gene=AJUBA
LAMP1	Lysosomal Associated Membrane Protein 1	Protein Coding	P11279	57	GC13P113297	3.19577932357788	https://www.genecards.org/cgi-bin/carddisp.pl?gene=LAMP1
ESCO2	Establishment Of Sister Chromatid Cohesion N-Acetyltransferase 2	Protein Coding	Q56NI9	51	GC08P027771	3.19350957870483	https://www.genecards.org/cgi-bin/carddisp.pl?gene=ESCO2
TUBB4B	Tubulin Beta 4B Class IVb	Protein Coding	P68371	57	GC09P137241	3.19135522842407	https://www.genecards.org/cgi-bin/carddisp.pl?gene=TUBB4B
AGO2	Argonaute RISC Catalytic Component 2	Protein Coding	Q9UKV8	55	GC08M141032	3.19128155708313	https://www.genecards.org/cgi-bin/carddisp.pl?gene=AGO2
ISCU	Iron-Sulfur Cluster Assembly Enzyme	Protein Coding	Q9H1K1	57	GC12P108561	3.19119071960449	https://www.genecards.org/cgi-bin/carddisp.pl?gene=ISCU
HSPA9	Heat Shock Protein Family A (Hsp70) Member 9	Protein Coding	P38646	61	GC05M138554	3.19032096862793	https://www.genecards.org/cgi-bin/carddisp.pl?gene=HSPA9
STC2	Stanniocalcin 2	Protein Coding	O76061	54	GC05M173314	3.18931937217712	https://www.genecards.org/cgi-bin/carddisp.pl?gene=STC2
FGF17	Fibroblast Growth Factor 17	Protein Coding	O60258	58	GC08P025975	3.18371868133545	https://www.genecards.org/cgi-bin/carddisp.pl?gene=FGF17
TCP1	T-Complex 1	Protein Coding	P17987	56	GC06M159778	3.18258738517761	https://www.genecards.org/cgi-bin/carddisp.pl?gene=TCP1
KNG1	Kininogen 1	Protein Coding	P01042	61	GC03P186717	3.1816291809082	https://www.genecards.org/cgi-bin/carddisp.pl?gene=KNG1
RAP1B	RAP1B, Member Of RAS Oncogene Family	Protein Coding	P61224	57	GC12P068610	3.18075561523438	https://www.genecards.org/cgi-bin/carddisp.pl?gene=RAP1B
EFNA3	Ephrin A3	Protein Coding	P52797	55	GC01P155078	3.17843389511108	https://www.genecards.org/cgi-bin/carddisp.pl?gene=EFNA3
DHFR	Dihydrofolate Reductase	Protein Coding	P00374	61	GC05M080626	3.17577886581421	https://www.genecards.org/cgi-bin/carddisp.pl?gene=DHFR
EIF2B5	Eukaryotic Translation Initiation Factor 2B Subunit Epsilon	Protein Coding	Q13144	55	GC03P184135	3.17518377304077	https://www.genecards.org/cgi-bin/carddisp.pl?gene=EIF2B5
HLA-DPA1	Major Histocompatibility Complex, Class II, DP Alpha 1	Protein Coding	P20036	52	GC06M033064	3.17453217506409	https://www.genecards.org/cgi-bin/carddisp.pl?gene=HLA-DPA1
MSR1	Macrophage Scavenger Receptor 1	Protein Coding	P21757	58	GC08M016107	3.17169237136841	https://www.genecards.org/cgi-bin/carddisp.pl?gene=MSR1
CUL1	Cullin 1	Protein Coding	Q13616	58	GC07P148697	3.17120862007141	https://www.genecards.org/cgi-bin/carddisp.pl?gene=CUL1
HIPK2	Homeodomain Interacting Protein Kinase 2	Protein Coding	Q9H2X6	57	GC07M139561	3.17030787467957	https://www.genecards.org/cgi-bin/carddisp.pl?gene=HIPK2
SIRT7	Sirtuin 7	Protein Coding	Q9NRC8	56	GC17M081911	3.16975212097168	https://www.genecards.org/cgi-bin/carddisp.pl?gene=SIRT7
MERTK	MER Proto-Oncogene, Tyrosine Kinase	Protein Coding	Q12866	64	GC02P111898	3.16899085044861	https://www.genecards.org/cgi-bin/carddisp.pl?gene=MERTK
CYFIP2	Cytoplasmic FMR1 Interacting Protein 2	Protein Coding	Q96F07	54	GC05P159569	3.1680850982666	https://www.genecards.org/cgi-bin/carddisp.pl?gene=CYFIP2
SLC1A1	Solute Carrier Family 1 Member 1	Protein Coding	P43005	62	GC09P004490	3.1677393913269	https://www.genecards.org/cgi-bin/carddisp.pl?gene=SLC1A1
MFGE8	Milk Fat Globule EGF And Factor V/VIII Domain Containing	Protein Coding	Q08431	55	GC15M088898	3.16727447509766	https://www.genecards.org/cgi-bin/carddisp.pl?gene=MFGE8
CAMKK2	Calcium/Calmodulin Dependent Protein Kinase Kinase 2	Protein Coding	Q96RR4	60	GC12M124682	3.16711711883545	https://www.genecards.org/cgi-bin/carddisp.pl?gene=CAMKK2
L1CAM	L1 Cell Adhesion Molecule	Protein Coding	P32004	60	GC0XM153864	3.16594910621643	https://www.genecards.org/cgi-bin/carddisp.pl?gene=L1CAM
PLD1	Phospholipase D1	Protein Coding	Q13393	63	GC03M171600	3.16518592834473	https://www.genecards.org/cgi-bin/carddisp.pl?gene=PLD1
MAPT	Microtubule Associated Protein Tau	Protein Coding	P10636	62	GC17P045894	3.16424751281738	https://www.genecards.org/cgi-bin/carddisp.pl?gene=MAPT
NOVA1	NOVA Alternative Splicing Regulator 1	Protein Coding	P51513	51	GC14M026443	3.16401600837708	https://www.genecards.org/cgi-bin/carddisp.pl?gene=NOVA1
TKT	Transketolase	Protein Coding	P29401	58	GC03M053224	3.16253709793091	https://www.genecards.org/cgi-bin/carddisp.pl?gene=TKT
LCK	LCK Proto-Oncogene, Src Family Tyrosine Kinase	Protein Coding	P06239	65	GC01P032251	3.15894675254822	https://www.genecards.org/cgi-bin/carddisp.pl?gene=LCK
H2AZ1	H2A.Z Variant Histone 1	Protein Coding	P0C0S5	53	GC04M099949	3.15709114074707	https://www.genecards.org/cgi-bin/carddisp.pl?gene=H2AZ1
PEX5	Peroxisomal Biogenesis Factor 5	Protein Coding	P50542	57	GC12P074093	3.15531492233276	https://www.genecards.org/cgi-bin/carddisp.pl?gene=PEX5
TTR	Transthyretin	Protein Coding	P02766	61	GC18P031557	3.15528583526611	https://www.genecards.org/cgi-bin/carddisp.pl?gene=TTR
YTHDF1	YTH N6-Methyladenosine RNA Binding Protein F1	Protein Coding	Q9BYJ9	48	GC20M063195	3.15233182907104	https://www.genecards.org/cgi-bin/carddisp.pl?gene=YTHDF1
CHD5	Chromodomain Helicase DNA Binding Protein 5	Protein Coding	Q8TDI0	54	GC01M022281	3.15004730224609	https://www.genecards.org/cgi-bin/carddisp.pl?gene=CHD5
DKC1	Dyskerin Pseudouridine Synthase 1	Protein Coding	O60832	60	GC0XP154762	3.14666986465454	https://www.genecards.org/cgi-bin/carddisp.pl?gene=DKC1
BUB3	BUB3 Mitotic Checkpoint Protein	Protein Coding	O43684	59	GC10P123154	3.14603877067566	https://www.genecards.org/cgi-bin/carddisp.pl?gene=BUB3
CDC20	Cell Division Cycle 20	Protein Coding	Q12834	58	GC01P043358	3.14435076713562	https://www.genecards.org/cgi-bin/carddisp.pl?gene=CDC20
BCAP31	B Cell Receptor Associated Protein 31	Protein Coding	P51572	54	GC0XM153701	3.14061236381531	https://www.genecards.org/cgi-bin/carddisp.pl?gene=BCAP31
IL1RAPL2	Interleukin 1 Receptor Accessory Protein Like 2	Protein Coding	Q9NP60	51	GC0XP104566	3.13597965240479	https://www.genecards.org/cgi-bin/carddisp.pl?gene=IL1RAPL2
ABCC5	ATP Binding Cassette Subfamily C Member 5	Protein Coding	O15440	55	GC03M183919	3.13577342033386	https://www.genecards.org/cgi-bin/carddisp.pl?gene=ABCC5
SFRP4	Secreted Frizzled Related Protein 4	Protein Coding	Q6FHJ7	55	GC07M037912	3.13577342033386	https://www.genecards.org/cgi-bin/carddisp.pl?gene=SFRP4
AKR1C3	Aldo-Keto Reductase Family 1 Member C3	Protein Coding	P42330	57	GC10P005035	3.13356494903564	https://www.genecards.org/cgi-bin/carddisp.pl?gene=AKR1C3
RAB11FIP4	RAB11 Family Interacting Protein 4	Protein Coding	Q86YS3	46	GC17P031391	3.1331193447113	https://www.genecards.org/cgi-bin/carddisp.pl?gene=RAB11FIP4
RTCB	RNA 2',3'-Cyclic Phosphate And 5'-OH Ligase	Protein Coding	Q9Y3I0	49	GC22M032387	3.13118648529053	https://www.genecards.org/cgi-bin/carddisp.pl?gene=RTCB
C3	Complement C3	Protein Coding	P01024	62	GC19M006677	3.12930297851563	https://www.genecards.org/cgi-bin/carddisp.pl?gene=C3
TNK2	Tyrosine Kinase Non Receptor 2	Protein Coding	Q07912	60	GC03M195863	3.12451076507568	https://www.genecards.org/cgi-bin/carddisp.pl?gene=TNK2
CS	Citrate Synthase	Protein Coding	O75390	58	GC12M056271	3.12329363822937	https://www.genecards.org/cgi-bin/carddisp.pl?gene=CS
TRAP1	TNF Receptor Associated Protein 1	Protein Coding	Q12931	56	GC16M049993	3.11955785751343	https://www.genecards.org/cgi-bin/carddisp.pl?gene=TRAP1
EIF4G2	Eukaryotic Translation Initiation Factor 4 Gamma 2	Protein Coding	P78344	51	GC11M015426	3.11898303031921	https://www.genecards.org/cgi-bin/carddisp.pl?gene=EIF4G2
PDCD6IP	Programmed Cell Death 6 Interacting Protein	Protein Coding	Q8WUM4	56	GC03P033798	3.11895895004272	https://www.genecards.org/cgi-bin/carddisp.pl?gene=PDCD6IP
IL17F	Interleukin 17F	Protein Coding	Q96PD4	54	GC06M106847	3.1187891960144	https://www.genecards.org/cgi-bin/carddisp.pl?gene=IL17F
IL23R	Interleukin 23 Receptor	Protein Coding	Q5VWK5	57	GC01P067138	3.11627078056335	https://www.genecards.org/cgi-bin/carddisp.pl?gene=IL23R
KLF8	KLF Transcription Factor 8	Protein Coding	O95600	50	GC0XP061120	3.11627078056335	https://www.genecards.org/cgi-bin/carddisp.pl?gene=KLF8
MSI1	Musashi RNA Binding Protein 1	Protein Coding	O43347	52	GC12M120341	3.11554455757141	https://www.genecards.org/cgi-bin/carddisp.pl?gene=MSI1
MLC1	Modulator Of VRAC Current 1	Protein Coding	Q15049	53	GC22M050059	3.11389780044556	https://www.genecards.org/cgi-bin/carddisp.pl?gene=MLC1
FAT4	FAT Atypical Cadherin 4	Protein Coding	Q6V0I7	51	GC04P125315	3.11055850982666	https://www.genecards.org/cgi-bin/carddisp.pl?gene=FAT4
OXA1L	OXA1L Mitochondrial Inner Membrane Insertase	Protein Coding	Q15070	51	GC14P022766	3.11008262634277	https://www.genecards.org/cgi-bin/carddisp.pl?gene=OXA1L
LAMB1	Laminin Subunit Beta 1	Protein Coding	P07942	63	GC07M107923	3.10969924926758	https://www.genecards.org/cgi-bin/carddisp.pl?gene=LAMB1
GBA1	Glucosylceramidase Beta 1	Protein Coding	P04062	62	GC01M167453	3.10903692245483	https://www.genecards.org/cgi-bin/carddisp.pl?gene=GBA1
TSPO	Translocator Protein	Protein Coding	B1AH88	58	GC22P043151	3.10216307640076	https://www.genecards.org/cgi-bin/carddisp.pl?gene=TSPO
ERRFI1	ERBB Receptor Feedback Inhibitor 1	Protein Coding	Q9UJM3	50	GC01M008004	3.10177230834961	https://www.genecards.org/cgi-bin/carddisp.pl?gene=ERRFI1
TBL1X	Transducin Beta Like 1 X-Linked	Protein Coding	O60907	52	GC0XP009463	3.09990191459656	https://www.genecards.org/cgi-bin/carddisp.pl?gene=TBL1X
CD55	CD55 Molecule (Cromer Blood Group)	Protein Coding	P08174	62	GC01P207321	3.09945845603943	https://www.genecards.org/cgi-bin/carddisp.pl?gene=CD55
TBK1	TANK Binding Kinase 1	Protein Coding	Q9UHD2	62	GC12P075684	3.09653091430664	https://www.genecards.org/cgi-bin/carddisp.pl?gene=TBK1
VDAC2	Voltage Dependent Anion Channel 2	Protein Coding	P45880	56	GC10P075210	3.09527587890625	https://www.genecards.org/cgi-bin/carddisp.pl?gene=VDAC2
LIMA1	LIM Domain And Actin Binding 1	Protein Coding	Q9UHB6	50	GC12M050175	3.09277534484863	https://www.genecards.org/cgi-bin/carddisp.pl?gene=LIMA1
CD226	CD226 Molecule	Protein Coding	Q15762	55	GC18M069831	3.09262681007385	https://www.genecards.org/cgi-bin/carddisp.pl?gene=CD226
YWHAQ	Tyrosine 3-Monooxygenase/Tryptophan 5-Monooxygenase Activation Protein Theta	Protein Coding	P27348	60	GC02M009583	3.09209775924683	https://www.genecards.org/cgi-bin/carddisp.pl?gene=YWHAQ
NFAT5	Nuclear Factor Of Activated T Cells 5	Protein Coding	O94916	52	GC16P069565	3.09174346923828	https://www.genecards.org/cgi-bin/carddisp.pl?gene=NFAT5
PPM1D	Protein Phosphatase, Mg2+/Mn2+ Dependent 1D	Protein Coding	O15297	61	GC17P060600	3.08875322341919	https://www.genecards.org/cgi-bin/carddisp.pl?gene=PPM1D
KIF4A	Kinesin Family Member 4A	Protein Coding	O95239	52	GC0XP070290	3.08422493934631	https://www.genecards.org/cgi-bin/carddisp.pl?gene=KIF4A
IFI16	Interferon Gamma Inducible Protein 16	Protein Coding	Q16666	55	GC01P158999	3.08267164230347	https://www.genecards.org/cgi-bin/carddisp.pl?gene=IFI16
SFN	Stratifin	Protein Coding	P31947	58	GC01P076458	3.08080363273621	https://www.genecards.org/cgi-bin/carddisp.pl?gene=SFN
EIF2S3	Eukaryotic Translation Initiation Factor 2 Subunit Gamma	Protein Coding	P41091	58	GC0XP024054	3.07891583442688	https://www.genecards.org/cgi-bin/carddisp.pl?gene=EIF2S3
MAT2B	Methionine Adenosyltransferase 2 Non-Catalytic Beta Subunit	Protein Coding	Q9NZL9	51	GC05P163504	3.07868766784668	https://www.genecards.org/cgi-bin/carddisp.pl?gene=MAT2B
GREM1	Gremlin 1, DAN Family BMP Antagonist	Protein Coding	O60565	57	GC15P192672	3.0782151222229	https://www.genecards.org/cgi-bin/carddisp.pl?gene=GREM1
PAX5	Paired Box 5	Protein Coding	Q02548	60	GC09M037145	3.07749128341675	https://www.genecards.org/cgi-bin/carddisp.pl?gene=PAX5
CYP17A1	Cytochrome P450 Family 17 Subfamily A Member 1	Protein Coding	P05093	62	GC10M102830	3.0768027305603	https://www.genecards.org/cgi-bin/carddisp.pl?gene=CYP17A1
RALA	RAS Like Proto-Oncogene A	Protein Coding	P11233	60	GC07P039622	3.07516098022461	https://www.genecards.org/cgi-bin/carddisp.pl?gene=RALA
NMNAT1	Nicotinamide Nucleotide Adenylyltransferase 1	Protein Coding	Q9HAN9	60	GC01P075281	3.06896686553955	https://www.genecards.org/cgi-bin/carddisp.pl?gene=NMNAT1
FBXO31	F-Box Protein 31	Protein Coding	Q5XUX0	48	GC16M087326	3.06616020202637	https://www.genecards.org/cgi-bin/carddisp.pl?gene=FBXO31
SLPI	Secretory Leukocyte Peptidase Inhibitor	Protein Coding	P03973	53	GC20M045252	3.06404614448547	https://www.genecards.org/cgi-bin/carddisp.pl?gene=SLPI
PON1	Paraoxonase 1	Protein Coding	P27169	60	GC07M095297	3.0629563331604	https://www.genecards.org/cgi-bin/carddisp.pl?gene=PON1
TMPO	Thymopoietin	Protein Coding	P42166	58	GC12P098515	3.06241226196289	https://www.genecards.org/cgi-bin/carddisp.pl?gene=TMPO
TRPM8	Transient Receptor Potential Cation Channel Subfamily M Member 8	Protein Coding	Q7Z2W7	58	GC02P233917	3.06008386611938	https://www.genecards.org/cgi-bin/carddisp.pl?gene=TRPM8
SATB1	SATB Homeobox 1	Protein Coding	Q01826	56	GC03M028758	3.0589325428009	https://www.genecards.org/cgi-bin/carddisp.pl?gene=SATB1
OGDH	Oxoglutarate Dehydrogenase	Protein Coding	Q02218	60	GC07P044606	3.05509448051453	https://www.genecards.org/cgi-bin/carddisp.pl?gene=OGDH
PDCD10	Programmed Cell Death 10	Protein Coding	Q9BUL8	53	GC03M167683	3.05461359024048	https://www.genecards.org/cgi-bin/carddisp.pl?gene=PDCD10
AGR2	Anterior Gradient 2, Protein Disulphide Isomerase Family Member	Protein Coding	O95994	52	GC07M017591	3.05189418792725	https://www.genecards.org/cgi-bin/carddisp.pl?gene=AGR2
FTH1	Ferritin Heavy Chain 1	Protein Coding	P02794	63	GC11M061959	3.05051183700562	https://www.genecards.org/cgi-bin/carddisp.pl?gene=FTH1
S100A16	S100 Calcium Binding Protein A16	Protein Coding	Q96FQ6	44	GC01M153606	3.04970598220825	https://www.genecards.org/cgi-bin/carddisp.pl?gene=S100A16
ACLY	ATP Citrate Lyase	Protein Coding	P53396	59	GC17M041866	3.04881882667542	https://www.genecards.org/cgi-bin/carddisp.pl?gene=ACLY
MARCO	Macrophage Receptor With Collagenous Structure	Protein Coding	Q9UEW3	47	GC02P118942	3.04510593414307	https://www.genecards.org/cgi-bin/carddisp.pl?gene=MARCO
RAP1A	RAP1A, Member Of RAS Oncogene Family	Protein Coding	P62834	57	GC01P111542	3.04406976699829	https://www.genecards.org/cgi-bin/carddisp.pl?gene=RAP1A
VIPR1	Vasoactive Intestinal Peptide Receptor 1	Protein Coding	P32241	60	GC03P042490	3.04067730903625	https://www.genecards.org/cgi-bin/carddisp.pl?gene=VIPR1
SELE	Selectin E	Protein Coding	P16581	57	GC01M169722	3.03948998451233	https://www.genecards.org/cgi-bin/carddisp.pl?gene=SELE
PHB1	Prohibitin 1	Protein Coding	P35232	58	GC17M097550	3.03864145278931	https://www.genecards.org/cgi-bin/carddisp.pl?gene=PHB1
CUL4B	Cullin 4B	Protein Coding	Q13620	55	GC0XM120526	3.03814673423767	https://www.genecards.org/cgi-bin/carddisp.pl?gene=CUL4B
CORO1C	Coronin 1C	Protein Coding	Q9ULV4	47	GC12M108645	3.03441166877747	https://www.genecards.org/cgi-bin/carddisp.pl?gene=CORO1C
NDRG3	NDRG Family Member 3	Protein Coding	Q9UGV2	46	GC20M036651	3.03175640106201	https://www.genecards.org/cgi-bin/carddisp.pl?gene=NDRG3
DDB1	Damage Specific DNA Binding Protein 1	Protein Coding	Q16531	56	GC11M139608	3.02931427955627	https://www.genecards.org/cgi-bin/carddisp.pl?gene=DDB1
KLRB1	Killer Cell Lectin Like Receptor B1	Protein Coding	Q12918	51	GC12M035788	3.02904677391052	https://www.genecards.org/cgi-bin/carddisp.pl?gene=KLRB1
BCL2L11	BCL2 Like 11	Protein Coding	O43521	58	GC02P111119	3.02806448936462	https://www.genecards.org/cgi-bin/carddisp.pl?gene=BCL2L11
LATS2	Large Tumor Suppressor Kinase 2	Protein Coding	Q9NRM7	58	GC13M020973	3.02473425865173	https://www.genecards.org/cgi-bin/carddisp.pl?gene=LATS2
SHBG	Sex Hormone Binding Globulin	Protein Coding	P04278	55	GC17P007613	3.02445197105408	https://www.genecards.org/cgi-bin/carddisp.pl?gene=SHBG
SARS1	Seryl-TRNA Synthetase 1	Protein Coding	P49591	55	GC01P111854	3.02375841140747	https://www.genecards.org/cgi-bin/carddisp.pl?gene=SARS1
DLK1	Delta Like Non-Canonical Notch Ligand 1	Protein Coding	P80370	58	GC14P120459	3.0227427482605	https://www.genecards.org/cgi-bin/carddisp.pl?gene=DLK1
CD33	CD33 Molecule	Protein Coding	P20138	58	GC19P152946	3.02198314666748	https://www.genecards.org/cgi-bin/carddisp.pl?gene=CD33
HIRA	Histone Cell Cycle Regulator	Protein Coding	P54198	54	GC22M019330	3.01228499412537	https://www.genecards.org/cgi-bin/carddisp.pl?gene=HIRA
RPLP0	Ribosomal Protein Lateral Stalk Subunit P0	Protein Coding	P05388	55	GC12M120196	3.01148891448975	https://www.genecards.org/cgi-bin/carddisp.pl?gene=RPLP0
SUMO1	Small Ubiquitin Like Modifier 1	Protein Coding	P63165	59	GC02M202206	3.01098394393921	https://www.genecards.org/cgi-bin/carddisp.pl?gene=SUMO1
FOLH1	Folate Hydrolase 1	Protein Coding	Q04609	60	GC11M139477	3.00924730300903	https://www.genecards.org/cgi-bin/carddisp.pl?gene=FOLH1
NUDT21	Nudix Hydrolase 21	Protein Coding	O43809	45	GC16M056429	3.00903868675232	https://www.genecards.org/cgi-bin/carddisp.pl?gene=NUDT21
ELANE	Elastase, Neutrophil Expressed	Protein Coding	P08246	64	GC19P151362	3.00869917869568	https://www.genecards.org/cgi-bin/carddisp.pl?gene=ELANE
DLAT	Dihydrolipoamide S-Acetyltransferase	Protein Coding	P10515	58	GC11P113462	3.00839567184448	https://www.genecards.org/cgi-bin/carddisp.pl?gene=DLAT
SMG1	SMG1 Nonsense Mediated MRNA Decay Associated PI3K Related Kinase	Protein Coding	Q96Q15	52	GC16M050505	3.00675058364868	https://www.genecards.org/cgi-bin/carddisp.pl?gene=SMG1
SOAT1	Sterol O-Acyltransferase 1	Protein Coding	P35610	56	GC01P179320	3.00609111785889	https://www.genecards.org/cgi-bin/carddisp.pl?gene=SOAT1
OCLN	Occludin	Protein Coding	Q16625	58	GC05P069492	3.00468063354492	https://www.genecards.org/cgi-bin/carddisp.pl?gene=OCLN
TP53	Tumor Protein P53	Protein Coding	P04637	66	GC17M007661	28.4322776794434	https://www.genecards.org/cgi-bin/carddisp.pl?gene=TP53
VEGFA	Vascular Endothelial Growth Factor A	Protein Coding	P15692	61	GC06P043770	25.2709789276123	https://www.genecards.org/cgi-bin/carddisp.pl?gene=VEGFA
CTNNB1	Catenin Beta 1	Protein Coding	P35222	67	GC03P041194	24.6623992919922	https://www.genecards.org/cgi-bin/carddisp.pl?gene=CTNNB1
STAT3	Signal Transducer And Activator Of Transcription 3	Protein Coding	P40763	67	GC17M042313	23.5778160095215	https://www.genecards.org/cgi-bin/carddisp.pl?gene=STAT3
CD274	CD274 Molecule	Protein Coding	Q9NZQ7	58	GC09P005450	21.287504196167	https://www.genecards.org/cgi-bin/carddisp.pl?gene=CD274
EGFR	Epidermal Growth Factor Receptor	Protein Coding	P00533	68	GC07P055019	21.1868686676025	https://www.genecards.org/cgi-bin/carddisp.pl?gene=EGFR
HCAR1	Hydroxycarboxylic Acid Receptor 1	Protein Coding	Q9BXC0	48	GC12M122726	2.99906826019287	https://www.genecards.org/cgi-bin/carddisp.pl?gene=HCAR1
MUC20	Mucin 20, Cell Surface Associated	Protein Coding	Q8N307	46	GC03P195720	2.99773001670837	https://www.genecards.org/cgi-bin/carddisp.pl?gene=MUC20
HADHA	Hydroxyacyl-CoA Dehydrogenase Trifunctional Multienzyme Complex Subunit Alpha	Protein Coding	P40939	59	GC02M026190	2.99696803092957	https://www.genecards.org/cgi-bin/carddisp.pl?gene=HADHA
PRPF19	Pre-MRNA Processing Factor 19	Protein Coding	Q9UMS4	48	GC11M060890	2.99615335464478	https://www.genecards.org/cgi-bin/carddisp.pl?gene=PRPF19
ARF6	ARF GTPase 6	Protein Coding	P62330	56	GC14P058041	2.99607014656067	https://www.genecards.org/cgi-bin/carddisp.pl?gene=ARF6
SMC4	Structural Maintenance Of Chromosomes 4	Protein Coding	Q9NTJ3	54	GC03P160399	2.99578285217285	https://www.genecards.org/cgi-bin/carddisp.pl?gene=SMC4
PCBP1	Poly(RC) Binding Protein 1	Protein Coding	Q15365	55	GC02P070087	2.99546051025391	https://www.genecards.org/cgi-bin/carddisp.pl?gene=PCBP1
SRSF1	Serine And Arginine Rich Splicing Factor 1	Protein Coding	Q07955	55	GC17M097667	2.9911208152771	https://www.genecards.org/cgi-bin/carddisp.pl?gene=SRSF1
KIF5B	Kinesin Family Member 5B	Protein Coding	P33176	60	GC10M037181	2.99092721939087	https://www.genecards.org/cgi-bin/carddisp.pl?gene=KIF5B
PI4KA	Phosphatidylinositol 4-Kinase Alpha	Protein Coding	P42356	62	GC22M020707	2.99021649360657	https://www.genecards.org/cgi-bin/carddisp.pl?gene=PI4KA
TLR9	Toll Like Receptor 9	Protein Coding	Q9NR96	58	GC03M054885	2.98591375350952	https://www.genecards.org/cgi-bin/carddisp.pl?gene=TLR9
AXIN2	Axin 2	Protein Coding	Q9Y2T1	62	GC17M065528	2.98572969436646	https://www.genecards.org/cgi-bin/carddisp.pl?gene=AXIN2
TRIM25	Tripartite Motif Containing 25	Protein Coding	Q14258	57	GC17M056836	2.98347759246826	https://www.genecards.org/cgi-bin/carddisp.pl?gene=TRIM25
MAP1LC3A	Microtubule Associated Protein 1 Light Chain 3 Alpha	Protein Coding	Q9H492	54	GC20P034546	2.98153829574585	https://www.genecards.org/cgi-bin/carddisp.pl?gene=MAP1LC3A
H3-3B	H3.3 Histone B	Protein Coding	P84243	51	GC17M098063	2.98151612281799	https://www.genecards.org/cgi-bin/carddisp.pl?gene=H3-3B
RBL2	RB Transcriptional Corepressor Like 2	Protein Coding	Q08999	57	GC16P053433	2.98090648651123	https://www.genecards.org/cgi-bin/carddisp.pl?gene=RBL2
CAMP	Cathelicidin Antimicrobial Peptide	Protein Coding	P49913	53	GC03P064957	2.98039793968201	https://www.genecards.org/cgi-bin/carddisp.pl?gene=CAMP
SIRT3	Sirtuin 3	Protein Coding	Q9NTG7	60	GC11M000215	2.97830963134766	https://www.genecards.org/cgi-bin/carddisp.pl?gene=SIRT3
ADORA3	Adenosine A3 Receptor	Protein Coding	P0DMS8	56	GC01M111499	2.97736835479736	https://www.genecards.org/cgi-bin/carddisp.pl?gene=ADORA3
SERPINA3	Serpin Family A Member 3	Protein Coding	P01011	56	GC14P094612	2.97695994377136	https://www.genecards.org/cgi-bin/carddisp.pl?gene=SERPINA3
TUBB2A	Tubulin Beta 2A Class IIa	Protein Coding	Q13885	59	GC06M003153	2.97598600387573	https://www.genecards.org/cgi-bin/carddisp.pl?gene=TUBB2A
RAC3	Rac Family Small GTPase 3	Protein Coding	P60763	57	GC17P082031	2.97521305084229	https://www.genecards.org/cgi-bin/carddisp.pl?gene=RAC3
ITCH	Itchy E3 Ubiquitin Protein Ligase	Protein Coding	Q96J02	60	GC20P034363	2.97509670257568	https://www.genecards.org/cgi-bin/carddisp.pl?gene=ITCH
RELN	Reelin	Protein Coding	P78509	57	GC07M103471	2.97461938858032	https://www.genecards.org/cgi-bin/carddisp.pl?gene=RELN
MFF	Mitochondrial Fission Factor	Protein Coding	Q9GZY8	51	GC02P227325	2.97404432296753	https://www.genecards.org/cgi-bin/carddisp.pl?gene=MFF
BIN1	Bridging Integrator 1	Protein Coding	O00499	60	GC02M127048	2.97401738166809	https://www.genecards.org/cgi-bin/carddisp.pl?gene=BIN1
DSP	Desmoplakin	Protein Coding	P15924	63	GC06P007541	2.97107410430908	https://www.genecards.org/cgi-bin/carddisp.pl?gene=DSP
VPS11	VPS11 Core Subunit Of CORVET And HOPS Complexes	Protein Coding	Q9H270	54	GC11P119067	2.96870923042297	https://www.genecards.org/cgi-bin/carddisp.pl?gene=VPS11
C1QA	Complement C1q A Chain	Protein Coding	P02745	60	GC01P076178	2.96809530258179	https://www.genecards.org/cgi-bin/carddisp.pl?gene=C1QA
CUL3	Cullin 3	Protein Coding	Q13618	60	GC02M224470	2.96792125701904	https://www.genecards.org/cgi-bin/carddisp.pl?gene=CUL3
PRMT1	Protein Arginine Methyltransferase 1	Protein Coding	Q99873	61	GC19P049675	2.96615290641785	https://www.genecards.org/cgi-bin/carddisp.pl?gene=PRMT1
CCL8	C-C Motif Chemokine Ligand 8	Protein Coding	P80075	50	GC17P034319	2.96524596214294	https://www.genecards.org/cgi-bin/carddisp.pl?gene=CCL8
PPP1CA	Protein Phosphatase 1 Catalytic Subunit Alpha	Protein Coding	P62136	61	GC11M139864	2.96067762374878	https://www.genecards.org/cgi-bin/carddisp.pl?gene=PPP1CA
UBB	Ubiquitin B	Protein Coding	P0CG47	56	GC17P016380	2.96035218238831	https://www.genecards.org/cgi-bin/carddisp.pl?gene=UBB
RIPK3	Receptor Interacting Serine/Threonine Kinase 3	Protein Coding	Q9Y572	56	GC14M024336	2.96010541915894	https://www.genecards.org/cgi-bin/carddisp.pl?gene=RIPK3
CCL26	C-C Motif Chemokine Ligand 26	Protein Coding	Q9Y258	50	GC07M075769	2.95910692214966	https://www.genecards.org/cgi-bin/carddisp.pl?gene=CCL26
S100A10	S100 Calcium Binding Protein A10	Protein Coding	P60903	55	GC01M167322	2.95649766921997	https://www.genecards.org/cgi-bin/carddisp.pl?gene=S100A10
CARD9	Caspase Recruitment Domain Family Member 9	Protein Coding	Q9H257	58	GC09M136364	2.95387697219849	https://www.genecards.org/cgi-bin/carddisp.pl?gene=CARD9
MT-CO2	Mitochondrially Encoded Cytochrome C Oxidase II	Protein Coding	P00403	50	GCMTP007587	2.95095467567444	https://www.genecards.org/cgi-bin/carddisp.pl?gene=MT-CO2
VPS35	VPS35 Retromer Complex Component	Protein Coding	Q96QK1	55	GC16M051451	2.9484977722168	https://www.genecards.org/cgi-bin/carddisp.pl?gene=VPS35
PHB2	Prohibitin 2	Protein Coding	Q99623	56	GC12M006965	2.94824695587158	https://www.genecards.org/cgi-bin/carddisp.pl?gene=PHB2
ZNF598	Zinc Finger Protein 598, E3 Ubiquitin Ligase	Protein Coding	Q86UK7	45	GC16M049828	2.9482409954071	https://www.genecards.org/cgi-bin/carddisp.pl?gene=ZNF598
ACP5	Acid Phosphatase 5, Tartrate Resistant	Protein Coding	P13686	59	GC19M011574	2.94288015365601	https://www.genecards.org/cgi-bin/carddisp.pl?gene=ACP5
CHD4	Chromodomain Helicase DNA Binding Protein 4	Protein Coding	Q14839	58	GC12M006570	2.94204664230347	https://www.genecards.org/cgi-bin/carddisp.pl?gene=CHD4
MUC16	Mucin 16, Cell Surface Associated	Protein Coding	Q8WXI7	51	GC19M008848	2.94176030158997	https://www.genecards.org/cgi-bin/carddisp.pl?gene=MUC16
IL27RA	Interleukin 27 Receptor Subunit Alpha	Protein Coding	Q6UWB1	52	GC19P014031	2.94143676757813	https://www.genecards.org/cgi-bin/carddisp.pl?gene=IL27RA
KLF5	KLF Transcription Factor 5	Protein Coding	Q13887	58	GC13P073054	2.9410228729248	https://www.genecards.org/cgi-bin/carddisp.pl?gene=KLF5
NSUN2	NOP2/Sun RNA Methyltransferase 2	Protein Coding	Q08J23	56	GC05M006599	2.94085240364075	https://www.genecards.org/cgi-bin/carddisp.pl?gene=NSUN2
FURIN	Furin, Paired Basic Amino Acid Cleaving Enzyme	Protein Coding	P09958	61	GC15P090868	2.93984365463257	https://www.genecards.org/cgi-bin/carddisp.pl?gene=FURIN
HMMR	Hyaluronan Mediated Motility Receptor	Protein Coding	O75330	57	GC05P163488	2.9394211769104	https://www.genecards.org/cgi-bin/carddisp.pl?gene=HMMR
ERG	ETS Transcription Factor ERG	Protein Coding	P11308	59	GC21M038367	2.93744373321533	https://www.genecards.org/cgi-bin/carddisp.pl?gene=ERG
CSK	C-Terminal Src Kinase	Protein Coding	P41240	59	GC15P074782	2.93672966957092	https://www.genecards.org/cgi-bin/carddisp.pl?gene=CSK
DIAPH1	Diaphanous Related Formin 1	Protein Coding	O60610	60	GC05M141516	2.93597936630249	https://www.genecards.org/cgi-bin/carddisp.pl?gene=DIAPH1
FHL1	Four And A Half LIM Domains 1	Protein Coding	Q13642	58	GC0XP136146	2.93394231796265	https://www.genecards.org/cgi-bin/carddisp.pl?gene=FHL1
GSR	Glutathione-Disulfide Reductase	Protein Coding	P00390	62	GC08M030678	2.93151926994324	https://www.genecards.org/cgi-bin/carddisp.pl?gene=GSR
HMGCS2	3-Hydroxy-3-Methylglutaryl-CoA Synthase 2	Protein Coding	P54868	59	GC01M119747	2.93060111999512	https://www.genecards.org/cgi-bin/carddisp.pl?gene=HMGCS2
S100A11	S100 Calcium Binding Protein A11	Protein Coding	P31949	54	GC01M152032	2.92900228500366	https://www.genecards.org/cgi-bin/carddisp.pl?gene=S100A11
PTGS1	Prostaglandin-Endoperoxide Synthase 1	Protein Coding	P23219	60	GC09P122370	2.92794108390808	https://www.genecards.org/cgi-bin/carddisp.pl?gene=PTGS1
GFRA1	GDNF Family Receptor Alpha 1	Protein Coding	P56159	60	GC10M116056	2.92467308044434	https://www.genecards.org/cgi-bin/carddisp.pl?gene=GFRA1
RPS6KA3	Ribosomal Protein S6 Kinase A3	Protein Coding	P51812	65	GC0XM020149	2.92390298843384	https://www.genecards.org/cgi-bin/carddisp.pl?gene=RPS6KA3
VIP	Vasoactive Intestinal Peptide	Protein Coding	P01282	57	GC06P152750	2.92246770858765	https://www.genecards.org/cgi-bin/carddisp.pl?gene=VIP
PTPN13	Protein Tyrosine Phosphatase Non-Receptor Type 13	Protein Coding	Q12923	56	GC04P086594	2.92244696617126	https://www.genecards.org/cgi-bin/carddisp.pl?gene=PTPN13
YBX3	Y-Box Binding Protein 3	Protein Coding	P16989	51	GC12M035805	2.92112159729004	https://www.genecards.org/cgi-bin/carddisp.pl?gene=YBX3
SOX17	SRY-Box Transcription Factor 17	Protein Coding	Q9H6I2	55	GC08P054457	2.91902160644531	https://www.genecards.org/cgi-bin/carddisp.pl?gene=SOX17
RPS8	Ribosomal Protein S8	Protein Coding	P62241	50	GC01P044775	2.91768598556519	https://www.genecards.org/cgi-bin/carddisp.pl?gene=RPS8
PRKAR2A	Protein Kinase CAMP-Dependent Type II Regulatory Subunit Alpha	Protein Coding	P13861	54	GC03M048744	2.91762685775757	https://www.genecards.org/cgi-bin/carddisp.pl?gene=PRKAR2A
PIWIL1	Piwi Like RNA-Mediated Gene Silencing 1	Protein Coding	Q96J94	54	GC12P130337	2.91309213638306	https://www.genecards.org/cgi-bin/carddisp.pl?gene=PIWIL1
PPARGC1A	PPARG Coactivator 1 Alpha	Protein Coding	Q9UBK2	60	GC04M023755	2.91180753707886	https://www.genecards.org/cgi-bin/carddisp.pl?gene=PPARGC1A
CTSC	Cathepsin C	Protein Coding	P53634	60	GC11M140263	2.91034388542175	https://www.genecards.org/cgi-bin/carddisp.pl?gene=CTSC
CD1D	CD1d Molecule	Protein Coding	P15813	55	GC01P158178	2.91002082824707	https://www.genecards.org/cgi-bin/carddisp.pl?gene=CD1D
NKRF	NFKB Repressing Factor	Protein Coding	O15226	50	GC0XM119588	2.90990543365479	https://www.genecards.org/cgi-bin/carddisp.pl?gene=NKRF
CNTF	Ciliary Neurotrophic Factor	Protein Coding	P26441	54	GC11P058622	2.90842485427856	https://www.genecards.org/cgi-bin/carddisp.pl?gene=CNTF
AIP	AHR Interacting HSP90 Co-Chaperone	Protein Coding	O00170	56	GC11P067468	2.90731739997864	https://www.genecards.org/cgi-bin/carddisp.pl?gene=AIP
CHRNA7	Cholinergic Receptor Nicotinic Alpha 7 Subunit	Protein Coding	P36544	56	GC15P031923	2.90245389938354	https://www.genecards.org/cgi-bin/carddisp.pl?gene=CHRNA7
ELK1	ETS Transcription Factor ELK1	Protein Coding	P19419	58	GC0XM047635	2.90202617645264	https://www.genecards.org/cgi-bin/carddisp.pl?gene=ELK1
BAG6	BAG Cochaperone 6	Protein Coding	P46379	51	GC06M031639	2.89848899841309	https://www.genecards.org/cgi-bin/carddisp.pl?gene=BAG6
FBN1	Fibrillin 1	Protein Coding	P35555	60	GC15M048408	2.89822196960449	https://www.genecards.org/cgi-bin/carddisp.pl?gene=FBN1
SSBP1	Single Stranded DNA Binding Protein 1	Protein Coding	Q04837	54	GC07P167780	2.89605188369751	https://www.genecards.org/cgi-bin/carddisp.pl?gene=SSBP1
IGFBP5	Insulin Like Growth Factor Binding Protein 5	Protein Coding	P24593	55	GC02M216672	2.89477109909058	https://www.genecards.org/cgi-bin/carddisp.pl?gene=IGFBP5
TUBA1C	Tubulin Alpha 1c	Protein Coding	Q9BQE3	55	GC12P049188	2.89243650436401	https://www.genecards.org/cgi-bin/carddisp.pl?gene=TUBA1C
RICTOR	RPTOR Independent Companion Of MTOR Complex 2	Protein Coding	Q6R327	56	GC05M038937	2.89200878143311	https://www.genecards.org/cgi-bin/carddisp.pl?gene=RICTOR
TEAD1	TEA Domain Transcription Factor 1	Protein Coding	P28347	60	GC11P012674	2.89016461372375	https://www.genecards.org/cgi-bin/carddisp.pl?gene=TEAD1
PIEZO1	Piezo Type Mechanosensitive Ion Channel Component 1 (Er Blood Group)	Protein Coding	Q92508	51	GC16M088715	2.88768982887268	https://www.genecards.org/cgi-bin/carddisp.pl?gene=PIEZO1
SKI	SKI Proto-Oncogene	Protein Coding	P12755	57	GC01P074968	2.88301968574524	https://www.genecards.org/cgi-bin/carddisp.pl?gene=SKI
PARK7	Parkinsonism Associated Deglycase	Protein Coding	Q99497	60	GC01P075179	2.88146996498108	https://www.genecards.org/cgi-bin/carddisp.pl?gene=PARK7
PDIA3	Protein Disulfide Isomerase Family A Member 3	Protein Coding	P30101	57	GC15P043746	2.88080835342407	https://www.genecards.org/cgi-bin/carddisp.pl?gene=PDIA3
UBE3A	Ubiquitin Protein Ligase E3A	Protein Coding	Q05086	61	GC15M025333	2.87990689277649	https://www.genecards.org/cgi-bin/carddisp.pl?gene=UBE3A
HSPB2	Heat Shock Protein Family B (Small) Member 2	Protein Coding	Q16082	51	GC11P113461	2.87968111038208	https://www.genecards.org/cgi-bin/carddisp.pl?gene=HSPB2
SPI1	Spi-1 Proto-Oncogene	Protein Coding	P17947	56	GC11M139453	2.87640786170959	https://www.genecards.org/cgi-bin/carddisp.pl?gene=SPI1
ARID1B	AT-Rich Interaction Domain 1B	Protein Coding	Q8NFD5	57	GC06P183768	2.87339973449707	https://www.genecards.org/cgi-bin/carddisp.pl?gene=ARID1B
KDM5B	Lysine Demethylase 5B	Protein Coding	Q9UGL1	57	GC01M202696	2.87288188934326	https://www.genecards.org/cgi-bin/carddisp.pl?gene=KDM5B
PLP1	Proteolipid Protein 1	Protein Coding	P60201	56	GC0XP103773	2.87260890007019	https://www.genecards.org/cgi-bin/carddisp.pl?gene=PLP1
RPL27A	Ribosomal Protein L27a	Protein Coding	P46776	50	GC11P008682	2.87186169624329	https://www.genecards.org/cgi-bin/carddisp.pl?gene=RPL27A
UPF3B	UPF3B Regulator Of Nonsense Mediated MRNA Decay	Protein Coding	Q9BZI7	52	GC0XM119805	2.87036371231079	https://www.genecards.org/cgi-bin/carddisp.pl?gene=UPF3B
MXD1	MAX Dimerization Protein 1	Protein Coding	Q05195	48	GC02P069897	2.86732077598572	https://www.genecards.org/cgi-bin/carddisp.pl?gene=MXD1
ATP6V1A	ATPase H+ Transporting V1 Subunit A	Protein Coding	P38606	58	GC03P113852	2.86579751968384	https://www.genecards.org/cgi-bin/carddisp.pl?gene=ATP6V1A
LAMA2	Laminin Subunit Alpha 2	Protein Coding	P24043	57	GC06P183055	2.86579751968384	https://www.genecards.org/cgi-bin/carddisp.pl?gene=LAMA2
CLPB	ClpB Family Mitochondrial Disaggregase	Protein Coding	Q9H078	56	GC11M139993	2.86579751968384	https://www.genecards.org/cgi-bin/carddisp.pl?gene=CLPB
NPC2	NPC Intracellular Cholesterol Transporter 2	Protein Coding	P61916	56	GC14M074476	2.86425185203552	https://www.genecards.org/cgi-bin/carddisp.pl?gene=NPC2
TOE1	Target Of EGR1, Exonuclease	Protein Coding	Q96GM8	50	GC01P077704	2.86425185203552	https://www.genecards.org/cgi-bin/carddisp.pl?gene=TOE1
MRTFA	Myocardin Related Transcription Factor A	Protein Coding	Q969V6	52	GC22M086972	2.86405873298645	https://www.genecards.org/cgi-bin/carddisp.pl?gene=MRTFA
KLF2	KLF Transcription Factor 2	Protein Coding	Q9Y5W3	53	GC19P152062	2.86299705505371	https://www.genecards.org/cgi-bin/carddisp.pl?gene=KLF2
CANX	Calnexin	Protein Coding	P27824	58	GC05P179678	2.86144304275513	https://www.genecards.org/cgi-bin/carddisp.pl?gene=CANX
ZIC2	Zic Family Member 2	Protein Coding	O95409	55	GC13P099981	2.85991024971008	https://www.genecards.org/cgi-bin/carddisp.pl?gene=ZIC2
EPHB2	EPH Receptor B2	Protein Coding	P29323	65	GC01P022710	2.8598484992981	https://www.genecards.org/cgi-bin/carddisp.pl?gene=EPHB2
CCBE1	Collagen And Calcium Binding EGF Domains 1	Protein Coding	Q6UXH8	51	GC18M059430	2.85810494422913	https://www.genecards.org/cgi-bin/carddisp.pl?gene=CCBE1
PSAT1	Phosphoserine Aminotransferase 1	Protein Coding	Q9Y617	59	GC09P078297	2.85677027702332	https://www.genecards.org/cgi-bin/carddisp.pl?gene=PSAT1
MYH10	Myosin Heavy Chain 10	Protein Coding	P35580	58	GC17M008474	2.85475158691406	https://www.genecards.org/cgi-bin/carddisp.pl?gene=MYH10
NPY1R	Neuropeptide Y Receptor Y1	Protein Coding	P25929	57	GC04M163323	2.85329914093018	https://www.genecards.org/cgi-bin/carddisp.pl?gene=NPY1R
C3AR1	Complement C3a Receptor 1	Protein Coding	Q16581	58	GC12M035735	2.85259413719177	https://www.genecards.org/cgi-bin/carddisp.pl?gene=C3AR1
FZR1	Fizzy And Cell Division Cycle 20 Related 1	Protein Coding	Q9UM11	55	GC19P003506	2.85205221176147	https://www.genecards.org/cgi-bin/carddisp.pl?gene=FZR1
NAXE	NAD(P)HX Epimerase	Protein Coding	Q8NCW5	54	GC01P156591	2.85204553604126	https://www.genecards.org/cgi-bin/carddisp.pl?gene=NAXE
ACVR1	Activin A Receptor Type 1	Protein Coding	Q04771	64	GC02M157736	2.85120558738708	https://www.genecards.org/cgi-bin/carddisp.pl?gene=ACVR1
CSTB	Cystatin B	Protein Coding	P04080	60	GC21M043772	2.84902358055115	https://www.genecards.org/cgi-bin/carddisp.pl?gene=CSTB
DKK3	Dickkopf WNT Signaling Pathway Inhibitor 3	Protein Coding	Q9UBP4	52	GC11M015454	2.84888172149658	https://www.genecards.org/cgi-bin/carddisp.pl?gene=DKK3
PPP1R10	Protein Phosphatase 1 Regulatory Subunit 10	Protein Coding	Q96QC0	50	GC06M030600	2.84619569778442	https://www.genecards.org/cgi-bin/carddisp.pl?gene=PPP1R10
TMSB4X	Thymosin Beta 4 X-Linked	Protein Coding	P62328	54	GC0XP012975	2.84074449539185	https://www.genecards.org/cgi-bin/carddisp.pl?gene=TMSB4X
SMC1A	Structural Maintenance Of Chromosomes 1A	Protein Coding	Q14683	61	GC0XM053374	2.83823013305664	https://www.genecards.org/cgi-bin/carddisp.pl?gene=SMC1A
RPS27A	Ribosomal Protein S27a	Protein Coding	P62979	55	GC02P055231	2.83806800842285	https://www.genecards.org/cgi-bin/carddisp.pl?gene=RPS27A
PURA	Purine Rich Element Binding Protein A	Protein Coding	Q00577	58	GC05P159032	2.83586502075195	https://www.genecards.org/cgi-bin/carddisp.pl?gene=PURA
NUFIP2	Nuclear FMR1 Interacting Protein 2	Protein Coding	Q7Z417	45	GC17M096707	2.83511877059937	https://www.genecards.org/cgi-bin/carddisp.pl?gene=NUFIP2
HDAC8	Histone Deacetylase 8	Protein Coding	Q9BY41	61	GC0XM072329	2.83363389968872	https://www.genecards.org/cgi-bin/carddisp.pl?gene=HDAC8
PUM1	Pumilio RNA Binding Family Member 1	Protein Coding	Q14671	54	GC01M030931	2.83294272422791	https://www.genecards.org/cgi-bin/carddisp.pl?gene=PUM1
SMARCA1	SNF2 Related Chromatin Remodeling ATPase 1	Protein Coding	P28370	53	GC0XM129447	2.83215665817261	https://www.genecards.org/cgi-bin/carddisp.pl?gene=SMARCA1
LTF	Lactotransferrin	Protein Coding	P02788	58	GC03M046435	2.83132028579712	https://www.genecards.org/cgi-bin/carddisp.pl?gene=LTF
EMD	Emerin	Protein Coding	P50402	58	GC0XP154379	2.83086133003235	https://www.genecards.org/cgi-bin/carddisp.pl?gene=EMD
CCL11	C-C Motif Chemokine Ligand 11	Protein Coding	P51671	58	GC17P034285	2.83020949363708	https://www.genecards.org/cgi-bin/carddisp.pl?gene=CCL11
ATP6AP1	ATPase H+ Transporting Accessory Protein 1	Protein Coding	Q15904	57	GC0XP154428	2.83020401000977	https://www.genecards.org/cgi-bin/carddisp.pl?gene=ATP6AP1
UBA1	Ubiquitin Like Modifier Activating Enzyme 1	Protein Coding	P22314	61	GC0XP047190	2.82870864868164	https://www.genecards.org/cgi-bin/carddisp.pl?gene=UBA1
SRRT	Serrate, RNA Effector Molecule	Protein Coding	Q9BXP5	50	GC07P100875	2.82682657241821	https://www.genecards.org/cgi-bin/carddisp.pl?gene=SRRT
GSPT2	G1 To S Phase Transition 2	Protein Coding	Q8IYD1	50	GC0XP051743	2.82634544372559	https://www.genecards.org/cgi-bin/carddisp.pl?gene=GSPT2
ASCL1	Achaete-Scute Family BHLH Transcription Factor 1	Protein Coding	P50553	55	GC12P102957	2.82151699066162	https://www.genecards.org/cgi-bin/carddisp.pl?gene=ASCL1
AGXT	Alanine--Glyoxylate Aminotransferase	Protein Coding	P21549	58	GC02P240868	2.81651830673218	https://www.genecards.org/cgi-bin/carddisp.pl?gene=AGXT
RAD21	RAD21 Cohesin Complex Component	Protein Coding	O60216	57	GC08M116846	2.81624698638916	https://www.genecards.org/cgi-bin/carddisp.pl?gene=RAD21
FXR2	FMR1 Autosomal Homolog 2	Protein Coding	P51116	51	GC17M096212	2.81161546707153	https://www.genecards.org/cgi-bin/carddisp.pl?gene=FXR2
VPS53	VPS53 Subunit Of GARP Complex	Protein Coding	Q5VIR6	53	GC17M000508	2.81161308288574	https://www.genecards.org/cgi-bin/carddisp.pl?gene=VPS53
SKP1	S-Phase Kinase Associated Protein 1	Protein Coding	P63208	56	GC05M134148	2.81113004684448	https://www.genecards.org/cgi-bin/carddisp.pl?gene=SKP1
XPO5	Exportin 5	Protein Coding	Q9HAV4	52	GC06M043522	2.80720829963684	https://www.genecards.org/cgi-bin/carddisp.pl?gene=XPO5
HCFC1	Host Cell Factor C1	Protein Coding	P51610	59	GC0XM153947	2.80710339546204	https://www.genecards.org/cgi-bin/carddisp.pl?gene=HCFC1
APOD	Apolipoprotein D	Protein Coding	P05090	55	GC03M195568	2.80491781234741	https://www.genecards.org/cgi-bin/carddisp.pl?gene=APOD
NRF1	Nuclear Respiratory Factor 1	Protein Coding	Q16656	57	GC07P129611	2.80232620239258	https://www.genecards.org/cgi-bin/carddisp.pl?gene=NRF1
CCT4	Chaperonin Containing TCP1 Subunit 4	Protein Coding	P50991	52	GC02M061868	2.80117988586426	https://www.genecards.org/cgi-bin/carddisp.pl?gene=CCT4
APLN	Apelin	Protein Coding	Q9ULZ1	48	GC0XM129645	2.80024719238281	https://www.genecards.org/cgi-bin/carddisp.pl?gene=APLN
GBE1	1,4-Alpha-Glucan Branching Enzyme 1	Protein Coding	Q04446	57	GC03M081489	2.79602861404419	https://www.genecards.org/cgi-bin/carddisp.pl?gene=GBE1
IL16	Interleukin 16	Protein Coding	Q14005	54	GC15P081159	2.79574108123779	https://www.genecards.org/cgi-bin/carddisp.pl?gene=IL16
KAT6B	Lysine Acetyltransferase 6B	Protein Coding	Q8WYB5	58	GC10P075965	2.7956817150116	https://www.genecards.org/cgi-bin/carddisp.pl?gene=KAT6B
ROBO3	Roundabout Guidance Receptor 3	Protein Coding	Q96MS0	55	GC11P124865	2.7956817150116	https://www.genecards.org/cgi-bin/carddisp.pl?gene=ROBO3
LAS1L	LAS1 Like Ribosome Biogenesis Factor	Protein Coding	Q9Y4W2	49	GC0XM065440	2.79561614990234	https://www.genecards.org/cgi-bin/carddisp.pl?gene=LAS1L
S100A6	S100 Calcium Binding Protein A6	Protein Coding	P06703	54	GC01M167362	2.79418468475342	https://www.genecards.org/cgi-bin/carddisp.pl?gene=S100A6
NEU1	Neuraminidase 1	Protein Coding	Q99519	59	GC06M031857	2.79315495491028	https://www.genecards.org/cgi-bin/carddisp.pl?gene=NEU1
TSHR	Thyroid Stimulating Hormone Receptor	Protein Coding	P16473	61	GC14P080954	2.79304218292236	https://www.genecards.org/cgi-bin/carddisp.pl?gene=TSHR
RPS2	Ribosomal Protein S2	Protein Coding	P15880	51	GC16M049820	2.79056215286255	https://www.genecards.org/cgi-bin/carddisp.pl?gene=RPS2
CFTR	CF Transmembrane Conductance Regulator	Protein Coding	P13569	66	GC07P117287	2.78653430938721	https://www.genecards.org/cgi-bin/carddisp.pl?gene=CFTR
PFN1	Profilin 1	Protein Coding	P07737	59	GC17M004945	2.78651213645935	https://www.genecards.org/cgi-bin/carddisp.pl?gene=PFN1
ALDH3A1	Aldehyde Dehydrogenase 3 Family Member A1	Protein Coding	P30838	58	GC17M019737	2.78568744659424	https://www.genecards.org/cgi-bin/carddisp.pl?gene=ALDH3A1
DPYSL3	Dihydropyrimidinase Like 3	Protein Coding	Q14195	51	GC05M147390	2.78488087654114	https://www.genecards.org/cgi-bin/carddisp.pl?gene=DPYSL3
AP3D1	Adaptor Related Protein Complex 3 Subunit Delta 1	Protein Coding	O14617	54	GC19M107814	2.78378558158875	https://www.genecards.org/cgi-bin/carddisp.pl?gene=AP3D1
SYT1	Synaptotagmin 1	Protein Coding	P21579	60	GC12P078863	2.78374671936035	https://www.genecards.org/cgi-bin/carddisp.pl?gene=SYT1
NSD1	Nuclear Receptor Binding SET Domain Protein 1	Protein Coding	Q96L73	57	GC05P190349	2.78374671936035	https://www.genecards.org/cgi-bin/carddisp.pl?gene=NSD1
KRT2	Keratin 2	Protein Coding	P35908	52	GC12M052815	2.78371858596802	https://www.genecards.org/cgi-bin/carddisp.pl?gene=KRT2
EIF2AK4	Eukaryotic Translation Initiation Factor 2 Alpha Kinase 4	Protein Coding	Q9P2K8	57	GC15P039934	2.78353929519653	https://www.genecards.org/cgi-bin/carddisp.pl?gene=EIF2AK4
ARPC1B	Actin Related Protein 2/3 Complex Subunit 1B	Protein Coding	O15143	55	GC07P099374	2.78301167488098	https://www.genecards.org/cgi-bin/carddisp.pl?gene=ARPC1B
HRH1	Histamine Receptor H1	Protein Coding	P35367	58	GC03P027032	2.77959680557251	https://www.genecards.org/cgi-bin/carddisp.pl?gene=HRH1
CA12	Carbonic Anhydrase 12	Protein Coding	O43570	60	GC15M063321	2.77905678749084	https://www.genecards.org/cgi-bin/carddisp.pl?gene=CA12
FGF18	Fibroblast Growth Factor 18	Protein Coding	O76093	55	GC05P171419	2.77853870391846	https://www.genecards.org/cgi-bin/carddisp.pl?gene=FGF18
FLRT3	Fibronectin Leucine Rich Transmembrane Protein 3	Protein Coding	Q9NZU0	57	GC20M014322	2.77812671661377	https://www.genecards.org/cgi-bin/carddisp.pl?gene=FLRT3
P2RY2	Purinergic Receptor P2Y2	Protein Coding	P41231	57	GC11P108205	2.77664566040039	https://www.genecards.org/cgi-bin/carddisp.pl?gene=P2RY2
GSDMD	Gasdermin D	Protein Coding	P57764	52	GC08P143553	2.77661085128784	https://www.genecards.org/cgi-bin/carddisp.pl?gene=GSDMD
DNASE1L3	Deoxyribonuclease 1L3	Protein Coding	Q13609	55	GC03M058192	2.77629566192627	https://www.genecards.org/cgi-bin/carddisp.pl?gene=DNASE1L3
TOMM20	Translocase Of Outer Mitochondrial Membrane 20	Protein Coding	Q15388	51	GC01M235109	2.77627849578857	https://www.genecards.org/cgi-bin/carddisp.pl?gene=TOMM20
KRT10	Keratin 10	Protein Coding	P13645	56	GC17M040818	2.77613735198975	https://www.genecards.org/cgi-bin/carddisp.pl?gene=KRT10
H2AX	H2A.X Variant Histone	Protein Coding	P16104	56	GC11M140653	2.77404952049255	https://www.genecards.org/cgi-bin/carddisp.pl?gene=H2AX
REST	RE1 Silencing Transcription Factor	Protein Coding	Q13127	55	GC04P056907	2.77068090438843	https://www.genecards.org/cgi-bin/carddisp.pl?gene=REST
EDIL3	EGF Like Repeats And Discoidin Domains 3	Protein Coding	O43854	48	GC05M083940	2.77008008956909	https://www.genecards.org/cgi-bin/carddisp.pl?gene=EDIL3
PCMT1	Protein-L-Isoaspartate (D-Aspartate) O-Methyltransferase	Protein Coding	P22061	51	GC06P149749	2.76949763298035	https://www.genecards.org/cgi-bin/carddisp.pl?gene=PCMT1
SNRPN	Small Nuclear Ribonucleoprotein Polypeptide N	Protein Coding	P63162	57	GC15P024823	2.76815176010132	https://www.genecards.org/cgi-bin/carddisp.pl?gene=SNRPN
DLG2	Discs Large MAGUK Scaffold Protein 2	Protein Coding	Q15700	55	GC11M083455	2.76815176010132	https://www.genecards.org/cgi-bin/carddisp.pl?gene=DLG2
ZC3H14	Zinc Finger CCCH-Type Containing 14	Protein Coding	Q6PJT7	51	GC14P088562	2.76815176010132	https://www.genecards.org/cgi-bin/carddisp.pl?gene=ZC3H14
CTSK	Cathepsin K	Protein Coding	P43235	62	GC01M167274	2.76572299003601	https://www.genecards.org/cgi-bin/carddisp.pl?gene=CTSK
DDX5	DEAD-Box Helicase 5	Protein Coding	P17844	59	GC17M064498	2.76541471481323	https://www.genecards.org/cgi-bin/carddisp.pl?gene=DDX5
TNFRSF10C	TNF Receptor Superfamily Member 10c	Protein Coding	O14798	52	GC08P023102	2.76503896713257	https://www.genecards.org/cgi-bin/carddisp.pl?gene=TNFRSF10C
NARS1	Asparaginyl-TRNA Synthetase 1	Protein Coding	O43776	57	GC18M057601	2.76308512687683	https://www.genecards.org/cgi-bin/carddisp.pl?gene=NARS1
NR4A3	Nuclear Receptor Subfamily 4 Group A Member 3	Protein Coding	Q92570	55	GC09P099821	2.76184701919556	https://www.genecards.org/cgi-bin/carddisp.pl?gene=NR4A3
RPL13	Ribosomal Protein L13	Protein Coding	P26373	52	GC16P122949	2.75977516174316	https://www.genecards.org/cgi-bin/carddisp.pl?gene=RPL13
RPS11	Ribosomal Protein S11	Protein Coding	P62280	51	GC19P049496	2.75977516174316	https://www.genecards.org/cgi-bin/carddisp.pl?gene=RPS11
AARS1	Alanyl-TRNA Synthetase 1	Protein Coding	P49588	56	GC16M075123	2.75874781608582	https://www.genecards.org/cgi-bin/carddisp.pl?gene=AARS1
NPY5R	Neuropeptide Y Receptor Y5	Protein Coding	Q15761	55	GC04P163343	2.75748491287231	https://www.genecards.org/cgi-bin/carddisp.pl?gene=NPY5R
FGF9	Fibroblast Growth Factor 9	Protein Coding	P31371	57	GC13P021671	2.75584840774536	https://www.genecards.org/cgi-bin/carddisp.pl?gene=FGF9
ETV4	ETS Variant Transcription Factor 4	Protein Coding	P43268	54	GC17M043527	2.75405359268188	https://www.genecards.org/cgi-bin/carddisp.pl?gene=ETV4
RAD51	RAD51 Recombinase	Protein Coding	Q06609	65	GC15P040694	2.75331592559814	https://www.genecards.org/cgi-bin/carddisp.pl?gene=RAD51
PAWR	Pro-Apoptotic WT1 Regulator	Protein Coding	Q96IZ0	54	GC12M079574	2.75258922576904	https://www.genecards.org/cgi-bin/carddisp.pl?gene=PAWR
DCX	Doublecortin	Protein Coding	O43602	58	GC0XM111293	2.75210952758789	https://www.genecards.org/cgi-bin/carddisp.pl?gene=DCX
ACADM	Acyl-CoA Dehydrogenase Medium Chain	Protein Coding	P11310	59	GC01P075724	2.75166344642639	https://www.genecards.org/cgi-bin/carddisp.pl?gene=ACADM
SON	SON DNA And RNA Binding Protein	Protein Coding	P18583	52	GC21P033542	2.75166344642639	https://www.genecards.org/cgi-bin/carddisp.pl?gene=SON
ADRA1A	Adrenoceptor Alpha 1A	Protein Coding	P35348	59	GC08M026747	2.75027751922607	https://www.genecards.org/cgi-bin/carddisp.pl?gene=ADRA1A
RPL10A	Ribosomal Protein L10a	Protein Coding	P62906	55	GC06P182005	2.74861192703247	https://www.genecards.org/cgi-bin/carddisp.pl?gene=RPL10A
RUNX1	RUNX Family Transcription Factor 1	Protein Coding	Q01196	62	GC21M034787	2.7470588684082	https://www.genecards.org/cgi-bin/carddisp.pl?gene=RUNX1
PRKRA	Protein Activator Of Interferon Induced Protein Kinase EIF2AK2	Protein Coding	O75569	54	GC02M178431	2.74587917327881	https://www.genecards.org/cgi-bin/carddisp.pl?gene=PRKRA
USP22	Ubiquitin Specific Peptidase 22	Protein Coding	Q9UPT9	52	GC17M020999	2.74507141113281	https://www.genecards.org/cgi-bin/carddisp.pl?gene=USP22
SFPQ	Splicing Factor Proline And Glutamine Rich	Protein Coding	P23246	55	GC01M035176	2.74480724334717	https://www.genecards.org/cgi-bin/carddisp.pl?gene=SFPQ
MZF1	Myeloid Zinc Finger 1	Protein Coding	P28698	44	GC19M109444	2.74361848831177	https://www.genecards.org/cgi-bin/carddisp.pl?gene=MZF1
DNM1	Dynamin 1	Protein Coding	Q05193	63	GC09P128191	2.74131321907043	https://www.genecards.org/cgi-bin/carddisp.pl?gene=DNM1
MEF2A	Myocyte Enhancer Factor 2A	Protein Coding	Q02078	59	GC15P099565	2.74104166030884	https://www.genecards.org/cgi-bin/carddisp.pl?gene=MEF2A
ILF2	Interleukin Enhancer Binding Factor 2	Protein Coding	Q12905	49	GC01M153661	2.74060773849487	https://www.genecards.org/cgi-bin/carddisp.pl?gene=ILF2
PPIA	Peptidylprolyl Isomerase A	Protein Coding	P62937	58	GC07P045440	2.73587083816528	https://www.genecards.org/cgi-bin/carddisp.pl?gene=PPIA
SCARB2	Scavenger Receptor Class B Member 2	Protein Coding	Q14108	58	GC04M076158	2.73410844802856	https://www.genecards.org/cgi-bin/carddisp.pl?gene=SCARB2
BPNT2	3'(2'), 5'-Bisphosphate Nucleotidase 2	Protein Coding	Q9NX62	53	GC08M056958	2.73410844802856	https://www.genecards.org/cgi-bin/carddisp.pl?gene=BPNT2
YWHAZ	Tyrosine 3-Monooxygenase/Tryptophan 5-Monooxygenase Activation Protein Zeta	Protein Coding	P63104	61	GC08M100978	2.7330801486969	https://www.genecards.org/cgi-bin/carddisp.pl?gene=YWHAZ
PYCR1	Pyrroline-5-Carboxylate Reductase 1	Protein Coding	P32322	57	GC17M081932	2.73039865493774	https://www.genecards.org/cgi-bin/carddisp.pl?gene=PYCR1
MAP3K7	Mitogen-Activated Protein Kinase Kinase Kinase 7	Protein Coding	O43318	62	GC06M090513	2.72710943222046	https://www.genecards.org/cgi-bin/carddisp.pl?gene=MAP3K7
MAP4	Microtubule Associated Protein 4	Protein Coding	P27816	53	GC03M047850	2.72396898269653	https://www.genecards.org/cgi-bin/carddisp.pl?gene=MAP4
FKBP5	FKBP Prolyl Isomerase 5	Protein Coding	Q13451	62	GC06M106625	2.72288298606873	https://www.genecards.org/cgi-bin/carddisp.pl?gene=FKBP5
APOA1	Apolipoprotein A1	Protein Coding	P02647	63	GC11M116835	2.72180485725403	https://www.genecards.org/cgi-bin/carddisp.pl?gene=APOA1
GLB1	Galactosidase Beta 1	Protein Coding	P16278	62	GC03M032963	2.72173357009888	https://www.genecards.org/cgi-bin/carddisp.pl?gene=GLB1
WNT10B	Wnt Family Member 10B	Protein Coding	O00744	59	GC12M048965	2.71943330764771	https://www.genecards.org/cgi-bin/carddisp.pl?gene=WNT10B
CDH3	Cadherin 3	Protein Coding	P22223	60	GC16P121938	2.71833992004395	https://www.genecards.org/cgi-bin/carddisp.pl?gene=CDH3
H3-3A	H3.3 Histone A	Protein Coding	P84243	57	GC01P226062	2.71811318397522	https://www.genecards.org/cgi-bin/carddisp.pl?gene=H3-3A
DICER1	Dicer 1, Ribonuclease III	Protein Coding	Q9UPY3	61	GC14M095086	2.7168562412262	https://www.genecards.org/cgi-bin/carddisp.pl?gene=DICER1
STOM	Stomatin	Protein Coding	P27105	54	GC09M121338	2.71604776382446	https://www.genecards.org/cgi-bin/carddisp.pl?gene=STOM
IMPDH2	Inosine Monophosphate Dehydrogenase 2	Protein Coding	P12268	61	GC03M054743	2.71538734436035	https://www.genecards.org/cgi-bin/carddisp.pl?gene=IMPDH2
TUBB2B	Tubulin Beta 2B Class IIb	Protein Coding	Q9BVA1	56	GC06M004170	2.71494054794312	https://www.genecards.org/cgi-bin/carddisp.pl?gene=TUBB2B
ROR2	Receptor Tyrosine Kinase Like Orphan Receptor 2	Protein Coding	Q01974	61	GC09M121874	2.71474695205688	https://www.genecards.org/cgi-bin/carddisp.pl?gene=ROR2
UBE2D3	Ubiquitin Conjugating Enzyme E2 D3	Protein Coding	P61077	55	GC04M102794	2.71468925476074	https://www.genecards.org/cgi-bin/carddisp.pl?gene=UBE2D3
HMGA2	High Mobility Group AT-Hook 2	Protein Coding	P52926	58	GC12P065824	2.71403884887695	https://www.genecards.org/cgi-bin/carddisp.pl?gene=HMGA2
SIRT2	Sirtuin 2	Protein Coding	Q8IXJ6	60	GC19M038878	2.71341180801392	https://www.genecards.org/cgi-bin/carddisp.pl?gene=SIRT2
JMJD6	Jumonji Domain Containing 6, Arginine Demethylase And Lysine Hydroxylase	Protein Coding	Q6NYC1	54	GC17M098091	2.71267580986023	https://www.genecards.org/cgi-bin/carddisp.pl?gene=JMJD6
RPL7	Ribosomal Protein L7	Protein Coding	P18124	52	GC08M073290	2.71030330657959	https://www.genecards.org/cgi-bin/carddisp.pl?gene=RPL7
SFXN1	Sideroflexin 1	Protein Coding	Q9H9B4	48	GC05P175477	2.71011853218079	https://www.genecards.org/cgi-bin/carddisp.pl?gene=SFXN1
ADGRE5	Adhesion G Protein-Coupled Receptor E5	Protein Coding	P48960	57	GC19P151998	2.70785903930664	https://www.genecards.org/cgi-bin/carddisp.pl?gene=ADGRE5
RPL4	Ribosomal Protein L4	Protein Coding	P36578	52	GC15M066498	2.70685768127441	https://www.genecards.org/cgi-bin/carddisp.pl?gene=RPL4
DARS2	Aspartyl-TRNA Synthetase 2, Mitochondrial	Protein Coding	Q6PI48	55	GC01P173824	2.70414185523987	https://www.genecards.org/cgi-bin/carddisp.pl?gene=DARS2
PHF6	PHD Finger Protein 6	Protein Coding	Q8IWS0	52	GC0XP134373	2.70414185523987	https://www.genecards.org/cgi-bin/carddisp.pl?gene=PHF6
YARS1	Tyrosyl-TRNA Synthetase 1	Protein Coding	P54577	55	GC01M035650	2.70259642601013	https://www.genecards.org/cgi-bin/carddisp.pl?gene=YARS1
TMEM165	Transmembrane Protein 165	Protein Coding	Q9HC07	51	GC04P055395	2.7018609046936	https://www.genecards.org/cgi-bin/carddisp.pl?gene=TMEM165
HPN	Hepsin	Protein Coding	P05981	56	GC19P035040	2.70123052597046	https://www.genecards.org/cgi-bin/carddisp.pl?gene=HPN
OLR1	Oxidized Low Density Lipoprotein Receptor 1	Protein Coding	P78380	56	GC12M035795	2.70097088813782	https://www.genecards.org/cgi-bin/carddisp.pl?gene=OLR1
RND3	Rho Family GTPase 3	Protein Coding	P61587	51	GC02M150468	2.70029211044312	https://www.genecards.org/cgi-bin/carddisp.pl?gene=RND3
QKI	QKI, KH Domain Containing RNA Binding	Protein Coding	Q96PU8	54	GC06P163414	2.69648218154907	https://www.genecards.org/cgi-bin/carddisp.pl?gene=QKI
RPIA	Ribose 5-Phosphate Isomerase A	Protein Coding	P49247	55	GC02P088691	2.69473767280579	https://www.genecards.org/cgi-bin/carddisp.pl?gene=RPIA
B4GALT1	Beta-1,4-Galactosyltransferase 1	Protein Coding	P15291	59	GC09M033100	2.69355201721191	https://www.genecards.org/cgi-bin/carddisp.pl?gene=B4GALT1
GPX8	Glutathione Peroxidase 8 (Putative)	Protein Coding	Q8TED1	51	GC05P055160	2.69272661209106	https://www.genecards.org/cgi-bin/carddisp.pl?gene=GPX8
SMARCE1	SWI/SNF Related BAF Chromatin Remodeling Complex Subunit E1	Protein Coding	Q969G3	58	GC17M040624	2.69231009483337	https://www.genecards.org/cgi-bin/carddisp.pl?gene=SMARCE1
NEK9	NIMA Related Kinase 9	Protein Coding	Q8TD19	58	GC14M075079	2.69008541107178	https://www.genecards.org/cgi-bin/carddisp.pl?gene=NEK9
ANKLE2	Ankyrin Repeat And LEM Domain Containing 2	Protein Coding	Q86XL3	51	GC12M132725	2.69008541107178	https://www.genecards.org/cgi-bin/carddisp.pl?gene=ANKLE2
GANAB	Glucosidase II Alpha Subunit	Protein Coding	Q14697	58	GC11M139658	2.68982744216919	https://www.genecards.org/cgi-bin/carddisp.pl?gene=GANAB
AIF1	Allograft Inflammatory Factor 1	Protein Coding	P55008	51	GC06P181892	2.68941807746887	https://www.genecards.org/cgi-bin/carddisp.pl?gene=AIF1
F7	Coagulation Factor VII	Protein Coding	P08709	61	GC13P113105	2.68775796890259	https://www.genecards.org/cgi-bin/carddisp.pl?gene=F7
PPT1	Palmitoyl-Protein Thioesterase 1	Protein Coding	P50897	60	GC01M040273	2.68768548965454	https://www.genecards.org/cgi-bin/carddisp.pl?gene=PPT1
SIRT4	Sirtuin 4	Protein Coding	Q9Y6E7	53	GC12P120291	2.68528270721436	https://www.genecards.org/cgi-bin/carddisp.pl?gene=SIRT4
FYN	FYN Proto-Oncogene, Src Family Tyrosine Kinase	Protein Coding	P06241	60	GC06M111660	2.68445539474487	https://www.genecards.org/cgi-bin/carddisp.pl?gene=FYN
RPL7A	Ribosomal Protein L7a	Protein Coding	P62424	52	GC09P133348	2.68373489379883	https://www.genecards.org/cgi-bin/carddisp.pl?gene=RPL7A
SRSF3	Serine And Arginine Rich Splicing Factor 3	Protein Coding	P84103	52	GC06P182017	2.68373489379883	https://www.genecards.org/cgi-bin/carddisp.pl?gene=SRSF3
RREB1	Ras Responsive Element Binding Protein 1	Protein Coding	Q92766	52	GC06P007107	2.68222093582153	https://www.genecards.org/cgi-bin/carddisp.pl?gene=RREB1
BPTF	Bromodomain PHD Finger Transcription Factor	Protein Coding	Q12830	55	GC17P067825	2.6814820766449	https://www.genecards.org/cgi-bin/carddisp.pl?gene=BPTF
TAGLN	Transgelin	Protein Coding	Q01995	57	GC11P117199	2.68142867088318	https://www.genecards.org/cgi-bin/carddisp.pl?gene=TAGLN
DDX39B	DExD-Box Helicase 39B	Protein Coding	Q13838	53	GC06M031530	2.68032121658325	https://www.genecards.org/cgi-bin/carddisp.pl?gene=DDX39B
GATA2	GATA Binding Protein 2	Protein Coding	P23769	62	GC03M128479	2.6803195476532	https://www.genecards.org/cgi-bin/carddisp.pl?gene=GATA2
HAPLN1	Hyaluronan And Proteoglycan Link Protein 1	Protein Coding	P10915	53	GC05M083637	2.67808890342712	https://www.genecards.org/cgi-bin/carddisp.pl?gene=HAPLN1
MATR3	Matrin 3	Protein Coding	P43243	55	GC05P139274	2.67760992050171	https://www.genecards.org/cgi-bin/carddisp.pl?gene=MATR3
ACADS	Acyl-CoA Dehydrogenase Short Chain	Protein Coding	P16219	58	GC12P138900	2.67747735977173	https://www.genecards.org/cgi-bin/carddisp.pl?gene=ACADS
CD200R1	CD200 Receptor 1	Protein Coding	Q8TD46	51	GC03M112921	2.67712068557739	https://www.genecards.org/cgi-bin/carddisp.pl?gene=CD200R1
NDUFA9	NADH:Ubiquinone Oxidoreductase Subunit A9	Protein Coding	Q16795	55	GC12P004649	2.67409491539001	https://www.genecards.org/cgi-bin/carddisp.pl?gene=NDUFA9
RPL3	Ribosomal Protein L3	Protein Coding	P39023	54	GC22M086143	2.67402720451355	https://www.genecards.org/cgi-bin/carddisp.pl?gene=RPL3
PLA2G4A	Phospholipase A2 Group IVA	Protein Coding	P47712	62	GC01P186798	2.67319297790527	https://www.genecards.org/cgi-bin/carddisp.pl?gene=PLA2G4A
PIGL	Phosphatidylinositol Glycan Anchor Biosynthesis Class L	Protein Coding	Q9Y2B2	51	GC17P016217	2.67205166816711	https://www.genecards.org/cgi-bin/carddisp.pl?gene=PIGL
COQ8A	Coenzyme Q8A	Protein Coding	Q8NI60	55	GC01P226957	2.67119717597961	https://www.genecards.org/cgi-bin/carddisp.pl?gene=COQ8A
SMCHD1	Structural Maintenance Of Chromosomes Flexible Hinge Domain Containing 1	Protein Coding	A6NHR9	52	GC18P002655	2.67119717597961	https://www.genecards.org/cgi-bin/carddisp.pl?gene=SMCHD1
PAX6	Paired Box 6	Protein Coding	P26367	61	GC11M031784	2.6710057258606	https://www.genecards.org/cgi-bin/carddisp.pl?gene=PAX6
SLC25A15	Solute Carrier Family 25 Member 15	Protein Coding	Q9Y619	57	GC13P040789	2.6696515083313	https://www.genecards.org/cgi-bin/carddisp.pl?gene=SLC25A15
OPRM1	Opioid Receptor Mu 1	Protein Coding	P35372	61	GC06P183705	2.66595768928528	https://www.genecards.org/cgi-bin/carddisp.pl?gene=OPRM1
FAH	Fumarylacetoacetate Hydrolase	Protein Coding	P16930	59	GC15P080152	2.66438937187195	https://www.genecards.org/cgi-bin/carddisp.pl?gene=FAH
DVL3	Dishevelled Segment Polarity Protein 3	Protein Coding	Q92997	58	GC03P184155	2.6640293598175	https://www.genecards.org/cgi-bin/carddisp.pl?gene=DVL3
UCN	Urocortin	Protein Coding	P55089	48	GC02M027308	2.66128945350647	https://www.genecards.org/cgi-bin/carddisp.pl?gene=UCN
FGFRL1	Fibroblast Growth Factor Receptor Like 1	Protein Coding	Q8N441	55	GC04P029474	2.65926218032837	https://www.genecards.org/cgi-bin/carddisp.pl?gene=FGFRL1
LAMP3	Lysosomal Associated Membrane Protein 3	Protein Coding	Q9UQV4	50	GC03M183122	2.65817594528198	https://www.genecards.org/cgi-bin/carddisp.pl?gene=LAMP3
ARF1	ARF GTPase 1	Protein Coding	P84077	58	GC01P228082	2.65689969062805	https://www.genecards.org/cgi-bin/carddisp.pl?gene=ARF1
CHGA	Chromogranin A	Protein Coding	P10645	56	GC14P095285	2.65483427047729	https://www.genecards.org/cgi-bin/carddisp.pl?gene=CHGA
RHEB	Ras Homolog, MTORC1 Binding	Protein Coding	Q15382	63	GC07M151466	2.65364217758179	https://www.genecards.org/cgi-bin/carddisp.pl?gene=RHEB
HTRA1	HtrA Serine Peptidase 1	Protein Coding	Q92743	57	GC10P125997	2.65364217758179	https://www.genecards.org/cgi-bin/carddisp.pl?gene=HTRA1
EBP	EBP Cholestenol Delta-Isomerase	Protein Coding	Q15125	56	GC0XP048521	2.65364217758179	https://www.genecards.org/cgi-bin/carddisp.pl?gene=EBP
UBTF	Upstream Binding Transcription Factor	Protein Coding	P17480	57	GC17M044205	2.65192794799805	https://www.genecards.org/cgi-bin/carddisp.pl?gene=UBTF
SRY	Sex Determining Region Y	Protein Coding	Q05066	51	GC0YM002698	2.65146374702454	https://www.genecards.org/cgi-bin/carddisp.pl?gene=SRY
NOLC1	Nucleolar And Coiled-Body Phosphoprotein 1	Protein Coding	Q14978	50	GC10P102152	2.64915943145752	https://www.genecards.org/cgi-bin/carddisp.pl?gene=NOLC1
MCPH1	Microcephalin 1	Protein Coding	Q8NEM0	52	GC08P006406	2.64895105361938	https://www.genecards.org/cgi-bin/carddisp.pl?gene=MCPH1
PAH	Phenylalanine Hydroxylase	Protein Coding	P00439	60	GC12M102836	2.64630150794983	https://www.genecards.org/cgi-bin/carddisp.pl?gene=PAH
SETD1A	SET Domain Containing 1A, Histone Lysine Methyltransferase	Protein Coding	O15047	54	GC16P121072	2.64482474327087	https://www.genecards.org/cgi-bin/carddisp.pl?gene=SETD1A
CMA1	Chymase 1	Protein Coding	P23946	56	GC14M028856	2.64460825920105	https://www.genecards.org/cgi-bin/carddisp.pl?gene=CMA1
HSD17B4	Hydroxysteroid 17-Beta Dehydrogenase 4	Protein Coding	P51659	60	GC05P119452	2.64366722106934	https://www.genecards.org/cgi-bin/carddisp.pl?gene=HSD17B4
THBS2	Thrombospondin 2	Protein Coding	P35442	60	GC06M169215	2.64080619812012	https://www.genecards.org/cgi-bin/carddisp.pl?gene=THBS2
RAB7A	RAB7A, Member RAS Oncogene Family	Protein Coding	P51149	62	GC03P143091	2.63675022125244	https://www.genecards.org/cgi-bin/carddisp.pl?gene=RAB7A
PUS1	Pseudouridine Synthase 1	Protein Coding	Q9Y606	55	GC12P131929	2.63580274581909	https://www.genecards.org/cgi-bin/carddisp.pl?gene=PUS1
EPHA4	EPH Receptor A4	Protein Coding	P54764	62	GC02M221418	2.63249230384827	https://www.genecards.org/cgi-bin/carddisp.pl?gene=EPHA4
DNAJA1	DnaJ Heat Shock Protein Family (Hsp40) Member A1	Protein Coding	P31689	54	GC09P033025	2.63185501098633	https://www.genecards.org/cgi-bin/carddisp.pl?gene=DNAJA1
LETM1	Leucine Zipper And EF-Hand Containing Transmembrane Protein 1	Protein Coding	O95202	56	GC04M001811	2.6310920715332	https://www.genecards.org/cgi-bin/carddisp.pl?gene=LETM1
PRDX6	Peroxiredoxin 6	Protein Coding	P30041	59	GC01P173477	2.63087844848633	https://www.genecards.org/cgi-bin/carddisp.pl?gene=PRDX6
PXDN	Peroxidasin	Protein Coding	Q92626	57	GC02M001635	2.62900876998901	https://www.genecards.org/cgi-bin/carddisp.pl?gene=PXDN
DLX2	Distal-Less Homeobox 2	Protein Coding	Q07687	50	GC02M172099	2.62870979309082	https://www.genecards.org/cgi-bin/carddisp.pl?gene=DLX2
CTSZ	Cathepsin Z	Protein Coding	Q9UBR2	57	GC20M058999	2.6274528503418	https://www.genecards.org/cgi-bin/carddisp.pl?gene=CTSZ
CCT6A	Chaperonin Containing TCP1 Subunit 6A	Protein Coding	P40227	46	GC07P056051	2.62696075439453	https://www.genecards.org/cgi-bin/carddisp.pl?gene=CCT6A
AKR1B1	Aldo-Keto Reductase Family 1 Member B	Protein Coding	P15121	59	GC07M134442	2.62348127365112	https://www.genecards.org/cgi-bin/carddisp.pl?gene=AKR1B1
TRPS1	Transcriptional Repressor GATA Binding 1	Protein Coding	Q9UHF7	57	GC08M115408	2.62292265892029	https://www.genecards.org/cgi-bin/carddisp.pl?gene=TRPS1
NSRP1	Nuclear Speckle Splicing Regulatory Protein 1	Protein Coding	Q9H0G5	50	GC17P030115	2.61996960639954	https://www.genecards.org/cgi-bin/carddisp.pl?gene=NSRP1
RPS25	Ribosomal Protein S25	Protein Coding	P62851	49	GC11M119015	2.61494135856628	https://www.genecards.org/cgi-bin/carddisp.pl?gene=RPS25
RPS4X	Ribosomal Protein S4 X-Linked	Protein Coding	P62701	50	GC0XM072255	2.6119225025177	https://www.genecards.org/cgi-bin/carddisp.pl?gene=RPS4X
AMBP	Alpha-1-Microglobulin/Bikunin Precursor	Protein Coding	P02760	57	GC09M114060	2.61161088943481	https://www.genecards.org/cgi-bin/carddisp.pl?gene=AMBP
WNT7A	Wnt Family Member 7A	Protein Coding	O00755	61	GC03M028670	2.60980606079102	https://www.genecards.org/cgi-bin/carddisp.pl?gene=WNT7A
DYRK1A	Dual Specificity Tyrosine Phosphorylation Regulated Kinase 1A	Protein Coding	Q13627	63	GC21P037365	2.60962390899658	https://www.genecards.org/cgi-bin/carddisp.pl?gene=DYRK1A
DROSHA	Drosha Ribonuclease III	Protein Coding	Q9NRR4	57	GC05M031401	2.60962390899658	https://www.genecards.org/cgi-bin/carddisp.pl?gene=DROSHA
FGF21	Fibroblast Growth Factor 21	Protein Coding	Q9NSA1	52	GC19P152833	2.60807394981384	https://www.genecards.org/cgi-bin/carddisp.pl?gene=FGF21
PROX1	Prospero Homeobox 1	Protein Coding	Q92786	55	GC01P213983	2.60649633407593	https://www.genecards.org/cgi-bin/carddisp.pl?gene=PROX1
AMOT	Angiomotin	Protein Coding	Q4VCS5	51	GC0XM112774	2.60594034194946	https://www.genecards.org/cgi-bin/carddisp.pl?gene=AMOT
LEF1	Lymphoid Enhancer Binding Factor 1	Protein Coding	Q9UJU2	61	GC04M108047	2.60520076751709	https://www.genecards.org/cgi-bin/carddisp.pl?gene=LEF1
ZMYM2	Zinc Finger MYM-Type Containing 2	Protein Coding	Q9UBW7	54	GC13P021117	2.60397911071777	https://www.genecards.org/cgi-bin/carddisp.pl?gene=ZMYM2
SEMA3C	Semaphorin 3C	Protein Coding	Q99985	55	GC07M080742	2.60300970077515	https://www.genecards.org/cgi-bin/carddisp.pl?gene=SEMA3C
PGRMC1	Progesterone Receptor Membrane Component 1	Protein Coding	O00264	57	GC0XP119236	2.60177278518677	https://www.genecards.org/cgi-bin/carddisp.pl?gene=PGRMC1
KAT2A	Lysine Acetyltransferase 2A	Protein Coding	Q92830	62	GC17M042113	2.59811067581177	https://www.genecards.org/cgi-bin/carddisp.pl?gene=KAT2A
FOXA1	Forkhead Box A1	Protein Coding	P55317	57	GC14M037589	2.59749412536621	https://www.genecards.org/cgi-bin/carddisp.pl?gene=FOXA1
CIITA	Class II Major Histocompatibility Complex Transactivator	Protein Coding	P33076	56	GC16P120364	2.59682154655457	https://www.genecards.org/cgi-bin/carddisp.pl?gene=CIITA
DUSP6	Dual Specificity Phosphatase 6	Protein Coding	Q16828	60	GC12M089347	2.5948429107666	https://www.genecards.org/cgi-bin/carddisp.pl?gene=DUSP6
SRRM2	Serine/Arginine Repetitive Matrix 2	Protein Coding	Q9UQ35	49	GC16P120194	2.5941116809845	https://www.genecards.org/cgi-bin/carddisp.pl?gene=SRRM2
NDUFS4	NADH:Ubiquinone Oxidoreductase Subunit S4	Protein Coding	O43181	55	GC05P053560	2.59254431724548	https://www.genecards.org/cgi-bin/carddisp.pl?gene=NDUFS4
OTUD6B	OTU Deubiquitinase 6B	Protein Coding	Q8N6M0	52	GC08P091070	2.59076309204102	https://www.genecards.org/cgi-bin/carddisp.pl?gene=OTUD6B
USP14	Ubiquitin Specific Peptidase 14	Protein Coding	P54578	57	GC18P000158	2.59002542495728	https://www.genecards.org/cgi-bin/carddisp.pl?gene=USP14
XPA	XPA, DNA Damage Recognition And Repair Factor	Protein Coding	P23025	58	GC09M097654	2.58914613723755	https://www.genecards.org/cgi-bin/carddisp.pl?gene=XPA
PABPC4	Poly(A) Binding Protein Cytoplasmic 4	Protein Coding	Q13310	53	GC01M039560	2.58911824226379	https://www.genecards.org/cgi-bin/carddisp.pl?gene=PABPC4
CD96	CD96 Molecule	Protein Coding	P40200	55	GC03P111292	2.58846831321716	https://www.genecards.org/cgi-bin/carddisp.pl?gene=CD96
DUOX1	Dual Oxidase 1	Protein Coding	Q9NRD9	55	GC15P045129	2.58636617660522	https://www.genecards.org/cgi-bin/carddisp.pl?gene=DUOX1
RPS3	Ribosomal Protein S3	Protein Coding	P23396	55	GC11P108306	2.58590745925903	https://www.genecards.org/cgi-bin/carddisp.pl?gene=RPS3
RAN	RAN, Member RAS Oncogene Family	Protein Coding	P62826	56	GC12P139078	2.58434772491455	https://www.genecards.org/cgi-bin/carddisp.pl?gene=RAN
BOLA3	BolA Family Member 3	Protein Coding	Q53S33	50	GC02M074139	2.58381605148315	https://www.genecards.org/cgi-bin/carddisp.pl?gene=BOLA3
CHEK2	Checkpoint Kinase 2	Protein Coding	O96017	67	GC22M028687	2.58107781410217	https://www.genecards.org/cgi-bin/carddisp.pl?gene=CHEK2
GLUD1	Glutamate Dehydrogenase 1	Protein Coding	P00367	64	GC10M087050	2.57903718948364	https://www.genecards.org/cgi-bin/carddisp.pl?gene=GLUD1
PTS	6-Pyruvoyltetrahydropterin Synthase	Protein Coding	Q03393	58	GC11P112226	2.57653737068176	https://www.genecards.org/cgi-bin/carddisp.pl?gene=PTS
QDPR	Quinoid Dihydropteridine Reductase	Protein Coding	P09417	59	GC04M017460	2.57595133781433	https://www.genecards.org/cgi-bin/carddisp.pl?gene=QDPR
POLA1	DNA Polymerase Alpha 1, Catalytic Subunit	Protein Coding	P09884	59	GC0XP024693	2.57355141639709	https://www.genecards.org/cgi-bin/carddisp.pl?gene=POLA1
MFSD2A	MFSD2 Lysolipid Transporter A, Lysophospholipid	Protein Coding	Q8NA29	54	GC01P039955	2.57355141639709	https://www.genecards.org/cgi-bin/carddisp.pl?gene=MFSD2A
CHAMP1	Chromosome Alignment Maintaining Phosphoprotein 1	Protein Coding	Q96JM3	50	GC13P114314	2.57355141639709	https://www.genecards.org/cgi-bin/carddisp.pl?gene=CHAMP1
IL34	Interleukin 34	Protein Coding	Q6ZMJ4	51	GC16P122052	2.57069897651672	https://www.genecards.org/cgi-bin/carddisp.pl?gene=IL34
BAG5	BAG Cochaperone 5	Protein Coding	Q9UL15	51	GC14M103556	2.57017064094543	https://www.genecards.org/cgi-bin/carddisp.pl?gene=BAG5
TLR5	Toll Like Receptor 5	Protein Coding	O60602	60	GC01M223109	2.56767797470093	https://www.genecards.org/cgi-bin/carddisp.pl?gene=TLR5
TRIM24	Tripartite Motif Containing 24	Protein Coding	O15164	57	GC07P138460	2.56292796134949	https://www.genecards.org/cgi-bin/carddisp.pl?gene=TRIM24
GAL	Galanin And GMAP Prepropeptide	Protein Coding	P22466	57	GC11P108040	2.56238842010498	https://www.genecards.org/cgi-bin/carddisp.pl?gene=GAL
HMOX2	Heme Oxygenase 2	Protein Coding	P30519	58	GC16P004474	2.5615758895874	https://www.genecards.org/cgi-bin/carddisp.pl?gene=HMOX2
ETV7	ETS Variant Transcription Factor 7	Protein Coding	Q9Y603	44	GC06M106633	2.56154632568359	https://www.genecards.org/cgi-bin/carddisp.pl?gene=ETV7
MYDGF	Myeloid Derived Growth Factor	Protein Coding	Q969H8	45	GC19M004641	2.56101751327515	https://www.genecards.org/cgi-bin/carddisp.pl?gene=MYDGF
GATA4	GATA Binding Protein 4	Protein Coding	P43694	62	GC08P011676	2.56051564216614	https://www.genecards.org/cgi-bin/carddisp.pl?gene=GATA4
MYBL1	MYB Proto-Oncogene Like 1	Protein Coding	P10243	51	GC08M066562	2.56041097640991	https://www.genecards.org/cgi-bin/carddisp.pl?gene=MYBL1
ALAD	Aminolevulinate Dehydratase	Protein Coding	P13716	59	GC09M113386	2.55996084213257	https://www.genecards.org/cgi-bin/carddisp.pl?gene=ALAD
ARRB1	Arrestin Beta 1	Protein Coding	P49407	57	GC11M140080	2.55903577804565	https://www.genecards.org/cgi-bin/carddisp.pl?gene=ARRB1
STAU1	Staufen Double-Stranded RNA Binding Protein 1	Protein Coding	O95793	50	GC20M049113	2.55771780014038	https://www.genecards.org/cgi-bin/carddisp.pl?gene=STAU1
ETFB	Electron Transfer Flavoprotein Subunit Beta	Protein Coding	P38117	58	GC19M051345	2.55706310272217	https://www.genecards.org/cgi-bin/carddisp.pl?gene=ETFB
CALM3	Calmodulin 3	Protein Coding	P0DP25	55	GC19P046601	2.55706310272217	https://www.genecards.org/cgi-bin/carddisp.pl?gene=CALM3
FRG1	FSHD Region Gene 1	Protein Coding	Q14331	52	GC04P189940	2.55706310272217	https://www.genecards.org/cgi-bin/carddisp.pl?gene=FRG1
POGZ	Pogo Transposable Element Derived With ZNF Domain	Protein Coding	Q7Z3K3	52	GC01M151402	2.55706310272217	https://www.genecards.org/cgi-bin/carddisp.pl?gene=POGZ
CKAP2L	Cytoskeleton Associated Protein 2 Like	Protein Coding	Q8IYA6	50	GC02M112736	2.55706310272217	https://www.genecards.org/cgi-bin/carddisp.pl?gene=CKAP2L
PALLD	Palladin, Cytoskeletal Associated Protein	Protein Coding	Q8WX93	54	GC04P168497	2.55606126785278	https://www.genecards.org/cgi-bin/carddisp.pl?gene=PALLD
ATG7	Autophagy Related 7	Protein Coding	O95352	55	GC03P027034	2.55529499053955	https://www.genecards.org/cgi-bin/carddisp.pl?gene=ATG7
YIF1B	Yip1 Interacting Factor Homolog B, Membrane Trafficking Protein	Protein Coding	Q5BJH7	48	GC19M038303	2.55442357063293	https://www.genecards.org/cgi-bin/carddisp.pl?gene=YIF1B
COX5A	Cytochrome C Oxidase Subunit 5A	Protein Coding	P20674	57	GC15M074919	2.55414724349976	https://www.genecards.org/cgi-bin/carddisp.pl?gene=COX5A
SLC8A1	Solute Carrier Family 8 Member A1	Protein Coding	P32418	57	GC02M040078	2.55095314979553	https://www.genecards.org/cgi-bin/carddisp.pl?gene=SLC8A1
IL18R1	Interleukin 18 Receptor 1	Protein Coding	Q13478	56	GC02P102311	2.54551219940186	https://www.genecards.org/cgi-bin/carddisp.pl?gene=IL18R1
PAFAH1B1	Platelet Activating Factor Acetylhydrolase 1b Regulatory Subunit 1	Protein Coding	P43034	59	GC17P002593	2.54512786865234	https://www.genecards.org/cgi-bin/carddisp.pl?gene=PAFAH1B1
TCIRG1	T Cell Immune Regulator 1, ATPase H+ Transporting V0 Subunit A3	Protein Coding	Q13488	57	GC11P108023	2.54512786865234	https://www.genecards.org/cgi-bin/carddisp.pl?gene=TCIRG1
ANOS1	Anosmin 1	Protein Coding	P23352	52	GC0XM008528	2.54512786865234	https://www.genecards.org/cgi-bin/carddisp.pl?gene=ANOS1
STOML2	Stomatin Like 2	Protein Coding	Q9UJZ1	49	GC09M035099	2.54508399963379	https://www.genecards.org/cgi-bin/carddisp.pl?gene=STOML2
HIGD1A	HIG1 Hypoxia Inducible Domain Family Member 1A	Protein Coding	Q9Y241	48	GC03M042782	2.5449800491333	https://www.genecards.org/cgi-bin/carddisp.pl?gene=HIGD1A
EMP2	Epithelial Membrane Protein 2	Protein Coding	P54851	54	GC16M050197	2.54466319084167	https://www.genecards.org/cgi-bin/carddisp.pl?gene=EMP2
ABCD1	ATP Binding Cassette Subfamily D Member 1	Protein Coding	P33897	59	GC0XP153724	2.54276084899902	https://www.genecards.org/cgi-bin/carddisp.pl?gene=ABCD1
NUP107	Nucleoporin 107	Protein Coding	P57740	57	GC12P068686	2.54276084899902	https://www.genecards.org/cgi-bin/carddisp.pl?gene=NUP107
WSB1	WD Repeat And SOCS Box Containing 1	Protein Coding	Q9Y6I7	47	GC17P027294	2.54101133346558	https://www.genecards.org/cgi-bin/carddisp.pl?gene=WSB1
RPL11	Ribosomal Protein L11	Protein Coding	P62913	61	GC01P023691	2.54028224945068	https://www.genecards.org/cgi-bin/carddisp.pl?gene=RPL11
VEGFD	Vascular Endothelial Growth Factor D	Protein Coding	O43915	53	GC0XM015345	2.5399272441864	https://www.genecards.org/cgi-bin/carddisp.pl?gene=VEGFD
FKRP	Fukutin Related Protein	Protein Coding	Q9H9S5	51	GC19P152743	2.53950786590576	https://www.genecards.org/cgi-bin/carddisp.pl?gene=FKRP
ITIH4	Inter-Alpha-Trypsin Inhibitor Heavy Chain 4	Protein Coding	Q14624	55	GC03M052812	2.53563356399536	https://www.genecards.org/cgi-bin/carddisp.pl?gene=ITIH4
ALDH7A1	Aldehyde Dehydrogenase 7 Family Member A1	Protein Coding	P49419	60	GC05M126541	2.53501892089844	https://www.genecards.org/cgi-bin/carddisp.pl?gene=ALDH7A1
DMD	Dystrophin	Protein Coding	P11532	58	GC0XM031097	2.53501892089844	https://www.genecards.org/cgi-bin/carddisp.pl?gene=DMD
TIA1	TIA1 Cytotoxic Granule Associated RNA Binding Protein	Protein Coding	P31483	54	GC02M070209	2.53376197814941	https://www.genecards.org/cgi-bin/carddisp.pl?gene=TIA1
SNCG	Synuclein Gamma	Protein Coding	O76070	55	GC10P123977	2.53365325927734	https://www.genecards.org/cgi-bin/carddisp.pl?gene=SNCG
RPL19	Ribosomal Protein L19	Protein Coding	P84098	54	GC17P039200	2.5329966545105	https://www.genecards.org/cgi-bin/carddisp.pl?gene=RPL19
MCCC1	Methylcrotonyl-CoA Carboxylase Subunit 1	Protein Coding	Q96RQ3	57	GC03M183015	2.52953314781189	https://www.genecards.org/cgi-bin/carddisp.pl?gene=MCCC1
JMJD1C	Jumonji Domain Containing 1C	Protein Coding	Q15652	53	GC10M063167	2.52926158905029	https://www.genecards.org/cgi-bin/carddisp.pl?gene=JMJD1C
YIPF5	Yip1 Domain Family Member 5	Protein Coding	Q969M3	50	GC05M144158	2.52926158905029	https://www.genecards.org/cgi-bin/carddisp.pl?gene=YIPF5
RPS3A	Ribosomal Protein S3A	Protein Coding	P61247	51	GC04P151099	2.52562618255615	https://www.genecards.org/cgi-bin/carddisp.pl?gene=RPS3A
GCK	Glucokinase	Protein Coding	P35557	62	GC07M045688	2.52181696891785	https://www.genecards.org/cgi-bin/carddisp.pl?gene=GCK
EGR2	Early Growth Response 2	Protein Coding	P11161	58	GC10M062811	2.52180504798889	https://www.genecards.org/cgi-bin/carddisp.pl?gene=EGR2
INPP5D	Inositol Polyphosphate-5-Phosphatase D	Protein Coding	Q92835	60	GC02P233059	2.51846599578857	https://www.genecards.org/cgi-bin/carddisp.pl?gene=INPP5D
RPL14	Ribosomal Protein L14	Protein Coding	P50914	50	GC03P042232	2.51816701889038	https://www.genecards.org/cgi-bin/carddisp.pl?gene=RPL14
RGS5	Regulator Of G Protein Signaling 5	Protein Coding	O15539	52	GC01M163111	2.51739072799683	https://www.genecards.org/cgi-bin/carddisp.pl?gene=RGS5
RARRES2	Retinoic Acid Receptor Responder 2	Protein Coding	Q99969	51	GC07M150333	2.51485347747803	https://www.genecards.org/cgi-bin/carddisp.pl?gene=RARRES2
ACTC1	Actin Alpha Cardiac Muscle 1	Protein Coding	P68032	58	GC15M034790	2.51320314407349	https://www.genecards.org/cgi-bin/carddisp.pl?gene=ACTC1
CAMK2A	Calcium/Calmodulin Dependent Protein Kinase II Alpha	Protein Coding	Q9UQM7	65	GC05M150219	2.51304483413696	https://www.genecards.org/cgi-bin/carddisp.pl?gene=CAMK2A
GOLGA2	Golgin A2	Protein Coding	Q08379	55	GC09M128255	2.51304483413696	https://www.genecards.org/cgi-bin/carddisp.pl?gene=GOLGA2
TRA2A	Transformer 2 Alpha Homolog	Protein Coding	Q13595	46	GC07M023504	2.51234555244446	https://www.genecards.org/cgi-bin/carddisp.pl?gene=TRA2A
ITK	IL2 Inducible T Cell Kinase	Protein Coding	Q08881	64	GC05P159566	2.51077270507813	https://www.genecards.org/cgi-bin/carddisp.pl?gene=ITK
CTSS	Cathepsin S	Protein Coding	P25774	58	GC01M150730	2.5094895362854	https://www.genecards.org/cgi-bin/carddisp.pl?gene=CTSS
PIP5K1C	Phosphatidylinositol-4-Phosphate 5-Kinase Type 1 Gamma	Protein Coding	O60331	60	GC19M107869	2.50948810577393	https://www.genecards.org/cgi-bin/carddisp.pl?gene=PIP5K1C
TRPM7	Transient Receptor Potential Cation Channel Subfamily M Member 7	Protein Coding	Q96QT4	56	GC15M050552	2.5070481300354	https://www.genecards.org/cgi-bin/carddisp.pl?gene=TRPM7
DDX20	DEAD-Box Helicase 20	Protein Coding	Q9UHI6	54	GC01P112102	2.50648903846741	https://www.genecards.org/cgi-bin/carddisp.pl?gene=DDX20
RPS18	Ribosomal Protein S18	Protein Coding	P62269	49	GC06P181949	2.50297117233276	https://www.genecards.org/cgi-bin/carddisp.pl?gene=RPS18
ADSL	Adenylosuccinate Lyase	Protein Coding	P30566	60	GC22P040346	2.49874258041382	https://www.genecards.org/cgi-bin/carddisp.pl?gene=ADSL
MCCC2	Methylcrotonyl-CoA Carboxylase Subunit 2	Protein Coding	Q9HCC0	56	GC05P082791	2.49874258041382	https://www.genecards.org/cgi-bin/carddisp.pl?gene=MCCC2
GNA11	G Protein Subunit Alpha 11	Protein Coding	P29992	60	GC19P003094	2.49548959732056	https://www.genecards.org/cgi-bin/carddisp.pl?gene=GNA11
SPRED1	Sprouty Related EVH1 Domain Containing 1	Protein Coding	Q7Z699	54	GC15P038252	2.49548959732056	https://www.genecards.org/cgi-bin/carddisp.pl?gene=SPRED1
CHD8	Chromodomain Helicase DNA Binding Protein 8	Protein Coding	Q9HCK8	56	GC14M021385	2.49548506736755	https://www.genecards.org/cgi-bin/carddisp.pl?gene=CHD8
EARS2	Glutamyl-TRNA Synthetase 2, Mitochondrial	Protein Coding	Q5JPH6	55	GC16M050689	2.49548506736755	https://www.genecards.org/cgi-bin/carddisp.pl?gene=EARS2
EDC3	Enhancer Of MRNA Decapping 3	Protein Coding	Q96F86	53	GC15M162776	2.49548506736755	https://www.genecards.org/cgi-bin/carddisp.pl?gene=EDC3
RAB3GAP1	RAB3 GTPase Activating Protein Catalytic Subunit 1	Protein Coding	Q15042	53	GC02P135052	2.49548506736755	https://www.genecards.org/cgi-bin/carddisp.pl?gene=RAB3GAP1
TUBGCP2	Tubulin Gamma Complex Component 2	Protein Coding	Q9BSJ2	52	GC10M133278	2.49548506736755	https://www.genecards.org/cgi-bin/carddisp.pl?gene=TUBGCP2
HMGCR	3-Hydroxy-3-Methylglutaryl-CoA Reductase	Protein Coding	P04035	61	GC05P075336	2.49548482894897	https://www.genecards.org/cgi-bin/carddisp.pl?gene=HMGCR
NUDT1	Nudix Hydrolase 1	Protein Coding	P36639	54	GC07P002242	2.49336433410645	https://www.genecards.org/cgi-bin/carddisp.pl?gene=NUDT1
MAP2K4	Mitogen-Activated Protein Kinase Kinase 4	Protein Coding	P45985	62	GC17P012020	2.49332189559937	https://www.genecards.org/cgi-bin/carddisp.pl?gene=MAP2K4
GFPT1	Glutamine--Fructose-6-Phosphate Transaminase 1	Protein Coding	Q06210	60	GC02M069319	2.49300622940063	https://www.genecards.org/cgi-bin/carddisp.pl?gene=GFPT1
IMPDH1	Inosine Monophosphate Dehydrogenase 1	Protein Coding	P20839	61	GC07M128392	2.49154233932495	https://www.genecards.org/cgi-bin/carddisp.pl?gene=IMPDH1
ACTA1	Actin Alpha 1, Skeletal Muscle	Protein Coding	P68133	61	GC01M230668	2.49121236801147	https://www.genecards.org/cgi-bin/carddisp.pl?gene=ACTA1
GPNMB	Glycoprotein Nmb	Protein Coding	Q14956	56	GC07P024808	2.49059748649597	https://www.genecards.org/cgi-bin/carddisp.pl?gene=GPNMB
GC	GC Vitamin D Binding Protein	Protein Coding	P02774	58	GC04M071741	2.49025774002075	https://www.genecards.org/cgi-bin/carddisp.pl?gene=GC
RPL8	Ribosomal Protein L8	Protein Coding	P62917	52	GC08M147429	2.48738026618958	https://www.genecards.org/cgi-bin/carddisp.pl?gene=RPL8
PFKL	Phosphofructokinase, Liver Type	Protein Coding	P17858	58	GC21P044300	2.48572087287903	https://www.genecards.org/cgi-bin/carddisp.pl?gene=PFKL
SDCBP	Syndecan Binding Protein	Protein Coding	O00560	54	GC08P058539	2.48523092269897	https://www.genecards.org/cgi-bin/carddisp.pl?gene=SDCBP
KRT5	Keratin 5	Protein Coding	P13647	58	GC12M052514	2.48423290252686	https://www.genecards.org/cgi-bin/carddisp.pl?gene=KRT5
CDCA5	Cell Division Cycle Associated 5	Protein Coding	Q96FF9	48	GC11M139753	2.48182678222656	https://www.genecards.org/cgi-bin/carddisp.pl?gene=CDCA5
FIP1L1	Factor Interacting With PAPOLA And CPSF1	Protein Coding	Q6UN15	51	GC04P053837	2.47886991500854	https://www.genecards.org/cgi-bin/carddisp.pl?gene=FIP1L1
CYP3A5	Cytochrome P450 Family 3 Subfamily A Member 5	Protein Coding	P20815	58	GC07M099648	2.47842216491699	https://www.genecards.org/cgi-bin/carddisp.pl?gene=CYP3A5
PLIN2	Perilipin 2	Protein Coding	Q99541	54	GC09M019319	2.47835302352905	https://www.genecards.org/cgi-bin/carddisp.pl?gene=PLIN2
SERPINB4	Serpin Family B Member 4	Protein Coding	P48594	48	GC18M063637	2.47777128219604	https://www.genecards.org/cgi-bin/carddisp.pl?gene=SERPINB4
GNPTG	N-Acetylglucosamine-1-Phosphate Transferase Subunit Gamma	Protein Coding	Q9UJJ9	48	GC16P001351	2.47745132446289	https://www.genecards.org/cgi-bin/carddisp.pl?gene=GNPTG
KLF10	KLF Transcription Factor 10	Protein Coding	Q13118	54	GC08M102648	2.47702050209045	https://www.genecards.org/cgi-bin/carddisp.pl?gene=KLF10
SRPX2	Sushi Repeat Containing Protein X-Linked 2	Protein Coding	O60687	53	GC0XP100648	2.47662878036499	https://www.genecards.org/cgi-bin/carddisp.pl?gene=SRPX2
CSPG4	Chondroitin Sulfate Proteoglycan 4	Protein Coding	Q6UVK1	60	GC15M075674	2.47636413574219	https://www.genecards.org/cgi-bin/carddisp.pl?gene=CSPG4
CLEC3B	C-Type Lectin Domain Family 3 Member B	Protein Coding	P05452	53	GC03P064825	2.47438883781433	https://www.genecards.org/cgi-bin/carddisp.pl?gene=CLEC3B
MT-CO1	Mitochondrially Encoded Cytochrome C Oxidase I	Protein Coding	P00395	47	GCMTP005906	2.47140192985535	https://www.genecards.org/cgi-bin/carddisp.pl?gene=MT-CO1
FXR1	FMR1 Autosomal Homolog 1	Protein Coding	P51114	58	GC03P180868	2.46931076049805	https://www.genecards.org/cgi-bin/carddisp.pl?gene=FXR1
IRF2	Interferon Regulatory Factor 2	Protein Coding	P14316	56	GC04M184387	2.46904110908508	https://www.genecards.org/cgi-bin/carddisp.pl?gene=IRF2
PF4	Platelet Factor 4	Protein Coding	P02776	52	GC04M073980	2.46548342704773	https://www.genecards.org/cgi-bin/carddisp.pl?gene=PF4
NCOR1	Nuclear Receptor Corepressor 1	Protein Coding	O75376	57	GC17M016029	2.46523404121399	https://www.genecards.org/cgi-bin/carddisp.pl?gene=NCOR1
TRIM37	Tripartite Motif Containing 37	Protein Coding	O94972	54	GC17M097706	2.46492123603821	https://www.genecards.org/cgi-bin/carddisp.pl?gene=TRIM37
RETN	Resistin	Protein Coding	Q9HD89	55	GC19P007669	2.46319723129272	https://www.genecards.org/cgi-bin/carddisp.pl?gene=RETN
CASP2	Caspase 2	Protein Coding	P42575	61	GC07P165863	2.45954561233521	https://www.genecards.org/cgi-bin/carddisp.pl?gene=CASP2
LYPD3	LY6/PLAUR Domain Containing 3	Protein Coding	O95274	47	GC19M043460	2.45887470245361	https://www.genecards.org/cgi-bin/carddisp.pl?gene=LYPD3
HEXA	Hexosaminidase Subunit Alpha	Protein Coding	P06865	60	GC15M072340	2.45611906051636	https://www.genecards.org/cgi-bin/carddisp.pl?gene=HEXA
NEDD8	NEDD8 Ubiquitin Like Modifier	Protein Coding	Q15843	54	GC14M024216	2.45603775978088	https://www.genecards.org/cgi-bin/carddisp.pl?gene=NEDD8
RPS9	Ribosomal Protein S9	Protein Coding	P46781	53	GC19P160825	2.45487928390503	https://www.genecards.org/cgi-bin/carddisp.pl?gene=RPS9
IVL	Involucrin	Protein Coding	P07476	51	GC01P176624	2.4539532661438	https://www.genecards.org/cgi-bin/carddisp.pl?gene=IVL
WTAP	WT1 Associated Protein	Protein Coding	Q15007	50	GC06P159725	2.45292186737061	https://www.genecards.org/cgi-bin/carddisp.pl?gene=WTAP
IL1RAP	Interleukin 1 Receptor Accessory Protein	Protein Coding	Q9NPH3	58	GC03P190514	2.45221376419067	https://www.genecards.org/cgi-bin/carddisp.pl?gene=IL1RAP
NDE1	NudE Neurodevelopment Protein 1	Protein Coding	Q9NXR1	54	GC16P120482	2.45146679878235	https://www.genecards.org/cgi-bin/carddisp.pl?gene=NDE1
CAMK2G	Calcium/Calmodulin Dependent Protein Kinase II Gamma	Protein Coding	Q13555	62	GC10M073812	2.45097923278809	https://www.genecards.org/cgi-bin/carddisp.pl?gene=CAMK2G
USP24	Ubiquitin Specific Peptidase 24	Protein Coding	Q9UPU5	51	GC01M055066	2.4502637386322	https://www.genecards.org/cgi-bin/carddisp.pl?gene=USP24
RBM3	RNA Binding Motif Protein 3	Protein Coding	P98179	45	GC0XP048574	2.45013523101807	https://www.genecards.org/cgi-bin/carddisp.pl?gene=RBM3
LAMTOR5	Late Endosomal/Lysosomal Adaptor, MAPK And MTOR Activator 5	Protein Coding	O43504	45	GC01M110401	2.44898796081543	https://www.genecards.org/cgi-bin/carddisp.pl?gene=LAMTOR5
ACAT1	Acetyl-CoA Acetyltransferase 1	Protein Coding	P24752	63	GC11P109833	2.44766998291016	https://www.genecards.org/cgi-bin/carddisp.pl?gene=ACAT1
CNOT7	CCR4-NOT Transcription Complex Subunit 7	Protein Coding	Q9UIV1	44	GC08M017224	2.44738721847534	https://www.genecards.org/cgi-bin/carddisp.pl?gene=CNOT7
PRKCE	Protein Kinase C Epsilon	Protein Coding	Q02156	61	GC02P045651	2.44717216491699	https://www.genecards.org/cgi-bin/carddisp.pl?gene=PRKCE
GADD45B	Growth Arrest And DNA Damage Inducible Beta	Protein Coding	O75293	50	GC19P002476	2.44663047790527	https://www.genecards.org/cgi-bin/carddisp.pl?gene=GADD45B
BCLAF1	BCL2 Associated Transcription Factor 1	Protein Coding	Q9NYF8	51	GC06M136256	2.44384813308716	https://www.genecards.org/cgi-bin/carddisp.pl?gene=BCLAF1
CRYAB	Crystallin Alpha B	Protein Coding	P02511	59	GC11M111908	2.44215321540833	https://www.genecards.org/cgi-bin/carddisp.pl?gene=CRYAB
GART	Phosphoribosylglycinamide Formyltransferase, Phosphoribosylglycinamide Synthetase, Phosphoribosylaminoimidazole Synthetase	Protein Coding	P22102	55	GC21M033503	2.44170260429382	https://www.genecards.org/cgi-bin/carddisp.pl?gene=GART
TFAM	Transcription Factor A, Mitochondrial	Protein Coding	Q00059	57	GC10P058385	2.44114899635315	https://www.genecards.org/cgi-bin/carddisp.pl?gene=TFAM
ACTN4	Actinin Alpha 4	Protein Coding	O43707	60	GC19P038647	2.44027709960938	https://www.genecards.org/cgi-bin/carddisp.pl?gene=ACTN4
HDLBP	High Density Lipoprotein Binding Protein	Protein Coding	Q00341	54	GC02M241227	2.44010448455811	https://www.genecards.org/cgi-bin/carddisp.pl?gene=HDLBP
RPL21	Ribosomal Protein L21	Protein Coding	P46778	55	GC13P027251	2.43788862228394	https://www.genecards.org/cgi-bin/carddisp.pl?gene=RPL21
RPL30	Ribosomal Protein L30	Protein Coding	P62888	50	GC08M098024	2.43788862228394	https://www.genecards.org/cgi-bin/carddisp.pl?gene=RPL30
OTUB1	OTU Deubiquitinase, Ubiquitin Aldehyde Binding 1	Protein Coding	Q96FW1	51	GC11P063985	2.43784809112549	https://www.genecards.org/cgi-bin/carddisp.pl?gene=OTUB1
SLC7A5	Solute Carrier Family 7 Member 5	Protein Coding	Q01650	57	GC16M087830	2.43777418136597	https://www.genecards.org/cgi-bin/carddisp.pl?gene=SLC7A5
RPA3	Replication Protein A3	Protein Coding	P35244	52	GC07M009910	2.43555688858032	https://www.genecards.org/cgi-bin/carddisp.pl?gene=RPA3
UBE2I	Ubiquitin Conjugating Enzyme E2 I	Protein Coding	P63279	60	GC16P120125	2.43346548080444	https://www.genecards.org/cgi-bin/carddisp.pl?gene=UBE2I
ERLIN2	ER Lipid Raft Associated 2	Protein Coding	O94905	55	GC08P037736	2.43343305587769	https://www.genecards.org/cgi-bin/carddisp.pl?gene=ERLIN2
ROR1	Receptor Tyrosine Kinase Like Orphan Receptor 1	Protein Coding	Q01973	57	GC01P063774	2.43249559402466	https://www.genecards.org/cgi-bin/carddisp.pl?gene=ROR1
ULK1	Unc-51 Like Autophagy Activating Kinase 1	Protein Coding	O75385	57	GC12P131894	2.42995977401733	https://www.genecards.org/cgi-bin/carddisp.pl?gene=ULK1
RPS16	Ribosomal Protein S16	Protein Coding	P62249	52	GC19M039433	2.42918801307678	https://www.genecards.org/cgi-bin/carddisp.pl?gene=RPS16
MYL6	Myosin Light Chain 6	Protein Coding	P60660	51	GC12P056158	2.42918801307678	https://www.genecards.org/cgi-bin/carddisp.pl?gene=MYL6
TOP1	DNA Topoisomerase I	Protein Coding	P11387	62	GC20P041028	2.42778778076172	https://www.genecards.org/cgi-bin/carddisp.pl?gene=TOP1
ACTN1	Actinin Alpha 1	Protein Coding	P12814	62	GC14M068874	2.42754793167114	https://www.genecards.org/cgi-bin/carddisp.pl?gene=ACTN1
PLA2G7	Phospholipase A2 Group VII	Protein Coding	Q13093	63	GC06M046704	2.42358565330505	https://www.genecards.org/cgi-bin/carddisp.pl?gene=PLA2G7
PRKCZ	Protein Kinase C Zeta	Protein Coding	Q05513	61	GC01P074965	2.42324781417847	https://www.genecards.org/cgi-bin/carddisp.pl?gene=PRKCZ
SRP9	Signal Recognition Particle 9	Protein Coding	P49458	43	GC01P225777	2.42238187789917	https://www.genecards.org/cgi-bin/carddisp.pl?gene=SRP9
RPL18	Ribosomal Protein L18	Protein Coding	Q07020	55	GC19M048615	2.42034101486206	https://www.genecards.org/cgi-bin/carddisp.pl?gene=RPL18
NFATC1	Nuclear Factor Of Activated T Cells 1	Protein Coding	O95644	61	GC18P079395	2.41816353797913	https://www.genecards.org/cgi-bin/carddisp.pl?gene=NFATC1
TNPO1	Transportin 1	Protein Coding	Q92973	54	GC05P072816	2.41758871078491	https://www.genecards.org/cgi-bin/carddisp.pl?gene=TNPO1
HAT1	Histone Acetyltransferase 1	Protein Coding	O14929	52	GC02P171922	2.41716003417969	https://www.genecards.org/cgi-bin/carddisp.pl?gene=HAT1
UBR5	Ubiquitin Protein Ligase E3 Component N-Recognin 5	Protein Coding	O95071	54	GC08M102252	2.41642951965332	https://www.genecards.org/cgi-bin/carddisp.pl?gene=UBR5
COL4A3	Collagen Type IV Alpha 3 Chain	Protein Coding	Q01955	58	GC02P227164	2.41633009910583	https://www.genecards.org/cgi-bin/carddisp.pl?gene=COL4A3
GATAD2B	GATA Zinc Finger Domain Containing 2B	Protein Coding	Q8WXI9	54	GC01M167375	2.41512727737427	https://www.genecards.org/cgi-bin/carddisp.pl?gene=GATAD2B
PSMC2	Proteasome 26S Subunit, ATPase 2	Protein Coding	P35998	54	GC07P103328	2.41485643386841	https://www.genecards.org/cgi-bin/carddisp.pl?gene=PSMC2
TPT1	Tumor Protein, Translationally-Controlled 1	Protein Coding	P13693	60	GC13M045333	2.41398763656616	https://www.genecards.org/cgi-bin/carddisp.pl?gene=TPT1
AK2	Adenylate Kinase 2	Protein Coding	P54819	60	GC01M033007	2.41072988510132	https://www.genecards.org/cgi-bin/carddisp.pl?gene=AK2
TPI1	Triosephosphate Isomerase 1	Protein Coding	P60174	60	GC12P006867	2.40930867195129	https://www.genecards.org/cgi-bin/carddisp.pl?gene=TPI1
ZNF592	Zinc Finger Protein 592	Protein Coding	Q92610	47	GC15P193821	2.4076828956604	https://www.genecards.org/cgi-bin/carddisp.pl?gene=ZNF592
CDCP1	CUB Domain Containing Protein 1	Protein Coding	Q9H5V8	50	GC03M045082	2.40425229072571	https://www.genecards.org/cgi-bin/carddisp.pl?gene=CDCP1
SSR3	Signal Sequence Receptor Subunit 3	Protein Coding	Q9UNL2	46	GC03M156540	2.40336894989014	https://www.genecards.org/cgi-bin/carddisp.pl?gene=SSR3
BASP1	Brain Abundant Membrane Attached Signal Protein 1	Protein Coding	P80723	48	GC05P017065	2.40293741226196	https://www.genecards.org/cgi-bin/carddisp.pl?gene=BASP1
ADAMTSL1	ADAMTS Like 1	Protein Coding	Q8N6G6	52	GC09P017906	2.40257215499878	https://www.genecards.org/cgi-bin/carddisp.pl?gene=ADAMTSL1
AKAP12	A-Kinase Anchoring Protein 12	Protein Coding	Q02952	51	GC06P151239	2.40036082267761	https://www.genecards.org/cgi-bin/carddisp.pl?gene=AKAP12
HP1BP3	Heterochromatin Protein 1 Binding Protein 3	Protein Coding	Q5SSJ5	45	GC01M022737	2.3977313041687	https://www.genecards.org/cgi-bin/carddisp.pl?gene=HP1BP3
FOXK2	Forkhead Box K2	Protein Coding	Q01167	46	GC17P082519	2.3961124420166	https://www.genecards.org/cgi-bin/carddisp.pl?gene=FOXK2
PHLDA2	Pleckstrin Homology Like Domain Family A Member 2	Protein Coding	Q53GA4	49	GC11M002928	2.39458513259888	https://www.genecards.org/cgi-bin/carddisp.pl?gene=PHLDA2
PFKM	Phosphofructokinase, Muscle	Protein Coding	P08237	61	GC12P048105	2.39387035369873	https://www.genecards.org/cgi-bin/carddisp.pl?gene=PFKM
NOX1	NADPH Oxidase 1	Protein Coding	Q9Y5S8	57	GC0XM100843	2.38965511322021	https://www.genecards.org/cgi-bin/carddisp.pl?gene=NOX1
NEDD9	Neural Precursor Cell Expressed, Developmentally Down-Regulated 9	Protein Coding	Q14511	53	GC06M011183	2.38956451416016	https://www.genecards.org/cgi-bin/carddisp.pl?gene=NEDD9
PTGER3	Prostaglandin E Receptor 3	Protein Coding	P43115	58	GC01M070852	2.38954591751099	https://www.genecards.org/cgi-bin/carddisp.pl?gene=PTGER3
HSPA14	Heat Shock Protein Family A (Hsp70) Member 14	Protein Coding	Q0VDF9	48	GC10P014860	2.38731002807617	https://www.genecards.org/cgi-bin/carddisp.pl?gene=HSPA14
SLIT2	Slit Guidance Ligand 2	Protein Coding	O94813	58	GC04P030127	2.38560676574707	https://www.genecards.org/cgi-bin/carddisp.pl?gene=SLIT2
TRPV2	Transient Receptor Potential Cation Channel Subfamily V Member 2	Protein Coding	Q9Y5S1	53	GC17P016415	2.38398337364197	https://www.genecards.org/cgi-bin/carddisp.pl?gene=TRPV2
S100A2	S100 Calcium Binding Protein A2	Protein Coding	P29034	54	GC01M153561	2.38220191001892	https://www.genecards.org/cgi-bin/carddisp.pl?gene=S100A2
PPP2R5D	Protein Phosphatase 2 Regulatory Subunit B'Delta	Protein Coding	Q14738	58	GC06P182067	2.38135099411011	https://www.genecards.org/cgi-bin/carddisp.pl?gene=PPP2R5D
WASF1	WASP Family Member 1	Protein Coding	Q92558	57	GC06M110099	2.38135099411011	https://www.genecards.org/cgi-bin/carddisp.pl?gene=WASF1
PCYT2	Phosphate Cytidylyltransferase 2, Ethanolamine	Protein Coding	Q99447	56	GC17M081900	2.38135099411011	https://www.genecards.org/cgi-bin/carddisp.pl?gene=PCYT2
STAG1	STAG1 Cohesin Complex Component	Protein Coding	Q8WVM7	54	GC03M136336	2.38135099411011	https://www.genecards.org/cgi-bin/carddisp.pl?gene=STAG1
WAC	WW Domain Containing Adaptor With Coiled-Coil	Protein Coding	Q9BTA9	50	GC10P028561	2.38135099411011	https://www.genecards.org/cgi-bin/carddisp.pl?gene=WAC
FUT7	Fucosyltransferase 7	Protein Coding	Q11130	51	GC09M137030	2.38017654418945	https://www.genecards.org/cgi-bin/carddisp.pl?gene=FUT7
CTHRC1	Collagen Triple Helix Repeat Containing 1	Protein Coding	Q96CG8	52	GC08P103371	2.37924075126648	https://www.genecards.org/cgi-bin/carddisp.pl?gene=CTHRC1
SLC39A8	Solute Carrier Family 39 Member 8	Protein Coding	Q9C0K1	56	GC04M102252	2.37713861465454	https://www.genecards.org/cgi-bin/carddisp.pl?gene=SLC39A8
RBMX	RNA Binding Motif Protein X-Linked	Protein Coding	P38159	54	GC0XM136848	2.37361860275269	https://www.genecards.org/cgi-bin/carddisp.pl?gene=RBMX
CEP192	Centrosomal Protein 192	Protein Coding	Q8TEP8	46	GC18P025151	2.3732328414917	https://www.genecards.org/cgi-bin/carddisp.pl?gene=CEP192
METTL14	Methyltransferase 14, N6-Adenosine-Methyltransferase Non-Catalytic Subunit	Protein Coding	Q9HCE5	50	GC04P118685	2.37178659439087	https://www.genecards.org/cgi-bin/carddisp.pl?gene=METTL14
MED1	Mediator Complex Subunit 1	Protein Coding	Q15648	55	GC17M039404	2.36938333511353	https://www.genecards.org/cgi-bin/carddisp.pl?gene=MED1
SAFB	Scaffold Attachment Factor B	Protein Coding	Q15424	52	GC19P005623	2.36887836456299	https://www.genecards.org/cgi-bin/carddisp.pl?gene=SAFB
SPOP	Speckle Type BTB/POZ Protein	Protein Coding	O43791	57	GC17M049598	2.36426591873169	https://www.genecards.org/cgi-bin/carddisp.pl?gene=SPOP
SNRPE	Small Nuclear Ribonucleoprotein Polypeptide E	Protein Coding	P62304	52	GC01P204039	2.36406421661377	https://www.genecards.org/cgi-bin/carddisp.pl?gene=SNRPE
NCOA2	Nuclear Receptor Coactivator 2	Protein Coding	Q15596	57	GC08M070109	2.36394262313843	https://www.genecards.org/cgi-bin/carddisp.pl?gene=NCOA2
IER2	Immediate Early Response 2	Protein Coding	Q9BTL4	43	GC19P013150	2.36156415939331	https://www.genecards.org/cgi-bin/carddisp.pl?gene=IER2
CTH	Cystathionine Gamma-Lyase	Protein Coding	P32929	62	GC01P070411	2.36140537261963	https://www.genecards.org/cgi-bin/carddisp.pl?gene=CTH
EIF5B	Eukaryotic Translation Initiation Factor 5B	Protein Coding	O60841	51	GC02P099337	2.35799264907837	https://www.genecards.org/cgi-bin/carddisp.pl?gene=EIF5B
SEMA3A	Semaphorin 3A	Protein Coding	Q14563	58	GC07M083955	2.35722231864929	https://www.genecards.org/cgi-bin/carddisp.pl?gene=SEMA3A
CA1	Carbonic Anhydrase 1	Protein Coding	P00915	59	GC08M085327	2.35611271858215	https://www.genecards.org/cgi-bin/carddisp.pl?gene=CA1
GTF2I	General Transcription Factor IIi	Protein Coding	P78347	52	GC07P095207	2.35566163063049	https://www.genecards.org/cgi-bin/carddisp.pl?gene=GTF2I
DVL2	Dishevelled Segment Polarity Protein 2	Protein Coding	O14641	58	GC17M007225	2.3551561832428	https://www.genecards.org/cgi-bin/carddisp.pl?gene=DVL2
C1QB	Complement C1q B Chain	Protein Coding	P02746	57	GC01P022652	2.35261559486389	https://www.genecards.org/cgi-bin/carddisp.pl?gene=C1QB
MTHFD2	Methylenetetrahydrofolate Dehydrogenase (NADP+ Dependent) 2, Methenyltetrahydrofolate Cyclohydrolase	Protein Coding	P13995	54	GC02P074186	2.35125303268433	https://www.genecards.org/cgi-bin/carddisp.pl?gene=MTHFD2
CCT8	Chaperonin Containing TCP1 Subunit 8	Protein Coding	P50990	51	GC21M029055	2.34590911865234	https://www.genecards.org/cgi-bin/carddisp.pl?gene=CCT8
RPS24	Ribosomal Protein S24	Protein Coding	P62847	55	GC10P078033	2.34452819824219	https://www.genecards.org/cgi-bin/carddisp.pl?gene=RPS24
ULBP1	UL16 Binding Protein 1	Protein Coding	Q9BZM6	50	GC06P149963	2.34370589256287	https://www.genecards.org/cgi-bin/carddisp.pl?gene=ULBP1
PLOD3	Procollagen-Lysine,2-Oxoglutarate 5-Dioxygenase 3	Protein Coding	O60568	58	GC07M101205	2.34185647964478	https://www.genecards.org/cgi-bin/carddisp.pl?gene=PLOD3
KIF23	Kinesin Family Member 23	Protein Coding	Q02241	56	GC15P069414	2.34184503555298	https://www.genecards.org/cgi-bin/carddisp.pl?gene=KIF23
CTSL	Cathepsin L	Protein Coding	P07711	60	GC09P087725	2.33852195739746	https://www.genecards.org/cgi-bin/carddisp.pl?gene=CTSL
ISG15	ISG15 Ubiquitin Like Modifier	Protein Coding	P05161	59	GC01P001001	2.33821415901184	https://www.genecards.org/cgi-bin/carddisp.pl?gene=ISG15
FUT4	Fucosyltransferase 4	Protein Coding	P22083	52	GC11P108785	2.33751583099365	https://www.genecards.org/cgi-bin/carddisp.pl?gene=FUT4
PLCB1	Phospholipase C Beta 1	Protein Coding	Q9NQ66	61	GC20P008077	2.3373327255249	https://www.genecards.org/cgi-bin/carddisp.pl?gene=PLCB1
HEXB	Hexosaminidase Subunit Beta	Protein Coding	P07686	60	GC05P074640	2.3373327255249	https://www.genecards.org/cgi-bin/carddisp.pl?gene=HEXB
AMPD2	Adenosine Monophosphate Deaminase 2	Protein Coding	Q01433	58	GC01P109616	2.3373327255249	https://www.genecards.org/cgi-bin/carddisp.pl?gene=AMPD2
EXOSC3	Exosome Component 3	Protein Coding	Q9NQT5	55	GC09M037772	2.3373327255249	https://www.genecards.org/cgi-bin/carddisp.pl?gene=EXOSC3
ALG2	ALG2 Alpha-1,3/1,6-Mannosyltransferase	Protein Coding	Q9H553	54	GC09M099216	2.3373327255249	https://www.genecards.org/cgi-bin/carddisp.pl?gene=ALG2
EMG1	EMG1 N1-Specific Pseudouridine Methyltransferase	Protein Coding	Q92979	52	GC12P006970	2.3373327255249	https://www.genecards.org/cgi-bin/carddisp.pl?gene=EMG1
TBCD	Tubulin Folding Cofactor D	Protein Coding	Q9BTW9	52	GC17P082752	2.3373327255249	https://www.genecards.org/cgi-bin/carddisp.pl?gene=TBCD
PCDH7	Protocadherin 7	Protein Coding	O60245	50	GC04P030725	2.3373327255249	https://www.genecards.org/cgi-bin/carddisp.pl?gene=PCDH7
UBAC2	UBA Domain Containing 2	Protein Coding	Q8NBM4	47	GC13P099200	2.3373327255249	https://www.genecards.org/cgi-bin/carddisp.pl?gene=UBAC2
LAMC1	Laminin Subunit Gamma 1	Protein Coding	P11047	57	GC01P183023	2.33625864982605	https://www.genecards.org/cgi-bin/carddisp.pl?gene=LAMC1
FGF5	Fibroblast Growth Factor 5	Protein Coding	P12034	57	GC04P080266	2.33462047576904	https://www.genecards.org/cgi-bin/carddisp.pl?gene=FGF5
CCNB2	Cyclin B2	Protein Coding	O95067	55	GC15P059105	2.33420705795288	https://www.genecards.org/cgi-bin/carddisp.pl?gene=CCNB2
SMAD1	SMAD Family Member 1	Protein Coding	Q15797	57	GC04P145481	2.33121633529663	https://www.genecards.org/cgi-bin/carddisp.pl?gene=SMAD1
SCAMP3	Secretory Carrier Membrane Protein 3	Protein Coding	O14828	45	GC01M155255	2.32904672622681	https://www.genecards.org/cgi-bin/carddisp.pl?gene=SCAMP3
SIK2	Salt Inducible Kinase 2	Protein Coding	Q9H0K1	58	GC11P113445	2.32759952545166	https://www.genecards.org/cgi-bin/carddisp.pl?gene=SIK2
AIM2	Absent In Melanoma 2	Protein Coding	O14862	53	GC01M167570	2.32024002075195	https://www.genecards.org/cgi-bin/carddisp.pl?gene=AIM2
GBP2	Guanylate Binding Protein 2	Protein Coding	P32456	44	GC01M089106	2.31967759132385	https://www.genecards.org/cgi-bin/carddisp.pl?gene=GBP2
RNH1	Ribonuclease/Angiogenin Inhibitor 1	Protein Coding	P13489	50	GC11M015051	2.3175904750824	https://www.genecards.org/cgi-bin/carddisp.pl?gene=RNH1
ADRB2	Adrenoceptor Beta 2	Protein Coding	P07550	62	GC05P159202	2.31426572799683	https://www.genecards.org/cgi-bin/carddisp.pl?gene=ADRB2
TERF2IP	TERF2 Interacting Protein	Protein Coding	Q9NYB0	52	GC16P075647	2.31267118453979	https://www.genecards.org/cgi-bin/carddisp.pl?gene=TERF2IP
TRIB3	Tribbles Pseudokinase 3	Protein Coding	Q96RU7	54	GC20P000528	2.31205582618713	https://www.genecards.org/cgi-bin/carddisp.pl?gene=TRIB3
RPL22	Ribosomal Protein L22	Protein Coding	P35268	53	GC01M022282	2.31054425239563	https://www.genecards.org/cgi-bin/carddisp.pl?gene=RPL22
PSIP1	PC4 And SRSF1 Interacting Protein 1	Protein Coding	O75475	52	GC09M015464	2.30972027778625	https://www.genecards.org/cgi-bin/carddisp.pl?gene=PSIP1
PPP4C	Protein Phosphatase 4 Catalytic Subunit	Protein Coding	P60510	57	GC16P121007	2.30859732627869	https://www.genecards.org/cgi-bin/carddisp.pl?gene=PPP4C
FBLN5	Fibulin 5	Protein Coding	Q9UBX5	60	GC14M091869	2.30795741081238	https://www.genecards.org/cgi-bin/carddisp.pl?gene=FBLN5
MYO1C	Myosin IC	Protein Coding	O00159	53	GC17M001464	2.30783271789551	https://www.genecards.org/cgi-bin/carddisp.pl?gene=MYO1C
TAGLN2	Transgelin 2	Protein Coding	P37802	53	GC01M159918	2.30721473693848	https://www.genecards.org/cgi-bin/carddisp.pl?gene=TAGLN2
PROK1	Prokineticin 1	Protein Coding	P58294	48	GC01P110451	2.30672526359558	https://www.genecards.org/cgi-bin/carddisp.pl?gene=PROK1
AQP9	Aquaporin 9	Protein Coding	O43315	55	GC15P058138	2.30303478240967	https://www.genecards.org/cgi-bin/carddisp.pl?gene=AQP9
SEC16A	SEC16 Homolog A, Endoplasmic Reticulum Export Factor	Protein Coding	O15027	47	GC09M136440	2.30280208587646	https://www.genecards.org/cgi-bin/carddisp.pl?gene=SEC16A
MGLL	Monoglyceride Lipase	Protein Coding	Q99685	57	GC03M127689	2.30183815956116	https://www.genecards.org/cgi-bin/carddisp.pl?gene=MGLL
GARS1	Glycyl-TRNA Synthetase 1	Protein Coding	P41250	58	GC07P030580	2.30145740509033	https://www.genecards.org/cgi-bin/carddisp.pl?gene=GARS1
MAP3K5	Mitogen-Activated Protein Kinase Kinase Kinase 5	Protein Coding	Q99683	61	GC06M136557	2.3011155128479	https://www.genecards.org/cgi-bin/carddisp.pl?gene=MAP3K5
SHMT2	Serine Hydroxymethyltransferase 2	Protein Coding	P34897	58	GC12P057229	2.30044317245483	https://www.genecards.org/cgi-bin/carddisp.pl?gene=SHMT2
WNT3A	Wnt Family Member 3A	Protein Coding	P56704	60	GC01P233248	2.29894733428955	https://www.genecards.org/cgi-bin/carddisp.pl?gene=WNT3A
NPTX2	Neuronal Pentraxin 2	Protein Coding	P47972	54	GC07P098627	2.29845523834229	https://www.genecards.org/cgi-bin/carddisp.pl?gene=NPTX2
TFEB	Transcription Factor EB	Protein Coding	P19484	55	GC06M106693	2.29701161384583	https://www.genecards.org/cgi-bin/carddisp.pl?gene=TFEB
CCK	Cholecystokinin	Protein Coding	P06307	56	GC03M042274	2.29666876792908	https://www.genecards.org/cgi-bin/carddisp.pl?gene=CCK
SDHB	Succinate Dehydrogenase Complex Iron Sulfur Subunit B	Protein Coding	P21912	61	GC01M022674	2.29595851898193	https://www.genecards.org/cgi-bin/carddisp.pl?gene=SDHB
RPLP2	Ribosomal Protein Lateral Stalk Subunit P2	Protein Coding	P05387	52	GC11P020265	2.29350328445435	https://www.genecards.org/cgi-bin/carddisp.pl?gene=RPLP2
LRP6	LDL Receptor Related Protein 6	Protein Coding	O75581	60	GC12M035824	2.29295444488525	https://www.genecards.org/cgi-bin/carddisp.pl?gene=LRP6
WASF3	WASP Family Member 3	Protein Coding	Q9UPY6	50	GC13P028884	2.28697562217712	https://www.genecards.org/cgi-bin/carddisp.pl?gene=WASF3
BAIAP2L1	BAR/IMD Domain Containing Adaptor Protein 2 Like 1	Protein Coding	Q9UHR4	50	GC07M098322	2.28523969650269	https://www.genecards.org/cgi-bin/carddisp.pl?gene=BAIAP2L1
FZD4	Frizzled Class Receptor 4	Protein Coding	Q9ULV1	62	GC11M086945	2.28253841400146	https://www.genecards.org/cgi-bin/carddisp.pl?gene=FZD4
PTGER4	Prostaglandin E Receptor 4	Protein Coding	P35408	58	GC05P040679	2.28011202812195	https://www.genecards.org/cgi-bin/carddisp.pl?gene=PTGER4
RSL1D1	Ribosomal L1 Domain Containing 1	Protein Coding	O76021	47	GC16M011833	2.27907609939575	https://www.genecards.org/cgi-bin/carddisp.pl?gene=RSL1D1
EFNA1	Ephrin A1	Protein Coding	P20827	55	GC01P155127	2.27886056900024	https://www.genecards.org/cgi-bin/carddisp.pl?gene=EFNA1
PAK2	P21 (RAC1) Activated Kinase 2	Protein Coding	Q13177	59	GC03P196739	2.27875876426697	https://www.genecards.org/cgi-bin/carddisp.pl?gene=PAK2
LGALS8	Galectin 8	Protein Coding	O00214	51	GC01P236518	2.27761840820313	https://www.genecards.org/cgi-bin/carddisp.pl?gene=LGALS8
HOXA9	Homeobox A9	Protein Coding	P31269	51	GC07M027162	2.27628803253174	https://www.genecards.org/cgi-bin/carddisp.pl?gene=HOXA9
TCOF1	Treacle Ribosome Biogenesis Factor 1	Protein Coding	Q13428	54	GC05P159304	2.27502012252808	https://www.genecards.org/cgi-bin/carddisp.pl?gene=TCOF1
CTNNBL1	Catenin Beta Like 1	Protein Coding	Q8WYA6	50	GC20P053374	2.27444076538086	https://www.genecards.org/cgi-bin/carddisp.pl?gene=CTNNBL1
LRRC8A	Leucine Rich Repeat Containing 8 VRAC Subunit A	Protein Coding	Q8IWT6	51	GC09P128882	2.27423763275146	https://www.genecards.org/cgi-bin/carddisp.pl?gene=LRRC8A
FAM83H	Family With Sequence Similarity 83 Member H	Protein Coding	Q6ZRV2	47	GC08M143723	2.27378225326538	https://www.genecards.org/cgi-bin/carddisp.pl?gene=FAM83H
OAT	Ornithine Aminotransferase	Protein Coding	P04181	61	GC10M124397	2.2700023651123	https://www.genecards.org/cgi-bin/carddisp.pl?gene=OAT
RGS1	Regulator Of G Protein Signaling 1	Protein Coding	Q08116	50	GC01P192575	2.26975274085999	https://www.genecards.org/cgi-bin/carddisp.pl?gene=RGS1
SORT1	Sortilin 1	Protein Coding	Q99523	58	GC01M109310	2.26918601989746	https://www.genecards.org/cgi-bin/carddisp.pl?gene=SORT1
EIF3C	Eukaryotic Translation Initiation Factor 3 Subunit C	Protein Coding	Q99613	48	GC16P120875	2.26901626586914	https://www.genecards.org/cgi-bin/carddisp.pl?gene=EIF3C
SERPINH1	Serpin Family H Member 1	Protein Coding	P50454	60	GC11P075562	2.26839542388916	https://www.genecards.org/cgi-bin/carddisp.pl?gene=SERPINH1
XRN2	5'-3' Exoribonuclease 2	Protein Coding	Q9H0D6	53	GC20P021303	2.26652598381042	https://www.genecards.org/cgi-bin/carddisp.pl?gene=XRN2
DCTN2	Dynactin Subunit 2	Protein Coding	Q13561	53	GC12M060471	2.26503658294678	https://www.genecards.org/cgi-bin/carddisp.pl?gene=DCTN2
STRAP	Serine/Threonine Kinase Receptor Associated Protein	Protein Coding	Q9Y3F4	51	GC12P015882	2.26427602767944	https://www.genecards.org/cgi-bin/carddisp.pl?gene=STRAP
MXI1	MAX Interactor 1, Dimerization Protein	Protein Coding	P50539	54	GC10P125553	2.26402282714844	https://www.genecards.org/cgi-bin/carddisp.pl?gene=MXI1
MAP3K11	Mitogen-Activated Protein Kinase Kinase Kinase 11	Protein Coding	Q16584	57	GC11M139781	2.26357793807983	https://www.genecards.org/cgi-bin/carddisp.pl?gene=MAP3K11
NUP205	Nucleoporin 205	Protein Coding	Q92621	52	GC07P135557	2.26326847076416	https://www.genecards.org/cgi-bin/carddisp.pl?gene=NUP205
H3-4	H3.4 Histone, Cluster Member	Protein Coding	Q16695	51	GC01M230599	2.26197981834412	https://www.genecards.org/cgi-bin/carddisp.pl?gene=H3-4
ULBP3	UL16 Binding Protein 3	Protein Coding	Q9BZM4	48	GC06M150062	2.25191235542297	https://www.genecards.org/cgi-bin/carddisp.pl?gene=ULBP3
LPCAT1	Lysophosphatidylcholine Acyltransferase 1	Protein Coding	Q8NF37	48	GC05M001456	2.25099730491638	https://www.genecards.org/cgi-bin/carddisp.pl?gene=LPCAT1
NCKAP1	NCK Associated Protein 1	Protein Coding	Q9Y2A7	52	GC02M182909	2.24893617630005	https://www.genecards.org/cgi-bin/carddisp.pl?gene=NCKAP1
PKP2	Plakophilin 2	Protein Coding	Q99959	56	GC12M032790	2.24130439758301	https://www.genecards.org/cgi-bin/carddisp.pl?gene=PKP2
DNTT	DNA Nucleotidylexotransferase	Protein Coding	P04053	54	GC10P096304	2.2407283782959	https://www.genecards.org/cgi-bin/carddisp.pl?gene=DNTT
CDK9	Cyclin Dependent Kinase 9	Protein Coding	P50750	59	GC09P152847	2.24037742614746	https://www.genecards.org/cgi-bin/carddisp.pl?gene=CDK9
NT5C2	5'-Nucleotidase, Cytosolic II	Protein Coding	P49902	58	GC10M103088	2.23794102668762	https://www.genecards.org/cgi-bin/carddisp.pl?gene=NT5C2
IRS2	Insulin Receptor Substrate 2	Protein Coding	Q9Y4H2	59	GC13M109752	2.23550271987915	https://www.genecards.org/cgi-bin/carddisp.pl?gene=IRS2
CR1	Complement C3b/C4b Receptor 1 (Knops Blood Group)	Protein Coding	P17927	57	GC01P207496	2.23499584197998	https://www.genecards.org/cgi-bin/carddisp.pl?gene=CR1
PTPRK	Protein Tyrosine Phosphatase Receptor Type K	Protein Coding	Q15262	55	GC06M127949	2.23459410667419	https://www.genecards.org/cgi-bin/carddisp.pl?gene=PTPRK
SRP14	Signal Recognition Particle 14	Protein Coding	P37108	43	GC15M040035	2.23428583145142	https://www.genecards.org/cgi-bin/carddisp.pl?gene=SRP14
PSMD14	Proteasome 26S Subunit, Non-ATPase 14	Protein Coding	O00487	55	GC02P161308	2.23249959945679	https://www.genecards.org/cgi-bin/carddisp.pl?gene=PSMD14
ANXA6	Annexin A6	Protein Coding	P08133	55	GC05M151100	2.22839999198914	https://www.genecards.org/cgi-bin/carddisp.pl?gene=ANXA6
HNRNPA3	Heterogeneous Nuclear Ribonucleoprotein A3	Protein Coding	P51991	50	GC02P177212	2.22155380249023	https://www.genecards.org/cgi-bin/carddisp.pl?gene=HNRNPA3
PLRG1	Pleiotropic Regulator 1	Protein Coding	O43660	44	GC04M154534	2.21972703933716	https://www.genecards.org/cgi-bin/carddisp.pl?gene=PLRG1
P2RX4	Purinergic Receptor P2X 4	Protein Coding	Q99571	58	GC12P138916	2.21768593788147	https://www.genecards.org/cgi-bin/carddisp.pl?gene=P2RX4
MSN	Moesin	Protein Coding	P26038	60	GC0XP065588	2.21296906471252	https://www.genecards.org/cgi-bin/carddisp.pl?gene=MSN
ATG12	Autophagy Related 12	Protein Coding	O94817	54	GC05M115828	2.21137809753418	https://www.genecards.org/cgi-bin/carddisp.pl?gene=ATG12
AKT1S1	AKT1 Substrate 1	Protein Coding	Q96B36	52	GC19M049869	2.21103739738464	https://www.genecards.org/cgi-bin/carddisp.pl?gene=AKT1S1
COL17A1	Collagen Type XVII Alpha 1 Chain	Protein Coding	Q9UMD9	58	GC10M104031	2.20992612838745	https://www.genecards.org/cgi-bin/carddisp.pl?gene=COL17A1
ENAH	ENAH Actin Regulator	Protein Coding	Q8N8S7	51	GC01M225486	2.20964431762695	https://www.genecards.org/cgi-bin/carddisp.pl?gene=ENAH
ERBIN	Erbb2 Interacting Protein	Protein Coding	Q96RT1	51	GC05P065884	2.20951819419861	https://www.genecards.org/cgi-bin/carddisp.pl?gene=ERBIN
PRMT6	Protein Arginine Methyltransferase 6	Protein Coding	Q96LA8	52	GC01P107056	2.20876860618591	https://www.genecards.org/cgi-bin/carddisp.pl?gene=PRMT6
AHCY	Adenosylhomocysteinase	Protein Coding	P23526	61	GC20M036781	2.20800638198853	https://www.genecards.org/cgi-bin/carddisp.pl?gene=AHCY
SLC4A2	Solute Carrier Family 4 Member 2	Protein Coding	P04920	54	GC07P151057	2.20775103569031	https://www.genecards.org/cgi-bin/carddisp.pl?gene=SLC4A2
YWHAH	Tyrosine 3-Monooxygenase/Tryptophan 5-Monooxygenase Activation Protein Eta	Protein Coding	Q04917	59	GC22P031944	2.20527148246765	https://www.genecards.org/cgi-bin/carddisp.pl?gene=YWHAH
MYO1B	Myosin IB	Protein Coding	O43795	51	GC02P191246	2.20332741737366	https://www.genecards.org/cgi-bin/carddisp.pl?gene=MYO1B
PAPPA	Pappalysin 1	Protein Coding	Q13219	55	GC09P152394	2.2023012638092	https://www.genecards.org/cgi-bin/carddisp.pl?gene=PAPPA
NUP153	Nucleoporin 153	Protein Coding	P49790	54	GC06M017615	2.20204401016235	https://www.genecards.org/cgi-bin/carddisp.pl?gene=NUP153
GMPS	Guanine Monophosphate Synthase	Protein Coding	P49915	55	GC03P155870	2.19933819770813	https://www.genecards.org/cgi-bin/carddisp.pl?gene=GMPS
TDO2	Tryptophan 2,3-Dioxygenase	Protein Coding	P48775	60	GC04P155854	2.19900798797607	https://www.genecards.org/cgi-bin/carddisp.pl?gene=TDO2
RPS23	Ribosomal Protein S23	Protein Coding	P62266	52	GC05M082273	2.19540977478027	https://www.genecards.org/cgi-bin/carddisp.pl?gene=RPS23
ACO1	Aconitase 1	Protein Coding	P21399	56	GC09P032374	2.19440531730652	https://www.genecards.org/cgi-bin/carddisp.pl?gene=ACO1
PSMA5	Proteasome 20S Subunit Alpha 5	Protein Coding	P28066	55	GC01M109399	2.19428086280823	https://www.genecards.org/cgi-bin/carddisp.pl?gene=PSMA5
PHLPP1	PH Domain And Leucine Rich Repeat Protein Phosphatase 1	Protein Coding	O60346	52	GC18P062715	2.19112634658813	https://www.genecards.org/cgi-bin/carddisp.pl?gene=PHLPP1
ADAMTS13	ADAM Metallopeptidase With Thrombospondin Type 1 Motif 13	Protein Coding	Q76LX8	61	GC09P133414	2.18999528884888	https://www.genecards.org/cgi-bin/carddisp.pl?gene=ADAMTS13
UBE2T	Ubiquitin Conjugating Enzyme E2 T	Protein Coding	Q9NPD8	56	GC01M202332	2.18917489051819	https://www.genecards.org/cgi-bin/carddisp.pl?gene=UBE2T
ZFP36	ZFP36 Ring Finger Protein	Protein Coding	P26651	49	GC19P039406	2.18768501281738	https://www.genecards.org/cgi-bin/carddisp.pl?gene=ZFP36
FNDC5	Fibronectin Type III Domain Containing 5	Protein Coding	Q8NAU1	47	GC01M035669	2.18704676628113	https://www.genecards.org/cgi-bin/carddisp.pl?gene=FNDC5
SNAP23	Synaptosome Associated Protein 23	Protein Coding	O00161	55	GC15P042491	2.18189692497253	https://www.genecards.org/cgi-bin/carddisp.pl?gene=SNAP23
TANK	TRAF Family Member Associated NFKB Activator	Protein Coding	Q92844	55	GC02P161136	2.18103265762329	https://www.genecards.org/cgi-bin/carddisp.pl?gene=TANK
POLR2B	RNA Polymerase II Subunit B	Protein Coding	P30876	54	GC04P056977	2.18002605438232	https://www.genecards.org/cgi-bin/carddisp.pl?gene=POLR2B
EIF4E2	Eukaryotic Translation Initiation Factor 4E Family Member 2	Protein Coding	O60573	48	GC02P232550	2.17955613136292	https://www.genecards.org/cgi-bin/carddisp.pl?gene=EIF4E2
PRKACG	Protein Kinase CAMP-Activated Catalytic Subunit Gamma	Protein Coding	P22612	58	GC09M072009	2.17935371398926	https://www.genecards.org/cgi-bin/carddisp.pl?gene=PRKACG
GAS6	Growth Arrest Specific 6	Protein Coding	Q14393	56	GC13M113820	2.17914271354675	https://www.genecards.org/cgi-bin/carddisp.pl?gene=GAS6
CLDN7	Claudin 7	Protein Coding	O95471	53	GC17M007259	2.17836952209473	https://www.genecards.org/cgi-bin/carddisp.pl?gene=CLDN7
TRPM2	Transient Receptor Potential Cation Channel Subfamily M Member 2	Protein Coding	O94759	53	GC21P044350	2.17836952209473	https://www.genecards.org/cgi-bin/carddisp.pl?gene=TRPM2
CRHR2	Corticotropin Releasing Hormone Receptor 2	Protein Coding	Q13324	55	GC07M030651	2.17735362052917	https://www.genecards.org/cgi-bin/carddisp.pl?gene=CRHR2
AQP1	Aquaporin 1 (Colton Blood Group)	Protein Coding	P29972	60	GC07P030911	2.17688226699829	https://www.genecards.org/cgi-bin/carddisp.pl?gene=AQP1
PTGER1	Prostaglandin E Receptor 1	Protein Coding	P34995	54	GC19M108266	2.17598152160645	https://www.genecards.org/cgi-bin/carddisp.pl?gene=PTGER1
RPS15	Ribosomal Protein S15	Protein Coding	P62841	50	GC19P001438	2.17427802085876	https://www.genecards.org/cgi-bin/carddisp.pl?gene=RPS15
ETV1	ETS Variant Transcription Factor 1	Protein Coding	P50549	57	GC07M013891	2.17391610145569	https://www.genecards.org/cgi-bin/carddisp.pl?gene=ETV1
ADAMTS12	ADAM Metallopeptidase With Thrombospondin Type 1 Motif 12	Protein Coding	P58397	51	GC05M033524	2.17358827590942	https://www.genecards.org/cgi-bin/carddisp.pl?gene=ADAMTS12
ORM1	Orosomucoid 1	Protein Coding	P02763	54	GC09P114323	2.17289590835571	https://www.genecards.org/cgi-bin/carddisp.pl?gene=ORM1
CHD1L	Chromodomain Helicase DNA Binding Protein 1 Like	Protein Coding	Q86WJ1	52	GC01P176334	2.17172026634216	https://www.genecards.org/cgi-bin/carddisp.pl?gene=CHD1L
AGRN	Agrin	Protein Coding	O00468	58	GC01P001020	2.16935920715332	https://www.genecards.org/cgi-bin/carddisp.pl?gene=AGRN
TCHP	Trichoplein Keratin Filament Binding	Protein Coding	Q9BT92	47	GC12P109909	2.16604661941528	https://www.genecards.org/cgi-bin/carddisp.pl?gene=TCHP
FERMT2	FERM Domain Containing Kindlin 2	Protein Coding	Q96AC1	50	GC14M052857	2.16539287567139	https://www.genecards.org/cgi-bin/carddisp.pl?gene=FERMT2
VASH1	Vasohibin 1	Protein Coding	Q7L8A9	47	GC14P076761	2.16304850578308	https://www.genecards.org/cgi-bin/carddisp.pl?gene=VASH1
H3-5	H3.5 Histone	Protein Coding	Q6NXT2	44	GC12M036090	2.16015911102295	https://www.genecards.org/cgi-bin/carddisp.pl?gene=H3-5
FANCI	FA Complementation Group I	Protein Coding	Q9NVI1	54	GC15P089243	2.15944528579712	https://www.genecards.org/cgi-bin/carddisp.pl?gene=FANCI
UCHL5	Ubiquitin C-Terminal Hydrolase L5	Protein Coding	Q9Y5K5	52	GC01M193012	2.15920639038086	https://www.genecards.org/cgi-bin/carddisp.pl?gene=UCHL5
KDM4B	Lysine Demethylase 4B	Protein Coding	O94953	58	GC19P004969	2.15465259552002	https://www.genecards.org/cgi-bin/carddisp.pl?gene=KDM4B
MYH14	Myosin Heavy Chain 14	Protein Coding	Q7Z406	58	GC19P152909	2.15432262420654	https://www.genecards.org/cgi-bin/carddisp.pl?gene=MYH14
EIF3G	Eukaryotic Translation Initiation Factor 3 Subunit G	Protein Coding	O75821	50	GC19M010115	2.15285587310791	https://www.genecards.org/cgi-bin/carddisp.pl?gene=EIF3G
TFPI	Tissue Factor Pathway Inhibitor	Protein Coding	P10646	58	GC02M187464	2.15068912506104	https://www.genecards.org/cgi-bin/carddisp.pl?gene=TFPI
SELENBP1	Selenium Binding Protein 1	Protein Coding	Q13228	55	GC01M151364	2.1505138874054	https://www.genecards.org/cgi-bin/carddisp.pl?gene=SELENBP1
RAB1A	RAB1A, Member RAS Oncogene Family	Protein Coding	P62820	54	GC02M065115	2.14531469345093	https://www.genecards.org/cgi-bin/carddisp.pl?gene=RAB1A
SERPINC1	Serpin Family C Member 1	Protein Coding	P01008	62	GC01M175158	2.14461088180542	https://www.genecards.org/cgi-bin/carddisp.pl?gene=SERPINC1
FZD1	Frizzled Class Receptor 1	Protein Coding	Q9UP38	58	GC07P091264	2.14304399490356	https://www.genecards.org/cgi-bin/carddisp.pl?gene=FZD1
ACTR3	Actin Related Protein 3	Protein Coding	P61158	53	GC02P113889	2.14271759986877	https://www.genecards.org/cgi-bin/carddisp.pl?gene=ACTR3
PARD3	Par-3 Family Cell Polarity Regulator	Protein Coding	Q8TEW0	54	GC10M037208	2.14004254341125	https://www.genecards.org/cgi-bin/carddisp.pl?gene=PARD3
IDO2	Indoleamine 2,3-Dioxygenase 2	Protein Coding	Q6ZQW0	52	GC08P044834	2.13753223419189	https://www.genecards.org/cgi-bin/carddisp.pl?gene=IDO2
KIF2C	Kinesin Family Member 2C	Protein Coding	Q99661	57	GC01P044739	2.13694262504578	https://www.genecards.org/cgi-bin/carddisp.pl?gene=KIF2C
SESN2	Sestrin 2	Protein Coding	P58004	51	GC01P076543	2.13517451286316	https://www.genecards.org/cgi-bin/carddisp.pl?gene=SESN2
SETD7	SET Domain Containing 7, Histone Lysine Methyltransferase	Protein Coding	Q8WTS6	57	GC04M139495	2.13516283035278	https://www.genecards.org/cgi-bin/carddisp.pl?gene=SETD7
ECT2	Epithelial Cell Transforming 2	Protein Coding	Q9H8V3	53	GC03P172750	2.13446235656738	https://www.genecards.org/cgi-bin/carddisp.pl?gene=ECT2
MAZ	MYC Associated Zinc Finger Protein	Protein Coding	P56270	52	GC16P029806	2.13172435760498	https://www.genecards.org/cgi-bin/carddisp.pl?gene=MAZ
PROCR	Protein C Receptor	Protein Coding	Q9UNN8	54	GC20P035171	2.13029766082764	https://www.genecards.org/cgi-bin/carddisp.pl?gene=PROCR
CSNK1A1	Casein Kinase 1 Alpha 1	Protein Coding	P48729	62	GC05M149492	2.1291241645813	https://www.genecards.org/cgi-bin/carddisp.pl?gene=CSNK1A1
ADAMTS4	ADAM Metallopeptidase With Thrombospondin Type 1 Motif 4	Protein Coding	O75173	57	GC01M161184	2.12863874435425	https://www.genecards.org/cgi-bin/carddisp.pl?gene=ADAMTS4
CLDN3	Claudin 3	Protein Coding	O15551	54	GC07M073768	2.12498998641968	https://www.genecards.org/cgi-bin/carddisp.pl?gene=CLDN3
CASP6	Caspase 6	Protein Coding	P55212	61	GC04M109688	2.12097239494324	https://www.genecards.org/cgi-bin/carddisp.pl?gene=CASP6
THRAP3	Thyroid Hormone Receptor Associated Protein 3	Protein Coding	Q9Y2W1	45	GC01P076879	2.12089419364929	https://www.genecards.org/cgi-bin/carddisp.pl?gene=THRAP3
SMURF1	SMAD Specific E3 Ubiquitin Protein Ligase 1	Protein Coding	Q9HCE7	56	GC07M099027	2.11420822143555	https://www.genecards.org/cgi-bin/carddisp.pl?gene=SMURF1
ADAMTS5	ADAM Metallopeptidase With Thrombospondin Type 1 Motif 5	Protein Coding	Q9UNA0	57	GC21M026918	2.11191868782043	https://www.genecards.org/cgi-bin/carddisp.pl?gene=ADAMTS5
NLRC4	NLR Family CARD Domain Containing 4	Protein Coding	Q9NPP4	56	GC02M032224	2.10945749282837	https://www.genecards.org/cgi-bin/carddisp.pl?gene=NLRC4
GPX4	Glutathione Peroxidase 4	Protein Coding	P36969	60	GC19P001103	2.10843348503113	https://www.genecards.org/cgi-bin/carddisp.pl?gene=GPX4
GTF2B	General Transcription Factor IIB	Protein Coding	Q00403	52	GC01M088853	2.10735058784485	https://www.genecards.org/cgi-bin/carddisp.pl?gene=GTF2B
PTH1R	Parathyroid Hormone 1 Receptor	Protein Coding	Q03431	62	GC03P046877	2.10671854019165	https://www.genecards.org/cgi-bin/carddisp.pl?gene=PTH1R
NTSR1	Neurotensin Receptor 1	Protein Coding	P30989	55	GC20P062708	2.10463094711304	https://www.genecards.org/cgi-bin/carddisp.pl?gene=NTSR1
TRIM29	Tripartite Motif Containing 29	Protein Coding	Q14134	51	GC11M120111	2.10448837280273	https://www.genecards.org/cgi-bin/carddisp.pl?gene=TRIM29
PNPLA2	Patatin Like Domain 2, Triacylglycerol Lipase	Protein Coding	Q96AD5	57	GC11P020269	2.10170078277588	https://www.genecards.org/cgi-bin/carddisp.pl?gene=PNPLA2
C1QBP	Complement C1q Binding Protein	Protein Coding	Q07021	58	GC17M005432	2.09824967384338	https://www.genecards.org/cgi-bin/carddisp.pl?gene=C1QBP
DNM2	Dynamin 2	Protein Coding	P50570	63	GC19P010718	2.09474086761475	https://www.genecards.org/cgi-bin/carddisp.pl?gene=DNM2
HLA-C	Major Histocompatibility Complex, Class I, C	Protein Coding	P10321	57	GC06M106435	2.09434628486633	https://www.genecards.org/cgi-bin/carddisp.pl?gene=HLA-C
TRIM32	Tripartite Motif Containing 32	Protein Coding	Q13049	55	GC09P116687	2.09415483474731	https://www.genecards.org/cgi-bin/carddisp.pl?gene=TRIM32
SART1	Spliceosome Associated Factor 1, Recruiter Of U4/U6.U5 Tri-SnRNP	Protein Coding	O43290	48	GC11P107852	2.09116172790527	https://www.genecards.org/cgi-bin/carddisp.pl?gene=SART1
RBM39	RNA Binding Motif Protein 39	Protein Coding	Q14498	50	GC20M036844	2.09085273742676	https://www.genecards.org/cgi-bin/carddisp.pl?gene=RBM39
TEAD4	TEA Domain Transcription Factor 4	Protein Coding	Q15561	50	GC12P002959	2.08820796012878	https://www.genecards.org/cgi-bin/carddisp.pl?gene=TEAD4
PTGES3	Prostaglandin E Synthase 3	Protein Coding	Q15185	58	GC12M060421	2.08602857589722	https://www.genecards.org/cgi-bin/carddisp.pl?gene=PTGES3
NPAS2	Neuronal PAS Domain Protein 2	Protein Coding	Q99743	51	GC02P100820	2.08327269554138	https://www.genecards.org/cgi-bin/carddisp.pl?gene=NPAS2
TUBB6	Tubulin Beta 6 Class V	Protein Coding	Q9BUF5	55	GC18P012307	2.08326649665833	https://www.genecards.org/cgi-bin/carddisp.pl?gene=TUBB6
ZNF281	Zinc Finger Protein 281	Protein Coding	Q9Y2X9	44	GC01M200404	2.08302164077759	https://www.genecards.org/cgi-bin/carddisp.pl?gene=ZNF281
S100A1	S100 Calcium Binding Protein A1	Protein Coding	P23297	51	GC01P153627	2.08002662658691	https://www.genecards.org/cgi-bin/carddisp.pl?gene=S100A1
PIK3C3	Phosphatidylinositol 3-Kinase Catalytic Subunit Type 3	Protein Coding	Q8NEB9	61	GC18P041955	2.07626533508301	https://www.genecards.org/cgi-bin/carddisp.pl?gene=PIK3C3
PINK1	PTEN Induced Kinase 1	Protein Coding	Q9BXM7	60	GC01P076060	2.07593965530396	https://www.genecards.org/cgi-bin/carddisp.pl?gene=PINK1
ACSS2	Acyl-CoA Synthetase Short Chain Family Member 2	Protein Coding	Q9NR19	58	GC20P053239	2.07518577575684	https://www.genecards.org/cgi-bin/carddisp.pl?gene=ACSS2
RACGAP1	Rac GTPase Activating Protein 1	Protein Coding	Q9H0H5	58	GC12M052343	2.07483434677124	https://www.genecards.org/cgi-bin/carddisp.pl?gene=RACGAP1
SOST	Sclerostin	Protein Coding	Q9BQB4	55	GC17M043753	2.07415866851807	https://www.genecards.org/cgi-bin/carddisp.pl?gene=SOST
ALYREF	Aly/REF Export Factor	Protein Coding	Q86V81	51	GC17M081887	2.07412552833557	https://www.genecards.org/cgi-bin/carddisp.pl?gene=ALYREF
RBM4	RNA Binding Motif Protein 4	Protein Coding	Q9BWF3	51	GC11P066638	2.07369375228882	https://www.genecards.org/cgi-bin/carddisp.pl?gene=RBM4
GPR55	G Protein-Coupled Receptor 55	Protein Coding	Q9Y2T6	52	GC02M230907	2.0726752281189	https://www.genecards.org/cgi-bin/carddisp.pl?gene=GPR55
TIGAR	TP53 Induced Glycolysis Regulatory Phosphatase	Protein Coding	Q9NQ88	51	GC12P074005	2.07250833511353	https://www.genecards.org/cgi-bin/carddisp.pl?gene=TIGAR
PCBP2	Poly(RC) Binding Protein 2	Protein Coding	Q15366	54	GC12P053452	2.07171130180359	https://www.genecards.org/cgi-bin/carddisp.pl?gene=PCBP2
APLNR	Apelin Receptor	Protein Coding	P35414	57	GC11M057233	2.07148694992065	https://www.genecards.org/cgi-bin/carddisp.pl?gene=APLNR
DSG2	Desmoglein 2	Protein Coding	Q14126	57	GC18P031498	2.07042217254639	https://www.genecards.org/cgi-bin/carddisp.pl?gene=DSG2
BAMBI	BMP And Activin Membrane Bound Inhibitor	Protein Coding	Q13145	55	GC10P028724	2.06681632995605	https://www.genecards.org/cgi-bin/carddisp.pl?gene=BAMBI
PPM1G	Protein Phosphatase, Mg2+/Mn2+ Dependent 1G	Protein Coding	O15355	51	GC02M029244	2.06339597702026	https://www.genecards.org/cgi-bin/carddisp.pl?gene=PPM1G
CBX7	Chromobox 7	Protein Coding	O95931	48	GC22M086142	2.06331729888916	https://www.genecards.org/cgi-bin/carddisp.pl?gene=CBX7
CDK12	Cyclin Dependent Kinase 12	Protein Coding	Q9NYV4	58	GC17P039461	2.06212210655212	https://www.genecards.org/cgi-bin/carddisp.pl?gene=CDK12
PLCG1	Phospholipase C Gamma 1	Protein Coding	P19174	62	GC20P041136	2.06081771850586	https://www.genecards.org/cgi-bin/carddisp.pl?gene=PLCG1
HDAC11	Histone Deacetylase 11	Protein Coding	Q96DB2	57	GC03P027078	2.05977725982666	https://www.genecards.org/cgi-bin/carddisp.pl?gene=HDAC11
CIP2A	Cellular Inhibitor Of PP2A	Protein Coding	Q8TCG1	48	GC03M108616	2.05894207954407	https://www.genecards.org/cgi-bin/carddisp.pl?gene=CIP2A
EEF2K	Eukaryotic Elongation Factor 2 Kinase	Protein Coding	O00418	60	GC16P120695	2.05793046951294	https://www.genecards.org/cgi-bin/carddisp.pl?gene=EEF2K
RPS17	Ribosomal Protein S17	Protein Coding	P08708	55	GC15M082536	2.05488538742065	https://www.genecards.org/cgi-bin/carddisp.pl?gene=RPS17
PSME3	Proteasome Activator Subunit 3	Protein Coding	P61289	51	GC17P042824	2.05454683303833	https://www.genecards.org/cgi-bin/carddisp.pl?gene=PSME3
PTAFR	Platelet Activating Factor Receptor	Protein Coding	P25105	54	GC01M028147	2.05170249938965	https://www.genecards.org/cgi-bin/carddisp.pl?gene=PTAFR
TNFRSF10D	TNF Receptor Superfamily Member 10d	Protein Coding	Q9UBN6	53	GC08M023135	2.05166339874268	https://www.genecards.org/cgi-bin/carddisp.pl?gene=TNFRSF10D
CALML5	Calmodulin Like 5	Protein Coding	Q9NZT1	49	GC10M005498	2.05124950408936	https://www.genecards.org/cgi-bin/carddisp.pl?gene=CALML5
COL2A1	Collagen Type II Alpha 1 Chain	Protein Coding	P02458	62	GC12M047972	2.04970693588257	https://www.genecards.org/cgi-bin/carddisp.pl?gene=COL2A1
PDPK1	3-Phosphoinositide Dependent Protein Kinase 1	Protein Coding	O15530	61	GC16P002537	2.0485315322876	https://www.genecards.org/cgi-bin/carddisp.pl?gene=PDPK1
RHOT1	Ras Homolog Family Member T1	Protein Coding	Q8IXI2	55	GC17P032142	2.04805326461792	https://www.genecards.org/cgi-bin/carddisp.pl?gene=RHOT1
CCAR2	Cell Cycle And Apoptosis Regulator 2	Protein Coding	Q8N163	49	GC08P022604	2.04747271537781	https://www.genecards.org/cgi-bin/carddisp.pl?gene=CCAR2
ATAD2	ATPase Family AAA Domain Containing 2	Protein Coding	Q6PL18	51	GC08M123319	2.04723572731018	https://www.genecards.org/cgi-bin/carddisp.pl?gene=ATAD2
SIGMAR1	Sigma Non-Opioid Intracellular Receptor 1	Protein Coding	Q99720	59	GC09M034634	2.04380512237549	https://www.genecards.org/cgi-bin/carddisp.pl?gene=SIGMAR1
TYK2	Tyrosine Kinase 2	Protein Coding	P29597	66	GC19M010350	2.04365301132202	https://www.genecards.org/cgi-bin/carddisp.pl?gene=TYK2
SEC13	SEC13 Homolog, Nuclear Pore And COPII Coat Complex Component	Protein Coding	P55735	54	GC03M010293	2.0424633026123	https://www.genecards.org/cgi-bin/carddisp.pl?gene=SEC13
PSMA1	Proteasome 20S Subunit Alpha 1	Protein Coding	P25786	55	GC11M015484	2.04226589202881	https://www.genecards.org/cgi-bin/carddisp.pl?gene=PSMA1
ADH5	Alcohol Dehydrogenase 5 (Class III), Chi Polypeptide	Protein Coding	P11766	58	GC04M099070	2.04192543029785	https://www.genecards.org/cgi-bin/carddisp.pl?gene=ADH5
PSMA4	Proteasome 20S Subunit Alpha 4	Protein Coding	P25789	55	GC15P078540	2.0413613319397	https://www.genecards.org/cgi-bin/carddisp.pl?gene=PSMA4
NACA	Nascent Polypeptide Associated Complex Subunit Alpha	Protein Coding	E9PAV3	46	GC12M056712	2.03808808326721	https://www.genecards.org/cgi-bin/carddisp.pl?gene=NACA
VAMP7	Vesicle Associated Membrane Protein 7	Protein Coding	P51809	54	GC0XP155881	2.03742051124573	https://www.genecards.org/cgi-bin/carddisp.pl?gene=VAMP7
HLF	HLF Transcription Factor, PAR BZIP Family Member	Protein Coding	Q16534	50	GC17P055264	2.03657603263855	https://www.genecards.org/cgi-bin/carddisp.pl?gene=HLF
HJURP	Holliday Junction Recognition Protein	Protein Coding	Q8NCD3	48	GC02M233892	2.03562331199646	https://www.genecards.org/cgi-bin/carddisp.pl?gene=HJURP
BRD2	Bromodomain Containing 2	Protein Coding	P25440	57	GC06P181927	2.03435254096985	https://www.genecards.org/cgi-bin/carddisp.pl?gene=BRD2
PPP2R2A	Protein Phosphatase 2 Regulatory Subunit Balpha	Protein Coding	P63151	58	GC08P026302	2.03216600418091	https://www.genecards.org/cgi-bin/carddisp.pl?gene=PPP2R2A
PDK4	Pyruvate Dehydrogenase Kinase 4	Protein Coding	Q16654	57	GC07M095583	2.03165245056152	https://www.genecards.org/cgi-bin/carddisp.pl?gene=PDK4
CCL28	C-C Motif Chemokine Ligand 28	Protein Coding	Q9NRJ3	48	GC05M043356	2.02721571922302	https://www.genecards.org/cgi-bin/carddisp.pl?gene=CCL28
GINS1	GINS Complex Subunit 1	Protein Coding	Q14691	51	GC20P026681	2.02683353424072	https://www.genecards.org/cgi-bin/carddisp.pl?gene=GINS1
EFNA5	Ephrin A5	Protein Coding	P52803	57	GC05M107376	2.02395558357239	https://www.genecards.org/cgi-bin/carddisp.pl?gene=EFNA5
BCL9	BCL9 Transcription Coactivator	Protein Coding	O00512	53	GC01P147541	2.02314519882202	https://www.genecards.org/cgi-bin/carddisp.pl?gene=BCL9
HELLS	Helicase, Lymphoid Specific	Protein Coding	Q9NRZ9	58	GC10P124190	2.01937770843506	https://www.genecards.org/cgi-bin/carddisp.pl?gene=HELLS
PFKP	Phosphofructokinase, Platelet	Protein Coding	Q01813	57	GC10P003066	2.01937770843506	https://www.genecards.org/cgi-bin/carddisp.pl?gene=PFKP
SF3B1	Splicing Factor 3b Subunit 1	Protein Coding	O75533	57	GC02M197492	2.01937770843506	https://www.genecards.org/cgi-bin/carddisp.pl?gene=SF3B1
PUF60	Poly(U) Binding Splicing Factor 60	Protein Coding	Q9UHX1	54	GC08M143816	2.01937770843506	https://www.genecards.org/cgi-bin/carddisp.pl?gene=PUF60
APOBEC3A	Apolipoprotein B MRNA Editing Enzyme Catalytic Subunit 3A	Protein Coding	P31941	49	GC22P038952	2.01597857475281	https://www.genecards.org/cgi-bin/carddisp.pl?gene=APOBEC3A
MUTYH	MutY DNA Glycosylase	Protein Coding	Q9UIF7	58	GC01M045329	2.01539325714111	https://www.genecards.org/cgi-bin/carddisp.pl?gene=MUTYH
USP8	Ubiquitin Specific Peptidase 8	Protein Coding	P40818	61	GC15P050424	2.01481246948242	https://www.genecards.org/cgi-bin/carddisp.pl?gene=USP8
DES	Desmin	Protein Coding	P17661	61	GC02P219418	2.01455783843994	https://www.genecards.org/cgi-bin/carddisp.pl?gene=DES
NDRG2	NDRG Family Member 2	Protein Coding	Q9UN36	51	GC14M021016	2.01290583610535	https://www.genecards.org/cgi-bin/carddisp.pl?gene=NDRG2
ID4	Inhibitor Of DNA Binding 4	Protein Coding	P47928	52	GC06P019837	2.01229524612427	https://www.genecards.org/cgi-bin/carddisp.pl?gene=ID4
CDYL	Chromodomain Y Like	Protein Coding	Q9Y232	50	GC06P004706	2.01229524612427	https://www.genecards.org/cgi-bin/carddisp.pl?gene=CDYL
XRCC4	X-Ray Repair Cross Complementing 4	Protein Coding	Q13426	57	GC05P083077	2.01155471801758	https://www.genecards.org/cgi-bin/carddisp.pl?gene=XRCC4
ACHE	Acetylcholinesterase (Yt Blood Group)	Protein Coding	P22303	61	GC07M100889	2.01146173477173	https://www.genecards.org/cgi-bin/carddisp.pl?gene=ACHE
TACC3	Transforming Acidic Coiled-Coil Containing Protein 3	Protein Coding	Q9Y6A5	55	GC04P029503	2.01119661331177	https://www.genecards.org/cgi-bin/carddisp.pl?gene=TACC3
NUAK1	NUAK Family Kinase 1	Protein Coding	O60285	51	GC12M106063	2.01107573509216	https://www.genecards.org/cgi-bin/carddisp.pl?gene=NUAK1
VPS29	VPS29 Retromer Complex Component	Protein Coding	Q9UBQ0	52	GC12M110491	2.0108757019043	https://www.genecards.org/cgi-bin/carddisp.pl?gene=VPS29
BACH1	BTB Domain And CNC Homolog 1	Protein Coding	O14867	54	GC21P029194	2.0103702545166	https://www.genecards.org/cgi-bin/carddisp.pl?gene=BACH1
DDB2	Damage Specific DNA Binding Protein 2	Protein Coding	Q92466	59	GC11P049090	2.00415968894958	https://www.genecards.org/cgi-bin/carddisp.pl?gene=DDB2
RRM1	Ribonucleotide Reductase Catalytic Subunit M1	Protein Coding	P23921	63	GC11P020411	2.00369191169739	https://www.genecards.org/cgi-bin/carddisp.pl?gene=RRM1
WLS	Wnt Ligand Secretion Mediator	Protein Coding	Q5T9L3	51	GC01M068098	2.00319147109985	https://www.genecards.org/cgi-bin/carddisp.pl?gene=WLS
NEFL	Neurofilament Light Chain	Protein Coding	P07196	58	GC08M024950	2.00280618667603	https://www.genecards.org/cgi-bin/carddisp.pl?gene=NEFL
PCLAF	PCNA Clamp Associated Factor	Protein Coding	Q15004	47	GC15M162543	2.00112533569336	https://www.genecards.org/cgi-bin/carddisp.pl?gene=PCLAF
EFNB1	Ephrin B1	Protein Coding	P98172	58	GC0XP068828	2.00036811828613	https://www.genecards.org/cgi-bin/carddisp.pl?gene=EFNB1
ETV6	ETS Variant Transcription Factor 6	Protein Coding	P41212	59	GC12P011649	2.00019836425781	https://www.genecards.org/cgi-bin/carddisp.pl?gene=ETV6
TGFB1	Transforming Growth Factor Beta 1	Protein Coding	P01137	65	GC19M041301	19.9024658203125	https://www.genecards.org/cgi-bin/carddisp.pl?gene=TGFB1
AKT1	AKT Serine/Threonine Kinase 1	Protein Coding	P31749	66	GC14M104769	19.5111274719238	https://www.genecards.org/cgi-bin/carddisp.pl?gene=AKT1
IL6	Interleukin 6	Protein Coding	P05231	64	GC07P022725	18.8864707946777	https://www.genecards.org/cgi-bin/carddisp.pl?gene=IL6
YAP1	Yes1 Associated Transcriptional Regulator	Protein Coding	P46937	61	GC11P102110	18.3455772399902	https://www.genecards.org/cgi-bin/carddisp.pl?gene=YAP1
MET	MET Proto-Oncogene, Receptor Tyrosine Kinase	Protein Coding	P08581	67	GC07P116672	18.2203330993652	https://www.genecards.org/cgi-bin/carddisp.pl?gene=MET
CXCR4	C-X-C Motif Chemokine Receptor 4	Protein Coding	P61073	65	GC02M136114	17.9144496917725	https://www.genecards.org/cgi-bin/carddisp.pl?gene=CXCR4
TUG1	Taurine Up-Regulated 1	Protein Coding	A0A6I8PU40	34	GC22P030969	17.3895034790039	https://www.genecards.org/cgi-bin/carddisp.pl?gene=TUG1
CDKN2A	Cyclin Dependent Kinase Inhibitor 2A	Protein Coding	Q8N726	64	GC09M021967	17.3877868652344	https://www.genecards.org/cgi-bin/carddisp.pl?gene=CDKN2A
PIK3CA	Phosphatidylinositol-4,5-Bisphosphate 3-Kinase Catalytic Subunit Alpha	Protein Coding	P42336	65	GC03P179148	16.8467178344727	https://www.genecards.org/cgi-bin/carddisp.pl?gene=PIK3CA
PTEN	Phosphatase And Tensin Homolog	Protein Coding	P60484	65	GC10P124078	16.5826950073242	https://www.genecards.org/cgi-bin/carddisp.pl?gene=PTEN
NOTCH1	Notch Receptor 1	Protein Coding	P46531	66	GC09M139264	16.0623054504395	https://www.genecards.org/cgi-bin/carddisp.pl?gene=NOTCH1
MYC	MYC Proto-Oncogene, BHLH Transcription Factor	Protein Coding	P01106	65	GC08P127735	15.9558038711548	https://www.genecards.org/cgi-bin/carddisp.pl?gene=MYC
TERT	Telomerase Reverse Transcriptase	Protein Coding	O14746	64	GC05M001253	15.9092102050781	https://www.genecards.org/cgi-bin/carddisp.pl?gene=TERT
TNF	Tumor Necrosis Factor	Protein Coding	P01375	65	GC06P181893	15.7839689254761	https://www.genecards.org/cgi-bin/carddisp.pl?gene=TNF
CCND1	Cyclin D1	Protein Coding	P24385	65	GC11P069641	15.7033834457397	https://www.genecards.org/cgi-bin/carddisp.pl?gene=CCND1
KRAS	KRAS Proto-Oncogene, GTPase	Protein Coding	P01116	66	GC12M035956	15.533353805542	https://www.genecards.org/cgi-bin/carddisp.pl?gene=KRAS
MAPK1	Mitogen-Activated Protein Kinase 1	Protein Coding	P28482	65	GC22M021759	14.9027070999146	https://www.genecards.org/cgi-bin/carddisp.pl?gene=MAPK1
CXCL12	C-X-C Motif Chemokine Ligand 12	Protein Coding	P48061	59	GC10M044370	14.510648727417	https://www.genecards.org/cgi-bin/carddisp.pl?gene=CXCL12
CCL2	C-C Motif Chemokine Ligand 2	Protein Coding	P13500	62	GC17P034255	14.3060579299927	https://www.genecards.org/cgi-bin/carddisp.pl?gene=CCL2
[truncated: 458 more rows]
