# Supplementary material for: ATPase Inhibitory Factor 1 Drives Mitochondrial Energy Metabolic Reprogramming to Promote HCC Vasculogenic Mimicry via the ESR1/miR-20a-3p/GNAZ Pathway
Source: Research (Wash D C). 2025 Nov 25;8:0998. doi: 10.34133/research.0998 (PMC12645449; doi:10.34133/research.0998)
Supplement: Supplementary 1 — Figs. S1 to S7 Tables S1 to S7 [file research.0998.f1.zip › Supplementary Table 4.xlsx]

## Sheet: 上皮间充质转化相关基因
Gene Symbol	Description	Category	Uniprot ID	Gifts	GC Id	Relevance score	GeneCards Link
ADAM10	ADAM Metallopeptidase Domain 10	Protein Coding	O14672	67	GC15M058588	9.99034881591797	https://www.genecards.org/cgi-bin/carddisp.pl?gene=ADAM10
TNFSF10	TNF Superfamily Member 10	Protein Coding	P50591	58	GC03M172505	9.9836311340332	https://www.genecards.org/cgi-bin/carddisp.pl?gene=TNFSF10
IRF1	Interferon Regulatory Factor 1	Protein Coding	P10914	60	GC05M132440	9.96524810791016	https://www.genecards.org/cgi-bin/carddisp.pl?gene=IRF1
CREB1	CAMP Responsive Element Binding Protein 1	Protein Coding	P16220	62	GC02P207529	9.95258903503418	https://www.genecards.org/cgi-bin/carddisp.pl?gene=CREB1
HNF1A	HNF1 Homeobox A	Protein Coding	P20823	60	GC12P120978	9.95226955413818	https://www.genecards.org/cgi-bin/carddisp.pl?gene=HNF1A
ITGAV	Integrin Subunit Alpha V	Protein Coding	P06756	61	GC02P186589	9.9360818862915	https://www.genecards.org/cgi-bin/carddisp.pl?gene=ITGAV
FOXO3	Forkhead Box O3	Protein Coding	O43524	60	GC06P108559	9.9257755279541	https://www.genecards.org/cgi-bin/carddisp.pl?gene=FOXO3
IGF2R	Insulin Like Growth Factor 2 Receptor	Protein Coding	P11717	60	GC06P159969	9.9175910949707	https://www.genecards.org/cgi-bin/carddisp.pl?gene=IGF2R
NLRP3	NLR Family Pyrin Domain Containing 3	Protein Coding	Q96P20	62	GC01P247632	9.91489791870117	https://www.genecards.org/cgi-bin/carddisp.pl?gene=NLRP3
CUL4A	Cullin 4A	Protein Coding	Q13619	55	GC13P113208	9.91279602050781	https://www.genecards.org/cgi-bin/carddisp.pl?gene=CUL4A
TCF3	Transcription Factor 3	Protein Coding	P15923	59	GC19M001609	9.9127025604248	https://www.genecards.org/cgi-bin/carddisp.pl?gene=TCF3
YWHAZ	Tyrosine 3-Monooxygenase/Tryptophan 5-Monooxygenase Activation Protein Zeta	Protein Coding	P63104	61	GC08M100978	9.89950561523438	https://www.genecards.org/cgi-bin/carddisp.pl?gene=YWHAZ
FOXA2	Forkhead Box A2	Protein Coding	Q9Y261	60	GC20M022581	9.89909648895264	https://www.genecards.org/cgi-bin/carddisp.pl?gene=FOXA2
RAD50	RAD50 Double Strand Break Repair Protein	Protein Coding	Q92878	62	GC05P132556	9.89601612091064	https://www.genecards.org/cgi-bin/carddisp.pl?gene=RAD50
CCNE2	Cyclin E2	Protein Coding	O96020	55	GC08M094879	9.89271354675293	https://www.genecards.org/cgi-bin/carddisp.pl?gene=CCNE2
APP	Amyloid Beta Precursor Protein	Protein Coding	P05067	63	GC21M025880	9.89035987854004	https://www.genecards.org/cgi-bin/carddisp.pl?gene=APP
PEBP1	Phosphatidylethanolamine Binding Protein 1	Protein Coding	P30086	58	GC12P118189	9.88808727264404	https://www.genecards.org/cgi-bin/carddisp.pl?gene=PEBP1
LEP	Leptin	Protein Coding	P41159	59	GC07P128241	9.86663436889648	https://www.genecards.org/cgi-bin/carddisp.pl?gene=LEP
PBRM1	Polybromo 1	Protein Coding	Q86U86	58	GC03M052545	9.86364841461182	https://www.genecards.org/cgi-bin/carddisp.pl?gene=PBRM1
FOXA1	Forkhead Box A1	Protein Coding	P55317	57	GC14M037589	9.86255168914795	https://www.genecards.org/cgi-bin/carddisp.pl?gene=FOXA1
ELF3	E74 Like ETS Transcription Factor 3	Protein Coding	P78545	51	GC01P202007	9.83037567138672	https://www.genecards.org/cgi-bin/carddisp.pl?gene=ELF3
YY1	YY1 Transcription Factor	Protein Coding	P25490	61	GC14P100238	9.81898498535156	https://www.genecards.org/cgi-bin/carddisp.pl?gene=YY1
SERPINB5	Serpin Family B Member 5	Protein Coding	P36952	55	GC18P063476	9.81866073608398	https://www.genecards.org/cgi-bin/carddisp.pl?gene=SERPINB5
ADAM17	ADAM Metallopeptidase Domain 17	Protein Coding	P78536	64	GC02M009488	9.81675624847412	https://www.genecards.org/cgi-bin/carddisp.pl?gene=ADAM17
LGALS3	Galectin 3	Protein Coding	P17931	57	GC14P055124	9.80787658691406	https://www.genecards.org/cgi-bin/carddisp.pl?gene=LGALS3
RBBP4	RB Binding Protein 4, Chromatin Remodeling Factor	Protein Coding	Q09028	55	GC01P032651	9.80673217773438	https://www.genecards.org/cgi-bin/carddisp.pl?gene=RBBP4
NEK2	NIMA Related Kinase 2	Protein Coding	P51955	63	GC01M211658	9.80474948883057	https://www.genecards.org/cgi-bin/carddisp.pl?gene=NEK2
TYMS	Thymidylate Synthetase	Protein Coding	P04818	62	GC18P000657	9.79713821411133	https://www.genecards.org/cgi-bin/carddisp.pl?gene=TYMS
SOCS1	Suppressor Of Cytokine Signaling 1	Protein Coding	O15524	58	GC16M050219	9.77393913269043	https://www.genecards.org/cgi-bin/carddisp.pl?gene=SOCS1
RARB	Retinoic Acid Receptor Beta	Protein Coding	P10826	62	GC03P027315	9.76999855041504	https://www.genecards.org/cgi-bin/carddisp.pl?gene=RARB
FAS	Fas Cell Surface Death Receptor	Protein Coding	P25445	64	GC10P124091	9.75486183166504	https://www.genecards.org/cgi-bin/carddisp.pl?gene=FAS
NOTCH4	Notch Receptor 4	Protein Coding	Q99466	60	GC06M106508	9.75387668609619	https://www.genecards.org/cgi-bin/carddisp.pl?gene=NOTCH4
PRMT5	Protein Arginine Methyltransferase 5	Protein Coding	O14744	59	GC14M022920	9.73692512512207	https://www.genecards.org/cgi-bin/carddisp.pl?gene=PRMT5
IDH2	Isocitrate Dehydrogenase (NADP(+)) 2	Protein Coding	P48735	65	GC15M090083	9.73399448394775	https://www.genecards.org/cgi-bin/carddisp.pl?gene=IDH2
VDAC1	Voltage Dependent Anion Channel 1	Protein Coding	P21796	59	GC05M133975	9.72479820251465	https://www.genecards.org/cgi-bin/carddisp.pl?gene=VDAC1
E2F3	E2F Transcription Factor 3	Protein Coding	O00716	55	GC06P020452	9.72272205352783	https://www.genecards.org/cgi-bin/carddisp.pl?gene=E2F3
BRD4	Bromodomain Containing 4	Protein Coding	O60885	60	GC19M108289	9.69883918762207	https://www.genecards.org/cgi-bin/carddisp.pl?gene=BRD4
THBS1	Thrombospondin 1	Protein Coding	P07996	59	GC15P039581	9.67665672302246	https://www.genecards.org/cgi-bin/carddisp.pl?gene=THBS1
SFRP1	Secreted Frizzled Related Protein 1	Protein Coding	Q8N474	55	GC08M041262	9.67303562164307	https://www.genecards.org/cgi-bin/carddisp.pl?gene=SFRP1
TGM2	Transglutaminase 2	Protein Coding	P21980	60	GC20M038127	9.67060279846191	https://www.genecards.org/cgi-bin/carddisp.pl?gene=TGM2
ABL1	ABL Proto-Oncogene 1, Non-Receptor Tyrosine Kinase	Protein Coding	P00519	65	GC09P130713	9.66486740112305	https://www.genecards.org/cgi-bin/carddisp.pl?gene=ABL1
AGER	Advanced Glycosylation End-Product Specific Receptor	Protein Coding	Q15109	59	GC06M032180	9.65338897705078	https://www.genecards.org/cgi-bin/carddisp.pl?gene=AGER
BCL2L1	BCL2 Like 1	Protein Coding	Q07817	62	GC20M031664	9.64414978027344	https://www.genecards.org/cgi-bin/carddisp.pl?gene=BCL2L1
RARS1	Arginyl-TRNA Synthetase 1	Protein Coding	P54136	57	GC05P168487	9.59770584106445	https://www.genecards.org/cgi-bin/carddisp.pl?gene=RARS1
WNT4	Wnt Family Member 4	Protein Coding	P56705	60	GC01M022971	9.57889366149902	https://www.genecards.org/cgi-bin/carddisp.pl?gene=WNT4
BUB1B	BUB1 Mitotic Checkpoint Serine/Threonine Kinase B	Protein Coding	O60566	63	GC15P040161	9.56460762023926	https://www.genecards.org/cgi-bin/carddisp.pl?gene=BUB1B
TGFBR3	Transforming Growth Factor Beta Receptor 3	Protein Coding	Q03167	60	GC01M091680	9.55733680725098	https://www.genecards.org/cgi-bin/carddisp.pl?gene=TGFBR3
CEMIP	Cell Migration Inducing Hyaluronidase 1	Protein Coding	Q8WUJ3	48	GC15P080779	9.55240821838379	https://www.genecards.org/cgi-bin/carddisp.pl?gene=CEMIP
S100A8	S100 Calcium Binding Protein A8	Protein Coding	P05109	55	GC01M167351	9.54929256439209	https://www.genecards.org/cgi-bin/carddisp.pl?gene=S100A8
TP73	Tumor Protein P73	Protein Coding	O15350	58	GC01P003652	9.54605674743652	https://www.genecards.org/cgi-bin/carddisp.pl?gene=TP73
SLC2A1	Solute Carrier Family 2 Member 1	Protein Coding	P11166	66	GC01M042925	9.53595066070557	https://www.genecards.org/cgi-bin/carddisp.pl?gene=SLC2A1
SIX1	SIX Homeobox 1	Protein Coding	Q15475	55	GC14M060643	9.53436088562012	https://www.genecards.org/cgi-bin/carddisp.pl?gene=SIX1
TIAM1	TIAM Rac1 Associated GEF 1	Protein Coding	Q13009	58	GC21M031118	9.51797676086426	https://www.genecards.org/cgi-bin/carddisp.pl?gene=TIAM1
MCU	Mitochondrial Calcium Uniporter	Protein Coding	Q8NE86	51	GC10P072692	9.51397132873535	https://www.genecards.org/cgi-bin/carddisp.pl?gene=MCU
ELAVL1	ELAV Like RNA Binding Protein 1	Protein Coding	Q15717	54	GC19M007958	9.51087760925293	https://www.genecards.org/cgi-bin/carddisp.pl?gene=ELAVL1
CDC42	Cell Division Cycle 42	Protein Coding	P60953	63	GC01P022052	9.51036262512207	https://www.genecards.org/cgi-bin/carddisp.pl?gene=CDC42
CDH4	Cadherin 4	Protein Coding	P55283	54	GC20P061252	9.50328159332275	https://www.genecards.org/cgi-bin/carddisp.pl?gene=CDH4
ENG	Endoglin	Protein Coding	P17813	60	GC09M131710	9.4832649230957	https://www.genecards.org/cgi-bin/carddisp.pl?gene=ENG
CDC16	Cell Division Cycle 16	Protein Coding	Q13042	52	GC13P114234	9.48125267028809	https://www.genecards.org/cgi-bin/carddisp.pl?gene=CDC16
GJA1	Gap Junction Protein Alpha 1	Protein Coding	P17302	64	GC06P182951	9.47167205810547	https://www.genecards.org/cgi-bin/carddisp.pl?gene=GJA1
PRKDC	Protein Kinase, DNA-Activated, Catalytic Subunit	Protein Coding	P78527	63	GC08M047773	9.39239883422852	https://www.genecards.org/cgi-bin/carddisp.pl?gene=PRKDC
ID2	Inhibitor Of DNA Binding 2	Protein Coding	Q02363	55	GC02P008678	9.38858604431152	https://www.genecards.org/cgi-bin/carddisp.pl?gene=ID2
USP22	Ubiquitin Specific Peptidase 22	Protein Coding	Q9UPT9	52	GC17M020999	9.37827491760254	https://www.genecards.org/cgi-bin/carddisp.pl?gene=USP22
FABP4	Fatty Acid Binding Protein 4	Protein Coding	P15090	56	GC08M081478	9.37499523162842	https://www.genecards.org/cgi-bin/carddisp.pl?gene=FABP4
USP37	Ubiquitin Specific Peptidase 37	Protein Coding	Q86T82	50	GC02M218450	9.37491416931152	https://www.genecards.org/cgi-bin/carddisp.pl?gene=USP37
LEF1	Lymphoid Enhancer Binding Factor 1	Protein Coding	Q9UJU2	61	GC04M108047	9.37384796142578	https://www.genecards.org/cgi-bin/carddisp.pl?gene=LEF1
CCL20	C-C Motif Chemokine Ligand 20	Protein Coding	P78556	54	GC02P227846	9.37231254577637	https://www.genecards.org/cgi-bin/carddisp.pl?gene=CCL20
HDAC3	Histone Deacetylase 3	Protein Coding	O15379	63	GC05M141620	9.36763095855713	https://www.genecards.org/cgi-bin/carddisp.pl?gene=HDAC3
FUCA1	Alpha-L-Fucosidase 1	Protein Coding	P04066	61	GC01M023845	9.36575508117676	https://www.genecards.org/cgi-bin/carddisp.pl?gene=FUCA1
MCL1	MCL1 Apoptosis Regulator, BCL2 Family Member	Protein Coding	Q07820	62	GC01M167251	9.3555850982666	https://www.genecards.org/cgi-bin/carddisp.pl?gene=MCL1
XPO1	Exportin 1	Protein Coding	O14980	60	GC02M061445	9.35167121887207	https://www.genecards.org/cgi-bin/carddisp.pl?gene=XPO1
PIK3CG	Phosphatidylinositol-4,5-Bisphosphate 3-Kinase Catalytic Subunit Gamma	Protein Coding	P48736	62	GC07P106865	9.35040664672852	https://www.genecards.org/cgi-bin/carddisp.pl?gene=PIK3CG
CA9	Carbonic Anhydrase 9	Protein Coding	Q16790	59	GC09P035673	9.28578472137451	https://www.genecards.org/cgi-bin/carddisp.pl?gene=CA9
ENO1	Enolase 1	Protein Coding	P06733	61	GC01M008861	9.27300357818604	https://www.genecards.org/cgi-bin/carddisp.pl?gene=ENO1
SKP1	S-Phase Kinase Associated Protein 1	Protein Coding	P63208	56	GC05M134148	9.27163314819336	https://www.genecards.org/cgi-bin/carddisp.pl?gene=SKP1
TCF4	Transcription Factor 4	Protein Coding	P15884	60	GC18M055222	9.25895881652832	https://www.genecards.org/cgi-bin/carddisp.pl?gene=TCF4
CLDN7	Claudin 7	Protein Coding	O95471	53	GC17M007259	9.25806617736816	https://www.genecards.org/cgi-bin/carddisp.pl?gene=CLDN7
GATA6	GATA Binding Protein 6	Protein Coding	Q92908	60	GC18P022169	9.2516565322876	https://www.genecards.org/cgi-bin/carddisp.pl?gene=GATA6
CUL7	Cullin 7	Protein Coding	Q14999	52	GC06M043037	9.24526214599609	https://www.genecards.org/cgi-bin/carddisp.pl?gene=CUL7
NES	Nestin	Protein Coding	P48681	52	GC01M156668	9.23994541168213	https://www.genecards.org/cgi-bin/carddisp.pl?gene=NES
MAP3K20	Mitogen-Activated Protein Kinase Kinase Kinase 20	Protein Coding	Q9NYL2	57	GC02P173076	9.23736381530762	https://www.genecards.org/cgi-bin/carddisp.pl?gene=MAP3K20
TIMP2	TIMP Metallopeptidase Inhibitor 2	Protein Coding	P16035	54	GC17M078852	9.21604347229004	https://www.genecards.org/cgi-bin/carddisp.pl?gene=TIMP2
AIMP1	Aminoacyl TRNA Synthetase Complex Interacting Multifunctional Protein 1	Protein Coding	Q12904	58	GC04P106315	9.20337867736816	https://www.genecards.org/cgi-bin/carddisp.pl?gene=AIMP1
CTNNA1	Catenin Alpha 1	Protein Coding	P35221	60	GC05P138799	9.20207786560059	https://www.genecards.org/cgi-bin/carddisp.pl?gene=CTNNA1
NFATC1	Nuclear Factor Of Activated T Cells 1	Protein Coding	O95644	61	GC18P079395	9.19605350494385	https://www.genecards.org/cgi-bin/carddisp.pl?gene=NFATC1
SOS1	SOS Ras/Rac Guanine Nucleotide Exchange Factor 1	Protein Coding	Q07889	64	GC02M039454	9.18459796905518	https://www.genecards.org/cgi-bin/carddisp.pl?gene=SOS1
UBC	Ubiquitin C	Protein Coding	P0CG48	56	GC12M124911	9.16415786743164	https://www.genecards.org/cgi-bin/carddisp.pl?gene=UBC
PRRX1	Paired Related Homeobox 1	Protein Coding	P54821	54	GC01P170662	9.1573600769043	https://www.genecards.org/cgi-bin/carddisp.pl?gene=PRRX1
NUMB	NUMB Endocytic Adaptor Protein	Protein Coding	P49757	58	GC14M073275	9.15442848205566	https://www.genecards.org/cgi-bin/carddisp.pl?gene=NUMB
NUS1	NUS1 Dehydrodolichyl Diphosphate Synthase Subunit	Protein Coding	Q96E22	51	GC06P117675	9.1505298614502	https://www.genecards.org/cgi-bin/carddisp.pl?gene=NUS1
AURKB	Aurora Kinase B	Protein Coding	Q96GD4	65	GC17M096240	9.14908504486084	https://www.genecards.org/cgi-bin/carddisp.pl?gene=AURKB
P4HA2	Prolyl 4-Hydroxylase Subunit Alpha 2	Protein Coding	O15460	57	GC05M132193	9.14528369903564	https://www.genecards.org/cgi-bin/carddisp.pl?gene=P4HA2
PSAP	Prosaposin	Protein Coding	P07602	61	GC10M071816	9.13606643676758	https://www.genecards.org/cgi-bin/carddisp.pl?gene=PSAP
MYB	MYB Proto-Oncogene, Transcription Factor	Protein Coding	P10242	62	GC06P135181	9.11535930633545	https://www.genecards.org/cgi-bin/carddisp.pl?gene=MYB
BDNF	Brain Derived Neurotrophic Factor	Protein Coding	P23560	62	GC11M027654	9.10938453674316	https://www.genecards.org/cgi-bin/carddisp.pl?gene=BDNF
TIMP1	TIMP Metallopeptidase Inhibitor 1	Protein Coding	P01033	57	GC0XP060812	9.1077241897583	https://www.genecards.org/cgi-bin/carddisp.pl?gene=TIMP1
EIF4E	Eukaryotic Translation Initiation Factor 4E	Protein Coding	P06730	62	GC04M098879	9.1071252822876	https://www.genecards.org/cgi-bin/carddisp.pl?gene=EIF4E
IRS1	Insulin Receptor Substrate 1	Protein Coding	P35568	61	GC02M226731	9.1064624786377	https://www.genecards.org/cgi-bin/carddisp.pl?gene=IRS1
ENO2	Enolase 2	Protein Coding	P09104	60	GC12P006913	9.10449314117432	https://www.genecards.org/cgi-bin/carddisp.pl?gene=ENO2
WWOX	WW Domain Containing Oxidoreductase	Protein Coding	Q9NZC7	60	GC16P078099	9.09347629547119	https://www.genecards.org/cgi-bin/carddisp.pl?gene=WWOX
ITGB3	Integrin Subunit Beta 3	Protein Coding	P05106	65	GC17P155043	9.07828140258789	https://www.genecards.org/cgi-bin/carddisp.pl?gene=ITGB3
IFI27	Interferon Alpha Inducible Protein 27	Protein Coding	P40305	50	GC14P094104	9.07217407226563	https://www.genecards.org/cgi-bin/carddisp.pl?gene=IFI27
RIOX2	Ribosomal Oxygenase 2	Protein Coding	Q8IUF8	48	GC03M097942	9.07098865509033	https://www.genecards.org/cgi-bin/carddisp.pl?gene=RIOX2
TCF7	Transcription Factor 7	Protein Coding	P36402	54	GC05P134848	9.06845283508301	https://www.genecards.org/cgi-bin/carddisp.pl?gene=TCF7
CTNNBIP1	Catenin Beta Interacting Protein 1	Protein Coding	Q9NSA3	52	GC01M009848	9.05432319641113	https://www.genecards.org/cgi-bin/carddisp.pl?gene=CTNNBIP1
FAP	Fibroblast Activation Protein Alpha	Protein Coding	Q12884	59	GC02M162170	9.0455379486084	https://www.genecards.org/cgi-bin/carddisp.pl?gene=FAP
F2R	Coagulation Factor II Thrombin Receptor	Protein Coding	P25116	58	GC05P076716	9.04066848754883	https://www.genecards.org/cgi-bin/carddisp.pl?gene=F2R
PPP2R2A	Protein Phosphatase 2 Regulatory Subunit Balpha	Protein Coding	P63151	58	GC08P026302	9.02768325805664	https://www.genecards.org/cgi-bin/carddisp.pl?gene=PPP2R2A
AXIN2	Axin 2	Protein Coding	Q9Y2T1	62	GC17M065528	9.01996803283691	https://www.genecards.org/cgi-bin/carddisp.pl?gene=AXIN2
CDKN1C	Cyclin Dependent Kinase Inhibitor 1C	Protein Coding	P49918	58	GC11M015146	9.01628303527832	https://www.genecards.org/cgi-bin/carddisp.pl?gene=CDKN1C
MSH6	MutS Homolog 6	Protein Coding	P52701	61	GC02P047695	9.00421619415283	https://www.genecards.org/cgi-bin/carddisp.pl?gene=MSH6
CCN1	Cellular Communication Network Factor 1	Protein Coding	O00622	52	GC01P085585	8.98673820495605	https://www.genecards.org/cgi-bin/carddisp.pl?gene=CCN1
NKX2-1	NK2 Homeobox 1	Protein Coding	P43699	61	GC14M036516	8.98389339447021	https://www.genecards.org/cgi-bin/carddisp.pl?gene=NKX2-1
FZD7	Frizzled Class Receptor 7	Protein Coding	O75084	56	GC02P204795	8.97742176055908	https://www.genecards.org/cgi-bin/carddisp.pl?gene=FZD7
MMP3	Matrix Metallopeptidase 3	Protein Coding	P08254	62	GC11M102835	8.97606372833252	https://www.genecards.org/cgi-bin/carddisp.pl?gene=MMP3
TM4SF5	Transmembrane 4 L Six Family Member 5	Protein Coding	O14894	42	GC17P004771	8.97300720214844	https://www.genecards.org/cgi-bin/carddisp.pl?gene=TM4SF5
MDK	Midkine	Protein Coding	P21741	56	GC11P046380	8.96770668029785	https://www.genecards.org/cgi-bin/carddisp.pl?gene=MDK
PRMT1	Protein Arginine Methyltransferase 1	Protein Coding	Q99873	61	GC19P049675	8.95963287353516	https://www.genecards.org/cgi-bin/carddisp.pl?gene=PRMT1
STEAP4	STEAP4 Metalloreductase	Protein Coding	Q687X5	53	GC07M088597	8.94938087463379	https://www.genecards.org/cgi-bin/carddisp.pl?gene=STEAP4
SERPINB3	Serpin Family B Member 3	Protein Coding	P29508	51	GC18M063655	8.94754505157471	https://www.genecards.org/cgi-bin/carddisp.pl?gene=SERPINB3
TNFSF11	TNF Superfamily Member 11	Protein Coding	O14788	62	GC13P042562	8.9271125793457	https://www.genecards.org/cgi-bin/carddisp.pl?gene=TNFSF11
SLC39A6	Solute Carrier Family 39 Member 6	Protein Coding	Q13433	53	GC18M036108	8.92440032958984	https://www.genecards.org/cgi-bin/carddisp.pl?gene=SLC39A6
CD24	CD24 Molecule	Protein Coding	P25063	47	GC06M106969	8.90451145172119	https://www.genecards.org/cgi-bin/carddisp.pl?gene=CD24
PRKACA	Protein Kinase CAMP-Activated Catalytic Subunit Alpha	Protein Coding	P17612	65	GC19M108254	8.90025615692139	https://www.genecards.org/cgi-bin/carddisp.pl?gene=PRKACA
RPS27A	Ribosomal Protein S27a	Protein Coding	P62979	55	GC02P055231	8.89555931091309	https://www.genecards.org/cgi-bin/carddisp.pl?gene=RPS27A
MUC16	Mucin 16, Cell Surface Associated	Protein Coding	Q8WXI7	51	GC19M008848	8.89205360412598	https://www.genecards.org/cgi-bin/carddisp.pl?gene=MUC16
PIN1	Peptidylprolyl Cis/Trans Isomerase, NIMA-Interacting 1	Protein Coding	Q13526	60	GC19P009835	8.88117408752441	https://www.genecards.org/cgi-bin/carddisp.pl?gene=PIN1
KLF5	KLF Transcription Factor 5	Protein Coding	Q13887	58	GC13P073054	8.86058712005615	https://www.genecards.org/cgi-bin/carddisp.pl?gene=KLF5
GDF15	Growth Differentiation Factor 15	Protein Coding	Q99988	56	GC19P152105	8.8345947265625	https://www.genecards.org/cgi-bin/carddisp.pl?gene=GDF15
PEX13	Peroxisomal Biogenesis Factor 13	Protein Coding	Q92968	51	GC02P061017	8.81921863555908	https://www.genecards.org/cgi-bin/carddisp.pl?gene=PEX13
CDH3	Cadherin 3	Protein Coding	P22223	60	GC16P121938	8.81907653808594	https://www.genecards.org/cgi-bin/carddisp.pl?gene=CDH3
KLF17	KLF Transcription Factor 17	Protein Coding	Q5JT82	44	GC01P077625	8.80398750305176	https://www.genecards.org/cgi-bin/carddisp.pl?gene=KLF17
JAK1	Janus Kinase 1	Protein Coding	P23458	66	GC01M064833	8.7917308807373	https://www.genecards.org/cgi-bin/carddisp.pl?gene=JAK1
COPS5	COP9 Signalosome Subunit 5	Protein Coding	Q92905	55	GC08M067043	8.7862377166748	https://www.genecards.org/cgi-bin/carddisp.pl?gene=COPS5
CXCL1	C-X-C Motif Chemokine Ligand 1	Protein Coding	P09341	56	GC04P073869	8.77568626403809	https://www.genecards.org/cgi-bin/carddisp.pl?gene=CXCL1
OVOL2	Ovo Like Zinc Finger 2	Protein Coding	Q9BRP0	46	GC20M017956	8.77374076843262	https://www.genecards.org/cgi-bin/carddisp.pl?gene=OVOL2
LASP1	LIM And SH3 Protein 1	Protein Coding	Q14847	53	GC17P038869	8.76783180236816	https://www.genecards.org/cgi-bin/carddisp.pl?gene=LASP1
PIK3CB	Phosphatidylinositol-4,5-Bisphosphate 3-Kinase Catalytic Subunit Beta	Protein Coding	P42338	61	GC03M138652	8.76504898071289	https://www.genecards.org/cgi-bin/carddisp.pl?gene=PIK3CB
SOCS3	Suppressor Of Cytokine Signaling 3	Protein Coding	O14543	57	GC17M078356	8.75705909729004	https://www.genecards.org/cgi-bin/carddisp.pl?gene=SOCS3
EIF5A2	Eukaryotic Translation Initiation Factor 5A2	Protein Coding	Q9GZV4	50	GC03M170888	8.7552661895752	https://www.genecards.org/cgi-bin/carddisp.pl?gene=EIF5A2
HK2	Hexokinase 2	Protein Coding	P52789	58	GC02P075491	8.75489044189453	https://www.genecards.org/cgi-bin/carddisp.pl?gene=HK2
DNMT3A	DNA Methyltransferase 3 Alpha	Protein Coding	Q9Y6K1	65	GC02M025228	8.73817253112793	https://www.genecards.org/cgi-bin/carddisp.pl?gene=DNMT3A
IQGAP1	IQ Motif Containing GTPase Activating Protein 1	Protein Coding	P46940	55	GC15P090388	8.72945690155029	https://www.genecards.org/cgi-bin/carddisp.pl?gene=IQGAP1
HMOX1	Heme Oxygenase 1	Protein Coding	P09601	65	GC22P035380	8.71846675872803	https://www.genecards.org/cgi-bin/carddisp.pl?gene=HMOX1
CDC27	Cell Division Cycle 27	Protein Coding	P30260	54	GC17M047117	8.71553134918213	https://www.genecards.org/cgi-bin/carddisp.pl?gene=CDC27
SLC25A4	Solute Carrier Family 25 Member 4	Protein Coding	P12235	61	GC04P185143	8.69978523254395	https://www.genecards.org/cgi-bin/carddisp.pl?gene=SLC25A4
HDAC6	Histone Deacetylase 6	Protein Coding	Q9UBN7	66	GC0XP048801	8.69847583770752	https://www.genecards.org/cgi-bin/carddisp.pl?gene=HDAC6
LMNA	Lamin A/C	Protein Coding	P02545	63	GC01P156082	8.67628288269043	https://www.genecards.org/cgi-bin/carddisp.pl?gene=LMNA
KISS1	KiSS-1 Metastasis Suppressor	Protein Coding	Q15726	53	GC01M204190	8.67403221130371	https://www.genecards.org/cgi-bin/carddisp.pl?gene=KISS1
ROS1	ROS Proto-Oncogene 1, Receptor Tyrosine Kinase	Protein Coding	P08922	60	GC06M117287	8.66555309295654	https://www.genecards.org/cgi-bin/carddisp.pl?gene=ROS1
TRAF6	TNF Receptor Associated Factor 6	Protein Coding	Q9Y4K3	59	GC11M036467	8.66255950927734	https://www.genecards.org/cgi-bin/carddisp.pl?gene=TRAF6
THBD	Thrombomodulin	Protein Coding	P07204	58	GC20M023026	8.64629650115967	https://www.genecards.org/cgi-bin/carddisp.pl?gene=THBD
CTBP1	C-Terminal Binding Protein 1	Protein Coding	Q13363	61	GC04M001211	8.6449670791626	https://www.genecards.org/cgi-bin/carddisp.pl?gene=CTBP1
BUB1	BUB1 Mitotic Checkpoint Serine/Threonine Kinase	Protein Coding	O43683	61	GC02M110637	8.62688446044922	https://www.genecards.org/cgi-bin/carddisp.pl?gene=BUB1
IKBKB	Inhibitor Of Nuclear Factor Kappa B Kinase Subunit Beta	Protein Coding	O14920	67	GC08P042271	8.62488842010498	https://www.genecards.org/cgi-bin/carddisp.pl?gene=IKBKB
DDR1	Discoidin Domain Receptor Tyrosine Kinase 1	Protein Coding	Q08345	58	GC06P181876	8.61615943908691	https://www.genecards.org/cgi-bin/carddisp.pl?gene=DDR1
SUZ12	SUZ12 Polycomb Repressive Complex 2 Subunit	Protein Coding	Q15022	55	GC17P031937	8.60967445373535	https://www.genecards.org/cgi-bin/carddisp.pl?gene=SUZ12
MTUS1	Microtubule Associated Scaffold Protein 1	Protein Coding	Q9ULD2	47	GC08M017643	8.60719680786133	https://www.genecards.org/cgi-bin/carddisp.pl?gene=MTUS1
CDK5	Cyclin Dependent Kinase 5	Protein Coding	Q00535	66	GC07M151053	8.60183715820313	https://www.genecards.org/cgi-bin/carddisp.pl?gene=CDK5
TNS4	Tensin 4	Protein Coding	Q8IZW8	50	GC17M040475	8.6002311706543	https://www.genecards.org/cgi-bin/carddisp.pl?gene=TNS4
TIMP3	TIMP Metallopeptidase Inhibitor 3	Protein Coding	P35625	57	GC22P092006	8.59498023986816	https://www.genecards.org/cgi-bin/carddisp.pl?gene=TIMP3
MST1R	Macrophage Stimulating 1 Receptor	Protein Coding	Q04912	62	GC03M054793	8.59432125091553	https://www.genecards.org/cgi-bin/carddisp.pl?gene=MST1R
SIRT2	Sirtuin 2	Protein Coding	Q8IXJ6	60	GC19M038878	8.57278442382813	https://www.genecards.org/cgi-bin/carddisp.pl?gene=SIRT2
TEAD1	TEA Domain Transcription Factor 1	Protein Coding	P28347	60	GC11P012674	8.56383514404297	https://www.genecards.org/cgi-bin/carddisp.pl?gene=TEAD1
IL10	Interleukin 10	Protein Coding	P22301	60	GC01M206767	8.5600471496582	https://www.genecards.org/cgi-bin/carddisp.pl?gene=IL10
CCNG1	Cyclin G1	Protein Coding	P51959	52	GC05P163483	8.55210494995117	https://www.genecards.org/cgi-bin/carddisp.pl?gene=CCNG1
NOX4	NADPH Oxidase 4	Protein Coding	Q9NPH5	55	GC11M089324	8.54422950744629	https://www.genecards.org/cgi-bin/carddisp.pl?gene=NOX4
AHR	Aryl Hydrocarbon Receptor	Protein Coding	P35869	61	GC07P016916	8.53488445281982	https://www.genecards.org/cgi-bin/carddisp.pl?gene=AHR
MYBL2	MYB Proto-Oncogene Like 2	Protein Coding	P10244	55	GC20P043667	8.52938175201416	https://www.genecards.org/cgi-bin/carddisp.pl?gene=MYBL2
NPM1	Nucleophosmin 1	Protein Coding	P06748	63	GC05P171387	8.52262592315674	https://www.genecards.org/cgi-bin/carddisp.pl?gene=NPM1
S100A9	S100 Calcium Binding Protein A9	Protein Coding	P06702	56	GC01P153357	8.51611995697021	https://www.genecards.org/cgi-bin/carddisp.pl?gene=S100A9
XIAP	X-Linked Inhibitor Of Apoptosis	Protein Coding	P98170	64	GC0XP123859	8.50198841094971	https://www.genecards.org/cgi-bin/carddisp.pl?gene=XIAP
PEX26	Peroxisomal Biogenesis Factor 26	Protein Coding	Q7Z412	52	GC22P091492	8.49367427825928	https://www.genecards.org/cgi-bin/carddisp.pl?gene=PEX26
SPINK1	Serine Peptidase Inhibitor Kazal Type 1	Protein Coding	P00995	54	GC05M147825	8.4759349822998	https://www.genecards.org/cgi-bin/carddisp.pl?gene=SPINK1
F2	Coagulation Factor II, Thrombin	Protein Coding	P00734	63	GC11P049059	8.47286224365234	https://www.genecards.org/cgi-bin/carddisp.pl?gene=F2
XPC	XPC Complex Subunit, DNA Damage Recognition And Repair Factor	Protein Coding	Q01831	58	GC03M028673	8.47201824188232	https://www.genecards.org/cgi-bin/carddisp.pl?gene=XPC
LATS1	Large Tumor Suppressor Kinase 1	Protein Coding	O95835	57	GC06M149658	8.47193241119385	https://www.genecards.org/cgi-bin/carddisp.pl?gene=LATS1
RBL2	RB Transcriptional Corepressor Like 2	Protein Coding	Q08999	57	GC16P053433	8.46652603149414	https://www.genecards.org/cgi-bin/carddisp.pl?gene=RBL2
PPIF	Peptidylprolyl Isomerase F	Protein Coding	P30405	56	GC10P123914	8.43637847900391	https://www.genecards.org/cgi-bin/carddisp.pl?gene=PPIF
SHC1	SHC Adaptor Protein 1	Protein Coding	P29353	57	GC01M154962	8.42447471618652	https://www.genecards.org/cgi-bin/carddisp.pl?gene=SHC1
HPSE	Heparanase	Protein Coding	Q9Y251	57	GC04M083292	8.42039680480957	https://www.genecards.org/cgi-bin/carddisp.pl?gene=HPSE
STMN1	Stathmin 1	Protein Coding	P16949	57	GC01M025884	8.40788173675537	https://www.genecards.org/cgi-bin/carddisp.pl?gene=STMN1
PDCD4	Programmed Cell Death 4	Protein Coding	Q53EL6	55	GC10P110871	8.40769100189209	https://www.genecards.org/cgi-bin/carddisp.pl?gene=PDCD4
DKK1	Dickkopf WNT Signaling Pathway Inhibitor 1	Protein Coding	O94907	57	GC10P052314	8.39521312713623	https://www.genecards.org/cgi-bin/carddisp.pl?gene=DKK1
DAPK1	Death Associated Protein Kinase 1	Protein Coding	P53355	62	GC09P087497	8.39062309265137	https://www.genecards.org/cgi-bin/carddisp.pl?gene=DAPK1
IL6R	Interleukin 6 Receptor	Protein Coding	P08887	63	GC01P154405	8.38497734069824	https://www.genecards.org/cgi-bin/carddisp.pl?gene=IL6R
IGF2BP1	Insulin Like Growth Factor 2 MRNA Binding Protein 1	Protein Coding	Q9NZI8	52	GC17P155100	8.38242149353027	https://www.genecards.org/cgi-bin/carddisp.pl?gene=IGF2BP1
PGR	Progesterone Receptor	Protein Coding	P06401	62	GC11M140371	8.37494468688965	https://www.genecards.org/cgi-bin/carddisp.pl?gene=PGR
PAX6	Paired Box 6	Protein Coding	P26367	61	GC11M031784	8.36981773376465	https://www.genecards.org/cgi-bin/carddisp.pl?gene=PAX6
RACK1	Receptor For Activated C Kinase 1	Protein Coding	P63244	55	GC05M183449	8.35846519470215	https://www.genecards.org/cgi-bin/carddisp.pl?gene=RACK1
ESR2	Estrogen Receptor 2	Protein Coding	Q92731	61	GC14M064084	8.35708618164063	https://www.genecards.org/cgi-bin/carddisp.pl?gene=ESR2
PARD3	Par-3 Family Cell Polarity Regulator	Protein Coding	Q8TEW0	54	GC10M037208	8.33648300170898	https://www.genecards.org/cgi-bin/carddisp.pl?gene=PARD3
GRHL2	Grainyhead Like Transcription Factor 2	Protein Coding	Q6ISB3	52	GC08P101492	8.32941818237305	https://www.genecards.org/cgi-bin/carddisp.pl?gene=GRHL2
SERPINF1	Serpin Family F Member 1	Protein Coding	P36955	58	GC17P153476	8.31745910644531	https://www.genecards.org/cgi-bin/carddisp.pl?gene=SERPINF1
ACTL6A	Actin Like 6A	Protein Coding	O96019	53	GC03P179562	8.30693244934082	https://www.genecards.org/cgi-bin/carddisp.pl?gene=ACTL6A
TRIM28	Tripartite Motif Containing 28	Protein Coding	Q13263	57	GC19P058544	8.30193328857422	https://www.genecards.org/cgi-bin/carddisp.pl?gene=TRIM28
AGR2	Anterior Gradient 2, Protein Disulphide Isomerase Family Member	Protein Coding	O95994	52	GC07M017591	8.30151271820068	https://www.genecards.org/cgi-bin/carddisp.pl?gene=AGR2
DSP	Desmoplakin	Protein Coding	P15924	63	GC06P007541	8.2906379699707	https://www.genecards.org/cgi-bin/carddisp.pl?gene=DSP
HSPA4	Heat Shock Protein Family A (Hsp70) Member 4	Protein Coding	P34932	55	GC05P133132	8.28995037078857	https://www.genecards.org/cgi-bin/carddisp.pl?gene=HSPA4
ARRB1	Arrestin Beta 1	Protein Coding	P49407	57	GC11M140080	8.27862453460693	https://www.genecards.org/cgi-bin/carddisp.pl?gene=ARRB1
KHDRBS1	KH RNA Binding Domain Containing, Signal Transduction Associated 1	Protein Coding	Q07666	54	GC01P032013	8.27384853363037	https://www.genecards.org/cgi-bin/carddisp.pl?gene=KHDRBS1
XRCC1	X-Ray Repair Cross Complementing 1	Protein Coding	P18887	58	GC19M043543	8.27255058288574	https://www.genecards.org/cgi-bin/carddisp.pl?gene=XRCC1
AQP5	Aquaporin 5	Protein Coding	P55064	60	GC12P049961	8.26106643676758	https://www.genecards.org/cgi-bin/carddisp.pl?gene=AQP5
RBX1	Ring-Box 1	Protein Coding	P62877	56	GC22P040951	8.24487590789795	https://www.genecards.org/cgi-bin/carddisp.pl?gene=RBX1
DARS1	Aspartyl-TRNA Synthetase 1	Protein Coding	P14868	55	GC02M135905	8.22328472137451	https://www.genecards.org/cgi-bin/carddisp.pl?gene=DARS1
SAMHD1	SAM And HD Domain Containing Deoxynucleoside Triphosphate Triphosphohydrolase 1	Protein Coding	Q9Y3Z3	55	GC20M036890	8.22226715087891	https://www.genecards.org/cgi-bin/carddisp.pl?gene=SAMHD1
HSF1	Heat Shock Transcription Factor 1	Protein Coding	Q00613	60	GC08P144291	8.22078895568848	https://www.genecards.org/cgi-bin/carddisp.pl?gene=HSF1
MTAP	Methylthioadenosine Phosphorylase	Protein Coding	Q13126	62	GC09P021993	8.21716690063477	https://www.genecards.org/cgi-bin/carddisp.pl?gene=MTAP
SKIL	SKI Like Proto-Oncogene	Protein Coding	P12757	54	GC03P170357	8.21358776092529	https://www.genecards.org/cgi-bin/carddisp.pl?gene=SKIL
CLDN3	Claudin 3	Protein Coding	O15551	54	GC07M073768	8.20076370239258	https://www.genecards.org/cgi-bin/carddisp.pl?gene=CLDN3
TPX2	TPX2 Microtubule Nucleation Factor	Protein Coding	Q9ULW0	54	GC20P031739	8.19930171966553	https://www.genecards.org/cgi-bin/carddisp.pl?gene=TPX2
FLNA	Filamin A	Protein Coding	P21333	62	GC0XM154348	8.19638061523438	https://www.genecards.org/cgi-bin/carddisp.pl?gene=FLNA
UHRF1	Ubiquitin Like With PHD And Ring Finger Domains 1	Protein Coding	Q96T88	53	GC19P151545	8.18945121765137	https://www.genecards.org/cgi-bin/carddisp.pl?gene=UHRF1
PDGFRB	Platelet Derived Growth Factor Receptor Beta	Protein Coding	P09619	67	GC05M150113	8.17118072509766	https://www.genecards.org/cgi-bin/carddisp.pl?gene=PDGFRB
PXN	Paxillin	Protein Coding	P49023	58	GC12M120210	8.16108131408691	https://www.genecards.org/cgi-bin/carddisp.pl?gene=PXN
SPRY2	Sprouty RTK Signaling Antagonist 2	Protein Coding	O43597	60	GC13M080335	8.15093803405762	https://www.genecards.org/cgi-bin/carddisp.pl?gene=SPRY2
IGF2BP2	Insulin Like Growth Factor 2 MRNA Binding Protein 2	Protein Coding	Q9Y6M1	57	GC03M185643	8.14758586883545	https://www.genecards.org/cgi-bin/carddisp.pl?gene=IGF2BP2
ROCK2	Rho Associated Coiled-Coil Containing Protein Kinase 2	Protein Coding	O75116	58	GC02M011604	8.14415836334229	https://www.genecards.org/cgi-bin/carddisp.pl?gene=ROCK2
MAPK7	Mitogen-Activated Protein Kinase 7	Protein Coding	Q13164	61	GC17P154121	8.1439266204834	https://www.genecards.org/cgi-bin/carddisp.pl?gene=MAPK7
ANG	Angiogenin	Protein Coding	P03950	58	GC14P057256	8.14295768737793	https://www.genecards.org/cgi-bin/carddisp.pl?gene=ANG
RHOC	Ras Homolog Family Member C	Protein Coding	P08134	54	GC01M112701	8.14178943634033	https://www.genecards.org/cgi-bin/carddisp.pl?gene=RHOC
IGF2BP3	Insulin Like Growth Factor 2 MRNA Binding Protein 3	Protein Coding	O00425	54	GC07M023830	8.12125110626221	https://www.genecards.org/cgi-bin/carddisp.pl?gene=IGF2BP3
SREBF1	Sterol Regulatory Element Binding Transcription Factor 1	Protein Coding	P36956	61	GC17M017810	8.11788940429688	https://www.genecards.org/cgi-bin/carddisp.pl?gene=SREBF1
G6PD	Glucose-6-Phosphate Dehydrogenase	Protein Coding	P11413	62	GC0XM154625	8.11188125610352	https://www.genecards.org/cgi-bin/carddisp.pl?gene=G6PD
RUNX1	RUNX Family Transcription Factor 1	Protein Coding	Q01196	62	GC21M034787	8.10834121704102	https://www.genecards.org/cgi-bin/carddisp.pl?gene=RUNX1
MAD2L1	Mitotic Arrest Deficient 2 Like 1	Protein Coding	Q13257	55	GC04M120055	8.10530471801758	https://www.genecards.org/cgi-bin/carddisp.pl?gene=MAD2L1
MECP2	Methyl-CpG Binding Protein 2	Protein Coding	P51608	60	GC0XM154021	8.10208129882813	https://www.genecards.org/cgi-bin/carddisp.pl?gene=MECP2
RECK	Reversion Inducing Cysteine Rich Protein With Kazal Motifs	Protein Coding	O95980	52	GC09P036036	8.10023498535156	https://www.genecards.org/cgi-bin/carddisp.pl?gene=RECK
SMARCA2	SWI/SNF Related BAF Chromatin Remodeling Complex Subunit ATPase 2	Protein Coding	P51531	62	GC09P001980	8.0985164642334	https://www.genecards.org/cgi-bin/carddisp.pl?gene=SMARCA2
SFRP2	Secreted Frizzled Related Protein 2	Protein Coding	Q96HF1	52	GC04M153780	8.09003448486328	https://www.genecards.org/cgi-bin/carddisp.pl?gene=SFRP2
CCL21	C-C Motif Chemokine Ligand 21	Protein Coding	O00585	54	GC09M034709	8.07887840270996	https://www.genecards.org/cgi-bin/carddisp.pl?gene=CCL21
CXCR3	C-X-C Motif Chemokine Receptor 3	Protein Coding	P49682	58	GC0XM071615	8.06711578369141	https://www.genecards.org/cgi-bin/carddisp.pl?gene=CXCR3
CDC6	Cell Division Cycle 6	Protein Coding	Q99741	59	GC17P040287	8.06403255462646	https://www.genecards.org/cgi-bin/carddisp.pl?gene=CDC6
PTH	Parathyroid Hormone	Protein Coding	P01270	58	GC11M013492	8.05949401855469	https://www.genecards.org/cgi-bin/carddisp.pl?gene=PTH
PPP2R1A	Protein Phosphatase 2 Scaffold Subunit Aalpha	Protein Coding	P30153	60	GC19P152992	8.05807971954346	https://www.genecards.org/cgi-bin/carddisp.pl?gene=PPP2R1A
TXN	Thioredoxin	Protein Coding	P10599	59	GC09M110243	8.05733489990234	https://www.genecards.org/cgi-bin/carddisp.pl?gene=TXN
NOS3	Nitric Oxide Synthase 3	Protein Coding	P29474	62	GC07P165997	8.05671310424805	https://www.genecards.org/cgi-bin/carddisp.pl?gene=NOS3
PSMC4	Proteasome 26S Subunit, ATPase 4	Protein Coding	P43686	55	GC19P152501	8.05264282226563	https://www.genecards.org/cgi-bin/carddisp.pl?gene=PSMC4
CEBPB	CCAAT Enhancer Binding Protein Beta	Protein Coding	P17676	58	GC20P050190	8.04226493835449	https://www.genecards.org/cgi-bin/carddisp.pl?gene=CEBPB
HDGF	Heparin Binding Growth Factor	Protein Coding	P51858	51	GC01M167518	8.03973579406738	https://www.genecards.org/cgi-bin/carddisp.pl?gene=HDGF
CDX2	Caudal Type Homeobox 2	Protein Coding	Q99626	54	GC13M027962	8.03124618530273	https://www.genecards.org/cgi-bin/carddisp.pl?gene=CDX2
DDX5	DEAD-Box Helicase 5	Protein Coding	P17844	59	GC17M064498	8.02384185791016	https://www.genecards.org/cgi-bin/carddisp.pl?gene=DDX5
TMPRSS4	Transmembrane Serine Protease 4	Protein Coding	Q9NRS4	51	GC11P118077	8.01548480987549	https://www.genecards.org/cgi-bin/carddisp.pl?gene=TMPRSS4
PML	PML Nuclear Body Scaffold	Protein Coding	P29590	59	GC15P073994	8.00911331176758	https://www.genecards.org/cgi-bin/carddisp.pl?gene=PML
IGFBP3	Insulin Like Growth Factor Binding Protein 3	Protein Coding	P17936	59	GC07M045912	7.99692153930664	https://www.genecards.org/cgi-bin/carddisp.pl?gene=IGFBP3
NFKBIA	NFKB Inhibitor Alpha	Protein Coding	P25963	64	GC14M035401	7.99576473236084	https://www.genecards.org/cgi-bin/carddisp.pl?gene=NFKBIA
SRF	Serum Response Factor	Protein Coding	P11831	56	GC06P043171	7.9809103012085	https://www.genecards.org/cgi-bin/carddisp.pl?gene=SRF
KAT2B	Lysine Acetyltransferase 2B	Protein Coding	Q92831	61	GC03P027241	7.95406246185303	https://www.genecards.org/cgi-bin/carddisp.pl?gene=KAT2B
YWHAG	Tyrosine 3-Monooxygenase/Tryptophan 5-Monooxygenase Activation Protein Gamma	Protein Coding	P61981	61	GC07M081119	7.95020484924316	https://www.genecards.org/cgi-bin/carddisp.pl?gene=YWHAG
L1CAM	L1 Cell Adhesion Molecule	Protein Coding	P32004	60	GC0XM153864	7.91548728942871	https://www.genecards.org/cgi-bin/carddisp.pl?gene=L1CAM
SEPTIN9	Septin 9	Protein Coding	Q9UHD8	52	GC17P155653	7.90667152404785	https://www.genecards.org/cgi-bin/carddisp.pl?gene=SEPTIN9
PRKCI	Protein Kinase C Iota	Protein Coding	P41743	60	GC03P170222	7.90573215484619	https://www.genecards.org/cgi-bin/carddisp.pl?gene=PRKCI
DCLK1	Doublecortin Like Kinase 1	Protein Coding	O15075	58	GC13M035768	7.89621448516846	https://www.genecards.org/cgi-bin/carddisp.pl?gene=DCLK1
CDC7	Cell Division Cycle 7	Protein Coding	O00311	60	GC01P091500	7.89587688446045	https://www.genecards.org/cgi-bin/carddisp.pl?gene=CDC7
DDX17	DEAD-Box Helicase 17	Protein Coding	Q92841	53	GC22M038483	7.8879714012146	https://www.genecards.org/cgi-bin/carddisp.pl?gene=DDX17
CDK3	Cyclin Dependent Kinase 3	Protein Coding	Q00526	48	GC17P155610	7.88046932220459	https://www.genecards.org/cgi-bin/carddisp.pl?gene=CDK3
TUBB	Tubulin Beta Class I	Protein Coding	P07437	62	GC06P181873	7.85217380523682	https://www.genecards.org/cgi-bin/carddisp.pl?gene=TUBB
SMARCB1	SWI/SNF Related BAF Chromatin Remodeling Complex Subunit B1	Protein Coding	Q12824	59	GC22P023786	7.84900903701782	https://www.genecards.org/cgi-bin/carddisp.pl?gene=SMARCB1
PRKCD	Protein Kinase C Delta	Protein Coding	Q05655	65	GC03P053156	7.82896423339844	https://www.genecards.org/cgi-bin/carddisp.pl?gene=PRKCD
MAD2L2	Mitotic Arrest Deficient 2 Like 2	Protein Coding	Q9UI95	55	GC01M022459	7.82408428192139	https://www.genecards.org/cgi-bin/carddisp.pl?gene=MAD2L2
PRKAA1	Protein Kinase AMP-Activated Catalytic Subunit Alpha 1	Protein Coding	Q13131	59	GC05M040759	7.82302522659302	https://www.genecards.org/cgi-bin/carddisp.pl?gene=PRKAA1
SFN	Stratifin	Protein Coding	P31947	58	GC01P076458	7.81867599487305	https://www.genecards.org/cgi-bin/carddisp.pl?gene=SFN
GATA4	GATA Binding Protein 4	Protein Coding	P43694	62	GC08P011676	7.81353044509888	https://www.genecards.org/cgi-bin/carddisp.pl?gene=GATA4
ITGA2	Integrin Subunit Alpha 2	Protein Coding	P17301	59	GC05P052989	7.81260204315186	https://www.genecards.org/cgi-bin/carddisp.pl?gene=ITGA2
DDX3X	DEAD-Box Helicase 3 X-Linked	Protein Coding	O00571	62	GC0XP041333	7.80962562561035	https://www.genecards.org/cgi-bin/carddisp.pl?gene=DDX3X
CTTN	Cortactin	Protein Coding	Q14247	57	GC11P070398	7.80544185638428	https://www.genecards.org/cgi-bin/carddisp.pl?gene=CTTN
CEACAM1	CEA Cell Adhesion Molecule 1	Protein Coding	P13688	57	GC19M042507	7.79433441162109	https://www.genecards.org/cgi-bin/carddisp.pl?gene=CEACAM1
CTBP2	C-Terminal Binding Protein 2	Protein Coding	P56545	55	GC10M124984	7.79394054412842	https://www.genecards.org/cgi-bin/carddisp.pl?gene=CTBP2
MACC1	MET Transcriptional Regulator MACC1	Protein Coding	Q6ZN28	45	GC07M020140	7.79287052154541	https://www.genecards.org/cgi-bin/carddisp.pl?gene=MACC1
PEX1	Peroxisomal Biogenesis Factor 1	Protein Coding	O43933	57	GC07M092487	7.79243278503418	https://www.genecards.org/cgi-bin/carddisp.pl?gene=PEX1
CHUK	Component Of Inhibitor Of Nuclear Factor Kappa B Kinase Complex	Protein Coding	O15111	63	GC10M100597	7.79196977615356	https://www.genecards.org/cgi-bin/carddisp.pl?gene=CHUK
DPP4	Dipeptidyl Peptidase 4	Protein Coding	P27487	62	GC02M161992	7.78847217559814	https://www.genecards.org/cgi-bin/carddisp.pl?gene=DPP4
AKR1B10	Aldo-Keto Reductase Family 1 Member B10	Protein Coding	O60218	56	GC07P134527	7.78570365905762	https://www.genecards.org/cgi-bin/carddisp.pl?gene=AKR1B10
CFTR	CF Transmembrane Conductance Regulator	Protein Coding	P13569	66	GC07P117287	7.77978849411011	https://www.genecards.org/cgi-bin/carddisp.pl?gene=CFTR
KRT1	Keratin 1	Protein Coding	P04264	60	GC12M052674	7.77566623687744	https://www.genecards.org/cgi-bin/carddisp.pl?gene=KRT1
CASP9	Caspase 9	Protein Coding	P55211	61	GC01M022575	7.7621603012085	https://www.genecards.org/cgi-bin/carddisp.pl?gene=CASP9
EREG	Epiregulin	Protein Coding	O14944	53	GC04P074366	7.75626564025879	https://www.genecards.org/cgi-bin/carddisp.pl?gene=EREG
IGFBP7	Insulin Like Growth Factor Binding Protein 7	Protein Coding	Q16270	59	GC04M057030	7.75313758850098	https://www.genecards.org/cgi-bin/carddisp.pl?gene=IGFBP7
KDM6B	Lysine Demethylase 6B	Protein Coding	O15054	58	GC17P007834	7.75299739837646	https://www.genecards.org/cgi-bin/carddisp.pl?gene=KDM6B
CTSB	Cathepsin B	Protein Coding	P07858	64	GC08M011842	7.75221633911133	https://www.genecards.org/cgi-bin/carddisp.pl?gene=CTSB
AREG	Amphiregulin	Protein Coding	P15514	55	GC04P074445	7.75165271759033	https://www.genecards.org/cgi-bin/carddisp.pl?gene=AREG
DAB2IP	DAB2 Interacting Protein	Protein Coding	Q5VWQ8	51	GC09P152472	7.75023651123047	https://www.genecards.org/cgi-bin/carddisp.pl?gene=DAB2IP
MRTFA	Myocardin Related Transcription Factor A	Protein Coding	Q969V6	52	GC22M086972	7.73076725006104	https://www.genecards.org/cgi-bin/carddisp.pl?gene=MRTFA
ITGA3	Integrin Subunit Alpha 3	Protein Coding	P26006	61	GC17P050055	7.71120548248291	https://www.genecards.org/cgi-bin/carddisp.pl?gene=ITGA3
TRIM21	Tripartite Motif Containing 21	Protein Coding	P19474	55	GC11M004384	7.70365810394287	https://www.genecards.org/cgi-bin/carddisp.pl?gene=TRIM21
TEAD2	TEA Domain Transcription Factor 2	Protein Coding	Q15562	47	GC19M109038	7.68505525588989	https://www.genecards.org/cgi-bin/carddisp.pl?gene=TEAD2
USP7	Ubiquitin Specific Peptidase 7	Protein Coding	Q93009	62	GC16M008892	7.68437099456787	https://www.genecards.org/cgi-bin/carddisp.pl?gene=USP7
MMP13	Matrix Metallopeptidase 13	Protein Coding	P45452	62	GC11M102942	7.68230581283569	https://www.genecards.org/cgi-bin/carddisp.pl?gene=MMP13
PRKCB	Protein Kinase C Beta	Protein Coding	P05771	62	GC16P120735	7.67603778839111	https://www.genecards.org/cgi-bin/carddisp.pl?gene=PRKCB
PEX2	Peroxisomal Biogenesis Factor 2	Protein Coding	P28328	57	GC08M076980	7.67527961730957	https://www.genecards.org/cgi-bin/carddisp.pl?gene=PEX2
HMMR	Hyaluronan Mediated Motility Receptor	Protein Coding	O75330	57	GC05P163488	7.6743803024292	https://www.genecards.org/cgi-bin/carddisp.pl?gene=HMMR
LRP6	LDL Receptor Related Protein 6	Protein Coding	O75581	60	GC12M035824	7.6705117225647	https://www.genecards.org/cgi-bin/carddisp.pl?gene=LRP6
NEDD9	Neural Precursor Cell Expressed, Developmentally Down-Regulated 9	Protein Coding	Q14511	53	GC06M011183	7.66566944122314	https://www.genecards.org/cgi-bin/carddisp.pl?gene=NEDD9
NQO1	NAD(P)H Quinone Dehydrogenase 1	Protein Coding	P15559	61	GC16M069706	7.66064548492432	https://www.genecards.org/cgi-bin/carddisp.pl?gene=NQO1
SREBF2	Sterol Regulatory Element Binding Transcription Factor 2	Protein Coding	Q12772	55	GC22P041833	7.66053485870361	https://www.genecards.org/cgi-bin/carddisp.pl?gene=SREBF2
ETS2	ETS Proto-Oncogene 2, Transcription Factor	Protein Coding	P15036	52	GC21P038805	7.65735244750977	https://www.genecards.org/cgi-bin/carddisp.pl?gene=ETS2
ITGA6	Integrin Subunit Alpha 6	Protein Coding	P23229	62	GC02P172244	7.65581607818604	https://www.genecards.org/cgi-bin/carddisp.pl?gene=ITGA6
KAT5	Lysine Acetyltransferase 5	Protein Coding	Q92993	63	GC11P065711	7.63887929916382	https://www.genecards.org/cgi-bin/carddisp.pl?gene=KAT5
MME	Membrane Metalloendopeptidase	Protein Coding	P08473	62	GC03P155024	7.63876152038574	https://www.genecards.org/cgi-bin/carddisp.pl?gene=MME
YWHAE	Tyrosine 3-Monooxygenase/Tryptophan 5-Monooxygenase Activation Protein Epsilon	Protein Coding	P62258	62	GC17M095893	7.63342952728271	https://www.genecards.org/cgi-bin/carddisp.pl?gene=YWHAE
IL33	Interleukin 33	Protein Coding	O95760	53	GC09P010645	7.62911510467529	https://www.genecards.org/cgi-bin/carddisp.pl?gene=IL33
JUNB	JunB Proto-Oncogene, AP-1 Transcription Factor Subunit	Protein Coding	P17275	52	GC19P012791	7.62740468978882	https://www.genecards.org/cgi-bin/carddisp.pl?gene=JUNB
BCAP31	B Cell Receptor Associated Protein 31	Protein Coding	P51572	54	GC0XM153701	7.62690591812134	https://www.genecards.org/cgi-bin/carddisp.pl?gene=BCAP31
TLR2	Toll Like Receptor 2	Protein Coding	O60603	65	GC04P153684	7.62065124511719	https://www.genecards.org/cgi-bin/carddisp.pl?gene=TLR2
TYMP	Thymidine Phosphorylase	Protein Coding	P19971	60	GC22M050525	7.60554647445679	https://www.genecards.org/cgi-bin/carddisp.pl?gene=TYMP
TRIM33	Tripartite Motif Containing 33	Protein Coding	Q9UPN9	55	GC01M114392	7.59772920608521	https://www.genecards.org/cgi-bin/carddisp.pl?gene=TRIM33
TREM2	Triggering Receptor Expressed On Myeloid Cells 2	Protein Coding	Q9NZC2	57	GC06M106680	7.58035469055176	https://www.genecards.org/cgi-bin/carddisp.pl?gene=TREM2
AGO2	Argonaute RISC Catalytic Component 2	Protein Coding	Q9UKV8	55	GC08M141032	7.57518720626831	https://www.genecards.org/cgi-bin/carddisp.pl?gene=AGO2
CCNH	Cyclin H	Protein Coding	P51946	58	GC05M087311	7.57481575012207	https://www.genecards.org/cgi-bin/carddisp.pl?gene=CCNH
CYP19A1	Cytochrome P450 Family 19 Subfamily A Member 1	Protein Coding	P11511	61	GC15M051208	7.5740966796875	https://www.genecards.org/cgi-bin/carddisp.pl?gene=CYP19A1
ANXA5	Annexin A5	Protein Coding	P08758	60	GC04M121667	7.57028388977051	https://www.genecards.org/cgi-bin/carddisp.pl?gene=ANXA5
FOXP1	Forkhead Box P1	Protein Coding	Q9H334	57	GC03M070954	7.56958150863647	https://www.genecards.org/cgi-bin/carddisp.pl?gene=FOXP1
NCOA3	Nuclear Receptor Coactivator 3	Protein Coding	Q9Y6Q9	60	GC20P047501	7.5672435760498	https://www.genecards.org/cgi-bin/carddisp.pl?gene=NCOA3
CXCR2	C-X-C Motif Chemokine Receptor 2	Protein Coding	P25025	63	GC02P218125	7.56666946411133	https://www.genecards.org/cgi-bin/carddisp.pl?gene=CXCR2
ROBO1	Roundabout Guidance Receptor 1	Protein Coding	Q9Y6N7	57	GC03M078597	7.56008338928223	https://www.genecards.org/cgi-bin/carddisp.pl?gene=ROBO1
CD47	CD47 Molecule	Protein Coding	Q08722	58	GC03M108043	7.55418634414673	https://www.genecards.org/cgi-bin/carddisp.pl?gene=CD47
CCN4	Cellular Communication Network Factor 4	Protein Coding	O95388	50	GC08P133192	7.52189922332764	https://www.genecards.org/cgi-bin/carddisp.pl?gene=CCN4
HSPA9	Heat Shock Protein Family A (Hsp70) Member 9	Protein Coding	P38646	61	GC05M138554	7.51606750488281	https://www.genecards.org/cgi-bin/carddisp.pl?gene=HSPA9
RBBP7	RB Binding Protein 7, Chromatin Remodeling Factor	Protein Coding	Q16576	52	GC0XM016839	7.51566791534424	https://www.genecards.org/cgi-bin/carddisp.pl?gene=RBBP7
DARS2	Aspartyl-TRNA Synthetase 2, Mitochondrial	Protein Coding	Q6PI48	55	GC01P173824	7.51480674743652	https://www.genecards.org/cgi-bin/carddisp.pl?gene=DARS2
TUBA1B	Tubulin Alpha 1b	Protein Coding	P68363	57	GC12M049127	7.51179790496826	https://www.genecards.org/cgi-bin/carddisp.pl?gene=TUBA1B
AGTR1	Angiotensin II Receptor Type 1	Protein Coding	P30556	65	GC03P148697	7.50121593475342	https://www.genecards.org/cgi-bin/carddisp.pl?gene=AGTR1
CALR	Calreticulin	Protein Coding	P27797	64	GC19P012938	7.50083780288696	https://www.genecards.org/cgi-bin/carddisp.pl?gene=CALR
CBS	Cystathionine Beta-Synthase	Protein Coding	P35520	64	GC21M043053	7.49455451965332	https://www.genecards.org/cgi-bin/carddisp.pl?gene=CBS
RBPJ	Recombination Signal Binding Protein For Immunoglobulin Kappa J Region	Protein Coding	Q06330	59	GC04P026105	7.48974514007568	https://www.genecards.org/cgi-bin/carddisp.pl?gene=RBPJ
IDO1	Indoleamine 2,3-Dioxygenase 1	Protein Coding	P14902	59	GC08P044830	7.48431348800659	https://www.genecards.org/cgi-bin/carddisp.pl?gene=IDO1
ADAM9	ADAM Metallopeptidase Domain 9	Protein Coding	Q13443	61	GC08P038996	7.48418998718262	https://www.genecards.org/cgi-bin/carddisp.pl?gene=ADAM9
ATF3	Activating Transcription Factor 3	Protein Coding	P18847	57	GC01P212565	7.47660064697266	https://www.genecards.org/cgi-bin/carddisp.pl?gene=ATF3
SATB1	SATB Homeobox 1	Protein Coding	Q01826	56	GC03M028758	7.46746969223022	https://www.genecards.org/cgi-bin/carddisp.pl?gene=SATB1
IGFBP2	Insulin Like Growth Factor Binding Protein 2	Protein Coding	P18065	57	GC02P216632	7.4671516418457	https://www.genecards.org/cgi-bin/carddisp.pl?gene=IGFBP2
MIF	Macrophage Migration Inhibitory Factor	Protein Coding	P14174	61	GC22P023894	7.46378135681152	https://www.genecards.org/cgi-bin/carddisp.pl?gene=MIF
MCM5	Minichromosome Maintenance Complex Component 5	Protein Coding	P33992	58	GC22P035400	7.46009159088135	https://www.genecards.org/cgi-bin/carddisp.pl?gene=MCM5
INSR	Insulin Receptor	Protein Coding	P06213	67	GC19M007112	7.45494413375854	https://www.genecards.org/cgi-bin/carddisp.pl?gene=INSR
EIF2B1	Eukaryotic Translation Initiation Factor 2B Subunit Alpha	Protein Coding	Q14232	56	GC12M123620	7.45322418212891	https://www.genecards.org/cgi-bin/carddisp.pl?gene=EIF2B1
CTAG1B	Cancer/Testis Antigen 1B	Protein Coding	P78358	41	GC0XM154617	7.44265270233154	https://www.genecards.org/cgi-bin/carddisp.pl?gene=CTAG1B
CXCL5	C-X-C Motif Chemokine Ligand 5	Protein Coding	P42830	52	GC04M073995	7.44156217575073	https://www.genecards.org/cgi-bin/carddisp.pl?gene=CXCL5
HSPA6	Heat Shock Protein Family A (Hsp70) Member 6	Protein Coding	P17066	52	GC01P161524	7.43785858154297	https://www.genecards.org/cgi-bin/carddisp.pl?gene=HSPA6
ANGPT2	Angiopoietin 2	Protein Coding	O15123	61	GC08M006499	7.43074703216553	https://www.genecards.org/cgi-bin/carddisp.pl?gene=ANGPT2
MCM7	Minichromosome Maintenance Complex Component 7	Protein Coding	P33993	59	GC07M100092	7.42461776733398	https://www.genecards.org/cgi-bin/carddisp.pl?gene=MCM7
EPHB2	EPH Receptor B2	Protein Coding	P29323	65	GC01P022710	7.41418504714966	https://www.genecards.org/cgi-bin/carddisp.pl?gene=EPHB2
STARD13	StAR Related Lipid Transfer Domain Containing 13	Protein Coding	Q9Y3M8	50	GC13M033103	7.40726184844971	https://www.genecards.org/cgi-bin/carddisp.pl?gene=STARD13
ALDH1A1	Aldehyde Dehydrogenase 1 Family Member A1	Protein Coding	P00352	60	GC09M072900	7.40379428863525	https://www.genecards.org/cgi-bin/carddisp.pl?gene=ALDH1A1
CRIPTO	Cripto, EGF-CFC Family Member	Protein Coding	P13385	54	GC03P065382	7.39966678619385	https://www.genecards.org/cgi-bin/carddisp.pl?gene=CRIPTO
GPI	Glucose-6-Phosphate Isomerase	Protein Coding	P06744	60	GC19P034359	7.38765287399292	https://www.genecards.org/cgi-bin/carddisp.pl?gene=GPI
PROX1	Prospero Homeobox 1	Protein Coding	Q92786	55	GC01P213983	7.3853816986084	https://www.genecards.org/cgi-bin/carddisp.pl?gene=PROX1
PDCD1	Programmed Cell Death 1	Protein Coding	Q15116	60	GC02M241849	7.38434410095215	https://www.genecards.org/cgi-bin/carddisp.pl?gene=PDCD1
SPRED2	Sprouty Related EVH1 Domain Containing 2	Protein Coding	Q7Z698	53	GC02M065307	7.3782525062561	https://www.genecards.org/cgi-bin/carddisp.pl?gene=SPRED2
NTS	Neurotensin	Protein Coding	P30990	53	GC12P085876	7.37426900863647	https://www.genecards.org/cgi-bin/carddisp.pl?gene=NTS
GMNN	Geminin DNA Replication Inhibitor	Protein Coding	O75496	57	GC06P024779	7.37323904037476	https://www.genecards.org/cgi-bin/carddisp.pl?gene=GMNN
COL4A1	Collagen Type IV Alpha 1 Chain	Protein Coding	P02462	60	GC13M110148	7.3673734664917	https://www.genecards.org/cgi-bin/carddisp.pl?gene=COL4A1
CRK	CRK Proto-Oncogene, Adaptor Protein	Protein Coding	P46108	57	GC17M001420	7.36641597747803	https://www.genecards.org/cgi-bin/carddisp.pl?gene=CRK
ESRRA	Estrogen Related Receptor Alpha	Protein Coding	P11474	59	GC11P064305	7.35598087310791	https://www.genecards.org/cgi-bin/carddisp.pl?gene=ESRRA
VCL	Vinculin	Protein Coding	P18206	60	GC10P073995	7.35448837280273	https://www.genecards.org/cgi-bin/carddisp.pl?gene=VCL
PIM1	Pim-1 Proto-Oncogene, Serine/Threonine Kinase	Protein Coding	P11309	62	GC06P182028	7.35317993164063	https://www.genecards.org/cgi-bin/carddisp.pl?gene=PIM1
SND1	Staphylococcal Nuclease And Tudor Domain Containing 1	Protein Coding	Q7KZF4	52	GC07P127652	7.34837627410889	https://www.genecards.org/cgi-bin/carddisp.pl?gene=SND1
FADD	Fas Associated Via Death Domain	Protein Coding	Q13158	60	GC11P070203	7.34517574310303	https://www.genecards.org/cgi-bin/carddisp.pl?gene=FADD
SST	Somatostatin	Protein Coding	P61278	54	GC03M187668	7.34312391281128	https://www.genecards.org/cgi-bin/carddisp.pl?gene=SST
UPF1	UPF1 RNA Helicase And ATPase	Protein Coding	Q92900	54	GC19P018831	7.33391523361206	https://www.genecards.org/cgi-bin/carddisp.pl?gene=UPF1
PSCA	Prostate Stem Cell Antigen	Protein Coding	O43653	52	GC08P142670	7.33377313613892	https://www.genecards.org/cgi-bin/carddisp.pl?gene=PSCA
TACC3	Transforming Acidic Coiled-Coil Containing Protein 3	Protein Coding	Q9Y6A5	55	GC04P029503	7.32811832427979	https://www.genecards.org/cgi-bin/carddisp.pl?gene=TACC3
PDGFA	Platelet Derived Growth Factor Subunit A	Protein Coding	P04085	57	GC07M000497	7.32605361938477	https://www.genecards.org/cgi-bin/carddisp.pl?gene=PDGFA
ADIPOQ	Adiponectin, C1Q And Collagen Domain Containing	Protein Coding	Q15848	59	GC03P186842	7.32311105728149	https://www.genecards.org/cgi-bin/carddisp.pl?gene=ADIPOQ
ASXL1	ASXL Transcriptional Regulator 1	Protein Coding	Q8IXJ9	55	GC20P053105	7.31939506530762	https://www.genecards.org/cgi-bin/carddisp.pl?gene=ASXL1
NF2	NF2, Moesin-Ezrin-Radixin Like (MERLIN) Tumor Suppressor	Protein Coding	P35240	62	GC22P029603	7.31711387634277	https://www.genecards.org/cgi-bin/carddisp.pl?gene=NF2
APEX1	Apurinic/Apyrimidinic Endodeoxyribonuclease 1	Protein Coding	P27695	58	GC14P020455	7.31608581542969	https://www.genecards.org/cgi-bin/carddisp.pl?gene=APEX1
BTG2	BTG Anti-Proliferation Factor 2	Protein Coding	P78543	51	GC01P203305	7.31393909454346	https://www.genecards.org/cgi-bin/carddisp.pl?gene=BTG2
SPHK1	Sphingosine Kinase 1	Protein Coding	Q9NYA1	58	GC17P076376	7.31149625778198	https://www.genecards.org/cgi-bin/carddisp.pl?gene=SPHK1
CD151	CD151 Molecule (Raph Blood Group)	Protein Coding	P48509	55	GC11P020266	7.30689430236816	https://www.genecards.org/cgi-bin/carddisp.pl?gene=CD151
QKI	QKI, KH Domain Containing RNA Binding	Protein Coding	Q96PU8	54	GC06P163414	7.30542945861816	https://www.genecards.org/cgi-bin/carddisp.pl?gene=QKI
STUB1	STIP1 Homology And U-Box Containing Protein 1	Protein Coding	Q9UNE7	58	GC16P120117	7.30224323272705	https://www.genecards.org/cgi-bin/carddisp.pl?gene=STUB1
SALL4	Spalt Like Transcription Factor 4	Protein Coding	Q9UJQ4	55	GC20M051784	7.28294515609741	https://www.genecards.org/cgi-bin/carddisp.pl?gene=SALL4
DEK	DEK Proto-Oncogene	Protein Coding	P35659	54	GC06M018224	7.27794742584229	https://www.genecards.org/cgi-bin/carddisp.pl?gene=DEK
HDAC9	Histone Deacetylase 9	Protein Coding	Q9UKV0	63	GC07P018086	7.25778102874756	https://www.genecards.org/cgi-bin/carddisp.pl?gene=HDAC9
CSNK2A1	Casein Kinase 2 Alpha 1	Protein Coding	P68400	63	GC20M000472	7.2567024230957	https://www.genecards.org/cgi-bin/carddisp.pl?gene=CSNK2A1
TET1	Tet Methylcytosine Dioxygenase 1	Protein Coding	Q8NFU7	51	GC10P068560	7.25038385391235	https://www.genecards.org/cgi-bin/carddisp.pl?gene=TET1
COL1A1	Collagen Type I Alpha 1 Chain	Protein Coding	P02452	62	GC17M097561	7.24995946884155	https://www.genecards.org/cgi-bin/carddisp.pl?gene=COL1A1
CRYAB	Crystallin Alpha B	Protein Coding	P02511	59	GC11M111908	7.24723672866821	https://www.genecards.org/cgi-bin/carddisp.pl?gene=CRYAB
ITGB4	Integrin Subunit Beta 4	Protein Coding	P16144	62	GC17P075721	7.23975372314453	https://www.genecards.org/cgi-bin/carddisp.pl?gene=ITGB4
SFRP4	Secreted Frizzled Related Protein 4	Protein Coding	Q6FHJ7	55	GC07M037912	7.23625946044922	https://www.genecards.org/cgi-bin/carddisp.pl?gene=SFRP4
RASAL2	RAS Protein Activator Like 2	Protein Coding	Q9UJF2	50	GC01P178107	7.2332878112793	https://www.genecards.org/cgi-bin/carddisp.pl?gene=RASAL2
IL4	Interleukin 4	Protein Coding	P05112	59	GC05P132673	7.23230075836182	https://www.genecards.org/cgi-bin/carddisp.pl?gene=IL4
MCM6	Minichromosome Maintenance Complex Component 6	Protein Coding	Q14566	55	GC02M135839	7.22478485107422	https://www.genecards.org/cgi-bin/carddisp.pl?gene=MCM6
MAGEA3	MAGE Family Member A3	Protein Coding	P43357	50	GC0XP152698	7.2205696105957	https://www.genecards.org/cgi-bin/carddisp.pl?gene=MAGEA3
STAT5B	Signal Transducer And Activator Of Transcription 5B	Protein Coding	P51692	62	GC17M042199	7.21358966827393	https://www.genecards.org/cgi-bin/carddisp.pl?gene=STAT5B
PRKN	Parkin RBR E3 Ubiquitin Protein Ligase	Protein Coding	O60260	62	GC06M161348	7.20873355865479	https://www.genecards.org/cgi-bin/carddisp.pl?gene=PRKN
CEP131	Centrosomal Protein 131	Protein Coding	Q9UPN4	46	GC17M081189	7.20513343811035	https://www.genecards.org/cgi-bin/carddisp.pl?gene=CEP131
YTHDF2	YTH N6-Methyladenosine RNA Binding Protein F2	Protein Coding	Q9Y5A9	49	GC01P076563	7.20460081100464	https://www.genecards.org/cgi-bin/carddisp.pl?gene=YTHDF2
PDGFD	Platelet Derived Growth Factor D	Protein Coding	Q9GZP0	55	GC11M103907	7.20062351226807	https://www.genecards.org/cgi-bin/carddisp.pl?gene=PDGFD
FZD2	Frizzled Class Receptor 2	Protein Coding	Q14332	59	GC17P044557	7.19872379302979	https://www.genecards.org/cgi-bin/carddisp.pl?gene=FZD2
HOXA11	Homeobox A11	Protein Coding	P31270	54	GC07M028225	7.19584560394287	https://www.genecards.org/cgi-bin/carddisp.pl?gene=HOXA11
MEN1	Menin 1	Protein Coding	O00255	59	GC11M064803	7.19185209274292	https://www.genecards.org/cgi-bin/carddisp.pl?gene=MEN1
CXCL10	C-X-C Motif Chemokine Ligand 10	Protein Coding	P02778	57	GC04M076021	7.19034004211426	https://www.genecards.org/cgi-bin/carddisp.pl?gene=CXCL10
TGIF1	TGFB Induced Factor Homeobox 1	Protein Coding	Q15583	57	GC18P003411	7.19009256362915	https://www.genecards.org/cgi-bin/carddisp.pl?gene=TGIF1
FAM83D	Family With Sequence Similarity 83 Member D	Protein Coding	Q9H4H8	47	GC20P038926	7.18933010101318	https://www.genecards.org/cgi-bin/carddisp.pl?gene=FAM83D
CXADR	CXADR Ig-Like Cell Adhesion Molecule	Protein Coding	P78310	57	GC21P017513	7.18876552581787	https://www.genecards.org/cgi-bin/carddisp.pl?gene=CXADR
ARF6	ARF GTPase 6	Protein Coding	P62330	56	GC14P058041	7.18633556365967	https://www.genecards.org/cgi-bin/carddisp.pl?gene=ARF6
EDN1	Endothelin 1	Protein Coding	P05305	61	GC06P012910	7.18369722366333	https://www.genecards.org/cgi-bin/carddisp.pl?gene=EDN1
ROR1	Receptor Tyrosine Kinase Like Orphan Receptor 1	Protein Coding	Q01973	57	GC01P063774	7.18358039855957	https://www.genecards.org/cgi-bin/carddisp.pl?gene=ROR1
CUL4B	Cullin 4B	Protein Coding	Q13620	55	GC0XM120526	7.17514324188232	https://www.genecards.org/cgi-bin/carddisp.pl?gene=CUL4B
ERG	ETS Transcription Factor ERG	Protein Coding	P11308	59	GC21M038367	7.17318820953369	https://www.genecards.org/cgi-bin/carddisp.pl?gene=ERG
CCR2	C-C Motif Chemokine Receptor 2	Protein Coding	P41597	58	GC03P064849	7.16887283325195	https://www.genecards.org/cgi-bin/carddisp.pl?gene=CCR2
DAB2	DAB Adaptor Protein 2	Protein Coding	P98082	55	GC05M039371	7.16838932037354	https://www.genecards.org/cgi-bin/carddisp.pl?gene=DAB2
RGS3	Regulator Of G Protein Signaling 3	Protein Coding	P49796	48	GC09P152370	7.16252613067627	https://www.genecards.org/cgi-bin/carddisp.pl?gene=RGS3
GLI2	GLI Family Zinc Finger 2	Protein Coding	P10070	61	GC02P120735	7.16005229949951	https://www.genecards.org/cgi-bin/carddisp.pl?gene=GLI2
PTK2B	Protein Tyrosine Kinase 2 Beta	Protein Coding	Q14289	62	GC08P027311	7.15550374984741	https://www.genecards.org/cgi-bin/carddisp.pl?gene=PTK2B
SETDB1	SET Domain Bifurcated Histone Lysine Methyltransferase 1	Protein Coding	Q15047	55	GC01P150926	7.15531349182129	https://www.genecards.org/cgi-bin/carddisp.pl?gene=SETDB1
HNRNPK	Heterogeneous Nuclear Ribonucleoprotein K	Protein Coding	P61978	58	GC09M121666	7.15271186828613	https://www.genecards.org/cgi-bin/carddisp.pl?gene=HNRNPK
HNRNPA1	Heterogeneous Nuclear Ribonucleoprotein A1	Protein Coding	P09651	60	GC12P054280	7.14907360076904	https://www.genecards.org/cgi-bin/carddisp.pl?gene=HNRNPA1
SETD2	SET Domain Containing 2, Histone Lysine Methyltransferase	Protein Coding	Q9BYW2	60	GC03M047033	7.14536476135254	https://www.genecards.org/cgi-bin/carddisp.pl?gene=SETD2
CIP2A	Cellular Inhibitor Of PP2A	Protein Coding	Q8TCG1	48	GC03M108616	7.14311742782593	https://www.genecards.org/cgi-bin/carddisp.pl?gene=CIP2A
NT5E	5'-Nucleotidase Ecto	Protein Coding	P21589	65	GC06P085449	7.14206790924072	https://www.genecards.org/cgi-bin/carddisp.pl?gene=NT5E
HFE	Homeostatic Iron Regulator	Protein Coding	Q30201	58	GC06P026087	7.14036560058594	https://www.genecards.org/cgi-bin/carddisp.pl?gene=HFE
GJB1	Gap Junction Protein Beta 1	Protein Coding	P08034	60	GC0XP071212	7.12568092346191	https://www.genecards.org/cgi-bin/carddisp.pl?gene=GJB1
PRDX5	Peroxiredoxin 5	Protein Coding	P30044	57	GC11P107691	7.11213207244873	https://www.genecards.org/cgi-bin/carddisp.pl?gene=PRDX5
LAMC2	Laminin Subunit Gamma 2	Protein Coding	Q13753	60	GC01P183186	7.11017894744873	https://www.genecards.org/cgi-bin/carddisp.pl?gene=LAMC2
NSD2	Nuclear Receptor Binding SET Domain Protein 2	Protein Coding	O96028	58	GC04P029506	7.10857200622559	https://www.genecards.org/cgi-bin/carddisp.pl?gene=NSD2
LOX	Lysyl Oxidase	Protein Coding	P28300	60	GC05M122063	7.10777473449707	https://www.genecards.org/cgi-bin/carddisp.pl?gene=LOX
H2AX	H2A.X Variant Histone	Protein Coding	P16104	56	GC11M140653	7.10775089263916	https://www.genecards.org/cgi-bin/carddisp.pl?gene=H2AX
TK1	Thymidine Kinase 1	Protein Coding	P04183	57	GC17M098135	7.10312461853027	https://www.genecards.org/cgi-bin/carddisp.pl?gene=TK1
F3	Coagulation Factor III, Tissue Factor	Protein Coding	P13726	58	GC01M095040	7.09988689422607	https://www.genecards.org/cgi-bin/carddisp.pl?gene=F3
MRE11	MRE11 Homolog, Double Strand Break Repair Nuclease	Protein Coding	P49959	61	GC11M140320	7.09942245483398	https://www.genecards.org/cgi-bin/carddisp.pl?gene=MRE11
FLT1	Fms Related Receptor Tyrosine Kinase 1	Protein Coding	P17948	64	GC13M028300	7.09831857681274	https://www.genecards.org/cgi-bin/carddisp.pl?gene=FLT1
TINCR	TINCR Ubiquitin Domain Containing	Protein Coding	A0A2R8Y7D0	32	GC19M005558	7.09084749221802	https://www.genecards.org/cgi-bin/carddisp.pl?gene=TINCR
SMURF1	SMAD Specific E3 Ubiquitin Protein Ligase 1	Protein Coding	Q9HCE7	56	GC07M099027	7.08877944946289	https://www.genecards.org/cgi-bin/carddisp.pl?gene=SMURF1
RRM2	Ribonucleotide Reductase Regulatory Subunit M2	Protein Coding	P31350	61	GC02P010628	7.08594608306885	https://www.genecards.org/cgi-bin/carddisp.pl?gene=RRM2
MCAM	Melanoma Cell Adhesion Molecule	Protein Coding	P43121	54	GC11M119308	7.08581924438477	https://www.genecards.org/cgi-bin/carddisp.pl?gene=MCAM
ERCC1	ERCC Excision Repair 1, Endonuclease Non-Catalytic Subunit	Protein Coding	P07992	59	GC19M108885	7.08379125595093	https://www.genecards.org/cgi-bin/carddisp.pl?gene=ERCC1
LTBP1	Latent Transforming Growth Factor Beta Binding Protein 1	Protein Coding	Q14766	57	GC02P032946	7.08102512359619	https://www.genecards.org/cgi-bin/carddisp.pl?gene=LTBP1
HMGA1	High Mobility Group AT-Hook 1	Protein Coding	P17096	59	GC06P181988	7.07121276855469	https://www.genecards.org/cgi-bin/carddisp.pl?gene=HMGA1
ROR2	Receptor Tyrosine Kinase Like Orphan Receptor 2	Protein Coding	Q01974	61	GC09M121874	7.06834030151367	https://www.genecards.org/cgi-bin/carddisp.pl?gene=ROR2
SIRT7	Sirtuin 7	Protein Coding	Q9NRC8	56	GC17M081911	7.06680774688721	https://www.genecards.org/cgi-bin/carddisp.pl?gene=SIRT7
CTSL	Cathepsin L	Protein Coding	P07711	60	GC09P087725	7.06309127807617	https://www.genecards.org/cgi-bin/carddisp.pl?gene=CTSL
IL15	Interleukin 15	Protein Coding	P40933	55	GC04P141636	7.05764198303223	https://www.genecards.org/cgi-bin/carddisp.pl?gene=IL15
TBX3	T-Box Transcription Factor 3	Protein Coding	O15119	57	GC12M114670	7.05457592010498	https://www.genecards.org/cgi-bin/carddisp.pl?gene=TBX3
UBE2C	Ubiquitin Conjugating Enzyme E2 C	Protein Coding	O00762	57	GC20P045812	7.05284118652344	https://www.genecards.org/cgi-bin/carddisp.pl?gene=UBE2C
KDM4B	Lysine Demethylase 4B	Protein Coding	O94953	58	GC19P004969	7.05184602737427	https://www.genecards.org/cgi-bin/carddisp.pl?gene=KDM4B
SYP	Synaptophysin	Protein Coding	P08247	59	GC0XM049187	7.04810047149658	https://www.genecards.org/cgi-bin/carddisp.pl?gene=SYP
AIFM1	Apoptosis Inducing Factor Mitochondria Associated 1	Protein Coding	O95831	63	GC0XM130129	7.04264163970947	https://www.genecards.org/cgi-bin/carddisp.pl?gene=AIFM1
PLOD2	Procollagen-Lysine,2-Oxoglutarate 5-Dioxygenase 2	Protein Coding	O00469	58	GC03M146035	7.03777980804443	https://www.genecards.org/cgi-bin/carddisp.pl?gene=PLOD2
FASLG	Fas Ligand	Protein Coding	P48023	61	GC01P172659	7.03662061691284	https://www.genecards.org/cgi-bin/carddisp.pl?gene=FASLG
MESP1	Mesoderm Posterior BHLH Transcription Factor 1	Protein Coding	Q9BRJ9	47	GC15M163239	7.02279043197632	https://www.genecards.org/cgi-bin/carddisp.pl?gene=MESP1
NDRG2	NDRG Family Member 2	Protein Coding	Q9UN36	51	GC14M021016	7.01294136047363	https://www.genecards.org/cgi-bin/carddisp.pl?gene=NDRG2
MCM2	Minichromosome Maintenance Complex Component 2	Protein Coding	P49736	60	GC03P127598	7.00657033920288	https://www.genecards.org/cgi-bin/carddisp.pl?gene=MCM2
ANPEP	Alanyl Aminopeptidase, Membrane	Protein Coding	P15144	62	GC15M089784	6.99765300750732	https://www.genecards.org/cgi-bin/carddisp.pl?gene=ANPEP
IL32	Interleukin 32	Protein Coding	P24001	50	GC16P120203	6.99599647521973	https://www.genecards.org/cgi-bin/carddisp.pl?gene=IL32
SLC25A5	Solute Carrier Family 25 Member 5	Protein Coding	P05141	56	GC0XP119468	6.99377775192261	https://www.genecards.org/cgi-bin/carddisp.pl?gene=SLC25A5
CUL3	Cullin 3	Protein Coding	Q13618	60	GC02M224470	6.97964382171631	https://www.genecards.org/cgi-bin/carddisp.pl?gene=CUL3
MMP12	Matrix Metallopeptidase 12	Protein Coding	P39900	58	GC11M102862	6.97284603118896	https://www.genecards.org/cgi-bin/carddisp.pl?gene=MMP12
UBE2T	Ubiquitin Conjugating Enzyme E2 T	Protein Coding	Q9NPD8	56	GC01M202332	6.97128868103027	https://www.genecards.org/cgi-bin/carddisp.pl?gene=UBE2T
CRKL	CRK Like Proto-Oncogene, Adaptor Protein	Protein Coding	P46109	59	GC22P020917	6.96096467971802	https://www.genecards.org/cgi-bin/carddisp.pl?gene=CRKL
WNT7A	Wnt Family Member 7A	Protein Coding	O00755	61	GC03M028670	6.95682525634766	https://www.genecards.org/cgi-bin/carddisp.pl?gene=WNT7A
ERN1	Endoplasmic Reticulum To Nucleus Signaling 1	Protein Coding	O75460	60	GC17M064039	6.95290851593018	https://www.genecards.org/cgi-bin/carddisp.pl?gene=ERN1
EED	Embryonic Ectoderm Development	Protein Coding	O75530	56	GC11P108547	6.95267295837402	https://www.genecards.org/cgi-bin/carddisp.pl?gene=EED
PRDX1	Peroxiredoxin 1	Protein Coding	Q06830	62	GC01M045906	6.95225811004639	https://www.genecards.org/cgi-bin/carddisp.pl?gene=PRDX1
FTL	Ferritin Light Chain	Protein Coding	P02792	58	GC19P048965	6.95089435577393	https://www.genecards.org/cgi-bin/carddisp.pl?gene=FTL
HSPA1A	Heat Shock Protein Family A (Hsp70) Member 1A	Protein Coding	P0DMV8	60	GC06P181910	6.94596195220947	https://www.genecards.org/cgi-bin/carddisp.pl?gene=HSPA1A
SOS2	SOS Ras/Rho Guanine Nucleotide Exchange Factor 2	Protein Coding	Q07890	57	GC14M050117	6.94260787963867	https://www.genecards.org/cgi-bin/carddisp.pl?gene=SOS2
PLK4	Polo Like Kinase 4	Protein Coding	O00444	60	GC04P127880	6.93028450012207	https://www.genecards.org/cgi-bin/carddisp.pl?gene=PLK4
HSPA8	Heat Shock Protein Family A (Hsp70) Member 8	Protein Coding	P11142	62	GC11M123057	6.92977476119995	https://www.genecards.org/cgi-bin/carddisp.pl?gene=HSPA8
ACTB	Actin Beta	Protein Coding	P60709	63	GC07M005854	6.92912864685059	https://www.genecards.org/cgi-bin/carddisp.pl?gene=ACTB
HAVCR2	Hepatitis A Virus Cellular Receptor 2	Protein Coding	Q8TDQ0	58	GC05M157063	6.92062854766846	https://www.genecards.org/cgi-bin/carddisp.pl?gene=HAVCR2
CDC23	Cell Division Cycle 23	Protein Coding	Q9UJX2	47	GC05M138254	6.91946411132813	https://www.genecards.org/cgi-bin/carddisp.pl?gene=CDC23
TFAP2A	Transcription Factor AP-2 Alpha	Protein Coding	P05549	60	GC06M010393	6.91920328140259	https://www.genecards.org/cgi-bin/carddisp.pl?gene=TFAP2A
PGK1	Phosphoglycerate Kinase 1	Protein Coding	P00558	62	GC0XP078258	6.91604137420654	https://www.genecards.org/cgi-bin/carddisp.pl?gene=PGK1
VTCN1	V-Set Domain Containing T Cell Activation Inhibitor 1	Protein Coding	Q7Z7D3	53	GC01M117143	6.90935564041138	https://www.genecards.org/cgi-bin/carddisp.pl?gene=VTCN1
HSP90AB1	Heat Shock Protein 90 Alpha Family Class B Member 1	Protein Coding	P08238	62	GC06P044246	6.90712261199951	https://www.genecards.org/cgi-bin/carddisp.pl?gene=HSP90AB1
BCAR1	BCAR1 Scaffold Protein, Cas Family Member	Protein Coding	P56945	56	GC16M075228	6.90616321563721	https://www.genecards.org/cgi-bin/carddisp.pl?gene=BCAR1
RBFOX2	RNA Binding Fox-1 Homolog 2	Protein Coding	O43251	52	GC22M035738	6.89837694168091	https://www.genecards.org/cgi-bin/carddisp.pl?gene=RBFOX2
SPRY1	Sprouty RTK Signaling Antagonist 1	Protein Coding	O43609	53	GC04P123396	6.88563394546509	https://www.genecards.org/cgi-bin/carddisp.pl?gene=SPRY1
HIC1	HIC ZBTB Transcriptional Repressor 1	Protein Coding	Q14526	53	GC17P002054	6.87891912460327	https://www.genecards.org/cgi-bin/carddisp.pl?gene=HIC1
ARG1	Arginase 1	Protein Coding	P05089	62	GC06P183096	6.86802577972412	https://www.genecards.org/cgi-bin/carddisp.pl?gene=ARG1
HTATIP2	HIV-1 Tat Interactive Protein 2	Protein Coding	Q9BUP3	52	GC11P020363	6.86551523208618	https://www.genecards.org/cgi-bin/carddisp.pl?gene=HTATIP2
PAX8	Paired Box 8	Protein Coding	Q06710	58	GC02M113215	6.86293411254883	https://www.genecards.org/cgi-bin/carddisp.pl?gene=PAX8
MMP15	Matrix Metallopeptidase 15	Protein Coding	P51511	57	GC16P058025	6.86257362365723	https://www.genecards.org/cgi-bin/carddisp.pl?gene=MMP15
PSMD3	Proteasome 26S Subunit, Non-ATPase 3	Protein Coding	O43242	54	GC17P039980	6.85581350326538	https://www.genecards.org/cgi-bin/carddisp.pl?gene=PSMD3
CEACAM5	CEA Cell Adhesion Molecule 5	Protein Coding	P06731	56	GC19P152590	6.85447025299072	https://www.genecards.org/cgi-bin/carddisp.pl?gene=CEACAM5
MYH9	Myosin Heavy Chain 9	Protein Coding	P35579	60	GC22M036281	6.85420417785645	https://www.genecards.org/cgi-bin/carddisp.pl?gene=MYH9
KRT14	Keratin 14	Protein Coding	P02533	60	GC17M041582	6.85180568695068	https://www.genecards.org/cgi-bin/carddisp.pl?gene=KRT14
CEBPA	CCAAT Enhancer Binding Protein Alpha	Protein Coding	P49715	60	GC19M033299	6.83435916900635	https://www.genecards.org/cgi-bin/carddisp.pl?gene=CEBPA
PSMD1	Proteasome 26S Subunit, Non-ATPase 1	Protein Coding	Q99460	52	GC02P231056	6.81972217559814	https://www.genecards.org/cgi-bin/carddisp.pl?gene=PSMD1
ZBTB7A	Zinc Finger And BTB Domain Containing 7A	Protein Coding	O95365	51	GC19M107882	6.81512117385864	https://www.genecards.org/cgi-bin/carddisp.pl?gene=ZBTB7A
S100A2	S100 Calcium Binding Protein A2	Protein Coding	P29034	54	GC01M153561	6.81013154983521	https://www.genecards.org/cgi-bin/carddisp.pl?gene=S100A2
LAMA5	Laminin Subunit Alpha 5	Protein Coding	O15230	56	GC20M062307	6.80670976638794	https://www.genecards.org/cgi-bin/carddisp.pl?gene=LAMA5
ACKR3	Atypical Chemokine Receptor 3	Protein Coding	P25106	52	GC02P236537	6.80623579025269	https://www.genecards.org/cgi-bin/carddisp.pl?gene=ACKR3
ATF2	Activating Transcription Factor 2	Protein Coding	P15336	60	GC02M175072	6.80368900299072	https://www.genecards.org/cgi-bin/carddisp.pl?gene=ATF2
BAG3	BAG Cochaperone 3	Protein Coding	O95817	55	GC10P119651	6.8003134727478	https://www.genecards.org/cgi-bin/carddisp.pl?gene=BAG3
SPTBN1	Spectrin Beta, Non-Erythrocytic 1	Protein Coding	Q01082	57	GC02P054456	6.79158592224121	https://www.genecards.org/cgi-bin/carddisp.pl?gene=SPTBN1
ACTA2	Actin Alpha 2, Smooth Muscle	Protein Coding	P62736	61	GC10M088935	6.78788280487061	https://www.genecards.org/cgi-bin/carddisp.pl?gene=ACTA2
PSMD2	Proteasome 26S Subunit Ubiquitin Receptor, Non-ATPase 2	Protein Coding	Q13200	55	GC03P185761	6.78312635421753	https://www.genecards.org/cgi-bin/carddisp.pl?gene=PSMD2
EPRS1	Glutamyl-Prolyl-TRNA Synthetase 1	Protein Coding	P07814	57	GC01M219969	6.78050899505615	https://www.genecards.org/cgi-bin/carddisp.pl?gene=EPRS1
KIF23	Kinesin Family Member 23	Protein Coding	Q02241	56	GC15P069414	6.77975463867188	https://www.genecards.org/cgi-bin/carddisp.pl?gene=KIF23
CFL1	Cofilin 1	Protein Coding	P23528	58	GC11M065823	6.77755832672119	https://www.genecards.org/cgi-bin/carddisp.pl?gene=CFL1
AMFR	Autocrine Motility Factor Receptor	Protein Coding	Q9UKV5	57	GC16M056361	6.77663707733154	https://www.genecards.org/cgi-bin/carddisp.pl?gene=AMFR
DLG5	Discs Large MAGUK Scaffold Protein 5	Protein Coding	Q8TDM6	52	GC10M077790	6.77223539352417	https://www.genecards.org/cgi-bin/carddisp.pl?gene=DLG5
FOXF1	Forkhead Box F1	Protein Coding	Q12946	54	GC16P086510	6.76880121231079	https://www.genecards.org/cgi-bin/carddisp.pl?gene=FOXF1
ALDOA	Aldolase, Fructose-Bisphosphate A	Protein Coding	P04075	62	GC16P030064	6.76802921295166	https://www.genecards.org/cgi-bin/carddisp.pl?gene=ALDOA
PAK4	P21 (RAC1) Activated Kinase 4	Protein Coding	O96013	61	GC19P039125	6.76575946807861	https://www.genecards.org/cgi-bin/carddisp.pl?gene=PAK4
ITCH	Itchy E3 Ubiquitin Protein Ligase	Protein Coding	Q96J02	60	GC20P034363	6.7623872756958	https://www.genecards.org/cgi-bin/carddisp.pl?gene=ITCH
PTPN1	Protein Tyrosine Phosphatase Non-Receptor Type 1	Protein Coding	P18031	62	GC20P050510	6.7623496055603	https://www.genecards.org/cgi-bin/carddisp.pl?gene=PTPN1
B2M	Beta-2-Microglobulin	Protein Coding	P61769	62	GC15P044711	6.76062297821045	https://www.genecards.org/cgi-bin/carddisp.pl?gene=B2M
C11orf65	Chromosome 11 Open Reading Frame 65	Protein Coding	Q8NCR3	42	GC11M108308	6.75749111175537	https://www.genecards.org/cgi-bin/carddisp.pl?gene=C11orf65
CUX1	Cut Like Homeobox 1	Protein Coding	Q13948	57	GC07P101815	6.75664234161377	https://www.genecards.org/cgi-bin/carddisp.pl?gene=CUX1
RIOK2	RIO Kinase 2	Protein Coding	Q9BVS4	50	GC05M097160	6.75016403198242	https://www.genecards.org/cgi-bin/carddisp.pl?gene=RIOK2
WNT7B	Wnt Family Member 7B	Protein Coding	P56706	55	GC22M045920	6.74997568130493	https://www.genecards.org/cgi-bin/carddisp.pl?gene=WNT7B
RXRA	Retinoid X Receptor Alpha	Protein Coding	P19793	61	GC09P134317	6.74476051330566	https://www.genecards.org/cgi-bin/carddisp.pl?gene=RXRA
CSF2	Colony Stimulating Factor 2	Protein Coding	P04141	58	GC05P132073	6.74330282211304	https://www.genecards.org/cgi-bin/carddisp.pl?gene=CSF2
TUBB3	Tubulin Beta 3 Class III	Protein Coding	Q13509	63	GC16P122964	6.74011707305908	https://www.genecards.org/cgi-bin/carddisp.pl?gene=TUBB3
PDK1	Pyruvate Dehydrogenase Kinase 1	Protein Coding	Q15118	60	GC02P172555	6.73824167251587	https://www.genecards.org/cgi-bin/carddisp.pl?gene=PDK1
IL18	Interleukin 18	Protein Coding	Q14116	57	GC11M112143	6.73264217376709	https://www.genecards.org/cgi-bin/carddisp.pl?gene=IL18
KIF11	Kinesin Family Member 11	Protein Coding	P52732	61	GC10P092574	6.73012542724609	https://www.genecards.org/cgi-bin/carddisp.pl?gene=KIF11
OLFM4	Olfactomedin 4	Protein Coding	Q6UX06	49	GC13P053028	6.7265453338623	https://www.genecards.org/cgi-bin/carddisp.pl?gene=OLFM4
DNM1L	Dynamin 1 Like	Protein Coding	O00429	61	GC12P032679	6.72045993804932	https://www.genecards.org/cgi-bin/carddisp.pl?gene=DNM1L
PTK6	Protein Tyrosine Kinase 6	Protein Coding	Q13882	59	GC20M063528	6.70051193237305	https://www.genecards.org/cgi-bin/carddisp.pl?gene=PTK6
VCAN	Versican	Protein Coding	P13611	60	GC05P083471	6.67635154724121	https://www.genecards.org/cgi-bin/carddisp.pl?gene=VCAN
WDR5	WD Repeat Domain 5	Protein Coding	P61964	57	GC09P134135	6.67449283599854	https://www.genecards.org/cgi-bin/carddisp.pl?gene=WDR5
CKS1B	CDC28 Protein Kinase Regulatory Subunit 1B	Protein Coding	P61024	54	GC01P154974	6.67373704910278	https://www.genecards.org/cgi-bin/carddisp.pl?gene=CKS1B
SMARCAL1	SNF2 Related Chromatin Remodeling Annealing Helicase 1	Protein Coding	Q9NZC9	58	GC02P216412	6.66791582107544	https://www.genecards.org/cgi-bin/carddisp.pl?gene=SMARCAL1
CA2	Carbonic Anhydrase 2	Protein Coding	P00918	64	GC08P085463	6.66390514373779	https://www.genecards.org/cgi-bin/carddisp.pl?gene=CA2
PTPN13	Protein Tyrosine Phosphatase Non-Receptor Type 13	Protein Coding	Q12923	56	GC04P086594	6.65877723693848	https://www.genecards.org/cgi-bin/carddisp.pl?gene=PTPN13
STAT5A	Signal Transducer And Activator Of Transcription 5A	Protein Coding	P42229	62	GC17P042287	6.64580297470093	https://www.genecards.org/cgi-bin/carddisp.pl?gene=STAT5A
HOXA10	Homeobox A10	Protein Coding	P31260	52	GC07M028229	6.64579772949219	https://www.genecards.org/cgi-bin/carddisp.pl?gene=HOXA10
WNT2	Wnt Family Member 2	Protein Coding	P09544	57	GC07M117370	6.6390323638916	https://www.genecards.org/cgi-bin/carddisp.pl?gene=WNT2
GSN	Gelsolin	Protein Coding	P06396	62	GC09P121201	6.63804960250854	https://www.genecards.org/cgi-bin/carddisp.pl?gene=GSN
PSMC1	Proteasome 26S Subunit, ATPase 1	Protein Coding	P62191	56	GC14P090256	6.63071298599243	https://www.genecards.org/cgi-bin/carddisp.pl?gene=PSMC1
FZD4	Frizzled Class Receptor 4	Protein Coding	Q9ULV1	62	GC11M086945	6.62573385238647	https://www.genecards.org/cgi-bin/carddisp.pl?gene=FZD4
H4C1	H4 Clustered Histone 1	Protein Coding	P62805	48	GC06P181699	6.62020921707153	https://www.genecards.org/cgi-bin/carddisp.pl?gene=H4C1
ABCC3	ATP Binding Cassette Subfamily C Member 3	Protein Coding	O15438	58	GC17P050634	6.61974668502808	https://www.genecards.org/cgi-bin/carddisp.pl?gene=ABCC3
MYCN	MYCN Proto-Oncogene, BHLH Transcription Factor	Protein Coding	P04198	59	GC02P015992	6.61869716644287	https://www.genecards.org/cgi-bin/carddisp.pl?gene=MYCN
PLA2G4A	Phospholipase A2 Group IVA	Protein Coding	P47712	62	GC01P186798	6.61518144607544	https://www.genecards.org/cgi-bin/carddisp.pl?gene=PLA2G4A
ALKBH5	AlkB Homolog 5, RNA Demethylase	Protein Coding	Q6P6C2	47	GC17P018183	6.60658121109009	https://www.genecards.org/cgi-bin/carddisp.pl?gene=ALKBH5
HES1	Hes Family BHLH Transcription Factor 1	Protein Coding	Q14469	57	GC03P194136	6.60509872436523	https://www.genecards.org/cgi-bin/carddisp.pl?gene=HES1
FAT1	FAT Atypical Cadherin 1	Protein Coding	Q14517	52	GC04M186587	6.60216808319092	https://www.genecards.org/cgi-bin/carddisp.pl?gene=FAT1
BLACAT1	BLACAT1 Overlapping LEMD1 Locus	Protein Coding		23	GC01M205389	6.59707689285278	https://www.genecards.org/cgi-bin/carddisp.pl?gene=BLACAT1
ST6GAL1	ST6 Beta-Galactoside Alpha-2,6-Sialyltransferase 1	Protein Coding	P15907	57	GC03P186930	6.59580993652344	https://www.genecards.org/cgi-bin/carddisp.pl?gene=ST6GAL1
CSE1L	Chromosome Segregation 1 Like	Protein Coding	P55060	53	GC20P049046	6.59174776077271	https://www.genecards.org/cgi-bin/carddisp.pl?gene=CSE1L
ATRX	ATRX Chromatin Remodeler	Protein Coding	P46100	60	GC0XM077504	6.5900239944458	https://www.genecards.org/cgi-bin/carddisp.pl?gene=ATRX
GOLPH3	Golgi Phosphoprotein 3	Protein Coding	Q9H4A6	51	GC05M032124	6.58697175979614	https://www.genecards.org/cgi-bin/carddisp.pl?gene=GOLPH3
PHF8	PHD Finger Protein 8	Protein Coding	Q9UPP1	57	GC0XM053936	6.5863676071167	https://www.genecards.org/cgi-bin/carddisp.pl?gene=PHF8
RPA1	Replication Protein A1	Protein Coding	P27694	60	GC17P001829	6.58263444900513	https://www.genecards.org/cgi-bin/carddisp.pl?gene=RPA1
FERMT2	FERM Domain Containing Kindlin 2	Protein Coding	Q96AC1	50	GC14M052857	6.58163166046143	https://www.genecards.org/cgi-bin/carddisp.pl?gene=FERMT2
CP	Ceruloplasmin	Protein Coding	P00450	62	GC03M149162	6.58148336410522	https://www.genecards.org/cgi-bin/carddisp.pl?gene=CP
S100A7	S100 Calcium Binding Protein A7	Protein Coding	P31151	51	GC01M153457	6.58054447174072	https://www.genecards.org/cgi-bin/carddisp.pl?gene=S100A7
BACH1	BTB Domain And CNC Homolog 1	Protein Coding	O14867	54	GC21P029194	6.57379341125488	https://www.genecards.org/cgi-bin/carddisp.pl?gene=BACH1
HEY1	Hes Related Family BHLH Transcription Factor With YRPW Motif 1	Protein Coding	Q9Y5J3	55	GC08M079764	6.57328414916992	https://www.genecards.org/cgi-bin/carddisp.pl?gene=HEY1
PAX5	Paired Box 5	Protein Coding	Q02548	60	GC09M037145	6.56582307815552	https://www.genecards.org/cgi-bin/carddisp.pl?gene=PAX5
ITGB6	Integrin Subunit Beta 6	Protein Coding	P18564	61	GC02M160099	6.56343984603882	https://www.genecards.org/cgi-bin/carddisp.pl?gene=ITGB6
SLC25A6	Solute Carrier Family 25 Member 6	Protein Coding	P12236	53	GC0XM001386	6.56243133544922	https://www.genecards.org/cgi-bin/carddisp.pl?gene=SLC25A6
MVP	Major Vault Protein	Protein Coding	Q14764	52	GC16P120991	6.5608377456665	https://www.genecards.org/cgi-bin/carddisp.pl?gene=MVP
CENPE	Centromere Protein E	Protein Coding	Q02224	58	GC04M103105	6.5550217628479	https://www.genecards.org/cgi-bin/carddisp.pl?gene=CENPE
RTN4	Reticulon 4	Protein Coding	Q9NQC3	57	GC02M054934	6.54870700836182	https://www.genecards.org/cgi-bin/carddisp.pl?gene=RTN4
BARD1	BRCA1 Associated RING Domain 1	Protein Coding	Q99728	60	GC02M214725	6.54296970367432	https://www.genecards.org/cgi-bin/carddisp.pl?gene=BARD1
NSD1	Nuclear Receptor Binding SET Domain Protein 1	Protein Coding	Q96L73	57	GC05P190349	6.54094076156616	https://www.genecards.org/cgi-bin/carddisp.pl?gene=NSD1
CCL18	C-C Motif Chemokine Ligand 18	Protein Coding	P55774	49	GC17P036064	6.5333948135376	https://www.genecards.org/cgi-bin/carddisp.pl?gene=CCL18
LDHA	Lactate Dehydrogenase A	Protein Coding	P00338	64	GC11P018394	6.53320503234863	https://www.genecards.org/cgi-bin/carddisp.pl?gene=LDHA
MGAT5	Alpha-1,6-Mannosylglycoprotein 6-Beta-N-Acetylglucosaminyltransferase	Protein Coding	Q09328	52	GC02P134119	6.52885437011719	https://www.genecards.org/cgi-bin/carddisp.pl?gene=MGAT5
SERPINA1	Serpin Family A Member 1	Protein Coding	P01009	62	GC14M094376	6.52707147598267	https://www.genecards.org/cgi-bin/carddisp.pl?gene=SERPINA1
FUS	FUS RNA Binding Protein	Protein Coding	P35637	58	GC16P031180	6.52612495422363	https://www.genecards.org/cgi-bin/carddisp.pl?gene=FUS
NR1D2	Nuclear Receptor Subfamily 1 Group D Member 2	Protein Coding	Q14995	51	GC03P023945	6.52593421936035	https://www.genecards.org/cgi-bin/carddisp.pl?gene=NR1D2
PTP4A3	Protein Tyrosine Phosphatase 4A3	Protein Coding	O75365	54	GC08P141391	6.52488803863525	https://www.genecards.org/cgi-bin/carddisp.pl?gene=PTP4A3
USP9X	Ubiquitin Specific Peptidase 9 X-Linked	Protein Coding	Q93008	61	GC0XP041085	6.52093410491943	https://www.genecards.org/cgi-bin/carddisp.pl?gene=USP9X
XRCC5	X-Ray Repair Cross Complementing 5	Protein Coding	P13010	57	GC02P216107	6.51397705078125	https://www.genecards.org/cgi-bin/carddisp.pl?gene=XRCC5
KRT13	Keratin 13	Protein Coding	P13646	56	GC17M041500	6.51321077346802	https://www.genecards.org/cgi-bin/carddisp.pl?gene=KRT13
KDM5A	Lysine Demethylase 5A	Protein Coding	P29375	55	GC12M000280	6.50564479827881	https://www.genecards.org/cgi-bin/carddisp.pl?gene=KDM5A
SDCBP	Syndecan Binding Protein	Protein Coding	O00560	54	GC08P058539	6.50073719024658	https://www.genecards.org/cgi-bin/carddisp.pl?gene=SDCBP
IL1A	Interleukin 1 Alpha	Protein Coding	P01583	58	GC02M112773	6.49742794036865	https://www.genecards.org/cgi-bin/carddisp.pl?gene=IL1A
MMP10	Matrix Metallopeptidase 10	Protein Coding	P09238	56	GC11M102770	6.49517440795898	https://www.genecards.org/cgi-bin/carddisp.pl?gene=MMP10
FOXK1	Forkhead Box K1	Protein Coding	P85037	43	GC07P004682	6.49370718002319	https://www.genecards.org/cgi-bin/carddisp.pl?gene=FOXK1
SIRT6	Sirtuin 6	Protein Coding	Q8N6T7	57	GC19M004174	6.49096155166626	https://www.genecards.org/cgi-bin/carddisp.pl?gene=SIRT6
CDKN2C	Cyclin Dependent Kinase Inhibitor 2C	Protein Coding	P42773	57	GC01P050960	6.47882986068726	https://www.genecards.org/cgi-bin/carddisp.pl?gene=CDKN2C
IL11	Interleukin 11	Protein Coding	P20809	53	GC19M055364	6.47287940979004	https://www.genecards.org/cgi-bin/carddisp.pl?gene=IL11
PDPK1	3-Phosphoinositide Dependent Protein Kinase 1	Protein Coding	O15530	61	GC16P002537	6.47012662887573	https://www.genecards.org/cgi-bin/carddisp.pl?gene=PDPK1
FGF8	Fibroblast Growth Factor 8	Protein Coding	P55075	61	GC10M101770	6.46860694885254	https://www.genecards.org/cgi-bin/carddisp.pl?gene=FGF8
HSP90B1	Heat Shock Protein 90 Beta Family Member 1	Protein Coding	P14625	60	GC12P103930	6.46377563476563	https://www.genecards.org/cgi-bin/carddisp.pl?gene=HSP90B1
PPP2CB	Protein Phosphatase 2 Catalytic Subunit Beta	Protein Coding	P62714	56	GC08M031049	6.45496940612793	https://www.genecards.org/cgi-bin/carddisp.pl?gene=PPP2CB
PTBP1	Polypyrimidine Tract Binding Protein 1	Protein Coding	P26599	55	GC19P000797	6.44492530822754	https://www.genecards.org/cgi-bin/carddisp.pl?gene=PTBP1
OGT	O-Linked N-Acetylglucosamine (GlcNAc) Transferase	Protein Coding	O15294	60	GC0XP072033	6.44456100463867	https://www.genecards.org/cgi-bin/carddisp.pl?gene=OGT
MDM4	MDM4 Regulator Of P53	Protein Coding	O15151	59	GC01P204516	6.43365049362183	https://www.genecards.org/cgi-bin/carddisp.pl?gene=MDM4
LYN	LYN Proto-Oncogene, Src Family Tyrosine Kinase	Protein Coding	P07948	62	GC08P055879	6.43128490447998	https://www.genecards.org/cgi-bin/carddisp.pl?gene=LYN
PTP4A1	Protein Tyrosine Phosphatase 4A1	Protein Coding	Q93096	54	GC06P182253	6.42969417572021	https://www.genecards.org/cgi-bin/carddisp.pl?gene=PTP4A1
GRB2	Growth Factor Receptor Bound Protein 2	Protein Coding	P62993	60	GC17M075318	6.41838502883911	https://www.genecards.org/cgi-bin/carddisp.pl?gene=GRB2
NR1I2	Nuclear Receptor Subfamily 1 Group I Member 2	Protein Coding	O75469	55	GC03P119780	6.41711521148682	https://www.genecards.org/cgi-bin/carddisp.pl?gene=NR1I2
PSMB8	Proteasome 20S Subunit Beta 8	Protein Coding	P28062	62	GC06M032840	6.41540431976318	https://www.genecards.org/cgi-bin/carddisp.pl?gene=PSMB8
HNRNPH1	Heterogeneous Nuclear Ribonucleoprotein H1	Protein Coding	P31943	55	GC05M179614	6.4146900177002	https://www.genecards.org/cgi-bin/carddisp.pl?gene=HNRNPH1
TRAP1	TNF Receptor Associated Protein 1	Protein Coding	Q12931	56	GC16M049993	6.41006660461426	https://www.genecards.org/cgi-bin/carddisp.pl?gene=TRAP1
FLOT1	Flotillin 1	Protein Coding	O75955	54	GC06M106410	6.40991306304932	https://www.genecards.org/cgi-bin/carddisp.pl?gene=FLOT1
TFAP4	Transcription Factor AP-4	Protein Coding	Q01664	44	GC16M050006	6.40930318832397	https://www.genecards.org/cgi-bin/carddisp.pl?gene=TFAP4
HPGD	15-Hydroxyprostaglandin Dehydrogenase	Protein Coding	P15428	58	GC04M174490	6.3924765586853	https://www.genecards.org/cgi-bin/carddisp.pl?gene=HPGD
EIF4A3	Eukaryotic Translation Initiation Factor 4A3	Protein Coding	P38919	56	GC17M098176	6.3892879486084	https://www.genecards.org/cgi-bin/carddisp.pl?gene=EIF4A3
STIM1	Stromal Interaction Molecule 1	Protein Coding	Q13586	62	GC11P020398	6.3873872756958	https://www.genecards.org/cgi-bin/carddisp.pl?gene=STIM1
AJUBA	Ajuba LIM Protein	Protein Coding	Q96IF1	50	GC14M022971	6.38716793060303	https://www.genecards.org/cgi-bin/carddisp.pl?gene=AJUBA
FABP5	Fatty Acid Binding Protein 5	Protein Coding	Q01469	55	GC08P081282	6.37049531936646	https://www.genecards.org/cgi-bin/carddisp.pl?gene=FABP5
S100A11	S100 Calcium Binding Protein A11	Protein Coding	P31949	54	GC01M152032	6.36519908905029	https://www.genecards.org/cgi-bin/carddisp.pl?gene=S100A11
NAMPT	Nicotinamide Phosphoribosyltransferase	Protein Coding	P43490	60	GC07M106248	6.36340808868408	https://www.genecards.org/cgi-bin/carddisp.pl?gene=NAMPT
TUBA1A	Tubulin Alpha 1a	Protein Coding	Q71U36	62	GC12M049184	6.36160039901733	https://www.genecards.org/cgi-bin/carddisp.pl?gene=TUBA1A
AKAP9	A-Kinase Anchoring Protein 9	Protein Coding	Q99996	54	GC07P091940	6.35824394226074	https://www.genecards.org/cgi-bin/carddisp.pl?gene=AKAP9
CSK	C-Terminal Src Kinase	Protein Coding	P41240	59	GC15P074782	6.35655784606934	https://www.genecards.org/cgi-bin/carddisp.pl?gene=CSK
PHB1	Prohibitin 1	Protein Coding	P35232	58	GC17M097550	6.35350608825684	https://www.genecards.org/cgi-bin/carddisp.pl?gene=PHB1
DEPDC1	DEP Domain Containing 1	Protein Coding	Q5TB30	43	GC01M068474	6.34867715835571	https://www.genecards.org/cgi-bin/carddisp.pl?gene=DEPDC1
BTBD7	BTB Domain Containing 7	Protein Coding	Q9P203	40	GC14M093237	6.34818506240845	https://www.genecards.org/cgi-bin/carddisp.pl?gene=BTBD7
DLC1	DLC1 Rho GTPase Activating Protein	Protein Coding	Q96QB1	56	GC08M013083	6.34708547592163	https://www.genecards.org/cgi-bin/carddisp.pl?gene=DLC1
LGR5	Leucine Rich Repeat Containing G Protein-Coupled Receptor 5	Protein Coding	O75473	56	GC12P071439	6.33812522888184	https://www.genecards.org/cgi-bin/carddisp.pl?gene=LGR5
PSMC2	Proteasome 26S Subunit, ATPase 2	Protein Coding	P35998	54	GC07P103328	6.33187294006348	https://www.genecards.org/cgi-bin/carddisp.pl?gene=PSMC2
EIF4G1	Eukaryotic Translation Initiation Factor 4 Gamma 1	Protein Coding	Q04637	60	GC03P184314	6.33113241195679	https://www.genecards.org/cgi-bin/carddisp.pl?gene=EIF4G1
S100P	S100 Calcium Binding Protein P	Protein Coding	P25815	51	GC04P029765	6.32755184173584	https://www.genecards.org/cgi-bin/carddisp.pl?gene=S100P
FGF7	Fibroblast Growth Factor 7	Protein Coding	P21781	57	GC15P049423	6.31370449066162	https://www.genecards.org/cgi-bin/carddisp.pl?gene=FGF7
P4HB	Prolyl 4-Hydroxylase Subunit Beta	Protein Coding	P07237	62	GC17M081843	6.31152248382568	https://www.genecards.org/cgi-bin/carddisp.pl?gene=P4HB
EEF2	Eukaryotic Translation Elongation Factor 2	Protein Coding	P13639	61	GC19M003976	6.30985927581787	https://www.genecards.org/cgi-bin/carddisp.pl?gene=EEF2
SOCS2	Suppressor Of Cytokine Signaling 2	Protein Coding	O14508	56	GC12P093569	6.3094162940979	https://www.genecards.org/cgi-bin/carddisp.pl?gene=SOCS2
PTPA	Protein Phosphatase 2 Phosphatase Activator	Protein Coding	Q15257	58	GC09P152908	6.3058066368103	https://www.genecards.org/cgi-bin/carddisp.pl?gene=PTPA
CYP1B1	Cytochrome P450 Family 1 Subfamily B Member 1	Protein Coding	Q16678	61	GC02M038066	6.30053234100342	https://www.genecards.org/cgi-bin/carddisp.pl?gene=CYP1B1
CHI3L1	Chitinase 3 Like 1	Protein Coding	P36222	59	GC01M203148	6.29399490356445	https://www.genecards.org/cgi-bin/carddisp.pl?gene=CHI3L1
TNFRSF6B	TNF Receptor Superfamily Member 6b	Protein Coding	O95407	54	GC20P063696	6.28973340988159	https://www.genecards.org/cgi-bin/carddisp.pl?gene=TNFRSF6B
ARID2	AT-Rich Interaction Domain 2	Protein Coding	Q68CP9	52	GC12P045729	6.28939437866211	https://www.genecards.org/cgi-bin/carddisp.pl?gene=ARID2
PRKCZ	Protein Kinase C Zeta	Protein Coding	Q05513	61	GC01P074965	6.28731155395508	https://www.genecards.org/cgi-bin/carddisp.pl?gene=PRKCZ
HNRNPM	Heterogeneous Nuclear Ribonucleoprotein M	Protein Coding	P52272	52	GC19P008444	6.28624677658081	https://www.genecards.org/cgi-bin/carddisp.pl?gene=HNRNPM
MAP3K7	Mitogen-Activated Protein Kinase Kinase Kinase 7	Protein Coding	O43318	62	GC06M090513	6.28573083877563	https://www.genecards.org/cgi-bin/carddisp.pl?gene=MAP3K7
ANAPC1	Anaphase Promoting Complex Subunit 1	Protein Coding	Q9H1A4	52	GC02M111611	6.28255701065063	https://www.genecards.org/cgi-bin/carddisp.pl?gene=ANAPC1
GLS	Glutaminase	Protein Coding	O94925	62	GC02P190880	6.28133535385132	https://www.genecards.org/cgi-bin/carddisp.pl?gene=GLS
NODAL	Nodal Growth Differentiation Factor	Protein Coding	Q96S42	54	GC10M070431	6.27124881744385	https://www.genecards.org/cgi-bin/carddisp.pl?gene=NODAL
TNFRSF11B	TNF Receptor Superfamily Member 11b	Protein Coding	O00300	60	GC08M118923	6.26977634429932	https://www.genecards.org/cgi-bin/carddisp.pl?gene=TNFRSF11B
ALDOB	Aldolase, Fructose-Bisphosphate B	Protein Coding	P05062	59	GC09M101420	6.26369380950928	https://www.genecards.org/cgi-bin/carddisp.pl?gene=ALDOB
CCR5	C-C Motif Chemokine Receptor 5	Protein Coding	P51681	60	GC03P064850	6.25202465057373	https://www.genecards.org/cgi-bin/carddisp.pl?gene=CCR5
SMARCC1	SWI/SNF Related BAF Chromatin Remodeling Complex Subunit C1	Protein Coding	Q92922	57	GC03M047585	6.25180912017822	https://www.genecards.org/cgi-bin/carddisp.pl?gene=SMARCC1
PADI4	Peptidyl Arginine Deiminase 4	Protein Coding	Q9UM07	58	GC01P017308	6.24470996856689	https://www.genecards.org/cgi-bin/carddisp.pl?gene=PADI4
CXCL9	C-X-C Motif Chemokine Ligand 9	Protein Coding	Q07325	51	GC04M076001	6.24149894714355	https://www.genecards.org/cgi-bin/carddisp.pl?gene=CXCL9
SMC1A	Structural Maintenance Of Chromosomes 1A	Protein Coding	Q14683	61	GC0XM053374	6.23282670974731	https://www.genecards.org/cgi-bin/carddisp.pl?gene=SMC1A
CLDN4	Claudin 4	Protein Coding	O14493	53	GC07P073799	6.23081350326538	https://www.genecards.org/cgi-bin/carddisp.pl?gene=CLDN4
TLN1	Talin 1	Protein Coding	Q9Y490	55	GC09M035696	6.2266092300415	https://www.genecards.org/cgi-bin/carddisp.pl?gene=TLN1
SLC25A3	Solute Carrier Family 25 Member 3	Protein Coding	Q00325	58	GC12P098593	6.22395801544189	https://www.genecards.org/cgi-bin/carddisp.pl?gene=SLC25A3
PSMA3	Proteasome 20S Subunit Alpha 3	Protein Coding	P25788	57	GC14P058244	6.21826696395874	https://www.genecards.org/cgi-bin/carddisp.pl?gene=PSMA3
FBP1	Fructose-Bisphosphatase 1	Protein Coding	P09467	62	GC09M094603	6.21737003326416	https://www.genecards.org/cgi-bin/carddisp.pl?gene=FBP1
TMSB4X	Thymosin Beta 4 X-Linked	Protein Coding	P62328	54	GC0XP012975	6.21505069732666	https://www.genecards.org/cgi-bin/carddisp.pl?gene=TMSB4X
SENP1	SUMO Specific Peptidase 1	Protein Coding	Q9P0U3	57	GC12M048042	6.21483373641968	https://www.genecards.org/cgi-bin/carddisp.pl?gene=SENP1
KRT5	Keratin 5	Protein Coding	P13647	58	GC12M052514	6.2145299911499	https://www.genecards.org/cgi-bin/carddisp.pl?gene=KRT5
TEK	TEK Receptor Tyrosine Kinase	Protein Coding	Q02763	64	GC09P027109	6.21428394317627	https://www.genecards.org/cgi-bin/carddisp.pl?gene=TEK
SIRT3	Sirtuin 3	Protein Coding	Q9NTG7	60	GC11M000215	6.21244812011719	https://www.genecards.org/cgi-bin/carddisp.pl?gene=SIRT3
ING4	Inhibitor Of Growth Family Member 4	Protein Coding	Q9UNL4	51	GC12M006650	6.21215915679932	https://www.genecards.org/cgi-bin/carddisp.pl?gene=ING4
H2BC21	H2B Clustered Histone 21	Protein Coding	Q16778	51	GC01M167228	6.21166133880615	https://www.genecards.org/cgi-bin/carddisp.pl?gene=H2BC21
RAB25	RAB25, Member RAS Oncogene Family	Protein Coding	P57735	49	GC01P156061	6.21078538894653	https://www.genecards.org/cgi-bin/carddisp.pl?gene=RAB25
RNF8	Ring Finger Protein 8	Protein Coding	O76064	54	GC06P182031	6.21017646789551	https://www.genecards.org/cgi-bin/carddisp.pl?gene=RNF8
RPS6	Ribosomal Protein S6	Protein Coding	P62753	57	GC09M019375	6.20876693725586	https://www.genecards.org/cgi-bin/carddisp.pl?gene=RPS6
KLK4	Kallikrein Related Peptidase 4	Protein Coding	Q9Y5K2	56	GC19M109130	6.20790386199951	https://www.genecards.org/cgi-bin/carddisp.pl?gene=KLK4
ANGPTL4	Angiopoietin Like 4	Protein Coding	Q9BY76	56	GC19P008363	6.20610427856445	https://www.genecards.org/cgi-bin/carddisp.pl?gene=ANGPTL4
DLK1	Delta Like Non-Canonical Notch Ligand 1	Protein Coding	P80370	58	GC14P120459	6.20476818084717	https://www.genecards.org/cgi-bin/carddisp.pl?gene=DLK1
SOX5	SRY-Box Transcription Factor 5	Protein Coding	P35711	57	GC12M023529	6.2035436630249	https://www.genecards.org/cgi-bin/carddisp.pl?gene=SOX5
NCAM1	Neural Cell Adhesion Molecule 1	Protein Coding	P13591	61	GC11P112961	6.20310306549072	https://www.genecards.org/cgi-bin/carddisp.pl?gene=NCAM1
FZR1	Fizzy And Cell Division Cycle 20 Related 1	Protein Coding	Q9UM11	55	GC19P003506	6.20011615753174	https://www.genecards.org/cgi-bin/carddisp.pl?gene=FZR1
FOXF2	Forkhead Box F2	Protein Coding	Q12947	48	GC06P001389	6.19517517089844	https://www.genecards.org/cgi-bin/carddisp.pl?gene=FOXF2
FEN1	Flap Structure-Specific Endonuclease 1	Protein Coding	P39748	58	GC11P107454	6.18672370910645	https://www.genecards.org/cgi-bin/carddisp.pl?gene=FEN1
THY1	Thy-1 Cell Surface Antigen	Protein Coding	P04216	56	GC11M140671	6.18226051330566	https://www.genecards.org/cgi-bin/carddisp.pl?gene=THY1
FMNL2	Formin Like 2	Protein Coding	Q96PY5	48	GC02P152335	6.18017530441284	https://www.genecards.org/cgi-bin/carddisp.pl?gene=FMNL2
EHMT2	Euchromatic Histone Lysine Methyltransferase 2	Protein Coding	Q96KQ7	58	GC06M031879	6.17942714691162	https://www.genecards.org/cgi-bin/carddisp.pl?gene=EHMT2
CD276	CD276 Molecule	Protein Coding	Q5ZPR3	55	GC15P073683	6.17833995819092	https://www.genecards.org/cgi-bin/carddisp.pl?gene=CD276
PFN2	Profilin 2	Protein Coding	P35080	51	GC03M149964	6.17332649230957	https://www.genecards.org/cgi-bin/carddisp.pl?gene=PFN2
KIFC1	Kinesin Family Member C1	Protein Coding	Q9BW19	50	GC06P033391	6.17094373703003	https://www.genecards.org/cgi-bin/carddisp.pl?gene=KIFC1
CHKA	Choline Kinase Alpha	Protein Coding	P35790	57	GC11M068052	6.16833305358887	https://www.genecards.org/cgi-bin/carddisp.pl?gene=CHKA
BIRC7	Baculoviral IAP Repeat Containing 7	Protein Coding	Q96CA5	52	GC20P063235	6.1669864654541	https://www.genecards.org/cgi-bin/carddisp.pl?gene=BIRC7
TRPS1	Transcriptional Repressor GATA Binding 1	Protein Coding	Q9UHF7	57	GC08M115408	6.16661882400513	https://www.genecards.org/cgi-bin/carddisp.pl?gene=TRPS1
HEY2	Hes Related Family BHLH Transcription Factor With YRPW Motif 2	Protein Coding	Q9UBP5	50	GC06P183002	6.16604232788086	https://www.genecards.org/cgi-bin/carddisp.pl?gene=HEY2
CTHRC1	Collagen Triple Helix Repeat Containing 1	Protein Coding	Q96CG8	52	GC08P103371	6.16549730300903	https://www.genecards.org/cgi-bin/carddisp.pl?gene=CTHRC1
ESPL1	Extra Spindle Pole Bodies Like 1, Separase	Protein Coding	Q14674	51	GC12P053268	6.16212892532349	https://www.genecards.org/cgi-bin/carddisp.pl?gene=ESPL1
PPARGC1A	PPARG Coactivator 1 Alpha	Protein Coding	Q9UBK2	60	GC04M023755	6.1574764251709	https://www.genecards.org/cgi-bin/carddisp.pl?gene=PPARGC1A
NNMT	Nicotinamide N-Methyltransferase	Protein Coding	P40261	57	GC11P114257	6.15219879150391	https://www.genecards.org/cgi-bin/carddisp.pl?gene=NNMT
NUAK1	NUAK Family Kinase 1	Protein Coding	O60285	51	GC12M106063	6.15134811401367	https://www.genecards.org/cgi-bin/carddisp.pl?gene=NUAK1
TP53INP1	Tumor Protein P53 Inducible Nuclear Protein 1	Protein Coding	Q96A56	49	GC08M094925	6.14693975448608	https://www.genecards.org/cgi-bin/carddisp.pl?gene=TP53INP1
MGAT3	Beta-1,4-Mannosyl-Glycoprotein 4-Beta-N-Acetylglucosaminyltransferase	Protein Coding	Q09327	50	GC22P092183	6.13369226455688	https://www.genecards.org/cgi-bin/carddisp.pl?gene=MGAT3
GJB2	Gap Junction Protein Beta 2	Protein Coding	P29033	58	GC13M020187	6.12964963912964	https://www.genecards.org/cgi-bin/carddisp.pl?gene=GJB2
SULF1	Sulfatase 1	Protein Coding	Q8IWU6	54	GC08P069466	6.1284122467041	https://www.genecards.org/cgi-bin/carddisp.pl?gene=SULF1
ANAPC4	Anaphase Promoting Complex Subunit 4	Protein Coding	Q9UJX5	45	GC04P030220	6.12534141540527	https://www.genecards.org/cgi-bin/carddisp.pl?gene=ANAPC4
MMP16	Matrix Metallopeptidase 16	Protein Coding	P51512	58	GC08M088032	6.12286853790283	https://www.genecards.org/cgi-bin/carddisp.pl?gene=MMP16
PXDN	Peroxidasin	Protein Coding	Q92626	57	GC02M001635	6.11300086975098	https://www.genecards.org/cgi-bin/carddisp.pl?gene=PXDN
PTPN6	Protein Tyrosine Phosphatase Non-Receptor Type 6	Protein Coding	P29350	62	GC12P074082	6.1119499206543	https://www.genecards.org/cgi-bin/carddisp.pl?gene=PTPN6
MAP2K2	Mitogen-Activated Protein Kinase Kinase 2	Protein Coding	P36507	67	GC19M004090	6.10925483703613	https://www.genecards.org/cgi-bin/carddisp.pl?gene=MAP2K2
MAPKAP1	MAPK Associated Protein 1	Protein Coding	Q9BPZ7	57	GC09M125437	6.10396766662598	https://www.genecards.org/cgi-bin/carddisp.pl?gene=MAPKAP1
NAT1	N-Acetyltransferase 1	Protein Coding	P18440	57	GC08P018183	6.09926986694336	https://www.genecards.org/cgi-bin/carddisp.pl?gene=NAT1
GPER1	G Protein-Coupled Estrogen Receptor 1	Protein Coding	Q99527	53	GC07P018825	6.09367704391479	https://www.genecards.org/cgi-bin/carddisp.pl?gene=GPER1
PSME3	Proteasome Activator Subunit 3	Protein Coding	P61289	51	GC17P042824	6.09290027618408	https://www.genecards.org/cgi-bin/carddisp.pl?gene=PSME3
H2AC20	H2A Clustered Histone 20	Protein Coding	Q16777	49	GC01P176455	6.09131717681885	https://www.genecards.org/cgi-bin/carddisp.pl?gene=H2AC20
LAMP1	Lysosomal Associated Membrane Protein 1	Protein Coding	P11279	57	GC13P113297	6.09079837799072	https://www.genecards.org/cgi-bin/carddisp.pl?gene=LAMP1
LIN28A	Lin-28 Homolog A	Protein Coding	Q9H9Z2	54	GC01P026410	6.08898878097534	https://www.genecards.org/cgi-bin/carddisp.pl?gene=LIN28A
GAB1	GRB2 Associated Binding Protein 1	Protein Coding	Q13480	58	GC04P143336	6.08849859237671	https://www.genecards.org/cgi-bin/carddisp.pl?gene=GAB1
RAD51	RAD51 Recombinase	Protein Coding	Q06609	65	GC15P040694	6.08789730072021	https://www.genecards.org/cgi-bin/carddisp.pl?gene=RAD51
PLS3	Plastin 3	Protein Coding	P13797	54	GC0XP115560	6.08686780929565	https://www.genecards.org/cgi-bin/carddisp.pl?gene=PLS3
MAPK10	Mitogen-Activated Protein Kinase 10	Protein Coding	P53779	60	GC04M085990	6.08671712875366	https://www.genecards.org/cgi-bin/carddisp.pl?gene=MAPK10
TM4SF1	Transmembrane 4 L Six Family Member 1	Protein Coding	P30408	44	GC03M149370	6.07739448547363	https://www.genecards.org/cgi-bin/carddisp.pl?gene=TM4SF1
PAK5	P21 (RAC1) Activated Kinase 5	Protein Coding	Q9P286	55	GC20M010725	6.07498407363892	https://www.genecards.org/cgi-bin/carddisp.pl?gene=PAK5
CUL2	Cullin 2	Protein Coding	Q13617	55	GC10M037222	6.07490110397339	https://www.genecards.org/cgi-bin/carddisp.pl?gene=CUL2
CD34	CD34 Molecule	Protein Coding	P28906	58	GC01M207880	6.07072353363037	https://www.genecards.org/cgi-bin/carddisp.pl?gene=CD34
GRN	Granulin Precursor	Protein Coding	P28799	61	GC17P044345	6.07006931304932	https://www.genecards.org/cgi-bin/carddisp.pl?gene=GRN
MAP3K1	Mitogen-Activated Protein Kinase Kinase Kinase 1	Protein Coding	Q13233	63	GC05P056815	6.06354427337646	https://www.genecards.org/cgi-bin/carddisp.pl?gene=MAP3K1
SYK	Spleen Associated Tyrosine Kinase	Protein Coding	P43405	64	GC09P106847	6.05583381652832	https://www.genecards.org/cgi-bin/carddisp.pl?gene=SYK
BAD	BCL2 Associated Agonist Of Cell Death	Protein Coding	Q92934	57	GC11M139722	6.05533027648926	https://www.genecards.org/cgi-bin/carddisp.pl?gene=BAD
INHBA	Inhibin Subunit Beta A	Protein Coding	P08476	57	GC07M041670	6.04705810546875	https://www.genecards.org/cgi-bin/carddisp.pl?gene=INHBA
TRIM24	Tripartite Motif Containing 24	Protein Coding	O15164	57	GC07P138460	6.03556537628174	https://www.genecards.org/cgi-bin/carddisp.pl?gene=TRIM24
PGF	Placental Growth Factor	Protein Coding	P49763	56	GC14M074941	6.03447866439819	https://www.genecards.org/cgi-bin/carddisp.pl?gene=PGF
MMP8	Matrix Metallopeptidase 8	Protein Coding	P22894	60	GC11M140389	6.03436946868896	https://www.genecards.org/cgi-bin/carddisp.pl?gene=MMP8
OSM	Oncostatin M	Protein Coding	P13725	55	GC22M030262	6.03018474578857	https://www.genecards.org/cgi-bin/carddisp.pl?gene=OSM
H3C1	H3 Clustered Histone 1	Protein Coding	P68431	50	GC06P181698	6.0299596786499	https://www.genecards.org/cgi-bin/carddisp.pl?gene=H3C1
TRPM7	Transient Receptor Potential Cation Channel Subfamily M Member 7	Protein Coding	Q96QT4	56	GC15M050552	6.02889251708984	https://www.genecards.org/cgi-bin/carddisp.pl?gene=TRPM7
PODXL	Podocalyxin Like	Protein Coding	O00592	55	GC07M131500	6.02863025665283	https://www.genecards.org/cgi-bin/carddisp.pl?gene=PODXL
SERPINB4	Serpin Family B Member 4	Protein Coding	P48594	48	GC18M063637	6.02723217010498	https://www.genecards.org/cgi-bin/carddisp.pl?gene=SERPINB4
ERCC5	ERCC Excision Repair 5, Endonuclease	Protein Coding	P28715	58	GC13P102845	6.01744985580444	https://www.genecards.org/cgi-bin/carddisp.pl?gene=ERCC5
RICTOR	RPTOR Independent Companion Of MTOR Complex 2	Protein Coding	Q6R327	56	GC05M038937	6.01502895355225	https://www.genecards.org/cgi-bin/carddisp.pl?gene=RICTOR
CLDN11	Claudin 11	Protein Coding	O75508	54	GC03P170418	6.01431560516357	https://www.genecards.org/cgi-bin/carddisp.pl?gene=CLDN11
KRT17	Keratin 17	Protein Coding	Q04695	58	GC17M041619	6.01175117492676	https://www.genecards.org/cgi-bin/carddisp.pl?gene=KRT17
RAD51D	RAD51 Paralog D	Protein Coding	O75771	53	GC17M035092	6.01172924041748	https://www.genecards.org/cgi-bin/carddisp.pl?gene=RAD51D
HPRT1	Hypoxanthine Phosphoribosyltransferase 1	Protein Coding	P00492	61	GC0XP134460	6.01166009902954	https://www.genecards.org/cgi-bin/carddisp.pl?gene=HPRT1
SLC2A3	Solute Carrier Family 2 Member 3	Protein Coding	P11169	61	GC12M007919	6.01081466674805	https://www.genecards.org/cgi-bin/carddisp.pl?gene=SLC2A3
CSF3	Colony Stimulating Factor 3	Protein Coding	P09919	55	GC17P040015	6.00815057754517	https://www.genecards.org/cgi-bin/carddisp.pl?gene=CSF3
UBE2I	Ubiquitin Conjugating Enzyme E2 I	Protein Coding	P63279	60	GC16P120125	6.00124549865723	https://www.genecards.org/cgi-bin/carddisp.pl?gene=UBE2I
TGFB1	Transforming Growth Factor Beta 1	Protein Coding	P01137	65	GC19M041301	50.360466003418	https://www.genecards.org/cgi-bin/carddisp.pl?gene=TGFB1
PIK3R3	Phosphoinositide-3-Kinase Regulatory Subunit 3	Protein Coding	Q92569	55	GC01M046041	5.99984741210938	https://www.genecards.org/cgi-bin/carddisp.pl?gene=PIK3R3
EPHA3	EPH Receptor A3	Protein Coding	P29320	60	GC03P089077	5.99663639068604	https://www.genecards.org/cgi-bin/carddisp.pl?gene=EPHA3
KLF8	KLF Transcription Factor 8	Protein Coding	O95600	50	GC0XP061120	5.98835229873657	https://www.genecards.org/cgi-bin/carddisp.pl?gene=KLF8
TBL1XR1	TBL1X/Y Related 1	Protein Coding	Q9BZK7	58	GC03M177019	5.9860692024231	https://www.genecards.org/cgi-bin/carddisp.pl?gene=TBL1XR1
COPS6	COP9 Signalosome Subunit 6	Protein Coding	Q7L5N1	49	GC07P100088	5.98110914230347	https://www.genecards.org/cgi-bin/carddisp.pl?gene=COPS6
CAND1	Cullin Associated And Neddylation Dissociated 1	Protein Coding	Q86VP6	51	GC12P075765	5.97708749771118	https://www.genecards.org/cgi-bin/carddisp.pl?gene=CAND1
NOX1	NADPH Oxidase 1	Protein Coding	Q9Y5S8	57	GC0XM100843	5.97700977325439	https://www.genecards.org/cgi-bin/carddisp.pl?gene=NOX1
AICDA	Activation Induced Cytidine Deaminase	Protein Coding	Q9GZX7	57	GC12M008602	5.96160078048706	https://www.genecards.org/cgi-bin/carddisp.pl?gene=AICDA
ARID1B	AT-Rich Interaction Domain 1B	Protein Coding	Q8NFD5	57	GC06P183768	5.95805549621582	https://www.genecards.org/cgi-bin/carddisp.pl?gene=ARID1B
EIF3E	Eukaryotic Translation Initiation Factor 3 Subunit E	Protein Coding	P60228	50	GC08M108163	5.95363998413086	https://www.genecards.org/cgi-bin/carddisp.pl?gene=EIF3E
FBXO11	F-Box Protein 11	Protein Coding	Q86XK2	54	GC02M047789	5.95238399505615	https://www.genecards.org/cgi-bin/carddisp.pl?gene=FBXO11
ALPP	Alkaline Phosphatase, Placental	Protein Coding	P05187	57	GC02P232378	5.95061254501343	https://www.genecards.org/cgi-bin/carddisp.pl?gene=ALPP
TUFM	Tu Translation Elongation Factor, Mitochondrial	Protein Coding	P49411	57	GC16M050902	5.95033311843872	https://www.genecards.org/cgi-bin/carddisp.pl?gene=TUFM
MCM3	Minichromosome Maintenance Complex Component 3	Protein Coding	P25205	58	GC06M052264	5.94548511505127	https://www.genecards.org/cgi-bin/carddisp.pl?gene=MCM3
CD40	CD40 Molecule	Protein Coding	P25942	63	GC20P046118	5.94464159011841	https://www.genecards.org/cgi-bin/carddisp.pl?gene=CD40
PBK	PDZ Binding Kinase	Protein Coding	Q96KB5	55	GC08M027809	5.94457530975342	https://www.genecards.org/cgi-bin/carddisp.pl?gene=PBK
ELK1	ETS Transcription Factor ELK1	Protein Coding	P19419	58	GC0XM047635	5.94151496887207	https://www.genecards.org/cgi-bin/carddisp.pl?gene=ELK1
C3	Complement C3	Protein Coding	P01024	62	GC19M006677	5.94080591201782	https://www.genecards.org/cgi-bin/carddisp.pl?gene=C3
KMT5A	Lysine Methyltransferase 5A	Protein Coding	Q9NQR1	53	GC12P138944	5.93671703338623	https://www.genecards.org/cgi-bin/carddisp.pl?gene=KMT5A
DPYD	Dihydropyrimidine Dehydrogenase	Protein Coding	Q12882	64	GC01M097015	5.93434810638428	https://www.genecards.org/cgi-bin/carddisp.pl?gene=DPYD
YWHAQ	Tyrosine 3-Monooxygenase/Tryptophan 5-Monooxygenase Activation Protein Theta	Protein Coding	P27348	60	GC02M009583	5.92936229705811	https://www.genecards.org/cgi-bin/carddisp.pl?gene=YWHAQ
LRG1	Leucine Rich Alpha-2-Glycoprotein 1	Protein Coding	P02750	50	GC19M107899	5.92877960205078	https://www.genecards.org/cgi-bin/carddisp.pl?gene=LRG1
EIF2S1	Eukaryotic Translation Initiation Factor 2 Subunit Alpha	Protein Coding	P05198	58	GC14P067359	5.92842435836792	https://www.genecards.org/cgi-bin/carddisp.pl?gene=EIF2S1
TUSC3	Tumor Suppressor Candidate 3	Protein Coding	Q13454	54	GC08P015417	5.92807006835938	https://www.genecards.org/cgi-bin/carddisp.pl?gene=TUSC3
UBA52	Ubiquitin A-52 Residue Ribosomal Protein Fusion Product 1	Protein Coding	P62987	48	GC19P018563	5.92529630661011	https://www.genecards.org/cgi-bin/carddisp.pl?gene=UBA52
SPI1	Spi-1 Proto-Oncogene	Protein Coding	P17947	56	GC11M139453	5.91749000549316	https://www.genecards.org/cgi-bin/carddisp.pl?gene=SPI1
CENPF	Centromere Protein F	Protein Coding	P49454	55	GC01P214603	5.91465711593628	https://www.genecards.org/cgi-bin/carddisp.pl?gene=CENPF
ARHGDIB	Rho GDP Dissociation Inhibitor Beta	Protein Coding	P52566	55	GC12M014942	5.91129589080811	https://www.genecards.org/cgi-bin/carddisp.pl?gene=ARHGDIB
DCN	Decorin	Protein Coding	P07585	60	GC12M091140	5.89946794509888	https://www.genecards.org/cgi-bin/carddisp.pl?gene=DCN
SLC3A2	Solute Carrier Family 3 Member 2	Protein Coding	P08195	56	GC11P062856	5.89806652069092	https://www.genecards.org/cgi-bin/carddisp.pl?gene=SLC3A2
CDH5	Cadherin 5	Protein Coding	P33151	60	GC16P066366	5.89568901062012	https://www.genecards.org/cgi-bin/carddisp.pl?gene=CDH5
GFER	Growth Factor, Augmenter Of Liver Regeneration	Protein Coding	P55789	58	GC16P001984	5.8937292098999	https://www.genecards.org/cgi-bin/carddisp.pl?gene=GFER
LAPTM4B	Lysosomal Protein Transmembrane 4 Beta	Protein Coding	Q86VI4	46	GC08P097775	5.89287281036377	https://www.genecards.org/cgi-bin/carddisp.pl?gene=LAPTM4B
AHNAK	AHNAK Nucleoprotein	Protein Coding	Q09666	48	GC11M139644	5.89252805709839	https://www.genecards.org/cgi-bin/carddisp.pl?gene=AHNAK
ESRP2	Epithelial Splicing Regulatory Protein 2	Protein Coding	Q9H6T0	45	GC16M068229	5.88816165924072	https://www.genecards.org/cgi-bin/carddisp.pl?gene=ESRP2
ATP5F1A	ATP Synthase F1 Subunit Alpha	Protein Coding	P25705	59	GC18M046081	5.87887763977051	https://www.genecards.org/cgi-bin/carddisp.pl?gene=ATP5F1A
ERP29	Endoplasmic Reticulum Protein 29	Protein Coding	P30040	47	GC12P112013	5.87562656402588	https://www.genecards.org/cgi-bin/carddisp.pl?gene=ERP29
GH1	Growth Hormone 1	Protein Coding	P01241	57	GC17M063917	5.86616134643555	https://www.genecards.org/cgi-bin/carddisp.pl?gene=GH1
HDAC5	Histone Deacetylase 5	Protein Coding	Q9UQL6	60	GC17M044076	5.86329126358032	https://www.genecards.org/cgi-bin/carddisp.pl?gene=HDAC5
FLOT2	Flotillin 2	Protein Coding	Q14254	51	GC17M096702	5.86082077026367	https://www.genecards.org/cgi-bin/carddisp.pl?gene=FLOT2
POU2F1	POU Class 2 Homeobox 1	Protein Coding	P14859	55	GC01P177208	5.85472869873047	https://www.genecards.org/cgi-bin/carddisp.pl?gene=POU2F1
RAN	RAN, Member RAS Oncogene Family	Protein Coding	P62826	56	GC12P139078	5.85028743743896	https://www.genecards.org/cgi-bin/carddisp.pl?gene=RAN
NR5A2	Nuclear Receptor Subfamily 5 Group A Member 2	Protein Coding	O00482	57	GC01P199996	5.84892177581787	https://www.genecards.org/cgi-bin/carddisp.pl?gene=NR5A2
CD4	CD4 Molecule	Protein Coding	P01730	63	GC12P006786	5.83871364593506	https://www.genecards.org/cgi-bin/carddisp.pl?gene=CD4
SLC16A1	Solute Carrier Family 16 Member 1	Protein Coding	P53985	61	GC01M113155	5.83422088623047	https://www.genecards.org/cgi-bin/carddisp.pl?gene=SLC16A1
PRSS8	Serine Protease 8	Protein Coding	Q16651	57	GC16M051202	5.83121013641357	https://www.genecards.org/cgi-bin/carddisp.pl?gene=PRSS8
KHSRP	KH-Type Splicing Regulatory Protein	Protein Coding	Q92945	54	GC19M006413	5.82795524597168	https://www.genecards.org/cgi-bin/carddisp.pl?gene=KHSRP
BHLHE40	Basic Helix-Loop-Helix Family Member E40	Protein Coding	O14503	54	GC03P005067	5.82579135894775	https://www.genecards.org/cgi-bin/carddisp.pl?gene=BHLHE40
TXNIP	Thioredoxin Interacting Protein	Protein Coding	Q9H3M7	52	GC01M145992	5.82366418838501	https://www.genecards.org/cgi-bin/carddisp.pl?gene=TXNIP
CCR1	C-C Motif Chemokine Receptor 1	Protein Coding	P32246	57	GC03M046218	5.81928634643555	https://www.genecards.org/cgi-bin/carddisp.pl?gene=CCR1
TET2	Tet Methylcytosine Dioxygenase 2	Protein Coding	Q6N021	58	GC04P105145	5.81530332565308	https://www.genecards.org/cgi-bin/carddisp.pl?gene=TET2
KDM3A	Lysine Demethylase 3A	Protein Coding	Q9Y4C1	54	GC02P094496	5.8124098777771	https://www.genecards.org/cgi-bin/carddisp.pl?gene=KDM3A
HLA-A	Major Histocompatibility Complex, Class I, A	Protein Coding	P04439	59	GC06P181854	5.81169843673706	https://www.genecards.org/cgi-bin/carddisp.pl?gene=HLA-A
CKB	Creatine Kinase B	Protein Coding	P12277	57	GC14M103519	5.80766725540161	https://www.genecards.org/cgi-bin/carddisp.pl?gene=CKB
MTA2	Metastasis Associated 1 Family Member 2	Protein Coding	O94776	54	GC11M139654	5.80675506591797	https://www.genecards.org/cgi-bin/carddisp.pl?gene=MTA2
MSI2	Musashi RNA Binding Protein 2	Protein Coding	Q96DH6	50	GC17P057255	5.80398368835449	https://www.genecards.org/cgi-bin/carddisp.pl?gene=MSI2
FLT4	Fms Related Receptor Tyrosine Kinase 4	Protein Coding	P35916	65	GC05M183404	5.8039755821228	https://www.genecards.org/cgi-bin/carddisp.pl?gene=FLT4
PABPC1	Poly(A) Binding Protein Cytoplasmic 1	Protein Coding	P11940	55	GC08M100685	5.80029201507568	https://www.genecards.org/cgi-bin/carddisp.pl?gene=PABPC1
SMYD3	SET And MYND Domain Containing 3	Protein Coding	Q9H7B4	50	GC01M245749	5.79960870742798	https://www.genecards.org/cgi-bin/carddisp.pl?gene=SMYD3
WIF1	WNT Inhibitory Factor 1	Protein Coding	Q9Y5W5	55	GC12M065050	5.79741954803467	https://www.genecards.org/cgi-bin/carddisp.pl?gene=WIF1
HMGB3	High Mobility Group Box 3	Protein Coding	O15347	54	GC0XP150980	5.79577684402466	https://www.genecards.org/cgi-bin/carddisp.pl?gene=HMGB3
ANKRD11	Ankyrin Repeat Domain Containing 11	Protein Coding	Q6UB99	50	GC16M089267	5.7941722869873	https://www.genecards.org/cgi-bin/carddisp.pl?gene=ANKRD11
HDAC8	Histone Deacetylase 8	Protein Coding	Q9BY41	61	GC0XM072329	5.79297304153442	https://www.genecards.org/cgi-bin/carddisp.pl?gene=HDAC8
VASH2	Vasohibin 2	Protein Coding	Q86V25	41	GC01P212950	5.79230356216431	https://www.genecards.org/cgi-bin/carddisp.pl?gene=VASH2
AP2B1	Adaptor Related Protein Complex 2 Subunit Beta 1	Protein Coding	P63010	54	GC17P035578	5.7914252281189	https://www.genecards.org/cgi-bin/carddisp.pl?gene=AP2B1
BIRC2	Baculoviral IAP Repeat Containing 2	Protein Coding	Q13490	61	GC11P102347	5.78835201263428	https://www.genecards.org/cgi-bin/carddisp.pl?gene=BIRC2
TNFRSF11A	TNF Receptor Superfamily Member 11a	Protein Coding	Q9Y6Q6	59	GC18P062325	5.7846999168396	https://www.genecards.org/cgi-bin/carddisp.pl?gene=TNFRSF11A
RAB27A	RAB27A, Member RAS Oncogene Family	Protein Coding	P51159	60	GC15M055202	5.78403329849243	https://www.genecards.org/cgi-bin/carddisp.pl?gene=RAB27A
OLR1	Oxidized Low Density Lipoprotein Receptor 1	Protein Coding	P78380	56	GC12M035795	5.78096294403076	https://www.genecards.org/cgi-bin/carddisp.pl?gene=OLR1
SIAH1	Siah E3 Ubiquitin Protein Ligase 1	Protein Coding	Q8IUQ4	58	GC16M051503	5.77829170227051	https://www.genecards.org/cgi-bin/carddisp.pl?gene=SIAH1
TRIP13	Thyroid Hormone Receptor Interactor 13	Protein Coding	Q15645	53	GC05P000892	5.77607011795044	https://www.genecards.org/cgi-bin/carddisp.pl?gene=TRIP13
NGF	Nerve Growth Factor	Protein Coding	P01138	64	GC01M115285	5.7645788192749	https://www.genecards.org/cgi-bin/carddisp.pl?gene=NGF
PIAS3	Protein Inhibitor Of Activated STAT 3	Protein Coding	Q9Y6X2	54	GC01M145848	5.76024007797241	https://www.genecards.org/cgi-bin/carddisp.pl?gene=PIAS3
SPRY4	Sprouty RTK Signaling Antagonist 4	Protein Coding	Q9C004	56	GC05M142310	5.75877571105957	https://www.genecards.org/cgi-bin/carddisp.pl?gene=SPRY4
CD8A	CD8 Subunit Alpha	Protein Coding	P01732	61	GC02M086784	5.75644588470459	https://www.genecards.org/cgi-bin/carddisp.pl?gene=CD8A
UBE2D3	Ubiquitin Conjugating Enzyme E2 D3	Protein Coding	P61077	55	GC04M102794	5.75109481811523	https://www.genecards.org/cgi-bin/carddisp.pl?gene=UBE2D3
ASCL1	Achaete-Scute Family BHLH Transcription Factor 1	Protein Coding	P50553	55	GC12P102957	5.75026226043701	https://www.genecards.org/cgi-bin/carddisp.pl?gene=ASCL1
FANCD2	FA Complementation Group D2	Protein Coding	Q9BXW9	60	GC03P010026	5.7469162940979	https://www.genecards.org/cgi-bin/carddisp.pl?gene=FANCD2
KRT9	Keratin 9	Protein Coding	P35527	54	GC17M041565	5.74246978759766	https://www.genecards.org/cgi-bin/carddisp.pl?gene=KRT9
HOXB13	Homeobox B13	Protein Coding	Q92826	54	GC17M097527	5.74022054672241	https://www.genecards.org/cgi-bin/carddisp.pl?gene=HOXB13
APOB	Apolipoprotein B	Protein Coding	P04114	59	GC02M020956	5.74020862579346	https://www.genecards.org/cgi-bin/carddisp.pl?gene=APOB
GATA1	GATA Binding Protein 1	Protein Coding	P15976	59	GC0XP048786	5.73766803741455	https://www.genecards.org/cgi-bin/carddisp.pl?gene=GATA1
H4C16	H4 Histone 16	Protein Coding	P62805	48	GC12M036240	5.73473930358887	https://www.genecards.org/cgi-bin/carddisp.pl?gene=H4C16
FOXD3	Forkhead Box D3	Protein Coding	Q9UJU5	51	GC01P078762	5.73398876190186	https://www.genecards.org/cgi-bin/carddisp.pl?gene=FOXD3
BCL9L	BCL9 Like	Protein Coding	Q86UU0	45	GC11M118893	5.73384761810303	https://www.genecards.org/cgi-bin/carddisp.pl?gene=BCL9L
VTN	Vitronectin	Protein Coding	P04004	57	GC17M096696	5.72863817214966	https://www.genecards.org/cgi-bin/carddisp.pl?gene=VTN
IRS2	Insulin Receptor Substrate 2	Protein Coding	Q9Y4H2	59	GC13M109752	5.7234263420105	https://www.genecards.org/cgi-bin/carddisp.pl?gene=IRS2
TACSTD2	Tumor Associated Calcium Signal Transducer 2	Protein Coding	P09758	58	GC01M058575	5.72311973571777	https://www.genecards.org/cgi-bin/carddisp.pl?gene=TACSTD2
FERMT1	FERM Domain Containing Kindlin 1	Protein Coding	Q9BQL6	54	GC20M006074	5.72142219543457	https://www.genecards.org/cgi-bin/carddisp.pl?gene=FERMT1
LIMA1	LIM Domain And Actin Binding 1	Protein Coding	Q9UHB6	50	GC12M050175	5.71736145019531	https://www.genecards.org/cgi-bin/carddisp.pl?gene=LIMA1
EPO	Erythropoietin	Protein Coding	P01588	55	GC07P100720	5.71321439743042	https://www.genecards.org/cgi-bin/carddisp.pl?gene=EPO
SPAAR	Small Regulatory Polypeptide Of Amino Acid Response	Protein Coding	A0A1B0GVQ0	26	GC09P074619	5.70540332794189	https://www.genecards.org/cgi-bin/carddisp.pl?gene=SPAAR
METTL14	Methyltransferase 14, N6-Adenosine-Methyltransferase Non-Catalytic Subunit	Protein Coding	Q9HCE5	50	GC04P118685	5.70299625396729	https://www.genecards.org/cgi-bin/carddisp.pl?gene=METTL14
TBP	TATA-Box Binding Protein	Protein Coding	P20226	62	GC06P170554	5.69559764862061	https://www.genecards.org/cgi-bin/carddisp.pl?gene=TBP
FNDC3B	Fibronectin Type III Domain Containing 3B	Protein Coding	Q53EP0	46	GC03P172039	5.6955304145813	https://www.genecards.org/cgi-bin/carddisp.pl?gene=FNDC3B
JARID2	Jumonji And AT-Rich Interaction Domain Containing 2	Protein Coding	Q92833	54	GC06P015246	5.69407367706299	https://www.genecards.org/cgi-bin/carddisp.pl?gene=JARID2
UBE2E2	Ubiquitin Conjugating Enzyme E2 E2	Protein Coding	Q96LR5	51	GC03P027275	5.68976593017578	https://www.genecards.org/cgi-bin/carddisp.pl?gene=UBE2E2
DDX21	DExD-Box Helicase 21	Protein Coding	Q9NR30	48	GC10P068956	5.68839359283447	https://www.genecards.org/cgi-bin/carddisp.pl?gene=DDX21
PNPLA3	Patatin Like Domain 3, 1-Acylglycerol-3-Phosphate O-Acyltransferase	Protein Coding	Q9NST1	54	GC22P043923	5.68608045578003	https://www.genecards.org/cgi-bin/carddisp.pl?gene=PNPLA3
EMP2	Epithelial Membrane Protein 2	Protein Coding	P54851	54	GC16M050197	5.68494415283203	https://www.genecards.org/cgi-bin/carddisp.pl?gene=EMP2
FGL1	Fibrinogen Like 1	Protein Coding	Q08830	50	GC08M017864	5.67993640899658	https://www.genecards.org/cgi-bin/carddisp.pl?gene=FGL1
DKK3	Dickkopf WNT Signaling Pathway Inhibitor 3	Protein Coding	Q9UBP4	52	GC11M015454	5.67753982543945	https://www.genecards.org/cgi-bin/carddisp.pl?gene=DKK3
PRP4K	Pre-MRNA Processing Factor Kinase PRP4K	Protein Coding	Q13523	46	GC06P004021	5.67703151702881	https://www.genecards.org/cgi-bin/carddisp.pl?gene=PRP4K
HOXB7	Homeobox B7	Protein Coding	P09629	51	GC17M048607	5.67024087905884	https://www.genecards.org/cgi-bin/carddisp.pl?gene=HOXB7
SMAD1	SMAD Family Member 1	Protein Coding	Q15797	57	GC04P145481	5.66545295715332	https://www.genecards.org/cgi-bin/carddisp.pl?gene=SMAD1
CCL19	C-C Motif Chemokine Ligand 19	Protein Coding	Q99731	53	GC09M035850	5.66145038604736	https://www.genecards.org/cgi-bin/carddisp.pl?gene=CCL19
USP2	Ubiquitin Specific Peptidase 2	Protein Coding	O75604	55	GC11M119355	5.65975379943848	https://www.genecards.org/cgi-bin/carddisp.pl?gene=USP2
NEDD4	NEDD4 E3 Ubiquitin Protein Ligase	Protein Coding	P46934	60	GC15M055826	5.65692567825317	https://www.genecards.org/cgi-bin/carddisp.pl?gene=NEDD4
LAMA3	Laminin Subunit Alpha 3	Protein Coding	Q16787	57	GC18P023689	5.65212297439575	https://www.genecards.org/cgi-bin/carddisp.pl?gene=LAMA3
GZMB	Granzyme B	Protein Coding	P10144	60	GC14M024630	5.64879417419434	https://www.genecards.org/cgi-bin/carddisp.pl?gene=GZMB
FMR1	Fragile X Messenger Ribonucleoprotein 1	Protein Coding	Q06787	57	GC0XP148000	5.64689302444458	https://www.genecards.org/cgi-bin/carddisp.pl?gene=FMR1
MUTYH	MutY DNA Glycosylase	Protein Coding	Q9UIF7	58	GC01M045329	5.63744831085205	https://www.genecards.org/cgi-bin/carddisp.pl?gene=MUTYH
TAFAZZIN	Tafazzin, Phospholipid-Lysophospholipid Transacylase	Protein Coding	Q16635	54	GC0XP155189	5.63718795776367	https://www.genecards.org/cgi-bin/carddisp.pl?gene=TAFAZZIN
FHL2	Four And A Half LIM Domains 2	Protein Coding	Q14192	58	GC02M105357	5.63717412948608	https://www.genecards.org/cgi-bin/carddisp.pl?gene=FHL2
HNRNPAB	Heterogeneous Nuclear Ribonucleoprotein A/B	Protein Coding	Q99729	49	GC05P178204	5.63647556304932	https://www.genecards.org/cgi-bin/carddisp.pl?gene=HNRNPAB
FUT4	Fucosyltransferase 4	Protein Coding	P22083	52	GC11P108785	5.63493061065674	https://www.genecards.org/cgi-bin/carddisp.pl?gene=FUT4
DLL4	Delta Like Canonical Notch Ligand 4	Protein Coding	Q9NR61	60	GC15P040929	5.63421726226807	https://www.genecards.org/cgi-bin/carddisp.pl?gene=DLL4
CD81	CD81 Molecule	Protein Coding	P60033	59	GC11P020330	5.63323450088501	https://www.genecards.org/cgi-bin/carddisp.pl?gene=CD81
EWSR1	EWS RNA Binding Protein 1	Protein Coding	Q01844	57	GC22P091880	5.63063621520996	https://www.genecards.org/cgi-bin/carddisp.pl?gene=EWSR1
ANXA10	Annexin A10	Protein Coding	Q9UJ72	45	GC04P168081	5.62793922424316	https://www.genecards.org/cgi-bin/carddisp.pl?gene=ANXA10
SRPK1	SRSF Protein Kinase 1	Protein Coding	Q96SB4	56	GC06M106630	5.62785673141479	https://www.genecards.org/cgi-bin/carddisp.pl?gene=SRPK1
F2RL1	F2R Like Trypsin Receptor 1	Protein Coding	P55085	56	GC05P076818	5.62500381469727	https://www.genecards.org/cgi-bin/carddisp.pl?gene=F2RL1
ADIPOR1	Adiponectin Receptor 1	Protein Coding	Q96A54	55	GC01M202940	5.62342357635498	https://www.genecards.org/cgi-bin/carddisp.pl?gene=ADIPOR1
NR3C1	Nuclear Receptor Subfamily 3 Group C Member 1	Protein Coding	P04150	62	GC05M143277	5.62328910827637	https://www.genecards.org/cgi-bin/carddisp.pl?gene=NR3C1
SERPINA3	Serpin Family A Member 3	Protein Coding	P01011	56	GC14P094612	5.62019157409668	https://www.genecards.org/cgi-bin/carddisp.pl?gene=SERPINA3
CADM1	Cell Adhesion Molecule 1	Protein Coding	Q9BY67	57	GC11M115169	5.61623477935791	https://www.genecards.org/cgi-bin/carddisp.pl?gene=CADM1
SET	SET Nuclear Proto-Oncogene	Protein Coding	Q01105	56	GC09P152894	5.61356639862061	https://www.genecards.org/cgi-bin/carddisp.pl?gene=SET
UBE2S	Ubiquitin Conjugating Enzyme E2 S	Protein Coding	Q16763	53	GC19M055399	5.61350250244141	https://www.genecards.org/cgi-bin/carddisp.pl?gene=UBE2S
PRKAR2B	Protein Kinase CAMP-Dependent Type II Regulatory Subunit Beta	Protein Coding	P31323	55	GC07P107044	5.61138248443604	https://www.genecards.org/cgi-bin/carddisp.pl?gene=PRKAR2B
ABCC2	ATP Binding Cassette Subfamily C Member 2	Protein Coding	Q92887	61	GC10P099782	5.60976600646973	https://www.genecards.org/cgi-bin/carddisp.pl?gene=ABCC2
VWF	Von Willebrand Factor	Protein Coding	P04275	61	GC12M035631	5.60233020782471	https://www.genecards.org/cgi-bin/carddisp.pl?gene=VWF
EIF4A1	Eukaryotic Translation Initiation Factor 4A1	Protein Coding	P60842	60	GC17P007572	5.59807634353638	https://www.genecards.org/cgi-bin/carddisp.pl?gene=EIF4A1
ATF4	Activating Transcription Factor 4	Protein Coding	P18848	60	GC22P039519	5.59762525558472	https://www.genecards.org/cgi-bin/carddisp.pl?gene=ATF4
MBD3	Methyl-CpG Binding Domain Protein 3	Protein Coding	O95983	52	GC19M107778	5.59441137313843	https://www.genecards.org/cgi-bin/carddisp.pl?gene=MBD3
GNL3	G Protein Nucleolar 3	Protein Coding	Q9BVP2	54	GC03P052681	5.59440517425537	https://www.genecards.org/cgi-bin/carddisp.pl?gene=GNL3
CBL	Cbl Proto-Oncogene	Protein Coding	P22681	64	GC11P119206	5.59138298034668	https://www.genecards.org/cgi-bin/carddisp.pl?gene=CBL
CEP55	Centrosomal Protein 55	Protein Coding	Q53EZ4	54	GC10P093496	5.58937168121338	https://www.genecards.org/cgi-bin/carddisp.pl?gene=CEP55
SLCO1B3	Solute Carrier Organic Anion Transporter Family Member 1B3	Protein Coding	Q9NPD5	57	GC12P020810	5.58790063858032	https://www.genecards.org/cgi-bin/carddisp.pl?gene=SLCO1B3
BTF3	Basic Transcription Factor 3	Protein Coding	P20290	49	GC05P073498	5.58225631713867	https://www.genecards.org/cgi-bin/carddisp.pl?gene=BTF3
LGR4	Leucine Rich Repeat Containing G Protein-Coupled Receptor 4	Protein Coding	Q9BXB1	52	GC11M027365	5.5718297958374	https://www.genecards.org/cgi-bin/carddisp.pl?gene=LGR4
NAA10	N-Alpha-Acetyltransferase 10, NatA Catalytic Subunit	Protein Coding	P41227	57	GC0XM153929	5.57057571411133	https://www.genecards.org/cgi-bin/carddisp.pl?gene=NAA10
TNFAIP8L2	TNF Alpha Induced Protein 8 Like 2	Protein Coding	Q6P589	38	GC01P151156	5.56710243225098	https://www.genecards.org/cgi-bin/carddisp.pl?gene=TNFAIP8L2
PTGER4	Prostaglandin E Receptor 4	Protein Coding	P35408	58	GC05P040679	5.55987310409546	https://www.genecards.org/cgi-bin/carddisp.pl?gene=PTGER4
MEF2D	Myocyte Enhancer Factor 2D	Protein Coding	Q14814	57	GC01M156463	5.55797958374023	https://www.genecards.org/cgi-bin/carddisp.pl?gene=MEF2D
DHFR	Dihydrofolate Reductase	Protein Coding	P00374	61	GC05M080626	5.55781030654907	https://www.genecards.org/cgi-bin/carddisp.pl?gene=DHFR
EPHA4	EPH Receptor A4	Protein Coding	P54764	62	GC02M221418	5.5570821762085	https://www.genecards.org/cgi-bin/carddisp.pl?gene=EPHA4
IL7	Interleukin 7	Protein Coding	P13232	55	GC08M078689	5.54707431793213	https://www.genecards.org/cgi-bin/carddisp.pl?gene=IL7
HDAC4	Histone Deacetylase 4	Protein Coding	P56524	65	GC02M239048	5.5466365814209	https://www.genecards.org/cgi-bin/carddisp.pl?gene=HDAC4
ABCD3	ATP Binding Cassette Subfamily D Member 3	Protein Coding	P28288	57	GC01P094385	5.5441370010376	https://www.genecards.org/cgi-bin/carddisp.pl?gene=ABCD3
TFRC	Transferrin Receptor	Protein Coding	P02786	64	GC03M196703	5.54347801208496	https://www.genecards.org/cgi-bin/carddisp.pl?gene=TFRC
IQGAP3	IQ Motif Containing GTPase Activating Protein 3	Protein Coding	Q86VI3	50	GC01M156525	5.54200744628906	https://www.genecards.org/cgi-bin/carddisp.pl?gene=IQGAP3
PSMD14	Proteasome 26S Subunit, Non-ATPase 14	Protein Coding	O00487	55	GC02P161308	5.54072713851929	https://www.genecards.org/cgi-bin/carddisp.pl?gene=PSMD14
TNFSF15	TNF Superfamily Member 15	Protein Coding	O95150	55	GC09M114784	5.53902101516724	https://www.genecards.org/cgi-bin/carddisp.pl?gene=TNFSF15
DLL1	Delta Like Canonical Notch Ligand 1	Protein Coding	O00548	57	GC06M170282	5.53592967987061	https://www.genecards.org/cgi-bin/carddisp.pl?gene=DLL1
TP53BP2	Tumor Protein P53 Binding Protein 2	Protein Coding	Q13625	50	GC01M223779	5.53491830825806	https://www.genecards.org/cgi-bin/carddisp.pl?gene=TP53BP2
KLF2	KLF Transcription Factor 2	Protein Coding	Q9Y5W3	53	GC19P152062	5.53284597396851	https://www.genecards.org/cgi-bin/carddisp.pl?gene=KLF2
SMARCD3	SWI/SNF Related BAF Chromatin Remodeling Complex Subunit D3	Protein Coding	Q6STE5	52	GC07M151238	5.53235101699829	https://www.genecards.org/cgi-bin/carddisp.pl?gene=SMARCD3
APOA1	Apolipoprotein A1	Protein Coding	P02647	63	GC11M116835	5.53185796737671	https://www.genecards.org/cgi-bin/carddisp.pl?gene=APOA1
NCL	Nucleolin	Protein Coding	P19338	57	GC02M231453	5.52717876434326	https://www.genecards.org/cgi-bin/carddisp.pl?gene=NCL
PIM2	Pim-2 Proto-Oncogene, Serine/Threonine Kinase	Protein Coding	Q9P1W9	57	GC0XM048913	5.52480554580688	https://www.genecards.org/cgi-bin/carddisp.pl?gene=PIM2
KIF4A	Kinesin Family Member 4A	Protein Coding	O95239	52	GC0XP070290	5.52418041229248	https://www.genecards.org/cgi-bin/carddisp.pl?gene=KIF4A
ETV4	ETS Variant Transcription Factor 4	Protein Coding	P43268	54	GC17M043527	5.51710891723633	https://www.genecards.org/cgi-bin/carddisp.pl?gene=ETV4
WNT3	Wnt Family Member 3	Protein Coding	P56703	60	GC17M046762	5.50482940673828	https://www.genecards.org/cgi-bin/carddisp.pl?gene=WNT3
SKI	SKI Proto-Oncogene	Protein Coding	P12755	57	GC01P074968	5.49832773208618	https://www.genecards.org/cgi-bin/carddisp.pl?gene=SKI
IL37	Interleukin 37	Protein Coding	Q9NZH6	51	GC02P154108	5.49540376663208	https://www.genecards.org/cgi-bin/carddisp.pl?gene=IL37
ZNF217	Zinc Finger Protein 217	Protein Coding	O75362	50	GC20M053567	5.49077224731445	https://www.genecards.org/cgi-bin/carddisp.pl?gene=ZNF217
MAPK12	Mitogen-Activated Protein Kinase 12	Protein Coding	P53778	60	GC22M086274	5.48562908172607	https://www.genecards.org/cgi-bin/carddisp.pl?gene=MAPK12
UBA1	Ubiquitin Like Modifier Activating Enzyme 1	Protein Coding	P22314	61	GC0XP047190	5.48293495178223	https://www.genecards.org/cgi-bin/carddisp.pl?gene=UBA1
PCBP1	Poly(RC) Binding Protein 1	Protein Coding	Q15365	55	GC02P070087	5.48155736923218	https://www.genecards.org/cgi-bin/carddisp.pl?gene=PCBP1
ATP2B4	ATPase Plasma Membrane Ca2+ Transporting 4	Protein Coding	P23634	58	GC01P203626	5.48037099838257	https://www.genecards.org/cgi-bin/carddisp.pl?gene=ATP2B4
ODC1	Ornithine Decarboxylase 1	Protein Coding	P11926	61	GC02M010432	5.47881412506104	https://www.genecards.org/cgi-bin/carddisp.pl?gene=ODC1
DLX4	Distal-Less Homeobox 4	Protein Coding	Q92988	52	GC17P049968	5.47865009307861	https://www.genecards.org/cgi-bin/carddisp.pl?gene=DLX4
CADM2	Cell Adhesion Molecule 2	Protein Coding	Q8N3J6	50	GC03P084982	5.47862005233765	https://www.genecards.org/cgi-bin/carddisp.pl?gene=CADM2
PCMT1	Protein-L-Isoaspartate (D-Aspartate) O-Methyltransferase	Protein Coding	P22061	51	GC06P149749	5.47621250152588	https://www.genecards.org/cgi-bin/carddisp.pl?gene=PCMT1
OPRM1	Opioid Receptor Mu 1	Protein Coding	P35372	61	GC06P183705	5.47600173950195	https://www.genecards.org/cgi-bin/carddisp.pl?gene=OPRM1
RAB1A	RAB1A, Member RAS Oncogene Family	Protein Coding	P62820	54	GC02M065115	5.47366523742676	https://www.genecards.org/cgi-bin/carddisp.pl?gene=RAB1A
RSPO2	R-Spondin 2	Protein Coding	Q6UXX9	55	GC08M107899	5.47152423858643	https://www.genecards.org/cgi-bin/carddisp.pl?gene=RSPO2
MPO	Myeloperoxidase	Protein Coding	P05164	65	GC17M058269	5.45687627792358	https://www.genecards.org/cgi-bin/carddisp.pl?gene=MPO
USP11	Ubiquitin Specific Peptidase 11	Protein Coding	P51784	51	GC0XP047232	5.43525695800781	https://www.genecards.org/cgi-bin/carddisp.pl?gene=USP11
HIPK2	Homeodomain Interacting Protein Kinase 2	Protein Coding	Q9H2X6	57	GC07M139561	5.43404483795166	https://www.genecards.org/cgi-bin/carddisp.pl?gene=HIPK2
EIF6	Eukaryotic Translation Initiation Factor 6	Protein Coding	P56537	52	GC20M035278	5.43265581130981	https://www.genecards.org/cgi-bin/carddisp.pl?gene=EIF6
NOP2	NOP2 Nucleolar Protein	Protein Coding	P46087	50	GC12M006556	5.43253755569458	https://www.genecards.org/cgi-bin/carddisp.pl?gene=NOP2
DYRK2	Dual Specificity Tyrosine Phosphorylation Regulated Kinase 2	Protein Coding	Q92630	57	GC12P075786	5.43191623687744	https://www.genecards.org/cgi-bin/carddisp.pl?gene=DYRK2
BCL6	BCL6 Transcription Repressor	Protein Coding	P41182	59	GC03M187721	5.43155193328857	https://www.genecards.org/cgi-bin/carddisp.pl?gene=BCL6
NRCAM	Neuronal Cell Adhesion Molecule	Protein Coding	Q92823	57	GC07M108147	5.43009567260742	https://www.genecards.org/cgi-bin/carddisp.pl?gene=NRCAM
FOXP2	Forkhead Box P2	Protein Coding	O15409	56	GC07P114086	5.4241943359375	https://www.genecards.org/cgi-bin/carddisp.pl?gene=FOXP2
USP10	Ubiquitin Specific Peptidase 10	Protein Coding	Q14694	56	GC16P122475	5.42338466644287	https://www.genecards.org/cgi-bin/carddisp.pl?gene=USP10
PPP1CB	Protein Phosphatase 1 Catalytic Subunit Beta	Protein Coding	P62140	59	GC02P029784	5.4218373298645	https://www.genecards.org/cgi-bin/carddisp.pl?gene=PPP1CB
MAPK11	Mitogen-Activated Protein Kinase 11	Protein Coding	Q15759	60	GC22M050263	5.41761493682861	https://www.genecards.org/cgi-bin/carddisp.pl?gene=MAPK11
KPNB1	Karyopherin Subunit Beta 1	Protein Coding	Q14974	57	GC17P047649	5.41592216491699	https://www.genecards.org/cgi-bin/carddisp.pl?gene=KPNB1
ATP1A1	ATPase Na+/K+ Transporting Subunit Alpha 1	Protein Coding	P05023	62	GC01P116372	5.41579151153564	https://www.genecards.org/cgi-bin/carddisp.pl?gene=ATP1A1
NR1H4	Nuclear Receptor Subfamily 1 Group H Member 4	Protein Coding	Q96RI1	60	GC12P100473	5.40233564376831	https://www.genecards.org/cgi-bin/carddisp.pl?gene=NR1H4
PPARA	Peroxisome Proliferator Activated Receptor Alpha	Protein Coding	Q07869	57	GC22P046150	5.40219211578369	https://www.genecards.org/cgi-bin/carddisp.pl?gene=PPARA
CEP164	Centrosomal Protein 164	Protein Coding	Q9UPV0	54	GC11P117314	5.39973831176758	https://www.genecards.org/cgi-bin/carddisp.pl?gene=CEP164
CKS2	CDC28 Protein Kinase Regulatory Subunit 2	Protein Coding	P33552	50	GC09P089311	5.39452886581421	https://www.genecards.org/cgi-bin/carddisp.pl?gene=CKS2
FYN	FYN Proto-Oncogene, Src Family Tyrosine Kinase	Protein Coding	P06241	60	GC06M111660	5.3934211730957	https://www.genecards.org/cgi-bin/carddisp.pl?gene=FYN
MSH3	MutS Homolog 3	Protein Coding	P20585	55	GC05P080654	5.39334964752197	https://www.genecards.org/cgi-bin/carddisp.pl?gene=MSH3
TBK1	TANK Binding Kinase 1	Protein Coding	Q9UHD2	62	GC12P075684	5.3900465965271	https://www.genecards.org/cgi-bin/carddisp.pl?gene=TBK1
ERBIN	Erbb2 Interacting Protein	Protein Coding	Q96RT1	51	GC05P065884	5.38233184814453	https://www.genecards.org/cgi-bin/carddisp.pl?gene=ERBIN
ADRM1	ADRM1 26S Proteasome Ubiquitin Receptor	Protein Coding	Q16186	54	GC20P062302	5.38029479980469	https://www.genecards.org/cgi-bin/carddisp.pl?gene=ADRM1
RDX	Radixin	Protein Coding	P35241	61	GC11M109864	5.38012313842773	https://www.genecards.org/cgi-bin/carddisp.pl?gene=RDX
CTSA	Cathepsin A	Protein Coding	P10619	60	GC20P045890	5.37254047393799	https://www.genecards.org/cgi-bin/carddisp.pl?gene=CTSA
PSMD10	Proteasome 26S Subunit, Non-ATPase 10	Protein Coding	O75832	50	GC0XM108084	5.37121772766113	https://www.genecards.org/cgi-bin/carddisp.pl?gene=PSMD10
ATP5F1B	ATP Synthase F1 Subunit Beta	Protein Coding	P06576	57	GC12M060417	5.36692762374878	https://www.genecards.org/cgi-bin/carddisp.pl?gene=ATP5F1B
MUC2	Mucin 2, Oligomeric Mucus/Gel-Forming	Protein Coding	Q02817	52	GC11P001074	5.36691093444824	https://www.genecards.org/cgi-bin/carddisp.pl?gene=MUC2
GPT	Glutamic--Pyruvic Transaminase	Protein Coding	P24298	55	GC08P144502	5.36435317993164	https://www.genecards.org/cgi-bin/carddisp.pl?gene=GPT
KAT8	Lysine Acetyltransferase 8	Protein Coding	Q9H7Z6	57	GC16P121083	5.35884952545166	https://www.genecards.org/cgi-bin/carddisp.pl?gene=KAT8
LTF	Lactotransferrin	Protein Coding	P02788	58	GC03M046435	5.35751533508301	https://www.genecards.org/cgi-bin/carddisp.pl?gene=LTF
TAGLN	Transgelin	Protein Coding	Q01995	57	GC11P117199	5.35747051239014	https://www.genecards.org/cgi-bin/carddisp.pl?gene=TAGLN
GATA2	GATA Binding Protein 2	Protein Coding	P23769	62	GC03M128479	5.35008239746094	https://www.genecards.org/cgi-bin/carddisp.pl?gene=GATA2
RPL4	Ribosomal Protein L4	Protein Coding	P36578	52	GC15M066498	5.34398555755615	https://www.genecards.org/cgi-bin/carddisp.pl?gene=RPL4
KLB	Klotho Beta	Protein Coding	Q86Z14	53	GC04P039869	5.3364725112915	https://www.genecards.org/cgi-bin/carddisp.pl?gene=KLB
KIF20B	Kinesin Family Member 20B	Protein Coding	Q96Q89	47	GC10P089701	5.33227443695068	https://www.genecards.org/cgi-bin/carddisp.pl?gene=KIF20B
CAT	Catalase	Protein Coding	P04040	64	GC11P034460	5.33060264587402	https://www.genecards.org/cgi-bin/carddisp.pl?gene=CAT
EGFL7	EGF Like Domain Multiple 7	Protein Coding	Q9UHF1	51	GC09P136658	5.32668113708496	https://www.genecards.org/cgi-bin/carddisp.pl?gene=EGFL7
PLG	Plasminogen	Protein Coding	P00747	62	GC06P160702	5.31577205657959	https://www.genecards.org/cgi-bin/carddisp.pl?gene=PLG
SERPINH1	Serpin Family H Member 1	Protein Coding	P50454	60	GC11P075562	5.31236791610718	https://www.genecards.org/cgi-bin/carddisp.pl?gene=SERPINH1
FANCI	FA Complementation Group I	Protein Coding	Q9NVI1	54	GC15P089243	5.31187534332275	https://www.genecards.org/cgi-bin/carddisp.pl?gene=FANCI
MAGEC2	MAGE Family Member C2	Protein Coding	Q9UBF1	45	GC0XM142202	5.29690599441528	https://www.genecards.org/cgi-bin/carddisp.pl?gene=MAGEC2
S1PR1	Sphingosine-1-Phosphate Receptor 1	Protein Coding	P21453	59	GC01P101236	5.29673528671265	https://www.genecards.org/cgi-bin/carddisp.pl?gene=S1PR1
EIF3I	Eukaryotic Translation Initiation Factor 3 Subunit I	Protein Coding	Q13347	49	GC01P032221	5.28820466995239	https://www.genecards.org/cgi-bin/carddisp.pl?gene=EIF3I
MCRS1	Microspherule Protein 1	Protein Coding	Q96EZ8	48	GC12M052325	5.28685712814331	https://www.genecards.org/cgi-bin/carddisp.pl?gene=MCRS1
PDE4A	Phosphodiesterase 4A	Protein Coding	P27815	57	GC19P010416	5.28526878356934	https://www.genecards.org/cgi-bin/carddisp.pl?gene=PDE4A
VEGFB	Vascular Endothelial Growth Factor B	Protein Coding	P49765	56	GC11P064234	5.28455924987793	https://www.genecards.org/cgi-bin/carddisp.pl?gene=VEGFB
PFKFB3	6-Phosphofructo-2-Kinase/Fructose-2,6-Biphosphatase 3	Protein Coding	Q16875	55	GC10P006144	5.27132606506348	https://www.genecards.org/cgi-bin/carddisp.pl?gene=PFKFB3
ERCC4	ERCC Excision Repair 4, Endonuclease Catalytic Subunit	Protein Coding	Q92889	59	GC16P013920	5.26688718795776	https://www.genecards.org/cgi-bin/carddisp.pl?gene=ERCC4
ESM1	Endothelial Cell Specific Molecule 1	Protein Coding	Q9NQ30	51	GC05M054977	5.26446437835693	https://www.genecards.org/cgi-bin/carddisp.pl?gene=ESM1
TRIM62	Tripartite Motif Containing 62	Protein Coding	Q9BVG3	44	GC01M035689	5.26422357559204	https://www.genecards.org/cgi-bin/carddisp.pl?gene=TRIM62
KEAP1	Kelch Like ECH Associated Protein 1	Protein Coding	Q14145	61	GC19M010486	5.26190805435181	https://www.genecards.org/cgi-bin/carddisp.pl?gene=KEAP1
COPB1	COPI Coat Complex Subunit Beta 1	Protein Coding	P53618	52	GC11M015482	5.25766611099243	https://www.genecards.org/cgi-bin/carddisp.pl?gene=COPB1
ALDH2	Aldehyde Dehydrogenase 2 Family Member	Protein Coding	P05091	64	GC12P111766	5.25338649749756	https://www.genecards.org/cgi-bin/carddisp.pl?gene=ALDH2
SARNP	SAP Domain Containing Ribonucleoprotein	Protein Coding	P82979	45	GC12M055752	5.25272703170776	https://www.genecards.org/cgi-bin/carddisp.pl?gene=SARNP
NHERF1	NHERF Family PDZ Scaffold Protein 1	Protein Coding	O14745	57	GC17P155557	5.25043487548828	https://www.genecards.org/cgi-bin/carddisp.pl?gene=NHERF1
USP4	Ubiquitin Specific Peptidase 4	Protein Coding	Q13107	52	GC03M049277	5.24512767791748	https://www.genecards.org/cgi-bin/carddisp.pl?gene=USP4
TOP1	DNA Topoisomerase I	Protein Coding	P11387	62	GC20P041028	5.24180221557617	https://www.genecards.org/cgi-bin/carddisp.pl?gene=TOP1
HDLBP	High Density Lipoprotein Binding Protein	Protein Coding	Q00341	54	GC02M241227	5.23994302749634	https://www.genecards.org/cgi-bin/carddisp.pl?gene=HDLBP
TPM1	Tropomyosin 1	Protein Coding	P09493	61	GC15P200889	5.23804664611816	https://www.genecards.org/cgi-bin/carddisp.pl?gene=TPM1
PRL	Prolactin	Protein Coding	P01236	56	GC06M022287	5.23641872406006	https://www.genecards.org/cgi-bin/carddisp.pl?gene=PRL
CLTC	Clathrin Heavy Chain	Protein Coding	Q00610	60	GC17P059619	5.23438882827759	https://www.genecards.org/cgi-bin/carddisp.pl?gene=CLTC
NR1H2	Nuclear Receptor Subfamily 1 Group H Member 2	Protein Coding	P55055	59	GC19P050329	5.23340511322021	https://www.genecards.org/cgi-bin/carddisp.pl?gene=NR1H2
CTSZ	Cathepsin Z	Protein Coding	Q9UBR2	57	GC20M058999	5.23087120056152	https://www.genecards.org/cgi-bin/carddisp.pl?gene=CTSZ
EDNRB	Endothelin Receptor Type B	Protein Coding	P24530	63	GC13M077895	5.2308201789856	https://www.genecards.org/cgi-bin/carddisp.pl?gene=EDNRB
EEF1A1	Eukaryotic Translation Elongation Factor 1 Alpha 1	Protein Coding	P68104	57	GC06M107761	5.23081207275391	https://www.genecards.org/cgi-bin/carddisp.pl?gene=EEF1A1
G3BP1	G3BP Stress Granule Assembly Factor 1	Protein Coding	Q13283	54	GC05P151771	5.22757863998413	https://www.genecards.org/cgi-bin/carddisp.pl?gene=G3BP1
AMOT	Angiomotin	Protein Coding	Q4VCS5	51	GC0XM112774	5.22516918182373	https://www.genecards.org/cgi-bin/carddisp.pl?gene=AMOT
GSTM3	Glutathione S-Transferase Mu 3	Protein Coding	P21266	58	GC01M109733	5.22173070907593	https://www.genecards.org/cgi-bin/carddisp.pl?gene=GSTM3
YWHAB	Tyrosine 3-Monooxygenase/Tryptophan 5-Monooxygenase Activation Protein Beta	Protein Coding	P31946	60	GC20P044885	5.22143840789795	https://www.genecards.org/cgi-bin/carddisp.pl?gene=YWHAB
CDK14	Cyclin Dependent Kinase 14	Protein Coding	O94921	52	GC07P095672	5.22062015533447	https://www.genecards.org/cgi-bin/carddisp.pl?gene=CDK14
NCOA1	Nuclear Receptor Coactivator 1	Protein Coding	Q15788	58	GC02P024540	5.21886920928955	https://www.genecards.org/cgi-bin/carddisp.pl?gene=NCOA1
COMP	Cartilage Oligomeric Matrix Protein	Protein Coding	P49747	60	GC19M108410	5.21565246582031	https://www.genecards.org/cgi-bin/carddisp.pl?gene=COMP
SLC9A1	Solute Carrier Family 9 Member A1	Protein Coding	P19634	63	GC01M034801	5.20877742767334	https://www.genecards.org/cgi-bin/carddisp.pl?gene=SLC9A1
NRF1	Nuclear Respiratory Factor 1	Protein Coding	Q16656	57	GC07P129611	5.20729064941406	https://www.genecards.org/cgi-bin/carddisp.pl?gene=NRF1
FST	Follistatin	Protein Coding	P19883	61	GC05P053480	5.20584154129028	https://www.genecards.org/cgi-bin/carddisp.pl?gene=FST
KPNA2	Karyopherin Subunit Alpha 2	Protein Coding	P52292	58	GC17P068035	5.20486640930176	https://www.genecards.org/cgi-bin/carddisp.pl?gene=KPNA2
TNFRSF19	TNF Receptor Superfamily Member 19	Protein Coding	Q9NS68	52	GC13P023570	5.20481491088867	https://www.genecards.org/cgi-bin/carddisp.pl?gene=TNFRSF19
G3BP2	G3BP Stress Granule Assembly Factor 2	Protein Coding	Q9UN86	48	GC04M075642	5.19911289215088	https://www.genecards.org/cgi-bin/carddisp.pl?gene=G3BP2
TYRO3	TYRO3 Protein Tyrosine Kinase	Protein Coding	Q06418	60	GC15P041557	5.19850635528564	https://www.genecards.org/cgi-bin/carddisp.pl?gene=TYRO3
TF	Transferrin	Protein Coding	P02787	64	GC03P143239	5.19805812835693	https://www.genecards.org/cgi-bin/carddisp.pl?gene=TF
H4C6	H4 Clustered Histone 6	Protein Coding	P62805	45	GC06P184733	5.19655847549438	https://www.genecards.org/cgi-bin/carddisp.pl?gene=H4C6
DLX2	Distal-Less Homeobox 2	Protein Coding	Q07687	50	GC02M172099	5.19396543502808	https://www.genecards.org/cgi-bin/carddisp.pl?gene=DLX2
RIPK4	Receptor Interacting Serine/Threonine Kinase 4	Protein Coding	P57078	55	GC21M041739	5.18953323364258	https://www.genecards.org/cgi-bin/carddisp.pl?gene=RIPK4
RUVBL1	RuvB Like AAA ATPase 1	Protein Coding	Q9Y265	57	GC03M128064	5.18937635421753	https://www.genecards.org/cgi-bin/carddisp.pl?gene=RUVBL1
FTH1	Ferritin Heavy Chain 1	Protein Coding	P02794	63	GC11M061959	5.18867206573486	https://www.genecards.org/cgi-bin/carddisp.pl?gene=FTH1
PTPN3	Protein Tyrosine Phosphatase Non-Receptor Type 3	Protein Coding	P26045	55	GC09M109375	5.1871395111084	https://www.genecards.org/cgi-bin/carddisp.pl?gene=PTPN3
CNP	2',3'-Cyclic Nucleotide 3' Phosphodiesterase	Protein Coding	P09543	56	GC17P041966	5.18664264678955	https://www.genecards.org/cgi-bin/carddisp.pl?gene=CNP
RBFOX3	RNA Binding Fox-1 Homolog 3	Protein Coding	A6NFN3	50	GC17M079089	5.17733097076416	https://www.genecards.org/cgi-bin/carddisp.pl?gene=RBFOX3
ING1	Inhibitor Of Growth Family Member 1	Protein Coding	Q9UK53	55	GC13P110712	5.17698669433594	https://www.genecards.org/cgi-bin/carddisp.pl?gene=ING1
MMP11	Matrix Metallopeptidase 11	Protein Coding	P24347	56	GC22P023768	5.17671346664429	https://www.genecards.org/cgi-bin/carddisp.pl?gene=MMP11
P2RY11	Purinergic Receptor P2Y11	Protein Coding	Q96G91	56	GC19P151786	5.17666530609131	https://www.genecards.org/cgi-bin/carddisp.pl?gene=P2RY11
CTSK	Cathepsin K	Protein Coding	P43235	62	GC01M167274	5.17521286010742	https://www.genecards.org/cgi-bin/carddisp.pl?gene=CTSK
FPR2	Formyl Peptide Receptor 2	Protein Coding	P25090	58	GC19P051752	5.17304992675781	https://www.genecards.org/cgi-bin/carddisp.pl?gene=FPR2
MARVELD3	MARVEL Domain Containing 3	Protein Coding	Q96A59	43	GC16P071626	5.17232513427734	https://www.genecards.org/cgi-bin/carddisp.pl?gene=MARVELD3
FNDC5	Fibronectin Type III Domain Containing 5	Protein Coding	Q8NAU1	47	GC01M035669	5.16674995422363	https://www.genecards.org/cgi-bin/carddisp.pl?gene=FNDC5
MAPK9	Mitogen-Activated Protein Kinase 9	Protein Coding	P45984	61	GC05M183397	5.16587972640991	https://www.genecards.org/cgi-bin/carddisp.pl?gene=MAPK9
SERPINB2	Serpin Family B Member 2	Protein Coding	P05120	57	GC18P063871	5.16272401809692	https://www.genecards.org/cgi-bin/carddisp.pl?gene=SERPINB2
EFEMP1	EGF Containing Fibulin Extracellular Matrix Protein 1	Protein Coding	Q12805	56	GC02M055865	5.16259670257568	https://www.genecards.org/cgi-bin/carddisp.pl?gene=EFEMP1
PRKCE	Protein Kinase C Epsilon	Protein Coding	Q02156	61	GC02P045651	5.15978908538818	https://www.genecards.org/cgi-bin/carddisp.pl?gene=PRKCE
BUB3	BUB3 Mitotic Checkpoint Protein	Protein Coding	O43684	59	GC10P123154	5.15877151489258	https://www.genecards.org/cgi-bin/carddisp.pl?gene=BUB3
CRABP2	Cellular Retinoic Acid Binding Protein 2	Protein Coding	P29373	55	GC01M167508	5.15722846984863	https://www.genecards.org/cgi-bin/carddisp.pl?gene=CRABP2
PTPRA	Protein Tyrosine Phosphatase Receptor Type A	Protein Coding	P18433	58	GC20P002864	5.15438175201416	https://www.genecards.org/cgi-bin/carddisp.pl?gene=PTPRA
LECT2	Leukocyte Cell Derived Chemotaxin 2	Protein Coding	O14960	48	GC05M135922	5.15262889862061	https://www.genecards.org/cgi-bin/carddisp.pl?gene=LECT2
MAEL	Maelstrom Spermatogenic Transposon Silencer	Protein Coding	Q96JY0	44	GC01P177164	5.15181541442871	https://www.genecards.org/cgi-bin/carddisp.pl?gene=MAEL
CTCF	CCCTC-Binding Factor	Protein Coding	P49711	60	GC16P121886	5.15027141571045	https://www.genecards.org/cgi-bin/carddisp.pl?gene=CTCF
RCC2	Regulator Of Chromosome Condensation 2	Protein Coding	Q9P258	45	GC01M017406	5.15027046203613	https://www.genecards.org/cgi-bin/carddisp.pl?gene=RCC2
CSNK2B	Casein Kinase 2 Beta	Protein Coding	P67870	61	GC06P181896	5.14634609222412	https://www.genecards.org/cgi-bin/carddisp.pl?gene=CSNK2B
TPD52	Tumor Protein D52	Protein Coding	P55327	52	GC08M080031	5.14581346511841	https://www.genecards.org/cgi-bin/carddisp.pl?gene=TPD52
HOOK1	Hook Microtubule Tethering Protein 1	Protein Coding	Q9UJC3	50	GC01P059814	5.14554691314697	https://www.genecards.org/cgi-bin/carddisp.pl?gene=HOOK1
NGFR	Nerve Growth Factor Receptor	Protein Coding	P08138	60	GC17P049495	5.14101219177246	https://www.genecards.org/cgi-bin/carddisp.pl?gene=NGFR
CDC73	Cell Division Cycle 73	Protein Coding	Q6P1J9	58	GC01P193121	5.13607168197632	https://www.genecards.org/cgi-bin/carddisp.pl?gene=CDC73
AIM2	Absent In Melanoma 2	Protein Coding	O14862	53	GC01M167570	5.1342830657959	https://www.genecards.org/cgi-bin/carddisp.pl?gene=AIM2
WDR77	WD Repeat Domain 77	Protein Coding	Q9BQA1	48	GC01M111439	5.13418054580688	https://www.genecards.org/cgi-bin/carddisp.pl?gene=WDR77
NR3C2	Nuclear Receptor Subfamily 3 Group C Member 2	Protein Coding	P08235	59	GC04M148078	5.12800788879395	https://www.genecards.org/cgi-bin/carddisp.pl?gene=NR3C2
KLK6	Kallikrein Related Peptidase 6	Protein Coding	Q92876	57	GC19M050958	5.12489938735962	https://www.genecards.org/cgi-bin/carddisp.pl?gene=KLK6
KDM2A	Lysine Demethylase 2A	Protein Coding	Q9Y2K7	52	GC11P067119	5.12269592285156	https://www.genecards.org/cgi-bin/carddisp.pl?gene=KDM2A
CENPW	Centromere Protein W	Protein Coding	Q5EE01	42	GC06P183015	5.12269592285156	https://www.genecards.org/cgi-bin/carddisp.pl?gene=CENPW
FOLR1	Folate Receptor Alpha	Protein Coding	P15328	61	GC11P108173	5.12209510803223	https://www.genecards.org/cgi-bin/carddisp.pl?gene=FOLR1
OTX2	Orthodenticle Homeobox 2	Protein Coding	P32243	59	GC14M056799	5.11867237091064	https://www.genecards.org/cgi-bin/carddisp.pl?gene=OTX2
ATAD2	ATPase Family AAA Domain Containing 2	Protein Coding	Q6PL18	51	GC08M123319	5.11472320556641	https://www.genecards.org/cgi-bin/carddisp.pl?gene=ATAD2
ATF6	Activating Transcription Factor 6	Protein Coding	P18850	61	GC01P161766	5.10846710205078	https://www.genecards.org/cgi-bin/carddisp.pl?gene=ATF6
E2F5	E2F Transcription Factor 5	Protein Coding	Q15329	51	GC08P085177	5.10814666748047	https://www.genecards.org/cgi-bin/carddisp.pl?gene=E2F5
RARA	Retinoic Acid Receptor Alpha	Protein Coding	P10276	62	GC17P040309	5.10130214691162	https://www.genecards.org/cgi-bin/carddisp.pl?gene=RARA
STK39	Serine/Threonine Kinase 39	Protein Coding	Q9UEW8	57	GC02M167954	5.09683799743652	https://www.genecards.org/cgi-bin/carddisp.pl?gene=STK39
SLIT2	Slit Guidance Ligand 2	Protein Coding	O94813	58	GC04P030127	5.0966944694519	https://www.genecards.org/cgi-bin/carddisp.pl?gene=SLIT2
SMG1	SMG1 Nonsense Mediated MRNA Decay Associated PI3K Related Kinase	Protein Coding	Q96Q15	52	GC16M050505	5.09359884262085	https://www.genecards.org/cgi-bin/carddisp.pl?gene=SMG1
AKIP1	A-Kinase Interacting Protein 1	Protein Coding	Q9NQ31	44	GC11P008911	5.09218788146973	https://www.genecards.org/cgi-bin/carddisp.pl?gene=AKIP1
NR2C2	Nuclear Receptor Subfamily 2 Group C Member 2	Protein Coding	P49116	57	GC03P014947	5.09128761291504	https://www.genecards.org/cgi-bin/carddisp.pl?gene=NR2C2
GAS6	Growth Arrest Specific 6	Protein Coding	Q14393	56	GC13M113820	5.08942317962646	https://www.genecards.org/cgi-bin/carddisp.pl?gene=GAS6
S100A6	S100 Calcium Binding Protein A6	Protein Coding	P06703	54	GC01M167362	5.08921813964844	https://www.genecards.org/cgi-bin/carddisp.pl?gene=S100A6
AQP3	Aquaporin 3 (Gill Blood Group)	Protein Coding	Q92482	58	GC09M033431	5.08662986755371	https://www.genecards.org/cgi-bin/carddisp.pl?gene=AQP3
XRCC6	X-Ray Repair Cross Complementing 6	Protein Coding	P12956	58	GC22P092280	5.08555889129639	https://www.genecards.org/cgi-bin/carddisp.pl?gene=XRCC6
PPIA	Peptidylprolyl Isomerase A	Protein Coding	P62937	58	GC07P045440	5.08459377288818	https://www.genecards.org/cgi-bin/carddisp.pl?gene=PPIA
PLEC	Plectin	Protein Coding	Q15149	57	GC08M147374	5.08286237716675	https://www.genecards.org/cgi-bin/carddisp.pl?gene=PLEC
ACACA	Acetyl-CoA Carboxylase Alpha	Protein Coding	Q13085	62	GC17M037084	5.08156585693359	https://www.genecards.org/cgi-bin/carddisp.pl?gene=ACACA
PLAGL2	PLAG1 Like Zinc Finger 2	Protein Coding	Q9UPG8	47	GC20M032192	5.08047103881836	https://www.genecards.org/cgi-bin/carddisp.pl?gene=PLAGL2
HOXB9	Homeobox B9	Protein Coding	P17482	48	GC17M048621	5.07858419418335	https://www.genecards.org/cgi-bin/carddisp.pl?gene=HOXB9
GLO1	Glyoxalase I	Protein Coding	Q04760	57	GC06M106643	5.07678079605103	https://www.genecards.org/cgi-bin/carddisp.pl?gene=GLO1
APOC1	Apolipoprotein C1	Protein Coding	P02654	53	GC19P044914	5.07550001144409	https://www.genecards.org/cgi-bin/carddisp.pl?gene=APOC1
ACVR1	Activin A Receptor Type 1	Protein Coding	Q04771	64	GC02M157736	5.07458162307739	https://www.genecards.org/cgi-bin/carddisp.pl?gene=ACVR1
ACP1	Acid Phosphatase 1	Protein Coding	P24666	55	GC02P001239	5.07352733612061	https://www.genecards.org/cgi-bin/carddisp.pl?gene=ACP1
RCOR1	REST Corepressor 1	Protein Coding	Q9UKL0	54	GC14P102592	5.07207489013672	https://www.genecards.org/cgi-bin/carddisp.pl?gene=RCOR1
DNAJA1	DnaJ Heat Shock Protein Family (Hsp40) Member A1	Protein Coding	P31689	54	GC09P033025	5.06935691833496	https://www.genecards.org/cgi-bin/carddisp.pl?gene=DNAJA1
BRMS1	BRMS1 Transcriptional Repressor And Anoikis Regulator	Protein Coding	Q9HCU9	48	GC11M139826	5.06713104248047	https://www.genecards.org/cgi-bin/carddisp.pl?gene=BRMS1
PPARD	Peroxisome Proliferator Activated Receptor Delta	Protein Coding	Q03181	59	GC06P182001	5.06415462493896	https://www.genecards.org/cgi-bin/carddisp.pl?gene=PPARD
NKX6-1	NK6 Homeobox 1	Protein Coding	P78426	52	GC04M084491	5.06253337860107	https://www.genecards.org/cgi-bin/carddisp.pl?gene=NKX6-1
FGF19	Fibroblast Growth Factor 19	Protein Coding	O95750	57	GC11M139938	5.06081008911133	https://www.genecards.org/cgi-bin/carddisp.pl?gene=FGF19
RORA	RAR Related Orphan Receptor A	Protein Coding	P35398	61	GC15M060488	5.05640745162964	https://www.genecards.org/cgi-bin/carddisp.pl?gene=RORA
H4C14	H4 Clustered Histone 14	Protein Coding	P62805	39	GC01P149832	5.05215549468994	https://www.genecards.org/cgi-bin/carddisp.pl?gene=H4C14
AKR1B1	Aldo-Keto Reductase Family 1 Member B	Protein Coding	P15121	59	GC07M134442	5.04915571212769	https://www.genecards.org/cgi-bin/carddisp.pl?gene=AKR1B1
LGALS3BP	Galectin 3 Binding Protein	Protein Coding	Q08380	54	GC17M078971	5.04535007476807	https://www.genecards.org/cgi-bin/carddisp.pl?gene=LGALS3BP
SF3B3	Splicing Factor 3b Subunit 3	Protein Coding	Q15393	53	GC16P070523	5.04329061508179	https://www.genecards.org/cgi-bin/carddisp.pl?gene=SF3B3
UBE3C	Ubiquitin Protein Ligase E3C	Protein Coding	Q15386	52	GC07P157138	5.0425500869751	https://www.genecards.org/cgi-bin/carddisp.pl?gene=UBE3C
NUSAP1	Nucleolar And Spindle Associated Protein 1	Protein Coding	Q9BXS6	47	GC15P192878	5.04095840454102	https://www.genecards.org/cgi-bin/carddisp.pl?gene=NUSAP1
EPN3	Epsin 3	Protein Coding	Q9H201	45	GC17P050532	5.04014348983765	https://www.genecards.org/cgi-bin/carddisp.pl?gene=EPN3
STAR	Steroidogenic Acute Regulatory Protein	Protein Coding	P49675	58	GC08M038836	5.03900337219238	https://www.genecards.org/cgi-bin/carddisp.pl?gene=STAR
CLDN17	Claudin 17	Protein Coding	P56750	39	GC21M030165	5.03683948516846	https://www.genecards.org/cgi-bin/carddisp.pl?gene=CLDN17
PRDX2	Peroxiredoxin 2	Protein Coding	P32119	59	GC19M012796	5.02647161483765	https://www.genecards.org/cgi-bin/carddisp.pl?gene=PRDX2
FGF9	Fibroblast Growth Factor 9	Protein Coding	P31371	57	GC13P021671	5.02591609954834	https://www.genecards.org/cgi-bin/carddisp.pl?gene=FGF9
DVL3	Dishevelled Segment Polarity Protein 3	Protein Coding	Q92997	58	GC03P184155	5.02502965927124	https://www.genecards.org/cgi-bin/carddisp.pl?gene=DVL3
CCT6A	Chaperonin Containing TCP1 Subunit 6A	Protein Coding	P40227	46	GC07P056051	5.02364301681519	https://www.genecards.org/cgi-bin/carddisp.pl?gene=CCT6A
ACTA1	Actin Alpha 1, Skeletal Muscle	Protein Coding	P68133	61	GC01M230668	5.02032089233398	https://www.genecards.org/cgi-bin/carddisp.pl?gene=ACTA1
H2AZ1	H2A.Z Variant Histone 1	Protein Coding	P0C0S5	53	GC04M099949	5.01658010482788	https://www.genecards.org/cgi-bin/carddisp.pl?gene=H2AZ1
ATG7	Autophagy Related 7	Protein Coding	O95352	55	GC03P027034	5.01465320587158	https://www.genecards.org/cgi-bin/carddisp.pl?gene=ATG7
TUBB4B	Tubulin Beta 4B Class IVb	Protein Coding	P68371	57	GC09P137241	5.00870132446289	https://www.genecards.org/cgi-bin/carddisp.pl?gene=TUBB4B
MCM4	Minichromosome Maintenance Complex Component 4	Protein Coding	P33991	60	GC08P047975	5.00695705413818	https://www.genecards.org/cgi-bin/carddisp.pl?gene=MCM4
DHX9	DExH-Box Helicase 9	Protein Coding	Q08211	57	GC01P182839	5.00614929199219	https://www.genecards.org/cgi-bin/carddisp.pl?gene=DHX9
H4C9	H4 Clustered Histone 9	Protein Coding	P62805	44	GC06P184734	5.00448799133301	https://www.genecards.org/cgi-bin/carddisp.pl?gene=H4C9
CCN5	Cellular Communication Network Factor 5	Protein Coding	O76076	47	GC20P053994	5.00415182113647	https://www.genecards.org/cgi-bin/carddisp.pl?gene=CCN5
TP53	Tumor Protein P53	Protein Coding	P04637	66	GC17M007661	49.5582427978516	https://www.genecards.org/cgi-bin/carddisp.pl?gene=TP53
CTNNB1	Catenin Beta 1	Protein Coding	P35222	67	GC03P041194	48.8376388549805	https://www.genecards.org/cgi-bin/carddisp.pl?gene=CTNNB1
CDH1	Cadherin 1	Protein Coding	P12830	62	GC16P068737	46.841552734375	https://www.genecards.org/cgi-bin/carddisp.pl?gene=CDH1
SNAI1	Snail Family Transcriptional Repressor 1	Protein Coding	O95863	57	GC20P049982	45.1118011474609	https://www.genecards.org/cgi-bin/carddisp.pl?gene=SNAI1
SNAI2	Snail Family Transcriptional Repressor 2	Protein Coding	O43623	55	GC08M048917	41.8881530761719	https://www.genecards.org/cgi-bin/carddisp.pl?gene=SNAI2
MELK	Maternal Embryonic Leucine Zipper Kinase	Protein Coding	Q14680	58	GC09P036572	4.99932956695557	https://www.genecards.org/cgi-bin/carddisp.pl?gene=MELK
USP48	Ubiquitin Specific Peptidase 48	Protein Coding	Q86UV5	51	GC01M021678	4.99830293655396	https://www.genecards.org/cgi-bin/carddisp.pl?gene=USP48
CLIC4	Chloride Intracellular Channel 4	Protein Coding	Q9Y696	51	GC01P024745	4.99682569503784	https://www.genecards.org/cgi-bin/carddisp.pl?gene=CLIC4
ACTN4	Actinin Alpha 4	Protein Coding	O43707	60	GC19P038647	4.99629735946655	https://www.genecards.org/cgi-bin/carddisp.pl?gene=ACTN4
LIN28B	Lin-28 Homolog B	Protein Coding	Q6ZN17	54	GC06P182645	4.99506378173828	https://www.genecards.org/cgi-bin/carddisp.pl?gene=LIN28B
CTNNA3	Catenin Alpha 3	Protein Coding	Q9UI47	54	GC10M065912	4.99468755722046	https://www.genecards.org/cgi-bin/carddisp.pl?gene=CTNNA3
HSPB2	Heat Shock Protein Family B (Small) Member 2	Protein Coding	Q16082	51	GC11P113461	4.98722219467163	https://www.genecards.org/cgi-bin/carddisp.pl?gene=HSPB2
FZD8	Frizzled Class Receptor 8	Protein Coding	Q9H461	53	GC10M035638	4.9871039390564	https://www.genecards.org/cgi-bin/carddisp.pl?gene=FZD8
GLIPR2	GLI Pathogenesis Related 2	Protein Coding	Q9H4G4	46	GC09P074624	4.98606824874878	https://www.genecards.org/cgi-bin/carddisp.pl?gene=GLIPR2
GANAB	Glucosidase II Alpha Subunit	Protein Coding	Q14697	58	GC11M139658	4.98429536819458	https://www.genecards.org/cgi-bin/carddisp.pl?gene=GANAB
KIF18B	Kinesin Family Member 18B	Protein Coding	Q86Y91	44	GC17M044924	4.9826078414917	https://www.genecards.org/cgi-bin/carddisp.pl?gene=KIF18B
VWCE	Von Willebrand Factor C And EGF Domains	Protein Coding	Q96DN2	40	GC11M061258	4.98227167129517	https://www.genecards.org/cgi-bin/carddisp.pl?gene=VWCE
KMT2C	Lysine Methyltransferase 2C	Protein Coding	Q8NEZ4	56	GC07M152134	4.98187398910522	https://www.genecards.org/cgi-bin/carddisp.pl?gene=KMT2C
UBB	Ubiquitin B	Protein Coding	P0CG47	56	GC17P016380	4.98185396194458	https://www.genecards.org/cgi-bin/carddisp.pl?gene=UBB
THBS4	Thrombospondin 4	Protein Coding	P35443	55	GC05P079991	4.98166084289551	https://www.genecards.org/cgi-bin/carddisp.pl?gene=THBS4
CEACAM6	CEA Cell Adhesion Molecule 6	Protein Coding	P40199	53	GC19P041750	4.97932720184326	https://www.genecards.org/cgi-bin/carddisp.pl?gene=CEACAM6
GRP	Gastrin Releasing Peptide	Protein Coding	P07492	52	GC18P059220	4.97910070419312	https://www.genecards.org/cgi-bin/carddisp.pl?gene=GRP
CCR6	C-C Motif Chemokine Receptor 6	Protein Coding	P51684	55	GC06P167111	4.97902870178223	https://www.genecards.org/cgi-bin/carddisp.pl?gene=CCR6
DACH1	Dachshund Family Transcription Factor 1	Protein Coding	Q9UI36	50	GC13M071437	4.97436046600342	https://www.genecards.org/cgi-bin/carddisp.pl?gene=DACH1
CCR3	C-C Motif Chemokine Receptor 3	Protein Coding	P51677	59	GC03P064845	4.97094821929932	https://www.genecards.org/cgi-bin/carddisp.pl?gene=CCR3
MAP2K4	Mitogen-Activated Protein Kinase Kinase 4	Protein Coding	P45985	62	GC17P012020	4.96491098403931	https://www.genecards.org/cgi-bin/carddisp.pl?gene=MAP2K4
MICA	MHC Class I Polypeptide-Related Sequence A	Protein Coding	Q29983	51	GC06P031399	4.96468353271484	https://www.genecards.org/cgi-bin/carddisp.pl?gene=MICA
SOX7	SRY-Box Transcription Factor 7	Protein Coding	Q9BT81	48	GC08M010723	4.96445369720459	https://www.genecards.org/cgi-bin/carddisp.pl?gene=SOX7
FURIN	Furin, Paired Basic Amino Acid Cleaving Enzyme	Protein Coding	P09958	61	GC15P090868	4.96038436889648	https://www.genecards.org/cgi-bin/carddisp.pl?gene=FURIN
FBXO31	F-Box Protein 31	Protein Coding	Q5XUX0	48	GC16M087326	4.95997619628906	https://www.genecards.org/cgi-bin/carddisp.pl?gene=FBXO31
TSPAN5	Tetraspanin 5	Protein Coding	P62079	52	GC04M098470	4.95983028411865	https://www.genecards.org/cgi-bin/carddisp.pl?gene=TSPAN5
TKT	Transketolase	Protein Coding	P29401	58	GC03M053224	4.95867919921875	https://www.genecards.org/cgi-bin/carddisp.pl?gene=TKT
H4C3	H4 Clustered Histone 3	Protein Coding	P62805	50	GC06P181705	4.95804119110107	https://www.genecards.org/cgi-bin/carddisp.pl?gene=H4C3
ACSL4	Acyl-CoA Synthetase Long Chain Family Member 4	Protein Coding	O60488	60	GC0XM109624	4.95420837402344	https://www.genecards.org/cgi-bin/carddisp.pl?gene=ACSL4
TFF3	Trefoil Factor 3	Protein Coding	Q07654	54	GC21M042311	4.95358371734619	https://www.genecards.org/cgi-bin/carddisp.pl?gene=TFF3
SOX1	SRY-Box Transcription Factor 1	Protein Coding	O00570	50	GC13P112067	4.9508695602417	https://www.genecards.org/cgi-bin/carddisp.pl?gene=SOX1
LYPD3	LY6/PLAUR Domain Containing 3	Protein Coding	O95274	47	GC19M043460	4.94840955734253	https://www.genecards.org/cgi-bin/carddisp.pl?gene=LYPD3
LHPP	Phospholysine Phosphohistidine Inorganic Pyrophosphate Phosphatase	Protein Coding	Q9H008	42	GC10P124461	4.94764709472656	https://www.genecards.org/cgi-bin/carddisp.pl?gene=LHPP
SLC25A13	Solute Carrier Family 25 Member 13	Protein Coding	Q9UJS0	58	GC07M096120	4.94412326812744	https://www.genecards.org/cgi-bin/carddisp.pl?gene=SLC25A13
EIF5A	Eukaryotic Translation Initiation Factor 5A	Protein Coding	P63241	56	GC17P007306	4.94132709503174	https://www.genecards.org/cgi-bin/carddisp.pl?gene=EIF5A
NTN1	Netrin 1	Protein Coding	O95631	58	GC17P153828	4.93160438537598	https://www.genecards.org/cgi-bin/carddisp.pl?gene=NTN1
GPC5	Glypican 5	Protein Coding	P78333	52	GC13P091398	4.92751836776733	https://www.genecards.org/cgi-bin/carddisp.pl?gene=GPC5
MAP4K4	Mitogen-Activated Protein Kinase Kinase Kinase Kinase 4	Protein Coding	O95819	59	GC02P101696	4.92592144012451	https://www.genecards.org/cgi-bin/carddisp.pl?gene=MAP4K4
DYNC1H1	Dynein Cytoplasmic 1 Heavy Chain 1	Protein Coding	Q14204	57	GC14P120395	4.92506694793701	https://www.genecards.org/cgi-bin/carddisp.pl?gene=DYNC1H1
ECM1	Extracellular Matrix Protein 1	Protein Coding	Q16610	57	GC01P150508	4.92353439331055	https://www.genecards.org/cgi-bin/carddisp.pl?gene=ECM1
CSTF2	Cleavage Stimulation Factor Subunit 2	Protein Coding	P33240	47	GC0XP100820	4.92246627807617	https://www.genecards.org/cgi-bin/carddisp.pl?gene=CSTF2
PDHA1	Pyruvate Dehydrogenase E1 Subunit Alpha 1	Protein Coding	P08559	60	GC0XP019343	4.92150735855103	https://www.genecards.org/cgi-bin/carddisp.pl?gene=PDHA1
EYA2	EYA Transcriptional Coactivator And Phosphatase 2	Protein Coding	O00167	48	GC20P046894	4.91656112670898	https://www.genecards.org/cgi-bin/carddisp.pl?gene=EYA2
CDK12	Cyclin Dependent Kinase 12	Protein Coding	Q9NYV4	58	GC17P039461	4.91244506835938	https://www.genecards.org/cgi-bin/carddisp.pl?gene=CDK12
H4C13	H4 Clustered Histone 13	Protein Coding	P62805	41	GC06M109206	4.9093132019043	https://www.genecards.org/cgi-bin/carddisp.pl?gene=H4C13
H4C15	H4 Clustered Histone 15	Protein Coding	P62805	38	GC01M167226	4.9093132019043	https://www.genecards.org/cgi-bin/carddisp.pl?gene=H4C15
CDT1	Chromatin Licensing And DNA Replication Factor 1	Protein Coding	Q9H211	55	GC16P088803	4.9088830947876	https://www.genecards.org/cgi-bin/carddisp.pl?gene=CDT1
SATB2	SATB Homeobox 2	Protein Coding	Q9UPW6	57	GC02M199269	4.90867900848389	https://www.genecards.org/cgi-bin/carddisp.pl?gene=SATB2
H4C8	H4 Clustered Histone 8	Protein Coding	P62805	44	GC06M109209	4.90621566772461	https://www.genecards.org/cgi-bin/carddisp.pl?gene=H4C8
TRIM29	Tripartite Motif Containing 29	Protein Coding	Q14134	51	GC11M120111	4.9019021987915	https://www.genecards.org/cgi-bin/carddisp.pl?gene=TRIM29
PPP1R10	Protein Phosphatase 1 Regulatory Subunit 10	Protein Coding	Q96QC0	50	GC06M030600	4.90141868591309	https://www.genecards.org/cgi-bin/carddisp.pl?gene=PPP1R10
TPM3	Tropomyosin 3	Protein Coding	P06753	60	GC01M154155	4.89987945556641	https://www.genecards.org/cgi-bin/carddisp.pl?gene=TPM3
NFATC3	Nuclear Factor Of Activated T Cells 3	Protein Coding	Q12968	55	GC16P068084	4.89664602279663	https://www.genecards.org/cgi-bin/carddisp.pl?gene=NFATC3
GIT1	GIT ArfGAP 1	Protein Coding	Q9Y2X7	53	GC17M029573	4.89599132537842	https://www.genecards.org/cgi-bin/carddisp.pl?gene=GIT1
HOXA9	Homeobox A9	Protein Coding	P31269	51	GC07M027162	4.89361619949341	https://www.genecards.org/cgi-bin/carddisp.pl?gene=HOXA9
CDKL2	Cyclin Dependent Kinase Like 2	Protein Coding	Q92772	44	GC04M075576	4.89298391342163	https://www.genecards.org/cgi-bin/carddisp.pl?gene=CDKL2
IL27	Interleukin 27	Protein Coding	Q8NEV9	48	GC16M050823	4.8915843963623	https://www.genecards.org/cgi-bin/carddisp.pl?gene=IL27
FOXJ2	Forkhead Box J2	Protein Coding	Q9P0K8	40	GC12P008032	4.88874864578247	https://www.genecards.org/cgi-bin/carddisp.pl?gene=FOXJ2
H4C5	H4 Clustered Histone 5	Protein Coding	P62805	46	GC06P184732	4.8886604309082	https://www.genecards.org/cgi-bin/carddisp.pl?gene=H4C5
H4C11	H4 Clustered Histone 11	Protein Coding	P62805	45	GC06P181762	4.8886604309082	https://www.genecards.org/cgi-bin/carddisp.pl?gene=H4C11
H4C2	H4 Clustered Histone 2	Protein Coding	P62805	43	GC06M106096	4.8886604309082	https://www.genecards.org/cgi-bin/carddisp.pl?gene=H4C2
H4C4	H4 Clustered Histone 4	Protein Coding	P62805	43	GC06M109207	4.8886604309082	https://www.genecards.org/cgi-bin/carddisp.pl?gene=H4C4
H4C12	H4 Clustered Histone 12	Protein Coding	P62805	42	GC06M109205	4.8886604309082	https://www.genecards.org/cgi-bin/carddisp.pl?gene=H4C12
PRKAA2	Protein Kinase AMP-Activated Catalytic Subunit Alpha 2	Protein Coding	P54646	61	GC01P056645	4.88726997375488	https://www.genecards.org/cgi-bin/carddisp.pl?gene=PRKAA2
CDK11A	Cyclin Dependent Kinase 11A	Protein Coding	Q9UQ88	50	GC01M001702	4.88651418685913	https://www.genecards.org/cgi-bin/carddisp.pl?gene=CDK11A
RALB	RAS Like Proto-Oncogene B	Protein Coding	P11234	54	GC02P120240	4.88618850708008	https://www.genecards.org/cgi-bin/carddisp.pl?gene=RALB
ASPH	Aspartate Beta-Hydroxylase	Protein Coding	Q12797	55	GC08M061500	4.8861346244812	https://www.genecards.org/cgi-bin/carddisp.pl?gene=ASPH
PSMD6	Proteasome 26S Subunit, Non-ATPase 6	Protein Coding	Q15008	53	GC03M063973	4.88568305969238	https://www.genecards.org/cgi-bin/carddisp.pl?gene=PSMD6
CFAP251	Cilia And Flagella Associated Protein 251	Protein Coding	Q8TBY9	45	GC12P139232	4.88475942611694	https://www.genecards.org/cgi-bin/carddisp.pl?gene=CFAP251
CDK5RAP3	CDK5 Regulatory Subunit Associated Protein 3	Protein Coding	Q96JB5	46	GC17P047967	4.88277816772461	https://www.genecards.org/cgi-bin/carddisp.pl?gene=CDK5RAP3
FZD10	Frizzled Class Receptor 10	Protein Coding	Q9ULW2	54	GC12P130162	4.87845373153687	https://www.genecards.org/cgi-bin/carddisp.pl?gene=FZD10
KARS1	Lysyl-TRNA Synthetase 1	Protein Coding	Q15046	57	GC16M076115	4.87668752670288	https://www.genecards.org/cgi-bin/carddisp.pl?gene=KARS1
ACE2	Angiotensin Converting Enzyme 2	Protein Coding	Q9BYF1	62	GC0XM015494	4.8713903427124	https://www.genecards.org/cgi-bin/carddisp.pl?gene=ACE2
KCNN4	Potassium Calcium-Activated Channel Subfamily N Member 4	Protein Coding	O15554	61	GC19M108842	4.87097406387329	https://www.genecards.org/cgi-bin/carddisp.pl?gene=KCNN4
RORC	RAR Related Orphan Receptor C	Protein Coding	P51449	56	GC01M151806	4.87045192718506	https://www.genecards.org/cgi-bin/carddisp.pl?gene=RORC
NUBPL	NUBP Iron-Sulfur Cluster Assembly Factor, Mitochondrial	Protein Coding	Q8TB37	52	GC14P031489	4.86783599853516	https://www.genecards.org/cgi-bin/carddisp.pl?gene=NUBPL
SSB	Small RNA Binding Exonuclease Protection Factor La	Protein Coding	P05455	54	GC02P169791	4.86779022216797	https://www.genecards.org/cgi-bin/carddisp.pl?gene=SSB
PARK7	Parkinsonism Associated Deglycase	Protein Coding	Q99497	60	GC01P075179	4.86591720581055	https://www.genecards.org/cgi-bin/carddisp.pl?gene=PARK7
RNH1	Ribonuclease/Angiogenin Inhibitor 1	Protein Coding	P13489	50	GC11M015051	4.86447811126709	https://www.genecards.org/cgi-bin/carddisp.pl?gene=RNH1
ASXL2	ASXL Transcriptional Regulator 2	Protein Coding	Q76L83	49	GC02M025733	4.8634557723999	https://www.genecards.org/cgi-bin/carddisp.pl?gene=ASXL2
RPSA	Ribosomal Protein SA	Protein Coding	P08865	59	GC03P039406	4.86227703094482	https://www.genecards.org/cgi-bin/carddisp.pl?gene=RPSA
TGFBI	Transforming Growth Factor Beta Induced	Protein Coding	Q15582	58	GC05P136027	4.86120080947876	https://www.genecards.org/cgi-bin/carddisp.pl?gene=TGFBI
CD9	CD9 Molecule	Protein Coding	P21926	57	GC12P074024	4.85904026031494	https://www.genecards.org/cgi-bin/carddisp.pl?gene=CD9
SPOP	Speckle Type BTB/POZ Protein	Protein Coding	O43791	57	GC17M049598	4.85866069793701	https://www.genecards.org/cgi-bin/carddisp.pl?gene=SPOP
CGAS	Cyclic GMP-AMP Synthase	Protein Coding	Q8N884	48	GC06M107758	4.85756921768188	https://www.genecards.org/cgi-bin/carddisp.pl?gene=CGAS
WNT11	Wnt Family Member 11	Protein Coding	O96014	55	GC11M076186	4.85361671447754	https://www.genecards.org/cgi-bin/carddisp.pl?gene=WNT11
TNFRSF1A	TNF Receptor Superfamily Member 1A	Protein Coding	P19438	62	GC12M006328	4.85344696044922	https://www.genecards.org/cgi-bin/carddisp.pl?gene=TNFRSF1A
PSMD5	Proteasome 26S Subunit, Non-ATPase 5	Protein Coding	Q16401	50	GC09M120815	4.85107707977295	https://www.genecards.org/cgi-bin/carddisp.pl?gene=PSMD5
DUSP4	Dual Specificity Phosphatase 4	Protein Coding	Q13115	52	GC08M029356	4.85031175613403	https://www.genecards.org/cgi-bin/carddisp.pl?gene=DUSP4
HNRNPA2B1	Heterogeneous Nuclear Ribonucleoprotein A2/B1	Protein Coding	P22626	60	GC07M026174	4.84609603881836	https://www.genecards.org/cgi-bin/carddisp.pl?gene=HNRNPA2B1
STAT6	Signal Transducer And Activator Of Transcription 6	Protein Coding	P42226	64	GC12M057095	4.84449625015259	https://www.genecards.org/cgi-bin/carddisp.pl?gene=STAT6
UBR5	Ubiquitin Protein Ligase E3 Component N-Recognin 5	Protein Coding	O95071	54	GC08M102252	4.84253835678101	https://www.genecards.org/cgi-bin/carddisp.pl?gene=UBR5
SNW1	SNW Domain Containing 1	Protein Coding	Q13573	54	GC14M077717	4.84211254119873	https://www.genecards.org/cgi-bin/carddisp.pl?gene=SNW1
RPL12	Ribosomal Protein L12	Protein Coding	P30050	51	GC09M127447	4.8414249420166	https://www.genecards.org/cgi-bin/carddisp.pl?gene=RPL12
PCM1	Pericentriolar Material 1	Protein Coding	Q15154	54	GC08P017922	4.84126329421997	https://www.genecards.org/cgi-bin/carddisp.pl?gene=PCM1
ARNT	Aryl Hydrocarbon Receptor Nuclear Translocator	Protein Coding	P27540	58	GC01M150809	4.84028720855713	https://www.genecards.org/cgi-bin/carddisp.pl?gene=ARNT
HAX1	HCLS1 Associated Protein X-1	Protein Coding	O00165	55	GC01P176681	4.83758783340454	https://www.genecards.org/cgi-bin/carddisp.pl?gene=HAX1
TUFT1	Tuftelin 1	Protein Coding	Q9NNX1	50	GC01P176544	4.83607387542725	https://www.genecards.org/cgi-bin/carddisp.pl?gene=TUFT1
RAB43	RAB43, Member RAS Oncogene Family	Protein Coding	Q86YS6	45	GC03M132460	4.83320140838623	https://www.genecards.org/cgi-bin/carddisp.pl?gene=RAB43
PTN	Pleiotrophin	Protein Coding	P21246	53	GC07M137227	4.82383918762207	https://www.genecards.org/cgi-bin/carddisp.pl?gene=PTN
EOMES	Eomesodermin	Protein Coding	O95936	56	GC03M027715	4.82086181640625	https://www.genecards.org/cgi-bin/carddisp.pl?gene=EOMES
ERH	ERH MRNA Splicing And Mitosis Factor	Protein Coding	P84090	44	GC14M069380	4.82057189941406	https://www.genecards.org/cgi-bin/carddisp.pl?gene=ERH
MGLL	Monoglyceride Lipase	Protein Coding	Q99685	57	GC03M127689	4.81831407546997	https://www.genecards.org/cgi-bin/carddisp.pl?gene=MGLL
SLC39A4	Solute Carrier Family 39 Member 4	Protein Coding	Q6P5W5	54	GC08M144409	4.81547069549561	https://www.genecards.org/cgi-bin/carddisp.pl?gene=SLC39A4
SRD5A2	Steroid 5 Alpha-Reductase 2	Protein Coding	P31213	55	GC02M031522	4.81425523757935	https://www.genecards.org/cgi-bin/carddisp.pl?gene=SRD5A2
IFNB1	Interferon Beta 1	Protein Coding	P01574	55	GC09M021077	4.81270551681519	https://www.genecards.org/cgi-bin/carddisp.pl?gene=IFNB1
CPS1	Carbamoyl-Phosphate Synthase 1	Protein Coding	P31327	61	GC02P210477	4.8113865852356	https://www.genecards.org/cgi-bin/carddisp.pl?gene=CPS1
TMOD3	Tropomodulin 3	Protein Coding	Q9NYL9	50	GC15P051829	4.81066465377808	https://www.genecards.org/cgi-bin/carddisp.pl?gene=TMOD3
SRSF1	Serine And Arginine Rich Splicing Factor 1	Protein Coding	Q07955	55	GC17M097667	4.8105001449585	https://www.genecards.org/cgi-bin/carddisp.pl?gene=SRSF1
ETV1	ETS Variant Transcription Factor 1	Protein Coding	P50549	57	GC07M013891	4.81026697158813	https://www.genecards.org/cgi-bin/carddisp.pl?gene=ETV1
HRNR	Hornerin	Protein Coding	Q86YZ3	47	GC01M152212	4.8102650642395	https://www.genecards.org/cgi-bin/carddisp.pl?gene=HRNR
EEF1D	Eukaryotic Translation Elongation Factor 1 Delta	Protein Coding	P29692	53	GC08M143579	4.80652141571045	https://www.genecards.org/cgi-bin/carddisp.pl?gene=EEF1D
PIEZO1	Piezo Type Mechanosensitive Ion Channel Component 1 (Er Blood Group)	Protein Coding	Q92508	51	GC16M088715	4.80217885971069	https://www.genecards.org/cgi-bin/carddisp.pl?gene=PIEZO1
CHD4	Chromodomain Helicase DNA Binding Protein 4	Protein Coding	Q14839	58	GC12M006570	4.79418611526489	https://www.genecards.org/cgi-bin/carddisp.pl?gene=CHD4
CXCR1	C-X-C Motif Chemokine Receptor 1	Protein Coding	P25024	57	GC02M218162	4.79040288925171	https://www.genecards.org/cgi-bin/carddisp.pl?gene=CXCR1
KITLG	KIT Ligand	Protein Coding	P21583	60	GC12M088492	4.78593444824219	https://www.genecards.org/cgi-bin/carddisp.pl?gene=KITLG
FOXS1	Forkhead Box S1	Protein Coding	O43638	41	GC20M031844	4.78113985061646	https://www.genecards.org/cgi-bin/carddisp.pl?gene=FOXS1
S100A1	S100 Calcium Binding Protein A1	Protein Coding	P23297	51	GC01P153627	4.78098583221436	https://www.genecards.org/cgi-bin/carddisp.pl?gene=S100A1
E2F8	E2F Transcription Factor 8	Protein Coding	A0AVK6	45	GC11M019203	4.78001546859741	https://www.genecards.org/cgi-bin/carddisp.pl?gene=E2F8
NUCB2	Nucleobindin 2	Protein Coding	P80303	50	GC11P021358	4.77690029144287	https://www.genecards.org/cgi-bin/carddisp.pl?gene=NUCB2
SPAG5	Sperm Associated Antigen 5	Protein Coding	Q96R06	47	GC17M028577	4.7701530456543	https://www.genecards.org/cgi-bin/carddisp.pl?gene=SPAG5
GINS1	GINS Complex Subunit 1	Protein Coding	Q14691	51	GC20P026681	4.76731157302856	https://www.genecards.org/cgi-bin/carddisp.pl?gene=GINS1
PIMREG	PICALM Interacting Mitotic Regulator	Protein Coding	Q9BSJ6	43	GC17P006444	4.76681518554688	https://www.genecards.org/cgi-bin/carddisp.pl?gene=PIMREG
STC1	Stanniocalcin 1	Protein Coding	P52823	52	GC08M023841	4.76676177978516	https://www.genecards.org/cgi-bin/carddisp.pl?gene=STC1
ALDH1A3	Aldehyde Dehydrogenase 1 Family Member A3	Protein Coding	P47895	59	GC15P194122	4.76519918441772	https://www.genecards.org/cgi-bin/carddisp.pl?gene=ALDH1A3
LIMS1	LIM Zinc Finger Domain Containing 1	Protein Coding	P48059	52	GC02P108534	4.76404666900635	https://www.genecards.org/cgi-bin/carddisp.pl?gene=LIMS1
COL11A1	Collagen Type XI Alpha 1 Chain	Protein Coding	P12107	55	GC01M102876	4.75688934326172	https://www.genecards.org/cgi-bin/carddisp.pl?gene=COL11A1
LAMTOR5	Late Endosomal/Lysosomal Adaptor, MAPK And MTOR Activator 5	Protein Coding	O43504	45	GC01M110401	4.75623893737793	https://www.genecards.org/cgi-bin/carddisp.pl?gene=LAMTOR5
CCN6	Cellular Communication Network Factor 6	Protein Coding	O95389	51	GC06P182823	4.75268936157227	https://www.genecards.org/cgi-bin/carddisp.pl?gene=CCN6
MYO5A	Myosin VA	Protein Coding	Q9Y4I1	57	GC15M164123	4.74562692642212	https://www.genecards.org/cgi-bin/carddisp.pl?gene=MYO5A
UHRF2	Ubiquitin Like With PHD And Ring Finger Domains 2	Protein Coding	Q96PU4	45	GC09P006413	4.74120998382568	https://www.genecards.org/cgi-bin/carddisp.pl?gene=UHRF2
NAT10	N-Acetyltransferase 10	Protein Coding	Q9H0A0	50	GC11P034105	4.73886775970459	https://www.genecards.org/cgi-bin/carddisp.pl?gene=NAT10
HACD3	3-Hydroxyacyl-CoA Dehydratase 3	Protein Coding	Q9P035	43	GC15P065530	4.73732852935791	https://www.genecards.org/cgi-bin/carddisp.pl?gene=HACD3
WNT10B	Wnt Family Member 10B	Protein Coding	O00744	59	GC12M048965	4.73668622970581	https://www.genecards.org/cgi-bin/carddisp.pl?gene=WNT10B
PTPN12	Protein Tyrosine Phosphatase Non-Receptor Type 12	Protein Coding	Q05209	60	GC07P077537	4.73339176177979	https://www.genecards.org/cgi-bin/carddisp.pl?gene=PTPN12
SGK3	Serum/Glucocorticoid Regulated Kinase Family Member 3	Protein Coding	Q96BR1	51	GC08P066712	4.73218774795532	https://www.genecards.org/cgi-bin/carddisp.pl?gene=SGK3
PBXIP1	PBX Homeobox Interacting Protein 1	Protein Coding	Q96AQ6	46	GC01M154944	4.7320032119751	https://www.genecards.org/cgi-bin/carddisp.pl?gene=PBXIP1
CLCA4	Chloride Channel Accessory 4	Protein Coding	Q14CN2	47	GC01P086547	4.7305703163147	https://www.genecards.org/cgi-bin/carddisp.pl?gene=CLCA4
IARS1	Isoleucyl-TRNA Synthetase 1	Protein Coding	P41252	57	GC09M121891	4.7298412322998	https://www.genecards.org/cgi-bin/carddisp.pl?gene=IARS1
TRAF2	TNF Receptor Associated Factor 2	Protein Coding	Q12933	58	GC09P136881	4.72768354415894	https://www.genecards.org/cgi-bin/carddisp.pl?gene=TRAF2
GMPS	Guanine Monophosphate Synthase	Protein Coding	P49915	55	GC03P155870	4.72400999069214	https://www.genecards.org/cgi-bin/carddisp.pl?gene=GMPS
JDP2	Jun Dimerization Protein 2	Protein Coding	Q8WYK2	50	GC14P075476	4.72375202178955	https://www.genecards.org/cgi-bin/carddisp.pl?gene=JDP2
CCL22	C-C Motif Chemokine Ligand 22	Protein Coding	O00626	49	GC16P121627	4.72297763824463	https://www.genecards.org/cgi-bin/carddisp.pl?gene=CCL22
COPS3	COP9 Signalosome Subunit 3	Protein Coding	Q9UNS2	52	GC17M017246	4.72158813476563	https://www.genecards.org/cgi-bin/carddisp.pl?gene=COPS3
ACTG1	Actin Gamma 1	Protein Coding	P63261	60	GC17M081509	4.7203197479248	https://www.genecards.org/cgi-bin/carddisp.pl?gene=ACTG1
VANGL1	VANGL Planar Cell Polarity Protein 1	Protein Coding	Q8TAA9	54	GC01P115641	4.7177562713623	https://www.genecards.org/cgi-bin/carddisp.pl?gene=VANGL1
NR1H3	Nuclear Receptor Subfamily 1 Group H Member 3	Protein Coding	Q13133	59	GC11P047248	4.71769380569458	https://www.genecards.org/cgi-bin/carddisp.pl?gene=NR1H3
SASH1	SAM And SH3 Domain Containing 1	Protein Coding	O94885	50	GC06P148193	4.71764755249023	https://www.genecards.org/cgi-bin/carddisp.pl?gene=SASH1
ANAPC5	Anaphase Promoting Complex Subunit 5	Protein Coding	Q9UJX4	47	GC12M121308	4.71662330627441	https://www.genecards.org/cgi-bin/carddisp.pl?gene=ANAPC5
PSMA2	Proteasome 20S Subunit Alpha 2	Protein Coding	P25787	54	GC07M042916	4.71651840209961	https://www.genecards.org/cgi-bin/carddisp.pl?gene=PSMA2
ME1	Malic Enzyme 1	Protein Coding	P48163	48	GC06M083210	4.71472644805908	https://www.genecards.org/cgi-bin/carddisp.pl?gene=ME1
MAP2K3	Mitogen-Activated Protein Kinase Kinase 3	Protein Coding	P46734	61	GC17P154189	4.71286630630493	https://www.genecards.org/cgi-bin/carddisp.pl?gene=MAP2K3
S100A16	S100 Calcium Binding Protein A16	Protein Coding	Q96FQ6	44	GC01M153606	4.71018743515015	https://www.genecards.org/cgi-bin/carddisp.pl?gene=S100A16
BCL2L11	BCL2 Like 11	Protein Coding	O43521	58	GC02P111119	4.7100682258606	https://www.genecards.org/cgi-bin/carddisp.pl?gene=BCL2L11
LAMB3	Laminin Subunit Beta 3	Protein Coding	Q13751	58	GC01M209614	4.70715379714966	https://www.genecards.org/cgi-bin/carddisp.pl?gene=LAMB3
TRRAP	Transformation/Transcription Domain Associated Protein	Protein Coding	Q9Y4A5	57	GC07P098877	4.70689010620117	https://www.genecards.org/cgi-bin/carddisp.pl?gene=TRRAP
AGT	Angiotensinogen	Protein Coding	P01019	62	GC01M230690	4.70424032211304	https://www.genecards.org/cgi-bin/carddisp.pl?gene=AGT
KRT10	Keratin 10	Protein Coding	P13645	56	GC17M040818	4.70411682128906	https://www.genecards.org/cgi-bin/carddisp.pl?gene=KRT10
BIN1	Bridging Integrator 1	Protein Coding	O00499	60	GC02M127048	4.70371437072754	https://www.genecards.org/cgi-bin/carddisp.pl?gene=BIN1
CXCR6	C-X-C Motif Chemokine Receptor 6	Protein Coding	O00574	52	GC03P064841	4.70158863067627	https://www.genecards.org/cgi-bin/carddisp.pl?gene=CXCR6
JUND	JunD Proto-Oncogene, AP-1 Transcription Factor Subunit	Protein Coding	P17535	54	GC19M018279	4.70155954360962	https://www.genecards.org/cgi-bin/carddisp.pl?gene=JUND
RPTOR	Regulatory Associated Protein Of MTOR Complex 1	Protein Coding	Q8N122	57	GC17P080544	4.69938039779663	https://www.genecards.org/cgi-bin/carddisp.pl?gene=RPTOR
RFC3	Replication Factor C Subunit 3	Protein Coding	P40938	50	GC13P033818	4.69685983657837	https://www.genecards.org/cgi-bin/carddisp.pl?gene=RFC3
CAPN2	Calpain 2	Protein Coding	P17655	60	GC01P223701	4.6962366104126	https://www.genecards.org/cgi-bin/carddisp.pl?gene=CAPN2
TCP1	T-Complex 1	Protein Coding	P17987	56	GC06M159778	4.69106388092041	https://www.genecards.org/cgi-bin/carddisp.pl?gene=TCP1
AKR1C3	Aldo-Keto Reductase Family 1 Member C3	Protein Coding	P42330	57	GC10P005035	4.69056606292725	https://www.genecards.org/cgi-bin/carddisp.pl?gene=AKR1C3
CHPF	Chondroitin Polymerizing Factor	Protein Coding	Q8IZ52	47	GC02M219538	4.68999004364014	https://www.genecards.org/cgi-bin/carddisp.pl?gene=CHPF
TRIM16	Tripartite Motif Containing 16	Protein Coding	O95361	39	GC17M015627	4.68859577178955	https://www.genecards.org/cgi-bin/carddisp.pl?gene=TRIM16
CAMK2G	Calcium/Calmodulin Dependent Protein Kinase II Gamma	Protein Coding	Q13555	62	GC10M073812	4.68715286254883	https://www.genecards.org/cgi-bin/carddisp.pl?gene=CAMK2G
RALA	RAS Like Proto-Oncogene A	Protein Coding	P11233	60	GC07P039622	4.68580389022827	https://www.genecards.org/cgi-bin/carddisp.pl?gene=RALA
MTA3	Metastasis Associated 1 Family Member 3	Protein Coding	Q9BTC8	53	GC02P042494	4.68498563766479	https://www.genecards.org/cgi-bin/carddisp.pl?gene=MTA3
SFRP5	Secreted Frizzled Related Protein 5	Protein Coding	Q5T4F7	48	GC10M097766	4.67757987976074	https://www.genecards.org/cgi-bin/carddisp.pl?gene=SFRP5
CEP192	Centrosomal Protein 192	Protein Coding	Q8TEP8	46	GC18P025151	4.67675495147705	https://www.genecards.org/cgi-bin/carddisp.pl?gene=CEP192
PHGDH	Phosphoglycerate Dehydrogenase	Protein Coding	O43175	62	GC01P119724	4.67671966552734	https://www.genecards.org/cgi-bin/carddisp.pl?gene=PHGDH
DTL	Denticleless E3 Ubiquitin Protein Ligase Homolog	Protein Coding	Q9NZJ0	49	GC01P212035	4.67450523376465	https://www.genecards.org/cgi-bin/carddisp.pl?gene=DTL
CAPNS1	Calpain Small Subunit 1	Protein Coding	P04632	55	GC19P152412	4.66536712646484	https://www.genecards.org/cgi-bin/carddisp.pl?gene=CAPNS1
CBX3	Chromobox 3	Protein Coding	Q13185	54	GC07P026201	4.6640100479126	https://www.genecards.org/cgi-bin/carddisp.pl?gene=CBX3
WASF3	WASP Family Member 3	Protein Coding	Q9UPY6	50	GC13P028884	4.66385364532471	https://www.genecards.org/cgi-bin/carddisp.pl?gene=WASF3
ADM	Adrenomedullin	Protein Coding	P35318	57	GC11P021130	4.66340494155884	https://www.genecards.org/cgi-bin/carddisp.pl?gene=ADM
PHB2	Prohibitin 2	Protein Coding	Q99623	56	GC12M006965	4.66006803512573	https://www.genecards.org/cgi-bin/carddisp.pl?gene=PHB2
PIK3R2	Phosphoinositide-3-Kinase Regulatory Subunit 2	Protein Coding	O00459	62	GC19P018153	4.65957403182983	https://www.genecards.org/cgi-bin/carddisp.pl?gene=PIK3R2
KRT3	Keratin 3	Protein Coding	P12035	51	GC12M052789	4.65596580505371	https://www.genecards.org/cgi-bin/carddisp.pl?gene=KRT3
HNRNPU	Heterogeneous Nuclear Ribonucleoprotein U	Protein Coding	Q00839	55	GC01M244853	4.65581893920898	https://www.genecards.org/cgi-bin/carddisp.pl?gene=HNRNPU
MAML1	Mastermind Like Transcriptional Coactivator 1	Protein Coding	Q92585	53	GC05P179732	4.65498304367065	https://www.genecards.org/cgi-bin/carddisp.pl?gene=MAML1
RPA2	Replication Protein A2	Protein Coding	P15927	56	GC01M034850	4.64940071105957	https://www.genecards.org/cgi-bin/carddisp.pl?gene=RPA2
CKAP5	Cytoskeleton Associated Protein 5	Protein Coding	Q14008	54	GC11M139440	4.64895057678223	https://www.genecards.org/cgi-bin/carddisp.pl?gene=CKAP5
PLCB1	Phospholipase C Beta 1	Protein Coding	Q9NQ66	61	GC20P008077	4.64392471313477	https://www.genecards.org/cgi-bin/carddisp.pl?gene=PLCB1
FOXR2	Forkhead Box R2	Protein Coding	Q6PJQ5	37	GC0XP055623	4.64056253433228	https://www.genecards.org/cgi-bin/carddisp.pl?gene=FOXR2
ARHGEF2	Rho/Rac Guanine Nucleotide Exchange Factor 2	Protein Coding	Q92974	60	GC01M155946	4.64009284973145	https://www.genecards.org/cgi-bin/carddisp.pl?gene=ARHGEF2
ITGB5	Integrin Subunit Beta 5	Protein Coding	P18084	56	GC03M124761	4.63983726501465	https://www.genecards.org/cgi-bin/carddisp.pl?gene=ITGB5
TRIP12	Thyroid Hormone Receptor Interactor 12	Protein Coding	Q14669	54	GC02M229763	4.63958930969238	https://www.genecards.org/cgi-bin/carddisp.pl?gene=TRIP12
ABCC4	ATP Binding Cassette Subfamily C Member 4 (PEL Blood Group)	Protein Coding	O15439	58	GC13M095019	4.63712596893311	https://www.genecards.org/cgi-bin/carddisp.pl?gene=ABCC4
HSPG2	Heparan Sulfate Proteoglycan 2	Protein Coding	P98160	61	GC01M021822	4.62660074234009	https://www.genecards.org/cgi-bin/carddisp.pl?gene=HSPG2
NKD2	NKD Inhibitor Of WNT Signaling Pathway 2	Protein Coding	Q969F2	39	GC05P001008	4.62488889694214	https://www.genecards.org/cgi-bin/carddisp.pl?gene=NKD2
PPP6C	Protein Phosphatase 6 Catalytic Subunit	Protein Coding	O00743	52	GC09M126189	4.62421703338623	https://www.genecards.org/cgi-bin/carddisp.pl?gene=PPP6C
POLE2	DNA Polymerase Epsilon 2, Accessory Subunit	Protein Coding	P56282	55	GC14M049643	4.6228814125061	https://www.genecards.org/cgi-bin/carddisp.pl?gene=POLE2
MEX3C	Mex-3 RNA Binding Family Member C	Protein Coding	Q5U5Q3	47	GC18M051174	4.62197065353394	https://www.genecards.org/cgi-bin/carddisp.pl?gene=MEX3C
RHOD	Ras Homolog Family Member D	Protein Coding	O00212	50	GC11P107960	4.62149000167847	https://www.genecards.org/cgi-bin/carddisp.pl?gene=RHOD
PTGS1	Prostaglandin-Endoperoxide Synthase 1	Protein Coding	P23219	60	GC09P122370	4.61995410919189	https://www.genecards.org/cgi-bin/carddisp.pl?gene=PTGS1
MAGED1	MAGE Family Member D1	Protein Coding	Q9Y5V3	53	GC0XP051803	4.61813354492188	https://www.genecards.org/cgi-bin/carddisp.pl?gene=MAGED1
CTH	Cystathionine Gamma-Lyase	Protein Coding	P32929	62	GC01P070411	4.61809301376343	https://www.genecards.org/cgi-bin/carddisp.pl?gene=CTH
PSMC5	Proteasome 26S Subunit, ATPase 5	Protein Coding	P62195	54	GC17P063827	4.61491680145264	https://www.genecards.org/cgi-bin/carddisp.pl?gene=PSMC5
NR4A1	Nuclear Receptor Subfamily 4 Group A Member 1	Protein Coding	P22736	60	GC12P052022	4.61394453048706	https://www.genecards.org/cgi-bin/carddisp.pl?gene=NR4A1
ITGA1	Integrin Subunit Alpha 1	Protein Coding	P56199	57	GC05P052788	4.61138439178467	https://www.genecards.org/cgi-bin/carddisp.pl?gene=ITGA1
C5AR1	Complement C5a Receptor 1	Protein Coding	P21730	58	GC19P047290	4.6092004776001	https://www.genecards.org/cgi-bin/carddisp.pl?gene=C5AR1
MCC	MCC Regulator Of WNT Signaling Pathway	Protein Coding	P23508	54	GC05M113022	4.60320568084717	https://www.genecards.org/cgi-bin/carddisp.pl?gene=MCC
TLE1	TLE Family Member 1, Transcriptional Corepressor	Protein Coding	Q04724	56	GC09M081583	4.59669065475464	https://www.genecards.org/cgi-bin/carddisp.pl?gene=TLE1
PUF60	Poly(U) Binding Splicing Factor 60	Protein Coding	Q9UHX1	54	GC08M143816	4.59561347961426	https://www.genecards.org/cgi-bin/carddisp.pl?gene=PUF60
USP17L2	Ubiquitin Specific Peptidase 17 Like Family Member 2	Protein Coding	Q6R6M4	39	GC08M014041	4.59506416320801	https://www.genecards.org/cgi-bin/carddisp.pl?gene=USP17L2
CDK11B	Cyclin Dependent Kinase 11B	Protein Coding	P21127	52	GC01M022187	4.59419822692871	https://www.genecards.org/cgi-bin/carddisp.pl?gene=CDK11B
ANGPT1	Angiopoietin 1	Protein Coding	Q15389	60	GC08M107246	4.59383964538574	https://www.genecards.org/cgi-bin/carddisp.pl?gene=ANGPT1
CDK9	Cyclin Dependent Kinase 9	Protein Coding	P50750	59	GC09P152847	4.59060096740723	https://www.genecards.org/cgi-bin/carddisp.pl?gene=CDK9
ZC3HAV1	Zinc Finger CCCH-Type Containing, Antiviral 1	Protein Coding	Q7Z2W4	47	GC07M139148	4.58990049362183	https://www.genecards.org/cgi-bin/carddisp.pl?gene=ZC3HAV1
ERO1A	Endoplasmic Reticulum Oxidoreductase 1 Alpha	Protein Coding	Q96HE7	54	GC14M052640	4.58913040161133	https://www.genecards.org/cgi-bin/carddisp.pl?gene=ERO1A
KLRK1	Killer Cell Lectin Like Receptor K1	Protein Coding	P26718	52	GC12M035797	4.5878381729126	https://www.genecards.org/cgi-bin/carddisp.pl?gene=KLRK1
LOXL3	Lysyl Oxidase Like 3	Protein Coding	P58215	56	GC02M074532	4.58749103546143	https://www.genecards.org/cgi-bin/carddisp.pl?gene=LOXL3
AFG3L2	AFG3 Like Matrix AAA Peptidase Subunit 2	Protein Coding	Q9Y4W6	58	GC18M012328	4.5863094329834	https://www.genecards.org/cgi-bin/carddisp.pl?gene=AFG3L2
CYLD	CYLD Lysine 63 Deubiquitinase	Protein Coding	Q9NQC7	61	GC16P050742	4.58517694473267	https://www.genecards.org/cgi-bin/carddisp.pl?gene=CYLD
HUWE1	HECT, UBA And WWE Domain Containing E3 Ubiquitin Protein Ligase 1	Protein Coding	Q7Z6Z7	60	GC0XM053532	4.5850658416748	https://www.genecards.org/cgi-bin/carddisp.pl?gene=HUWE1
ARF1	ARF GTPase 1	Protein Coding	P84077	58	GC01P228082	4.58192253112793	https://www.genecards.org/cgi-bin/carddisp.pl?gene=ARF1
NLK	Nemo Like Kinase	Protein Coding	Q9UBE8	53	GC17P154256	4.57981491088867	https://www.genecards.org/cgi-bin/carddisp.pl?gene=NLK
MFN1	Mitofusin 1	Protein Coding	Q8IWA4	55	GC03P179347	4.57763719558716	https://www.genecards.org/cgi-bin/carddisp.pl?gene=MFN1
RUFY3	RUN And FYVE Domain Containing 3	Protein Coding	Q7L099	42	GC04P070800	4.57687377929688	https://www.genecards.org/cgi-bin/carddisp.pl?gene=RUFY3
RND3	Rho Family GTPase 3	Protein Coding	P61587	51	GC02M150468	4.57476425170898	https://www.genecards.org/cgi-bin/carddisp.pl?gene=RND3
PCDH17	Protocadherin 17	Protein Coding	O14917	48	GC13P057630	4.57388353347778	https://www.genecards.org/cgi-bin/carddisp.pl?gene=PCDH17
MAOA	Monoamine Oxidase A	Protein Coding	P21397	62	GC0XP043654	4.57294797897339	https://www.genecards.org/cgi-bin/carddisp.pl?gene=MAOA
EGLN3	Egl-9 Family Hypoxia Inducible Factor 3	Protein Coding	Q9H6Z9	58	GC14M033924	4.56996631622314	https://www.genecards.org/cgi-bin/carddisp.pl?gene=EGLN3
KISS1R	KISS1 Receptor	Protein Coding	Q969F8	57	GC19P000917	4.56852722167969	https://www.genecards.org/cgi-bin/carddisp.pl?gene=KISS1R
CTSD	Cathepsin D	Protein Coding	P07339	65	GC11M001752	4.56726694107056	https://www.genecards.org/cgi-bin/carddisp.pl?gene=CTSD
ERCC3	ERCC Excision Repair 3, TFIIH Core Complex Helicase Subunit	Protein Coding	P19447	61	GC02M127257	4.56623935699463	https://www.genecards.org/cgi-bin/carddisp.pl?gene=ERCC3
EHD1	EH Domain Containing 1	Protein Coding	Q9H4M9	52	GC11M139736	4.56543493270874	https://www.genecards.org/cgi-bin/carddisp.pl?gene=EHD1
STK26	Serine/Threonine Kinase 26	Protein Coding	Q9P289	54	GC0XP132023	4.56132078170776	https://www.genecards.org/cgi-bin/carddisp.pl?gene=STK26
EML4	EMAP Like 4	Protein Coding	Q9HC35	52	GC02P042169	4.55816173553467	https://www.genecards.org/cgi-bin/carddisp.pl?gene=EML4
PDX1	Pancreatic And Duodenal Homeobox 1	Protein Coding	P52945	59	GC13P028977	4.55784511566162	https://www.genecards.org/cgi-bin/carddisp.pl?gene=PDX1
GSC	Goosecoid Homeobox	Protein Coding	P56915	51	GC14M094768	4.55709838867188	https://www.genecards.org/cgi-bin/carddisp.pl?gene=GSC
PKLR	Pyruvate Kinase L/R	Protein Coding	P30613	60	GC01M155289	4.55395317077637	https://www.genecards.org/cgi-bin/carddisp.pl?gene=PKLR
COPS8	COP9 Signalosome Subunit 8	Protein Coding	Q99627	48	GC02P237085	4.55164527893066	https://www.genecards.org/cgi-bin/carddisp.pl?gene=COPS8
PRDX3	Peroxiredoxin 3	Protein Coding	P30048	57	GC10M119167	4.54482507705688	https://www.genecards.org/cgi-bin/carddisp.pl?gene=PRDX3
NTF3	Neurotrophin 3	Protein Coding	P20783	57	GC12P074017	4.54290151596069	https://www.genecards.org/cgi-bin/carddisp.pl?gene=NTF3
PFKP	Phosphofructokinase, Platelet	Protein Coding	Q01813	57	GC10P003066	4.54160976409912	https://www.genecards.org/cgi-bin/carddisp.pl?gene=PFKP
RAB22A	RAB22A, Member RAS Oncogene Family	Protein Coding	Q9UL26	42	GC20P058309	4.54029321670532	https://www.genecards.org/cgi-bin/carddisp.pl?gene=RAB22A
AKT1S1	AKT1 Substrate 1	Protein Coding	Q96B36	52	GC19M049869	4.52981758117676	https://www.genecards.org/cgi-bin/carddisp.pl?gene=AKT1S1
CPEB3	Cytoplasmic Polyadenylation Element Binding Protein 3	Protein Coding	Q8NE35	48	GC10M092046	4.52969026565552	https://www.genecards.org/cgi-bin/carddisp.pl?gene=CPEB3
UBE2V1	Ubiquitin Conjugating Enzyme E2 V1	Protein Coding	Q13404	53	GC20M050082	4.52548170089722	https://www.genecards.org/cgi-bin/carddisp.pl?gene=UBE2V1
FSTL1	Follistatin Like 1	Protein Coding	Q12841	53	GC03M120392	4.52356863021851	https://www.genecards.org/cgi-bin/carddisp.pl?gene=FSTL1
HNRNPF	Heterogeneous Nuclear Ribonucleoprotein F	Protein Coding	P52597	53	GC10M043385	4.52322340011597	https://www.genecards.org/cgi-bin/carddisp.pl?gene=HNRNPF
EIF4B	Eukaryotic Translation Initiation Factor 4B	Protein Coding	P23588	55	GC12P053006	4.52206468582153	https://www.genecards.org/cgi-bin/carddisp.pl?gene=EIF4B
IL22	Interleukin 22	Protein Coding	Q9GZX6	54	GC12M068248	4.51945877075195	https://www.genecards.org/cgi-bin/carddisp.pl?gene=IL22
EEF2K	Eukaryotic Elongation Factor 2 Kinase	Protein Coding	O00418	60	GC16P120695	4.51810169219971	https://www.genecards.org/cgi-bin/carddisp.pl?gene=EEF2K
CX3CR1	C-X3-C Motif Chemokine Receptor 1	Protein Coding	P49238	57	GC03M039279	4.51761198043823	https://www.genecards.org/cgi-bin/carddisp.pl?gene=CX3CR1
TGM3	Transglutaminase 3	Protein Coding	Q08188	54	GC20P002296	4.51553583145142	https://www.genecards.org/cgi-bin/carddisp.pl?gene=TGM3
ACTN1	Actinin Alpha 1	Protein Coding	P12814	62	GC14M068874	4.51449632644653	https://www.genecards.org/cgi-bin/carddisp.pl?gene=ACTN1
BATF2	Basic Leucine Zipper ATF-Like Transcription Factor 2	Protein Coding	Q8N1L9	41	GC11M064987	4.51284790039063	https://www.genecards.org/cgi-bin/carddisp.pl?gene=BATF2
RBBP5	RB Binding Protein 5, Histone Lysine Methyltransferase Complex Subunit	Protein Coding	Q15291	50	GC01M205055	4.51213645935059	https://www.genecards.org/cgi-bin/carddisp.pl?gene=RBBP5
MACROH2A1	MacroH2A.1 Histone	Protein Coding	O75367	54	GC05M135334	4.51101541519165	https://www.genecards.org/cgi-bin/carddisp.pl?gene=MACROH2A1
ADRB2	Adrenoceptor Beta 2	Protein Coding	P07550	62	GC05P159202	4.50950574874878	https://www.genecards.org/cgi-bin/carddisp.pl?gene=ADRB2
GSK3A	Glycogen Synthase Kinase 3 Alpha	Protein Coding	P49840	62	GC19M108797	4.50725317001343	https://www.genecards.org/cgi-bin/carddisp.pl?gene=GSK3A
MYD88	MYD88 Innate Immune Signal Transduction Adaptor	Protein Coding	Q99836	62	GC03P038501	4.50589036941528	https://www.genecards.org/cgi-bin/carddisp.pl?gene=MYD88
EIF4G2	Eukaryotic Translation Initiation Factor 4 Gamma 2	Protein Coding	P78344	51	GC11M015426	4.50517225265503	https://www.genecards.org/cgi-bin/carddisp.pl?gene=EIF4G2
MAP4	Microtubule Associated Protein 4	Protein Coding	P27816	53	GC03M047850	4.50510597229004	https://www.genecards.org/cgi-bin/carddisp.pl?gene=MAP4
PIAS1	Protein Inhibitor Of Activated STAT 1	Protein Coding	O75925	58	GC15P068054	4.50398540496826	https://www.genecards.org/cgi-bin/carddisp.pl?gene=PIAS1
GFRA1	GDNF Family Receptor Alpha 1	Protein Coding	P56159	60	GC10M116056	4.5029935836792	https://www.genecards.org/cgi-bin/carddisp.pl?gene=GFRA1
SENP3	SUMO Specific Peptidase 3	Protein Coding	Q9H4L4	50	GC17P153756	4.50267028808594	https://www.genecards.org/cgi-bin/carddisp.pl?gene=SENP3
GGCT	Gamma-Glutamylcyclotransferase	Protein Coding	O75223	51	GC07M030496	4.50133466720581	https://www.genecards.org/cgi-bin/carddisp.pl?gene=GGCT
FXYD5	FXYD Domain Containing Ion Transport Regulator 5	Protein Coding	Q96DB9	44	GC19P035154	4.49949550628662	https://www.genecards.org/cgi-bin/carddisp.pl?gene=FXYD5
PSMC3	Proteasome 26S Subunit, ATPase 3	Protein Coding	P17980	57	GC11M139454	4.49918127059937	https://www.genecards.org/cgi-bin/carddisp.pl?gene=PSMC3
PBX3	PBX Homeobox 3	Protein Coding	P40426	49	GC09P125747	4.49854135513306	https://www.genecards.org/cgi-bin/carddisp.pl?gene=PBX3
CAST	Calpastatin	Protein Coding	P20810	60	GC05P095975	4.49463987350464	https://www.genecards.org/cgi-bin/carddisp.pl?gene=CAST
TES	Testin LIM Domain Protein	Protein Coding	Q9UGI8	48	GC07P116210	4.49269485473633	https://www.genecards.org/cgi-bin/carddisp.pl?gene=TES
BIRC6	Baculoviral IAP Repeat Containing 6	Protein Coding	Q9NR09	54	GC02P032357	4.48427248001099	https://www.genecards.org/cgi-bin/carddisp.pl?gene=BIRC6
CD63	CD63 Molecule	Protein Coding	P08962	56	GC12M060362	4.48282670974731	https://www.genecards.org/cgi-bin/carddisp.pl?gene=CD63
ULK2	Unc-51 Like Autophagy Activating Kinase 2	Protein Coding	Q8IYT8	54	GC17M096546	4.48049783706665	https://www.genecards.org/cgi-bin/carddisp.pl?gene=ULK2
PIK3C3	Phosphatidylinositol 3-Kinase Catalytic Subunit Type 3	Protein Coding	Q8NEB9	61	GC18P041955	4.48048305511475	https://www.genecards.org/cgi-bin/carddisp.pl?gene=PIK3C3
AKAP8	A-Kinase Anchoring Protein 8	Protein Coding	O43823	51	GC19M108296	4.48023223876953	https://www.genecards.org/cgi-bin/carddisp.pl?gene=AKAP8
TAGLN2	Transgelin 2	Protein Coding	P37802	53	GC01M159918	4.48019361495972	https://www.genecards.org/cgi-bin/carddisp.pl?gene=TAGLN2
PLD1	Phospholipase D1	Protein Coding	Q13393	63	GC03M171600	4.47484111785889	https://www.genecards.org/cgi-bin/carddisp.pl?gene=PLD1
SSX2	SSX Family Member 2	Protein Coding	Q16385	44	GC0XM052696	4.47179841995239	https://www.genecards.org/cgi-bin/carddisp.pl?gene=SSX2
DES	Desmin	Protein Coding	P17661	61	GC02P219418	4.46745347976685	https://www.genecards.org/cgi-bin/carddisp.pl?gene=DES
IGFBP1	Insulin Like Growth Factor Binding Protein 1	Protein Coding	P08833	55	GC07P051058	4.46521377563477	https://www.genecards.org/cgi-bin/carddisp.pl?gene=IGFBP1
FBXW11	F-Box And WD Repeat Domain Containing 11	Protein Coding	Q9UKB1	54	GC05M171861	4.46430397033691	https://www.genecards.org/cgi-bin/carddisp.pl?gene=FBXW11
AFAP1L2	Actin Filament Associated Protein 1 Like 2	Protein Coding	Q8N4X5	48	GC10M114281	4.46340465545654	https://www.genecards.org/cgi-bin/carddisp.pl?gene=AFAP1L2
PPP1CA	Protein Phosphatase 1 Catalytic Subunit Alpha	Protein Coding	P62136	61	GC11M139864	4.46087074279785	https://www.genecards.org/cgi-bin/carddisp.pl?gene=PPP1CA
YWHAH	Tyrosine 3-Monooxygenase/Tryptophan 5-Monooxygenase Activation Protein Eta	Protein Coding	Q04917	59	GC22P031944	4.46065998077393	https://www.genecards.org/cgi-bin/carddisp.pl?gene=YWHAH
USF1	Upstream Transcription Factor 1	Protein Coding	P22415	55	GC01M161039	4.45978736877441	https://www.genecards.org/cgi-bin/carddisp.pl?gene=USF1
USP5	Ubiquitin Specific Peptidase 5	Protein Coding	P45974	54	GC12P074068	4.45818090438843	https://www.genecards.org/cgi-bin/carddisp.pl?gene=USP5
VSIG4	V-Set And Immunoglobulin Domain Containing 4	Protein Coding	Q9Y279	50	GC0XM066021	4.45769309997559	https://www.genecards.org/cgi-bin/carddisp.pl?gene=VSIG4
OCLN	Occludin	Protein Coding	Q16625	58	GC05P069492	4.45383453369141	https://www.genecards.org/cgi-bin/carddisp.pl?gene=OCLN
ING5	Inhibitor Of Growth Family Member 5	Protein Coding	Q8WYH8	47	GC02P242370	4.45281028747559	https://www.genecards.org/cgi-bin/carddisp.pl?gene=ING5
MRTFB	Myocardin Related Transcription Factor B	Protein Coding	Q9ULH7	46	GC16P013994	4.45271492004395	https://www.genecards.org/cgi-bin/carddisp.pl?gene=MRTFB
PAQR3	Progestin And AdipoQ Receptor Family Member 3	Protein Coding	Q6TCH7	44	GC04M078887	4.4492974281311	https://www.genecards.org/cgi-bin/carddisp.pl?gene=PAQR3
USP3	Ubiquitin Specific Peptidase 3	Protein Coding	Q9Y6I4	50	GC15P063504	4.44897365570068	https://www.genecards.org/cgi-bin/carddisp.pl?gene=USP3
SCRIB	Scribble Planar Cell Polarity Protein	Protein Coding	C0HLS1	52	GC08M147358	4.44896411895752	https://www.genecards.org/cgi-bin/carddisp.pl?gene=SCRIB
USP47	Ubiquitin Specific Peptidase 47	Protein Coding	Q96K76	46	GC11P021190	4.44233226776123	https://www.genecards.org/cgi-bin/carddisp.pl?gene=USP47
LAMA4	Laminin Subunit Alpha 4	Protein Coding	Q16363	57	GC06M112107	4.43895053863525	https://www.genecards.org/cgi-bin/carddisp.pl?gene=LAMA4
HECTD1	HECT Domain E3 Ubiquitin Protein Ligase 1	Protein Coding	Q9ULT8	42	GC14M031100	4.43638753890991	https://www.genecards.org/cgi-bin/carddisp.pl?gene=HECTD1
TFDP3	Transcription Factor Dp Family Member 3	Protein Coding	Q5H9I0	38	GC0XM133216	4.43490982055664	https://www.genecards.org/cgi-bin/carddisp.pl?gene=TFDP3
LPL	Lipoprotein Lipase	Protein Coding	P06858	63	GC08P019901	4.43408250808716	https://www.genecards.org/cgi-bin/carddisp.pl?gene=LPL
TRIM66	Tripartite Motif Containing 66	Protein Coding	O15016	41	GC11M008612	4.42930030822754	https://www.genecards.org/cgi-bin/carddisp.pl?gene=TRIM66
FZD9	Frizzled Class Receptor 9	Protein Coding	O00144	56	GC07P073433	4.42674160003662	https://www.genecards.org/cgi-bin/carddisp.pl?gene=FZD9
ASF1B	Anti-Silencing Function 1B Histone Chaperone	Protein Coding	Q9NVP2	52	GC19M014119	4.42594957351685	https://www.genecards.org/cgi-bin/carddisp.pl?gene=ASF1B
NMI	N-Myc And STAT Interactor	Protein Coding	Q13287	47	GC02M151270	4.42006731033325	https://www.genecards.org/cgi-bin/carddisp.pl?gene=NMI
BRD3	Bromodomain Containing 3	Protein Coding	Q15059	55	GC09M134030	4.4193115234375	https://www.genecards.org/cgi-bin/carddisp.pl?gene=BRD3
USP18	Ubiquitin Specific Peptidase 18	Protein Coding	Q9UMW8	52	GC22P018149	4.41354513168335	https://www.genecards.org/cgi-bin/carddisp.pl?gene=USP18
SLC22A1	Solute Carrier Family 22 Member 1	Protein Coding	O15245	55	GC06P160121	4.41181039810181	https://www.genecards.org/cgi-bin/carddisp.pl?gene=SLC22A1
ABI1	Abl Interactor 1	Protein Coding	Q8IZP0	56	GC10M026746	4.40840291976929	https://www.genecards.org/cgi-bin/carddisp.pl?gene=ABI1
ZFP36	ZFP36 Ring Finger Protein	Protein Coding	P26651	49	GC19P039406	4.4067497253418	https://www.genecards.org/cgi-bin/carddisp.pl?gene=ZFP36
LZTS1	Leucine Zipper Tumor Suppressor 1	Protein Coding	Q9Y250	50	GC08M020246	4.40424346923828	https://www.genecards.org/cgi-bin/carddisp.pl?gene=LZTS1
MORC2	MORC Family CW-Type Zinc Finger 2	Protein Coding	Q9Y6X9	52	GC22M030925	4.40357875823975	https://www.genecards.org/cgi-bin/carddisp.pl?gene=MORC2
MAP3K2	Mitogen-Activated Protein Kinase Kinase Kinase 2	Protein Coding	Q9Y2U5	57	GC02M127298	4.40236043930054	https://www.genecards.org/cgi-bin/carddisp.pl?gene=MAP3K2
DCD	Dermcidin	Protein Coding	P81605	48	GC12M054644	4.39723348617554	https://www.genecards.org/cgi-bin/carddisp.pl?gene=DCD
SDHB	Succinate Dehydrogenase Complex Iron Sulfur Subunit B	Protein Coding	P21912	61	GC01M022674	4.39643955230713	https://www.genecards.org/cgi-bin/carddisp.pl?gene=SDHB
MSI1	Musashi RNA Binding Protein 1	Protein Coding	O43347	52	GC12M120341	4.39640712738037	https://www.genecards.org/cgi-bin/carddisp.pl?gene=MSI1
TNK2	Tyrosine Kinase Non Receptor 2	Protein Coding	Q07912	60	GC03M195863	4.3959493637085	https://www.genecards.org/cgi-bin/carddisp.pl?gene=TNK2
CLDN5	Claudin 5	Protein Coding	O00501	53	GC22M019523	4.39522790908813	https://www.genecards.org/cgi-bin/carddisp.pl?gene=CLDN5
TSG101	Tumor Susceptibility 101	Protein Coding	Q99816	57	GC11M018468	4.39402866363525	https://www.genecards.org/cgi-bin/carddisp.pl?gene=TSG101
PSPC1	Paraspeckle Component 1	Protein Coding	Q8WXF1	47	GC13M024801	4.39270973205566	https://www.genecards.org/cgi-bin/carddisp.pl?gene=PSPC1
BCLAF1	BCL2 Associated Transcription Factor 1	Protein Coding	Q9NYF8	51	GC06M136256	4.39086484909058	https://www.genecards.org/cgi-bin/carddisp.pl?gene=BCLAF1
ITGBL1	Integrin Subunit Beta Like 1	Protein Coding	O95965	43	GC13P101454	4.38995170593262	https://www.genecards.org/cgi-bin/carddisp.pl?gene=ITGBL1
PABPN1	Poly(A) Binding Protein Nuclear 1	Protein Coding	Q86U42	57	GC14P059824	4.38752746582031	https://www.genecards.org/cgi-bin/carddisp.pl?gene=PABPN1
MEF2C	Myocyte Enhancer Factor 2C	Protein Coding	Q06413	62	GC05M088718	4.38606977462769	https://www.genecards.org/cgi-bin/carddisp.pl?gene=MEF2C
TSPAN1	Tetraspanin 1	Protein Coding	O60635	51	GC01P046175	4.38467645645142	https://www.genecards.org/cgi-bin/carddisp.pl?gene=TSPAN1
RAB5A	RAB5A, Member RAS Oncogene Family	Protein Coding	P20339	58	GC03P027238	4.3820333480835	https://www.genecards.org/cgi-bin/carddisp.pl?gene=RAB5A
RIT1	Ras Like Without CAAX 1	Protein Coding	Q92963	58	GC01M155897	4.38119268417358	https://www.genecards.org/cgi-bin/carddisp.pl?gene=RIT1
USP13	Ubiquitin Specific Peptidase 13	Protein Coding	Q92995	53	GC03P179654	4.38019514083862	https://www.genecards.org/cgi-bin/carddisp.pl?gene=USP13
CTR9	CTR9 Homolog, Paf1/RNA Polymerase II Complex Component	Protein Coding	Q6PD62	51	GC11P010751	4.37914514541626	https://www.genecards.org/cgi-bin/carddisp.pl?gene=CTR9
SPAG9	Sperm Associated Antigen 9	Protein Coding	O60271	50	GC17M050962	4.37887668609619	https://www.genecards.org/cgi-bin/carddisp.pl?gene=SPAG9
STEAP2	STEAP2 Metalloreductase	Protein Coding	Q8NFT2	51	GC07P090167	4.37818098068237	https://www.genecards.org/cgi-bin/carddisp.pl?gene=STEAP2
REG3A	Regenerating Family Member 3 Alpha	Protein Coding	Q06141	48	GC02M079157	4.37659358978271	https://www.genecards.org/cgi-bin/carddisp.pl?gene=REG3A
IGFBP5	Insulin Like Growth Factor Binding Protein 5	Protein Coding	P24593	55	GC02M216672	4.37549924850464	https://www.genecards.org/cgi-bin/carddisp.pl?gene=IGFBP5
SPTLC1	Serine Palmitoyltransferase Long Chain Base Subunit 1	Protein Coding	O15269	60	GC09M121881	4.37188148498535	https://www.genecards.org/cgi-bin/carddisp.pl?gene=SPTLC1
RREB1	Ras Responsive Element Binding Protein 1	Protein Coding	Q92766	52	GC06P007107	4.37098550796509	https://www.genecards.org/cgi-bin/carddisp.pl?gene=RREB1
CAVIN1	Caveolae Associated Protein 1	Protein Coding	Q6NZI2	54	GC17M097212	4.36992692947388	https://www.genecards.org/cgi-bin/carddisp.pl?gene=CAVIN1
LMCD1	LIM And Cysteine Rich Domains 1	Protein Coding	Q9NZU5	48	GC03P008910	4.36616706848145	https://www.genecards.org/cgi-bin/carddisp.pl?gene=LMCD1
STAT2	Signal Transducer And Activator Of Transcription 2	Protein Coding	P52630	62	GC12M056341	4.36551237106323	https://www.genecards.org/cgi-bin/carddisp.pl?gene=STAT2
FKBP1A	FKBP Prolyl Isomerase 1A	Protein Coding	P62942	61	GC20M001369	4.36461067199707	https://www.genecards.org/cgi-bin/carddisp.pl?gene=FKBP1A
EPHB4	EPH Receptor B4	Protein Coding	P54760	66	GC07M106759	4.36350059509277	https://www.genecards.org/cgi-bin/carddisp.pl?gene=EPHB4
PSMD12	Proteasome 26S Subunit, Non-ATPase 12	Protein Coding	O00232	54	GC17M067337	4.36060619354248	https://www.genecards.org/cgi-bin/carddisp.pl?gene=PSMD12
PAWR	Pro-Apoptotic WT1 Regulator	Protein Coding	Q96IZ0	54	GC12M079574	4.36042499542236	https://www.genecards.org/cgi-bin/carddisp.pl?gene=PAWR
PRKG1	Protein Kinase CGMP-Dependent 1	Protein Coding	Q13976	63	GC10P052996	4.3562388420105	https://www.genecards.org/cgi-bin/carddisp.pl?gene=PRKG1
TWF1	Twinfilin Actin Binding Protein 1	Protein Coding	Q12792	50	GC12M043793	4.35575103759766	https://www.genecards.org/cgi-bin/carddisp.pl?gene=TWF1
TAF1	TATA-Box Binding Protein Associated Factor 1	Protein Coding	P21675	61	GC0XP071366	4.35017967224121	https://www.genecards.org/cgi-bin/carddisp.pl?gene=TAF1
IL23A	Interleukin 23 Subunit Alpha	Protein Coding	Q9NPF7	50	GC12P075442	4.34922170639038	https://www.genecards.org/cgi-bin/carddisp.pl?gene=IL23A
DUSP6	Dual Specificity Phosphatase 6	Protein Coding	Q16828	60	GC12M089347	4.3486590385437	https://www.genecards.org/cgi-bin/carddisp.pl?gene=DUSP6
RNF43	Ring Finger Protein 43	Protein Coding	Q68DV7	50	GC17M058352	4.34751415252686	https://www.genecards.org/cgi-bin/carddisp.pl?gene=RNF43
ONECUT2	One Cut Homeobox 2	Protein Coding	O95948	46	GC18P057450	4.34633922576904	https://www.genecards.org/cgi-bin/carddisp.pl?gene=ONECUT2
WSB1	WD Repeat And SOCS Box Containing 1	Protein Coding	Q9Y6I7	47	GC17P027294	4.3462553024292	https://www.genecards.org/cgi-bin/carddisp.pl?gene=WSB1
RRM1	Ribonucleotide Reductase Catalytic Subunit M1	Protein Coding	P23921	63	GC11P020411	4.34560537338257	https://www.genecards.org/cgi-bin/carddisp.pl?gene=RRM1
C3AR1	Complement C3a Receptor 1	Protein Coding	Q16581	58	GC12M035735	4.34285736083984	https://www.genecards.org/cgi-bin/carddisp.pl?gene=C3AR1
PSMA4	Proteasome 20S Subunit Alpha 4	Protein Coding	P25789	55	GC15P078540	4.34253835678101	https://www.genecards.org/cgi-bin/carddisp.pl?gene=PSMA4
TTK	TTK Protein Kinase	Protein Coding	P33981	58	GC06P080003	4.34071350097656	https://www.genecards.org/cgi-bin/carddisp.pl?gene=TTK
MZF1	Myeloid Zinc Finger 1	Protein Coding	P28698	44	GC19M109444	4.34047365188599	https://www.genecards.org/cgi-bin/carddisp.pl?gene=MZF1
PLAT	Plasminogen Activator, Tissue Type	Protein Coding	P00750	62	GC08M042174	4.34008932113647	https://www.genecards.org/cgi-bin/carddisp.pl?gene=PLAT
PDCD10	Programmed Cell Death 10	Protein Coding	Q9BUL8	53	GC03M167683	4.33967590332031	https://www.genecards.org/cgi-bin/carddisp.pl?gene=PDCD10
RELB	RELB Proto-Oncogene, NF-KB Subunit	Protein Coding	Q01201	59	GC19P152702	4.33612203598022	https://www.genecards.org/cgi-bin/carddisp.pl?gene=RELB
BIRC3	Baculoviral IAP Repeat Containing 3	Protein Coding	Q13489	60	GC11P102317	4.33591079711914	https://www.genecards.org/cgi-bin/carddisp.pl?gene=BIRC3
BHLHA15	Basic Helix-Loop-Helix Family Member A15	Protein Coding	Q7RTS1	46	GC07P098211	4.33430290222168	https://www.genecards.org/cgi-bin/carddisp.pl?gene=BHLHA15
GPC1	Glypican 1	Protein Coding	P35052	55	GC02P240435	4.33367538452148	https://www.genecards.org/cgi-bin/carddisp.pl?gene=GPC1
PINX1	PIN2 (TERF1) Interacting Telomerase Inhibitor 1	Protein Coding	Q96BK5	46	GC08M010827	4.33204317092896	https://www.genecards.org/cgi-bin/carddisp.pl?gene=PINX1
ARHGAP1	Rho GTPase Activating Protein 1	Protein Coding	Q07960	57	GC11M139438	4.32444190979004	https://www.genecards.org/cgi-bin/carddisp.pl?gene=ARHGAP1
GEMIN4	Gem Nuclear Organelle Associated Protein 4	Protein Coding	P57678	51	GC17M000744	4.32419872283936	https://www.genecards.org/cgi-bin/carddisp.pl?gene=GEMIN4
TLR3	Toll Like Receptor 3	Protein Coding	O15455	64	GC04P186059	4.31618642807007	https://www.genecards.org/cgi-bin/carddisp.pl?gene=TLR3
NCOR1	Nuclear Receptor Corepressor 1	Protein Coding	O75376	57	GC17M016029	4.31555223464966	https://www.genecards.org/cgi-bin/carddisp.pl?gene=NCOR1
IL13RA2	Interleukin 13 Receptor Subunit Alpha 2	Protein Coding	Q14627	50	GC0XM115003	4.31247186660767	https://www.genecards.org/cgi-bin/carddisp.pl?gene=IL13RA2
MAZ	MYC Associated Zinc Finger Protein	Protein Coding	P56270	52	GC16P029806	4.3122444152832	https://www.genecards.org/cgi-bin/carddisp.pl?gene=MAZ
EHMT1	Euchromatic Histone Lysine Methyltransferase 1	Protein Coding	Q9H9B1	58	GC09P137618	4.3109245300293	https://www.genecards.org/cgi-bin/carddisp.pl?gene=EHMT1
SLC25A10	Solute Carrier Family 25 Member 10	Protein Coding	Q9UBX3	57	GC17P081712	4.3108606338501	https://www.genecards.org/cgi-bin/carddisp.pl?gene=SLC25A10
SPZ1	Spermatogenic Leucine Zipper 1	Protein Coding	Q9BXG8	40	GC05P080319	4.30987310409546	https://www.genecards.org/cgi-bin/carddisp.pl?gene=SPZ1
SULF2	Sulfatase 2	Protein Coding	Q8IWU5	51	GC20M047656	4.30939483642578	https://www.genecards.org/cgi-bin/carddisp.pl?gene=SULF2
AGK	Acylglycerol Kinase	Protein Coding	Q53H12	53	GC07P141551	4.30853271484375	https://www.genecards.org/cgi-bin/carddisp.pl?gene=AGK
RECQL4	RecQ Like Helicase 4	Protein Coding	O94761	54	GC08M147404	4.30775356292725	https://www.genecards.org/cgi-bin/carddisp.pl?gene=RECQL4
HNRNPD	Heterogeneous Nuclear Ribonucleoprotein D	Protein Coding	Q14103	55	GC04M082352	4.30460453033447	https://www.genecards.org/cgi-bin/carddisp.pl?gene=HNRNPD
RRBP1	Ribosome Binding Protein 1	Protein Coding	Q9P2E9	48	GC20M017613	4.29989290237427	https://www.genecards.org/cgi-bin/carddisp.pl?gene=RRBP1
LONP1	Lon Peptidase 1, Mitochondrial	Protein Coding	P36776	59	GC19M005691	4.29331111907959	https://www.genecards.org/cgi-bin/carddisp.pl?gene=LONP1
ACAT1	Acetyl-CoA Acetyltransferase 1	Protein Coding	P24752	63	GC11P109833	4.29251098632813	https://www.genecards.org/cgi-bin/carddisp.pl?gene=ACAT1
STMN2	Stathmin 2	Protein Coding	Q93045	52	GC08P079610	4.29092407226563	https://www.genecards.org/cgi-bin/carddisp.pl?gene=STMN2
BGLAP	Bone Gamma-Carboxyglutamate Protein	Protein Coding	P02818	52	GC01P156242	4.29027938842773	https://www.genecards.org/cgi-bin/carddisp.pl?gene=BGLAP
CEACAM3	CEA Cell Adhesion Molecule 3	Protein Coding	P40198	55	GC19P041796	4.29002141952515	https://www.genecards.org/cgi-bin/carddisp.pl?gene=CEACAM3
NFATC2	Nuclear Factor Of Activated T Cells 2	Protein Coding	Q13469	60	GC20M051386	4.2877836227417	https://www.genecards.org/cgi-bin/carddisp.pl?gene=NFATC2
CCT2	Chaperonin Containing TCP1 Subunit 2	Protein Coding	P78371	54	GC12P069585	4.28522491455078	https://www.genecards.org/cgi-bin/carddisp.pl?gene=CCT2
KRT6B	Keratin 6B	Protein Coding	P04259	52	GC12M052446	4.28425359725952	https://www.genecards.org/cgi-bin/carddisp.pl?gene=KRT6B
PRDX4	Peroxiredoxin 4	Protein Coding	Q13162	53	GC0XP023665	4.28209400177002	https://www.genecards.org/cgi-bin/carddisp.pl?gene=PRDX4
CHGA	Chromogranin A	Protein Coding	P10645	56	GC14P095285	4.28202056884766	https://www.genecards.org/cgi-bin/carddisp.pl?gene=CHGA
KAT6A	Lysine Acetyltransferase 6A	Protein Coding	Q92794	57	GC08M041929	4.2815957069397	https://www.genecards.org/cgi-bin/carddisp.pl?gene=KAT6A
MDC1	Mediator Of DNA Damage Checkpoint 1	Protein Coding	Q14676	55	GC06M106406	4.27958631515503	https://www.genecards.org/cgi-bin/carddisp.pl?gene=MDC1
FUT8	Fucosyltransferase 8	Protein Coding	Q9BYC5	56	GC14P065356	4.27593946456909	https://www.genecards.org/cgi-bin/carddisp.pl?gene=FUT8
NCAPG	Non-SMC Condensin I Complex Subunit G	Protein Coding	Q9BPX3	52	GC04P030102	4.27294445037842	https://www.genecards.org/cgi-bin/carddisp.pl?gene=NCAPG
DSC2	Desmocollin 2	Protein Coding	Q02487	58	GC18M031058	4.27059173583984	https://www.genecards.org/cgi-bin/carddisp.pl?gene=DSC2
PPP4R1	Protein Phosphatase 4 Regulatory Subunit 1	Protein Coding	Q8TF05	44	GC18M009546	4.27006673812866	https://www.genecards.org/cgi-bin/carddisp.pl?gene=PPP4R1
KIF3B	Kinesin Family Member 3B	Protein Coding	O15066	52	GC20P032277	4.26772546768188	https://www.genecards.org/cgi-bin/carddisp.pl?gene=KIF3B
APOE	Apolipoprotein E	Protein Coding	P02649	62	GC19P152697	4.26723432540894	https://www.genecards.org/cgi-bin/carddisp.pl?gene=APOE
SRXN1	Sulfiredoxin 1	Protein Coding	Q9BYN0	47	GC20M000714	4.26667976379395	https://www.genecards.org/cgi-bin/carddisp.pl?gene=SRXN1
USP39	Ubiquitin Specific Peptidase 39	Protein Coding	Q53GS9	44	GC02P094485	4.26465797424316	https://www.genecards.org/cgi-bin/carddisp.pl?gene=USP39
LCK	LCK Proto-Oncogene, Src Family Tyrosine Kinase	Protein Coding	P06239	65	GC01P032251	4.26198148727417	https://www.genecards.org/cgi-bin/carddisp.pl?gene=LCK
PLAC8	Placenta Associated 8	Protein Coding	Q9NZF1	42	GC04M083090	4.26079034805298	https://www.genecards.org/cgi-bin/carddisp.pl?gene=PLAC8
MAP2K5	Mitogen-Activated Protein Kinase Kinase 5	Protein Coding	Q13163	57	GC15P193378	4.26028776168823	https://www.genecards.org/cgi-bin/carddisp.pl?gene=MAP2K5
ELN	Elastin	Protein Coding	P15502	56	GC07P074027	4.25995635986328	https://www.genecards.org/cgi-bin/carddisp.pl?gene=ELN
PLRG1	Pleiotropic Regulator 1	Protein Coding	O43660	44	GC04M154534	4.25890731811523	https://www.genecards.org/cgi-bin/carddisp.pl?gene=PLRG1
CTPS1	CTP Synthase 1	Protein Coding	P17812	58	GC01P040979	4.25796937942505	https://www.genecards.org/cgi-bin/carddisp.pl?gene=CTPS1
BCL9	BCL9 Transcription Coactivator	Protein Coding	O00512	53	GC01P147541	4.25687789916992	https://www.genecards.org/cgi-bin/carddisp.pl?gene=BCL9
CANX	Calnexin	Protein Coding	P27824	58	GC05P179678	4.25430917739868	https://www.genecards.org/cgi-bin/carddisp.pl?gene=CANX
INPPL1	Inositol Polyphosphate Phosphatase Like 1	Protein Coding	O15357	61	GC11P072223	4.25027656555176	https://www.genecards.org/cgi-bin/carddisp.pl?gene=INPPL1
DLL3	Delta Like Canonical Notch Ligand 3	Protein Coding	Q9NYJ7	55	GC19P039498	4.24953269958496	https://www.genecards.org/cgi-bin/carddisp.pl?gene=DLL3
ARHGAP21	Rho GTPase Activating Protein 21	Protein Coding	Q5T5U3	44	GC10M024583	4.24937438964844	https://www.genecards.org/cgi-bin/carddisp.pl?gene=ARHGAP21
POPDC1	Popeye Domain CAMP Effector 1	Protein Coding	Q8NE79	52	GC06M105096	4.24855422973633	https://www.genecards.org/cgi-bin/carddisp.pl?gene=POPDC1
S100A14	S100 Calcium Binding Protein A14	Protein Coding	Q9HCY8	47	GC01M153614	4.24811315536499	https://www.genecards.org/cgi-bin/carddisp.pl?gene=S100A14
CLDN10	Claudin 10	Protein Coding	P78369	51	GC13P095433	4.24588203430176	https://www.genecards.org/cgi-bin/carddisp.pl?gene=CLDN10
FBLN5	Fibulin 5	Protein Coding	Q9UBX5	60	GC14M091869	4.24527454376221	https://www.genecards.org/cgi-bin/carddisp.pl?gene=FBLN5
IMMT	Inner Membrane Mitochondrial Protein	Protein Coding	Q16891	52	GC02M086144	4.24449634552002	https://www.genecards.org/cgi-bin/carddisp.pl?gene=IMMT
OTX1	Orthodenticle Homeobox 1	Protein Coding	P32242	52	GC02P063123	4.24327707290649	https://www.genecards.org/cgi-bin/carddisp.pl?gene=OTX1
SERPINC1	Serpin Family C Member 1	Protein Coding	P01008	62	GC01M175158	4.24276638031006	https://www.genecards.org/cgi-bin/carddisp.pl?gene=SERPINC1
BCL2L2	BCL2 Like 2	Protein Coding	Q92843	56	GC14P058402	4.23802328109741	https://www.genecards.org/cgi-bin/carddisp.pl?gene=BCL2L2
EDN3	Endothelin 3	Protein Coding	P14138	60	GC20P059300	4.2352089881897	https://www.genecards.org/cgi-bin/carddisp.pl?gene=EDN3
ITGA9	Integrin Subunit Alpha 9	Protein Coding	Q13797	55	GC03P037468	4.2349066734314	https://www.genecards.org/cgi-bin/carddisp.pl?gene=ITGA9
EEF1A2	Eukaryotic Translation Elongation Factor 1 Alpha 2	Protein Coding	Q05639	60	GC20M063488	4.23344850540161	https://www.genecards.org/cgi-bin/carddisp.pl?gene=EEF1A2
ULK1	Unc-51 Like Autophagy Activating Kinase 1	Protein Coding	O75385	57	GC12P131894	4.2324104309082	https://www.genecards.org/cgi-bin/carddisp.pl?gene=ULK1
GADD45A	Growth Arrest And DNA Damage Inducible Alpha	Protein Coding	P24522	55	GC01P067685	4.23149347305298	https://www.genecards.org/cgi-bin/carddisp.pl?gene=GADD45A
MBD1	Methyl-CpG Binding Domain Protein 1	Protein Coding	Q9UIS9	54	GC18M050266	4.23068237304688	https://www.genecards.org/cgi-bin/carddisp.pl?gene=MBD1
KRT23	Keratin 23	Protein Coding	Q9C075	44	GC17M040922	4.22894906997681	https://www.genecards.org/cgi-bin/carddisp.pl?gene=KRT23
TPM2	Tropomyosin 2	Protein Coding	P07951	59	GC09M035912	4.22700023651123	https://www.genecards.org/cgi-bin/carddisp.pl?gene=TPM2
RPS8	Ribosomal Protein S8	Protein Coding	P62241	50	GC01P044775	4.22572708129883	https://www.genecards.org/cgi-bin/carddisp.pl?gene=RPS8
XPO5	Exportin 5	Protein Coding	Q9HAV4	52	GC06M043522	4.22519397735596	https://www.genecards.org/cgi-bin/carddisp.pl?gene=XPO5
NONO	Non-POU Domain Containing Octamer Binding	Protein Coding	Q15233	58	GC0XP072017	4.22285938262939	https://www.genecards.org/cgi-bin/carddisp.pl?gene=NONO
STX2	Syntaxin 2	Protein Coding	P32856	50	GC12M130789	4.22119808197021	https://www.genecards.org/cgi-bin/carddisp.pl?gene=STX2
TAF15	TATA-Box Binding Protein Associated Factor 15	Protein Coding	Q92804	55	GC17P154490	4.2202672958374	https://www.genecards.org/cgi-bin/carddisp.pl?gene=TAF15
FBLN1	Fibulin 1	Protein Coding	P23142	57	GC22P045502	4.21865797042847	https://www.genecards.org/cgi-bin/carddisp.pl?gene=FBLN1
DUSP1	Dual Specificity Phosphatase 1	Protein Coding	P28562	59	GC05M172768	4.21802473068237	https://www.genecards.org/cgi-bin/carddisp.pl?gene=DUSP1
DBN1	Drebrin 1	Protein Coding	Q16643	54	GC05M177456	4.21426391601563	https://www.genecards.org/cgi-bin/carddisp.pl?gene=DBN1
MAX	MYC Associated Factor X	Protein Coding	P61244	59	GC14M065425	4.20922040939331	https://www.genecards.org/cgi-bin/carddisp.pl?gene=MAX
GDF2	Growth Differentiation Factor 2	Protein Coding	Q9UK05	57	GC10P047322	4.20727157592773	https://www.genecards.org/cgi-bin/carddisp.pl?gene=GDF2
GNA12	G Protein Subunit Alpha 12	Protein Coding	Q03113	54	GC07M004006	4.20713806152344	https://www.genecards.org/cgi-bin/carddisp.pl?gene=GNA12
VDAC2	Voltage Dependent Anion Channel 2	Protein Coding	P45880	56	GC10P075210	4.20682811737061	https://www.genecards.org/cgi-bin/carddisp.pl?gene=VDAC2
FBXL5	F-Box And Leucine Rich Repeat Protein 5	Protein Coding	Q9UKA1	45	GC04M015606	4.20593929290771	https://www.genecards.org/cgi-bin/carddisp.pl?gene=FBXL5
MED1	Mediator Complex Subunit 1	Protein Coding	Q15648	55	GC17M039404	4.20396614074707	https://www.genecards.org/cgi-bin/carddisp.pl?gene=MED1
HP	Haptoglobin	Protein Coding	P00738	58	GC16P122099	4.20166683197021	https://www.genecards.org/cgi-bin/carddisp.pl?gene=HP
ADAM8	ADAM Metallopeptidase Domain 8	Protein Coding	P78325	54	GC10M133262	4.20152187347412	https://www.genecards.org/cgi-bin/carddisp.pl?gene=ADAM8
PRKAR1A	Protein Kinase CAMP-Dependent Type I Regulatory Subunit Alpha	Protein Coding	P10644	64	GC17P155470	4.20124912261963	https://www.genecards.org/cgi-bin/carddisp.pl?gene=PRKAR1A
CCL4	C-C Motif Chemokine Ligand 4	Protein Coding	P13236	52	GC17P036103	4.2004861831665	https://www.genecards.org/cgi-bin/carddisp.pl?gene=CCL4
FUT6	Fucosyltransferase 6	Protein Coding	P51993	54	GC19M005830	4.1978554725647	https://www.genecards.org/cgi-bin/carddisp.pl?gene=FUT6
HNRNPDL	Heterogeneous Nuclear Ribonucleoprotein D Like	Protein Coding	O14979	55	GC04M082422	4.19710159301758	https://www.genecards.org/cgi-bin/carddisp.pl?gene=HNRNPDL
RASSF6	Ras Association Domain Family Member 6	Protein Coding	Q6ZTQ3	44	GC04M073571	4.19219923019409	https://www.genecards.org/cgi-bin/carddisp.pl?gene=RASSF6
TRIM37	Tripartite Motif Containing 37	Protein Coding	O94972	54	GC17M097706	4.18940305709839	https://www.genecards.org/cgi-bin/carddisp.pl?gene=TRIM37
DIRAS3	DIRAS Family GTPase 3	Protein Coding	O95661	42	GC01M068045	4.18831443786621	https://www.genecards.org/cgi-bin/carddisp.pl?gene=DIRAS3
VARS1	Valyl-TRNA Synthetase 1	Protein Coding	P26640	55	GC06M106490	4.18670272827148	https://www.genecards.org/cgi-bin/carddisp.pl?gene=VARS1
CXCL2	C-X-C Motif Chemokine Ligand 2	Protein Coding	P19875	54	GC04M074097	4.18526077270508	https://www.genecards.org/cgi-bin/carddisp.pl?gene=CXCL2
PPP1CC	Protein Phosphatase 1 Catalytic Subunit Gamma	Protein Coding	P36873	57	GC12M110802	4.1848931312561	https://www.genecards.org/cgi-bin/carddisp.pl?gene=PPP1CC
HNRNPL	Heterogeneous Nuclear Ribonucleoprotein L	Protein Coding	P14866	52	GC19M038836	4.18430852890015	https://www.genecards.org/cgi-bin/carddisp.pl?gene=HNRNPL
ACTR3	Actin Related Protein 3	Protein Coding	P61158	53	GC02P113889	4.18325424194336	https://www.genecards.org/cgi-bin/carddisp.pl?gene=ACTR3
CSNK2A2	Casein Kinase 2 Alpha 2	Protein Coding	P19784	58	GC16M058157	4.18324565887451	https://www.genecards.org/cgi-bin/carddisp.pl?gene=CSNK2A2
UBE2D1	Ubiquitin Conjugating Enzyme E2 D1	Protein Coding	P51668	56	GC10P058334	4.18322944641113	https://www.genecards.org/cgi-bin/carddisp.pl?gene=UBE2D1
CXCL14	C-X-C Motif Chemokine Ligand 14	Protein Coding	O95715	48	GC05M135617	4.1818208694458	https://www.genecards.org/cgi-bin/carddisp.pl?gene=CXCL14
TUBA4A	Tubulin Alpha 4a	Protein Coding	P68366	60	GC02M219249	4.1806583404541	https://www.genecards.org/cgi-bin/carddisp.pl?gene=TUBA4A
CAD	Carbamoyl-Phosphate Synthetase 2, Aspartate Transcarbamylase, And Dihydroorotase	Protein Coding	P27708	61	GC02P027217	4.18051624298096	https://www.genecards.org/cgi-bin/carddisp.pl?gene=CAD
SMARCC2	SWI/SNF Related BAF Chromatin Remodeling Complex Subunit C2	Protein Coding	Q8TAQ2	56	GC12M060400	4.18033599853516	https://www.genecards.org/cgi-bin/carddisp.pl?gene=SMARCC2
STYK1	Serine/Threonine/Tyrosine Kinase 1	Protein Coding	Q6J9G0	47	GC12M035804	4.17880439758301	https://www.genecards.org/cgi-bin/carddisp.pl?gene=STYK1
ZNF281	Zinc Finger Protein 281	Protein Coding	Q9Y2X9	44	GC01M200404	4.17839860916138	https://www.genecards.org/cgi-bin/carddisp.pl?gene=ZNF281
ENAH	ENAH Actin Regulator	Protein Coding	Q8N8S7	51	GC01M225486	4.1779317855835	https://www.genecards.org/cgi-bin/carddisp.pl?gene=ENAH
PAK2	P21 (RAC1) Activated Kinase 2	Protein Coding	Q13177	59	GC03P196739	4.17719221115112	https://www.genecards.org/cgi-bin/carddisp.pl?gene=PAK2
BBC3	BCL2 Binding Component 3	Protein Coding	Q96PG8	53	GC19M047220	4.17691135406494	https://www.genecards.org/cgi-bin/carddisp.pl?gene=BBC3
SEMA3C	Semaphorin 3C	Protein Coding	Q99985	55	GC07M080742	4.17690753936768	https://www.genecards.org/cgi-bin/carddisp.pl?gene=SEMA3C
DAXX	Death Domain Associated Protein	Protein Coding	Q9UER7	57	GC06M033318	4.17603778839111	https://www.genecards.org/cgi-bin/carddisp.pl?gene=DAXX
PHLPP1	PH Domain And Leucine Rich Repeat Protein Phosphatase 1	Protein Coding	O60346	52	GC18P062715	4.17498540878296	https://www.genecards.org/cgi-bin/carddisp.pl?gene=PHLPP1
UCHL1	Ubiquitin C-Terminal Hydrolase L1	Protein Coding	P09936	65	GC04P041256	4.16784906387329	https://www.genecards.org/cgi-bin/carddisp.pl?gene=UCHL1
CBX8	Chromobox 8	Protein Coding	Q9HC52	45	GC17M098162	4.16774368286133	https://www.genecards.org/cgi-bin/carddisp.pl?gene=CBX8
SPHK2	Sphingosine Kinase 2	Protein Coding	Q9NRA0	57	GC19P048619	4.16718101501465	https://www.genecards.org/cgi-bin/carddisp.pl?gene=SPHK2
MED19	Mediator Complex Subunit 19	Protein Coding	A0JLT2	42	GC11M057703	4.1648964881897	https://www.genecards.org/cgi-bin/carddisp.pl?gene=MED19
GART	Phosphoribosylglycinamide Formyltransferase, Phosphoribosylglycinamide Synthetase, Phosphoribosylaminoimidazole Synthetase	Protein Coding	P22102	55	GC21M033503	4.16236972808838	https://www.genecards.org/cgi-bin/carddisp.pl?gene=GART
CCL3	C-C Motif Chemokine Ligand 3	Protein Coding	P10147	54	GC17M036088	4.16227149963379	https://www.genecards.org/cgi-bin/carddisp.pl?gene=CCL3
CHRNA7	Cholinergic Receptor Nicotinic Alpha 7 Subunit	Protein Coding	P36544	56	GC15P031923	4.1603798866272	https://www.genecards.org/cgi-bin/carddisp.pl?gene=CHRNA7
SEMA3A	Semaphorin 3A	Protein Coding	Q14563	58	GC07M083955	4.15986013412476	https://www.genecards.org/cgi-bin/carddisp.pl?gene=SEMA3A
HNRNPC	Heterogeneous Nuclear Ribonucleoprotein C	Protein Coding	P07910	55	GC14M028709	4.15903663635254	https://www.genecards.org/cgi-bin/carddisp.pl?gene=HNRNPC
MANF	Mesencephalic Astrocyte Derived Neurotrophic Factor	Protein Coding	P55145	54	GC03P051385	4.15853404998779	https://www.genecards.org/cgi-bin/carddisp.pl?gene=MANF
ACLY	ATP Citrate Lyase	Protein Coding	P53396	59	GC17M041866	4.15689754486084	https://www.genecards.org/cgi-bin/carddisp.pl?gene=ACLY
ACTG2	Actin Gamma 2, Smooth Muscle	Protein Coding	P63267	56	GC02P073892	4.15663576126099	https://www.genecards.org/cgi-bin/carddisp.pl?gene=ACTG2
ASS1	Argininosuccinate Synthase 1	Protein Coding	P00966	62	GC09P130444	4.15456962585449	https://www.genecards.org/cgi-bin/carddisp.pl?gene=ASS1
JAK3	Janus Kinase 3	Protein Coding	P52333	65	GC19M017824	4.15450620651245	https://www.genecards.org/cgi-bin/carddisp.pl?gene=JAK3
TRIM55	Tripartite Motif Containing 55	Protein Coding	Q9BYV6	46	GC08P068638	4.15251207351685	https://www.genecards.org/cgi-bin/carddisp.pl?gene=TRIM55
CTCFL	CCCTC-Binding Factor Like	Protein Coding	Q8NI51	51	GC20M057495	4.1513876914978	https://www.genecards.org/cgi-bin/carddisp.pl?gene=CTCFL
CIB1	Calcium And Integrin Binding 1	Protein Coding	Q99828	55	GC15M090229	4.15104103088379	https://www.genecards.org/cgi-bin/carddisp.pl?gene=CIB1
SUFU	SUFU Negative Regulator Of Hedgehog Signaling	Protein Coding	Q9UMX1	55	GC10P124493	4.14851999282837	https://www.genecards.org/cgi-bin/carddisp.pl?gene=SUFU
CCT5	Chaperonin Containing TCP1 Subunit 5	Protein Coding	P48643	56	GC05P010249	4.14561748504639	https://www.genecards.org/cgi-bin/carddisp.pl?gene=CCT5
TEX10	Testis Expressed 10	Protein Coding	Q9NXF1	41	GC09M100302	4.14549350738525	https://www.genecards.org/cgi-bin/carddisp.pl?gene=TEX10
MCUR1	Mitochondrial Calcium Uniporter Regulator 1	Protein Coding	Q96AQ8	47	GC06M013788	4.14242935180664	https://www.genecards.org/cgi-bin/carddisp.pl?gene=MCUR1
LZTFL1	Leucine Zipper Transcription Factor Like 1	Protein Coding	Q9NQ48	51	GC03M045823	4.14192485809326	https://www.genecards.org/cgi-bin/carddisp.pl?gene=LZTFL1
TFCP2	Transcription Factor CP2	Protein Coding	Q12800	52	GC12M051093	4.14172220230103	https://www.genecards.org/cgi-bin/carddisp.pl?gene=TFCP2
GP5	Glycoprotein V Platelet	Protein Coding	P40197	52	GC03M194395	4.13935661315918	https://www.genecards.org/cgi-bin/carddisp.pl?gene=GP5
DECR1	2,4-Dienoyl-CoA Reductase 1	Protein Coding	Q16698	52	GC08P090001	4.1386251449585	https://www.genecards.org/cgi-bin/carddisp.pl?gene=DECR1
TMOD1	Tropomodulin 1	Protein Coding	P28289	51	GC09P097501	4.13706684112549	https://www.genecards.org/cgi-bin/carddisp.pl?gene=TMOD1
HHIP	Hedgehog Interacting Protein	Protein Coding	Q96QV1	52	GC04P144645	4.13638019561768	https://www.genecards.org/cgi-bin/carddisp.pl?gene=HHIP
MAOB	Monoamine Oxidase B	Protein Coding	P27338	57	GC0XM043766	4.13583898544312	https://www.genecards.org/cgi-bin/carddisp.pl?gene=MAOB
ELK3	ETS Transcription Factor ELK3	Protein Coding	P41970	45	GC12P096194	4.13320350646973	https://www.genecards.org/cgi-bin/carddisp.pl?gene=ELK3
CLDN6	Claudin 6	Protein Coding	P56747	52	GC16M003014	4.13078260421753	https://www.genecards.org/cgi-bin/carddisp.pl?gene=CLDN6
GPBAR1	G Protein-Coupled Bile Acid Receptor 1	Protein Coding	Q8TDU6	52	GC02P218259	4.12722635269165	https://www.genecards.org/cgi-bin/carddisp.pl?gene=GPBAR1
EIF2AK3	Eukaryotic Translation Initiation Factor 2 Alpha Kinase 3	Protein Coding	Q9NZJ5	63	GC02M088556	4.12612724304199	https://www.genecards.org/cgi-bin/carddisp.pl?gene=EIF2AK3
GOLGA2	Golgin A2	Protein Coding	Q08379	55	GC09M128255	4.12527942657471	https://www.genecards.org/cgi-bin/carddisp.pl?gene=GOLGA2
PPM1D	Protein Phosphatase, Mg2+/Mn2+ Dependent 1D	Protein Coding	O15297	61	GC17P060600	4.12293481826782	https://www.genecards.org/cgi-bin/carddisp.pl?gene=PPM1D
LUC7L2	LUC7 Like 2, Pre-MRNA Splicing Factor	Protein Coding	Q9Y383	47	GC07P165701	4.1165509223938	https://www.genecards.org/cgi-bin/carddisp.pl?gene=LUC7L2
PPM1A	Protein Phosphatase, Mg2+/Mn2+ Dependent 1A	Protein Coding	P35813	56	GC14P060245	4.11614847183228	https://www.genecards.org/cgi-bin/carddisp.pl?gene=PPM1A
SUMO1	Small Ubiquitin Like Modifier 1	Protein Coding	P63165	59	GC02M202206	4.11579322814941	https://www.genecards.org/cgi-bin/carddisp.pl?gene=SUMO1
RGS5	Regulator Of G Protein Signaling 5	Protein Coding	O15539	52	GC01M163111	4.11380434036255	https://www.genecards.org/cgi-bin/carddisp.pl?gene=RGS5
TESC	Tescalcin	Protein Coding	Q96BS2	40	GC12M117038	4.11311721801758	https://www.genecards.org/cgi-bin/carddisp.pl?gene=TESC
NUP62	Nucleoporin 62	Protein Coding	P37198	58	GC19M049906	4.11257791519165	https://www.genecards.org/cgi-bin/carddisp.pl?gene=NUP62
PXMP4	Peroxisomal Membrane Protein 4	Protein Coding	Q9Y6I8	44	GC20M034140	4.11256170272827	https://www.genecards.org/cgi-bin/carddisp.pl?gene=PXMP4
RIPK2	Receptor Interacting Serine/Threonine Kinase 2	Protein Coding	O43353	58	GC08P090055	4.11099863052368	https://www.genecards.org/cgi-bin/carddisp.pl?gene=RIPK2
PHLDB2	Pleckstrin Homology Like Domain Family B Member 2	Protein Coding	Q86SQ0	46	GC03P111732	4.10969638824463	https://www.genecards.org/cgi-bin/carddisp.pl?gene=PHLDB2
XRN2	5'-3' Exoribonuclease 2	Protein Coding	Q9H0D6	53	GC20P021303	4.10764026641846	https://www.genecards.org/cgi-bin/carddisp.pl?gene=XRN2
CLIC1	Chloride Intracellular Channel 1	Protein Coding	O00299	55	GC06M106487	4.10733127593994	https://www.genecards.org/cgi-bin/carddisp.pl?gene=CLIC1
RPL7	Ribosomal Protein L7	Protein Coding	P18124	52	GC08M073290	4.10664987564087	https://www.genecards.org/cgi-bin/carddisp.pl?gene=RPL7
H3C15	H3 Clustered Histone 15	Protein Coding	Q71DI3	38	GC01P176450	4.10414981842041	https://www.genecards.org/cgi-bin/carddisp.pl?gene=H3C15
MAP2K6	Mitogen-Activated Protein Kinase Kinase 6	Protein Coding	P52564	60	GC17P069414	4.1032886505127	https://www.genecards.org/cgi-bin/carddisp.pl?gene=MAP2K6
RYBP	RING1 And YY1 Binding Protein	Protein Coding	Q8N488	51	GC03M072371	4.10204410552979	https://www.genecards.org/cgi-bin/carddisp.pl?gene=RYBP
SIX2	SIX Homeobox 2	Protein Coding	Q9NPC8	51	GC02M045005	4.10195350646973	https://www.genecards.org/cgi-bin/carddisp.pl?gene=SIX2
FLNB	Filamin B	Protein Coding	O75369	60	GC03P058008	4.10183191299438	https://www.genecards.org/cgi-bin/carddisp.pl?gene=FLNB
POLR2A	RNA Polymerase II Subunit A	Protein Coding	P24928	58	GC17P153752	4.09948492050171	https://www.genecards.org/cgi-bin/carddisp.pl?gene=POLR2A
TFPI2	Tissue Factor Pathway Inhibitor 2	Protein Coding	P48307	52	GC07M093885	4.09652328491211	https://www.genecards.org/cgi-bin/carddisp.pl?gene=TFPI2
ZFHX3	Zinc Finger Homeobox 3	Protein Coding	Q15911	55	GC16M072782	4.09367656707764	https://www.genecards.org/cgi-bin/carddisp.pl?gene=ZFHX3
CD74	CD74 Molecule	Protein Coding	P04233	58	GC05M150378	4.09271240234375	https://www.genecards.org/cgi-bin/carddisp.pl?gene=CD74
TJP2	Tight Junction Protein 2	Protein Coding	Q9UDY2	57	GC09P069121	4.09116888046265	https://www.genecards.org/cgi-bin/carddisp.pl?gene=TJP2
SYNE2	Spectrin Repeat Containing Nuclear Envelope Protein 2	Protein Coding	Q8WXH0	52	GC14P063761	4.09104442596436	https://www.genecards.org/cgi-bin/carddisp.pl?gene=SYNE2
KTN1	Kinectin 1	Protein Coding	Q86UP2	53	GC14P055559	4.09101629257202	https://www.genecards.org/cgi-bin/carddisp.pl?gene=KTN1
SPDEF	SAM Pointed Domain Containing ETS Transcription Factor	Protein Coding	O95238	50	GC06M106619	4.08799266815186	https://www.genecards.org/cgi-bin/carddisp.pl?gene=SPDEF
ZBTB16	Zinc Finger And BTB Domain Containing 16	Protein Coding	Q05516	55	GC11P114059	4.08684968948364	https://www.genecards.org/cgi-bin/carddisp.pl?gene=ZBTB16
TPI1	Triosephosphate Isomerase 1	Protein Coding	P60174	60	GC12P006867	4.08646488189697	https://www.genecards.org/cgi-bin/carddisp.pl?gene=TPI1
FUBP1	Far Upstream Element Binding Protein 1	Protein Coding	Q96AE4	51	GC01M077944	4.08620738983154	https://www.genecards.org/cgi-bin/carddisp.pl?gene=FUBP1
CBX7	Chromobox 7	Protein Coding	O95931	48	GC22M086142	4.0851469039917	https://www.genecards.org/cgi-bin/carddisp.pl?gene=CBX7
LIMK1	LIM Domain Kinase 1	Protein Coding	P53667	62	GC07P074082	4.0838041305542	https://www.genecards.org/cgi-bin/carddisp.pl?gene=LIMK1
UBE2N	Ubiquitin Conjugating Enzyme E2 N	Protein Coding	P61088	59	GC12M093406	4.07593536376953	https://www.genecards.org/cgi-bin/carddisp.pl?gene=UBE2N
STK38	Serine/Threonine Kinase 38	Protein Coding	Q15208	49	GC06M036493	4.07041931152344	https://www.genecards.org/cgi-bin/carddisp.pl?gene=STK38
DSG2	Desmoglein 2	Protein Coding	Q14126	57	GC18P031498	4.07027339935303	https://www.genecards.org/cgi-bin/carddisp.pl?gene=DSG2
METTL16	Methyltransferase 16, RNA N6-Adenosine	Protein Coding	Q86W50	44	GC17M002405	4.0699896812439	https://www.genecards.org/cgi-bin/carddisp.pl?gene=METTL16
ILF3	Interleukin Enhancer Binding Factor 3	Protein Coding	Q12906	49	GC19P151801	4.06936979293823	https://www.genecards.org/cgi-bin/carddisp.pl?gene=ILF3
HUNK	Hormonally Up-Regulated Neu-Associated Kinase	Protein Coding	P57058	46	GC21P031873	4.06634140014648	https://www.genecards.org/cgi-bin/carddisp.pl?gene=HUNK
SLFN11	Schlafen Family Member 11	Protein Coding	Q7Z7L1	46	GC17M035350	4.05961656570435	https://www.genecards.org/cgi-bin/carddisp.pl?gene=SLFN11
IL1RL1	Interleukin 1 Receptor Like 1	Protein Coding	Q01638	54	GC02P102294	4.05958271026611	https://www.genecards.org/cgi-bin/carddisp.pl?gene=IL1RL1
SOX17	SRY-Box Transcription Factor 17	Protein Coding	Q9H6I2	55	GC08P054457	4.05847644805908	https://www.genecards.org/cgi-bin/carddisp.pl?gene=SOX17
TNFAIP3	TNF Alpha Induced Protein 3	Protein Coding	P21580	62	GC06P137866	4.05749416351318	https://www.genecards.org/cgi-bin/carddisp.pl?gene=TNFAIP3
SULT2B1	Sulfotransferase Family 2B Member 1	Protein Coding	O00204	56	GC19P048552	4.05575180053711	https://www.genecards.org/cgi-bin/carddisp.pl?gene=SULT2B1
SGK2	Serum/Glucocorticoid Regulated Kinase 2	Protein Coding	Q9HBY8	54	GC20P043558	4.05133152008057	https://www.genecards.org/cgi-bin/carddisp.pl?gene=SGK2
RNF2	Ring Finger Protein 2	Protein Coding	Q99496	57	GC01P185045	4.05097532272339	https://www.genecards.org/cgi-bin/carddisp.pl?gene=RNF2
IL1RN	Interleukin 1 Receptor Antagonist	Protein Coding	P18510	62	GC02P154111	4.05066013336182	https://www.genecards.org/cgi-bin/carddisp.pl?gene=IL1RN
CD14	CD14 Molecule	Protein Coding	P08571	58	GC05M140631	4.05025577545166	https://www.genecards.org/cgi-bin/carddisp.pl?gene=CD14
EPHA1	EPH Receptor A1	Protein Coding	P21709	60	GC07M143390	4.04780864715576	https://www.genecards.org/cgi-bin/carddisp.pl?gene=EPHA1
TP53BP1	Tumor Protein P53 Binding Protein 1	Protein Coding	Q12888	56	GC15M043403	4.04502820968628	https://www.genecards.org/cgi-bin/carddisp.pl?gene=TP53BP1
CARM1	Coactivator Associated Arginine Methyltransferase 1	Protein Coding	Q86X55	60	GC19P010871	4.04433441162109	https://www.genecards.org/cgi-bin/carddisp.pl?gene=CARM1
OLA1	Obg Like ATPase 1	Protein Coding	Q9NTK5	53	GC02M174072	4.03846073150635	https://www.genecards.org/cgi-bin/carddisp.pl?gene=OLA1
RPS13	Ribosomal Protein S13	Protein Coding	P62277	52	GC11M018108	4.03726959228516	https://www.genecards.org/cgi-bin/carddisp.pl?gene=RPS13
RAD18	RAD18 E3 Ubiquitin Protein Ligase	Protein Coding	Q9NS91	53	GC03M008775	4.03572177886963	https://www.genecards.org/cgi-bin/carddisp.pl?gene=RAD18
TMCO1	Transmembrane And Coiled-Coil Domains 1	Protein Coding	Q9UM00	50	GC01M165724	4.03421688079834	https://www.genecards.org/cgi-bin/carddisp.pl?gene=TMCO1
TRAF4	TNF Receptor Associated Factor 4	Protein Coding	Q9BUZ4	54	GC17P154300	4.03402948379517	https://www.genecards.org/cgi-bin/carddisp.pl?gene=TRAF4
ZIC1	Zic Family Member 1	Protein Coding	Q15915	57	GC03P147393	4.03367233276367	https://www.genecards.org/cgi-bin/carddisp.pl?gene=ZIC1
CCNDBP1	Cyclin D1 Binding Protein 1	Protein Coding	O95273	45	GC15P043185	4.03341293334961	https://www.genecards.org/cgi-bin/carddisp.pl?gene=CCNDBP1
KIF5B	Kinesin Family Member 5B	Protein Coding	P33176	60	GC10M037181	4.02953338623047	https://www.genecards.org/cgi-bin/carddisp.pl?gene=KIF5B
ANXA7	Annexin A7	Protein Coding	P20073	54	GC10M073375	4.02841281890869	https://www.genecards.org/cgi-bin/carddisp.pl?gene=ANXA7
RPL7A	Ribosomal Protein L7a	Protein Coding	P62424	52	GC09P133348	4.02805233001709	https://www.genecards.org/cgi-bin/carddisp.pl?gene=RPL7A
VIRMA	Vir Like M6A Methyltransferase Associated	Protein Coding	Q69YN4	45	GC08M094496	4.02584171295166	https://www.genecards.org/cgi-bin/carddisp.pl?gene=VIRMA
SMC3	Structural Maintenance Of Chromosomes 3	Protein Coding	Q9UQE7	60	GC10P110567	4.02442836761475	https://www.genecards.org/cgi-bin/carddisp.pl?gene=SMC3
ETV6	ETS Variant Transcription Factor 6	Protein Coding	P41212	59	GC12P011649	4.0225715637207	https://www.genecards.org/cgi-bin/carddisp.pl?gene=ETV6
TLR9	Toll Like Receptor 9	Protein Coding	Q9NR96	58	GC03M054885	4.02050161361694	https://www.genecards.org/cgi-bin/carddisp.pl?gene=TLR9
NCOR2	Nuclear Receptor Corepressor 2	Protein Coding	Q9Y618	56	GC12M124324	4.01953268051147	https://www.genecards.org/cgi-bin/carddisp.pl?gene=NCOR2
CHD3	Chromodomain Helicase DNA Binding Protein 3	Protein Coding	Q12873	56	GC17P153769	4.01828765869141	https://www.genecards.org/cgi-bin/carddisp.pl?gene=CHD3
SCD	Stearoyl-CoA Desaturase	Protein Coding	O00767	61	GC10P100347	4.01791381835938	https://www.genecards.org/cgi-bin/carddisp.pl?gene=SCD
CLEC3B	C-Type Lectin Domain Family 3 Member B	Protein Coding	P05452	53	GC03P064825	4.0172381401062	https://www.genecards.org/cgi-bin/carddisp.pl?gene=CLEC3B
NRIP1	Nuclear Receptor Interacting Protein 1	Protein Coding	P48552	57	GC21M014961	4.01658248901367	https://www.genecards.org/cgi-bin/carddisp.pl?gene=NRIP1
DHX15	DEAH-Box Helicase 15	Protein Coding	O43143	52	GC04M024519	4.0159158706665	https://www.genecards.org/cgi-bin/carddisp.pl?gene=DHX15
RELN	Reelin	Protein Coding	P78509	57	GC07M103471	4.0156717300415	https://www.genecards.org/cgi-bin/carddisp.pl?gene=RELN
TNS1	Tensin 1	Protein Coding	Q9HBL0	52	GC02M217799	4.01509761810303	https://www.genecards.org/cgi-bin/carddisp.pl?gene=TNS1
GIT2	GIT ArfGAP 2	Protein Coding	Q14161	51	GC12M109929	4.01294708251953	https://www.genecards.org/cgi-bin/carddisp.pl?gene=GIT2
ANAPC7	Anaphase Promoting Complex Subunit 7	Protein Coding	Q9UJX3	50	GC12M110372	4.01248550415039	https://www.genecards.org/cgi-bin/carddisp.pl?gene=ANAPC7
NUPR1	Nuclear Protein 1, Transcriptional Regulator	Protein Coding	O60356	43	GC16M028532	4.01192760467529	https://www.genecards.org/cgi-bin/carddisp.pl?gene=NUPR1
MST1	Macrophage Stimulating 1	Protein Coding	P26927	58	GC03M049683	4.01122713088989	https://www.genecards.org/cgi-bin/carddisp.pl?gene=MST1
ILF2	Interleukin Enhancer Binding Factor 2	Protein Coding	Q12905	49	GC01M153661	4.00988912582397	https://www.genecards.org/cgi-bin/carddisp.pl?gene=ILF2
CS	Citrate Synthase	Protein Coding	O75390	58	GC12M056271	4.00852012634277	https://www.genecards.org/cgi-bin/carddisp.pl?gene=CS
PCNP	PEST Proteolytic Signal Containing Nuclear Protein	Protein Coding	Q8WW12	38	GC03P101574	4.00671768188477	https://www.genecards.org/cgi-bin/carddisp.pl?gene=PCNP
ADAM12	ADAM Metallopeptidase Domain 12	Protein Coding	O43184	58	GC10M126012	4.00459957122803	https://www.genecards.org/cgi-bin/carddisp.pl?gene=ADAM12
EFHD2	EF-Hand Domain Family Member D2	Protein Coding	Q96C19	49	GC01P015409	4.00453042984009	https://www.genecards.org/cgi-bin/carddisp.pl?gene=EFHD2
CHRM1	Cholinergic Receptor Muscarinic 1	Protein Coding	P11229	58	GC11M139679	4.0031681060791	https://www.genecards.org/cgi-bin/carddisp.pl?gene=CHRM1
MYL6B	Myosin Light Chain 6B	Protein Coding	P14649	47	GC12P075426	4.00163269042969	https://www.genecards.org/cgi-bin/carddisp.pl?gene=MYL6B
SOX6	SRY-Box Transcription Factor 6	Protein Coding	P35712	55	GC11M015949	4.00121641159058	https://www.genecards.org/cgi-bin/carddisp.pl?gene=SOX6
REPIN1	Replication Initiator 1	Protein Coding	Q9BWE0	46	GC07P150368	4.00121641159058	https://www.genecards.org/cgi-bin/carddisp.pl?gene=REPIN1
NR4A2	Nuclear Receptor Subfamily 4 Group A Member 2	Protein Coding	P43354	59	GC02M156324	4.00093936920166	https://www.genecards.org/cgi-bin/carddisp.pl?gene=NR4A2
CACYBP	Calcyclin Binding Protein	Protein Coding	Q9HB71	48	GC01P177461	4.00060606002808	https://www.genecards.org/cgi-bin/carddisp.pl?gene=CACYBP
RBM15	RNA Binding Motif Protein 15	Protein Coding	Q96T37	49	GC01P110338	4.00010061264038	https://www.genecards.org/cgi-bin/carddisp.pl?gene=RBM15
AKT1	AKT Serine/Threonine Kinase 1	Protein Coding	P31749	66	GC14M104769	39.8518371582031	https://www.genecards.org/cgi-bin/carddisp.pl?gene=AKT1
ZEB1	Zinc Finger E-Box Binding Homeobox 1	Protein Coding	P37275	62	GC10P031318	38.4943923950195	https://www.genecards.org/cgi-bin/carddisp.pl?gene=ZEB1
TWIST1	Twist Family BHLH Transcription Factor 1	Protein Coding	Q15672	60	GC07M019020	36.0301208496094	https://www.genecards.org/cgi-bin/carddisp.pl?gene=TWIST1
EGFR	Epidermal Growth Factor Receptor	Protein Coding	P00533	68	GC07P055019	35.9637680053711	https://www.genecards.org/cgi-bin/carddisp.pl?gene=EGFR
STAT3	Signal Transducer And Activator Of Transcription 3	Protein Coding	P40763	67	GC17M042313	35.1492385864258	https://www.genecards.org/cgi-bin/carddisp.pl?gene=STAT3
TUG1	Taurine Up-Regulated 1	Protein Coding	A0A6I8PU40	34	GC22P030969	34.032543182373	https://www.genecards.org/cgi-bin/carddisp.pl?gene=TUG1
PTEN	Phosphatase And Tensin Homolog	Protein Coding	P60484	65	GC10P124078	33.1225395202637	https://www.genecards.org/cgi-bin/carddisp.pl?gene=PTEN
CCND1	Cyclin D1	Protein Coding	P24385	65	GC11P069641	32.984691619873	https://www.genecards.org/cgi-bin/carddisp.pl?gene=CCND1
HIF1A	Hypoxia Inducible Factor 1 Subunit Alpha	Protein Coding	Q16665	61	GC14P061695	31.5632438659668	https://www.genecards.org/cgi-bin/carddisp.pl?gene=HIF1A
VIM	Vimentin	Protein Coding	P08670	64	GC10P017227	31.0369415283203	https://www.genecards.org/cgi-bin/carddisp.pl?gene=VIM
SIAH2	Siah E3 Ubiquitin Protein Ligase 2	Protein Coding	O43255	55	GC03M150741	3.99917411804199	https://www.genecards.org/cgi-bin/carddisp.pl?gene=SIAH2
CSF1	Colony Stimulating Factor 1	Protein Coding	P09603	57	GC01P111947	3.99896574020386	https://www.genecards.org/cgi-bin/carddisp.pl?gene=CSF1
SSRP1	Structure Specific Recognition Protein 1	Protein Coding	Q08945	50	GC11M139508	3.99861526489258	https://www.genecards.org/cgi-bin/carddisp.pl?gene=SSRP1
TTYH3	Tweety Family Member 3	Protein Coding	Q9C0H2	40	GC07P018912	3.99765920639038	https://www.genecards.org/cgi-bin/carddisp.pl?gene=TTYH3
TRAF5	TNF Receptor Associated Factor 5	Protein Coding	O00463	54	GC01P211326	3.99744129180908	https://www.genecards.org/cgi-bin/carddisp.pl?gene=TRAF5
CCDC88A	Coiled-Coil Domain Containing 88A	Protein Coding	Q3V6T2	54	GC02M055287	3.99504423141479	https://www.genecards.org/cgi-bin/carddisp.pl?gene=CCDC88A
STK4	Serine/Threonine Kinase 4	Protein Coding	Q13043	61	GC20P044966	3.99483966827393	https://www.genecards.org/cgi-bin/carddisp.pl?gene=STK4
CAPRIN1	Cell Cycle Associated Protein 1	Protein Coding	Q14444	51	GC11P034051	3.99344253540039	https://www.genecards.org/cgi-bin/carddisp.pl?gene=CAPRIN1
PSAT1	Phosphoserine Aminotransferase 1	Protein Coding	Q9Y617	59	GC09P078297	3.98767828941345	https://www.genecards.org/cgi-bin/carddisp.pl?gene=PSAT1
WDR48	WD Repeat Domain 48	Protein Coding	Q8TAF3	51	GC03P039052	3.98707795143127	https://www.genecards.org/cgi-bin/carddisp.pl?gene=WDR48
HOXC6	Homeobox C6	Protein Coding	P09630	49	GC12P053990	3.98668599128723	https://www.genecards.org/cgi-bin/carddisp.pl?gene=HOXC6
MFGE8	Milk Fat Globule EGF And Factor V/VIII Domain Containing	Protein Coding	Q08431	55	GC15M088898	3.98471689224243	https://www.genecards.org/cgi-bin/carddisp.pl?gene=MFGE8
NET1	Neuroepithelial Cell Transforming 1	Protein Coding	Q7Z628	53	GC10P005425	3.98365306854248	https://www.genecards.org/cgi-bin/carddisp.pl?gene=NET1
EFNB2	Ephrin B2	Protein Coding	P52799	58	GC13M106489	3.98122000694275	https://www.genecards.org/cgi-bin/carddisp.pl?gene=EFNB2
PLOD3	Procollagen-Lysine,2-Oxoglutarate 5-Dioxygenase 3	Protein Coding	O60568	58	GC07M101205	3.98078346252441	https://www.genecards.org/cgi-bin/carddisp.pl?gene=PLOD3
TIMELESS	Timeless Circadian Regulator	Protein Coding	Q9UNS1	52	GC12M056416	3.98076510429382	https://www.genecards.org/cgi-bin/carddisp.pl?gene=TIMELESS
HK1	Hexokinase 1	Protein Coding	P19367	63	GC10P069269	3.97970342636108	https://www.genecards.org/cgi-bin/carddisp.pl?gene=HK1
PHLDA2	Pleckstrin Homology Like Domain Family A Member 2	Protein Coding	Q53GA4	49	GC11M002928	3.97717618942261	https://www.genecards.org/cgi-bin/carddisp.pl?gene=PHLDA2
FOXK2	Forkhead Box K2	Protein Coding	Q01167	46	GC17P082519	3.97524118423462	https://www.genecards.org/cgi-bin/carddisp.pl?gene=FOXK2
SNX27	Sorting Nexin 27	Protein Coding	Q96L92	51	GC01P176547	3.97245025634766	https://www.genecards.org/cgi-bin/carddisp.pl?gene=SNX27
GLI3	GLI Family Zinc Finger 3	Protein Coding	P10071	62	GC07M041960	3.97179102897644	https://www.genecards.org/cgi-bin/carddisp.pl?gene=GLI3
UGDH	UDP-Glucose 6-Dehydrogenase	Protein Coding	O60701	58	GC04M039502	3.97174215316772	https://www.genecards.org/cgi-bin/carddisp.pl?gene=UGDH
HOXA5	Homeobox A5	Protein Coding	P20719	52	GC07M028219	3.97170233726501	https://www.genecards.org/cgi-bin/carddisp.pl?gene=HOXA5
ACTC1	Actin Alpha Cardiac Muscle 1	Protein Coding	P68032	58	GC15M034790	3.97154951095581	https://www.genecards.org/cgi-bin/carddisp.pl?gene=ACTC1
EGR2	Early Growth Response 2	Protein Coding	P11161	58	GC10M062811	3.97037029266357	https://www.genecards.org/cgi-bin/carddisp.pl?gene=EGR2
ULBP1	UL16 Binding Protein 1	Protein Coding	Q9BZM6	50	GC06P149963	3.96966361999512	https://www.genecards.org/cgi-bin/carddisp.pl?gene=ULBP1
DUOX2	Dual Oxidase 2	Protein Coding	Q9NRD8	57	GC15M045092	3.96508264541626	https://www.genecards.org/cgi-bin/carddisp.pl?gene=DUOX2
SERBP1	SERPINE1 MRNA Binding Protein 1	Protein Coding	Q8NC51	41	GC01M067407	3.96360611915588	https://www.genecards.org/cgi-bin/carddisp.pl?gene=SERBP1
MAPT	Microtubule Associated Protein Tau	Protein Coding	P10636	62	GC17P045894	3.96012449264526	https://www.genecards.org/cgi-bin/carddisp.pl?gene=MAPT
STK33	Serine/Threonine Kinase 33	Protein Coding	Q9BYT3	53	GC11M015372	3.95409369468689	https://www.genecards.org/cgi-bin/carddisp.pl?gene=STK33
PTBP3	Polypyrimidine Tract Binding Protein 3	Protein Coding	O95758	45	GC09M112217	3.9535984992981	https://www.genecards.org/cgi-bin/carddisp.pl?gene=PTBP3
BCR	BCR Activator Of RhoGEF And GTPase	Protein Coding	P11274	65	GC22P023179	3.9511866569519	https://www.genecards.org/cgi-bin/carddisp.pl?gene=BCR
CASR	Calcium Sensing Receptor	Protein Coding	P41180	64	GC03P122183	3.95074343681335	https://www.genecards.org/cgi-bin/carddisp.pl?gene=CASR
PTGES	Prostaglandin E Synthase	Protein Coding	O14684	54	GC09M129738	3.95039844512939	https://www.genecards.org/cgi-bin/carddisp.pl?gene=PTGES
OGA	O-GlcNAcase	Protein Coding	O60502	53	GC10M101785	3.94856643676758	https://www.genecards.org/cgi-bin/carddisp.pl?gene=OGA
ABCE1	ATP Binding Cassette Subfamily E Member 1	Protein Coding	P61221	51	GC04P145097	3.94765186309814	https://www.genecards.org/cgi-bin/carddisp.pl?gene=ABCE1
LOXL1	Lysyl Oxidase Like 1	Protein Coding	Q08397	55	GC15P073925	3.94703674316406	https://www.genecards.org/cgi-bin/carddisp.pl?gene=LOXL1
SLTM	SAFB Like Transcription Modulator	Protein Coding	Q9NWH9	44	GC15M058879	3.94642496109009	https://www.genecards.org/cgi-bin/carddisp.pl?gene=SLTM
CCL17	C-C Motif Chemokine Ligand 17	Protein Coding	Q92583	52	GC16P121634	3.94553804397583	https://www.genecards.org/cgi-bin/carddisp.pl?gene=CCL17
EIF5B	Eukaryotic Translation Initiation Factor 5B	Protein Coding	O60841	51	GC02P099337	3.94553565979004	https://www.genecards.org/cgi-bin/carddisp.pl?gene=EIF5B
RAC3	Rac Family Small GTPase 3	Protein Coding	P60763	57	GC17P082031	3.94214010238647	https://www.genecards.org/cgi-bin/carddisp.pl?gene=RAC3
EPS8	EGFR Pathway Substrate 8, Signaling Adaptor	Protein Coding	Q12929	57	GC12M035870	3.94164538383484	https://www.genecards.org/cgi-bin/carddisp.pl?gene=EPS8
CCL26	C-C Motif Chemokine Ligand 26	Protein Coding	Q9Y258	50	GC07M075769	3.94078540802002	https://www.genecards.org/cgi-bin/carddisp.pl?gene=CCL26
POLR2B	RNA Polymerase II Subunit B	Protein Coding	P30876	54	GC04P056977	3.93920564651489	https://www.genecards.org/cgi-bin/carddisp.pl?gene=POLR2B
GPX4	Glutathione Peroxidase 4	Protein Coding	P36969	60	GC19P001103	3.93868207931519	https://www.genecards.org/cgi-bin/carddisp.pl?gene=GPX4
DDB1	Damage Specific DNA Binding Protein 1	Protein Coding	Q16531	56	GC11M139608	3.93693494796753	https://www.genecards.org/cgi-bin/carddisp.pl?gene=DDB1
CLIP1	CAP-Gly Domain Containing Linker Protein 1	Protein Coding	P30622	57	GC12M122271	3.9315710067749	https://www.genecards.org/cgi-bin/carddisp.pl?gene=CLIP1
FILIP1L	Filamin A Interacting Protein 1 Like	Protein Coding	Q4L180	44	GC03M099830	3.92999672889709	https://www.genecards.org/cgi-bin/carddisp.pl?gene=FILIP1L
PGAM1	Phosphoglycerate Mutase 1	Protein Coding	P18669	57	GC10P097426	3.92739915847778	https://www.genecards.org/cgi-bin/carddisp.pl?gene=PGAM1
CSNK1E	Casein Kinase 1 Epsilon	Protein Coding	P49674	60	GC22M086301	3.92600178718567	https://www.genecards.org/cgi-bin/carddisp.pl?gene=CSNK1E
ARHGDIA	Rho GDP Dissociation Inhibitor Alpha	Protein Coding	P52565	60	GC17M081867	3.92578268051147	https://www.genecards.org/cgi-bin/carddisp.pl?gene=ARHGDIA
USP29	Ubiquitin Specific Peptidase 29	Protein Coding	Q9HBJ7	47	GC19P057119	3.92262315750122	https://www.genecards.org/cgi-bin/carddisp.pl?gene=USP29
SKA1	Spindle And Kinetochore Associated Complex Subunit 1	Protein Coding	Q96BD8	45	GC18P050470	3.92184543609619	https://www.genecards.org/cgi-bin/carddisp.pl?gene=SKA1
HSPB8	Heat Shock Protein Family B (Small) Member 8	Protein Coding	Q9UJY1	57	GC12P119173	3.92003273963928	https://www.genecards.org/cgi-bin/carddisp.pl?gene=HSPB8
EVA1A	Eva-1 Homolog A, Regulator Of Programmed Cell Death	Protein Coding	Q9H8M9	44	GC02M075469	3.91974258422852	https://www.genecards.org/cgi-bin/carddisp.pl?gene=EVA1A
EIF3A	Eukaryotic Translation Initiation Factor 3 Subunit A	Protein Coding	Q14152	55	GC10M119034	3.91899991035461	https://www.genecards.org/cgi-bin/carddisp.pl?gene=EIF3A
IKBKG	Inhibitor Of Nuclear Factor Kappa B Kinase Regulatory Subunit Gamma	Protein Coding	Q9Y6K9	61	GC0XP154541	3.91758823394775	https://www.genecards.org/cgi-bin/carddisp.pl?gene=IKBKG
RBMX	RNA Binding Motif Protein X-Linked	Protein Coding	P38159	54	GC0XM136848	3.91620874404907	https://www.genecards.org/cgi-bin/carddisp.pl?gene=RBMX
PDLIM1	PDZ And LIM Domain 1	Protein Coding	O00151	53	GC10M095237	3.91430473327637	https://www.genecards.org/cgi-bin/carddisp.pl?gene=PDLIM1
RBM47	RNA Binding Motif Protein 47	Protein Coding	A0AV96	42	GC04M040609	3.91321349143982	https://www.genecards.org/cgi-bin/carddisp.pl?gene=RBM47
FREM1	FRAS1 Related Extracellular Matrix 1	Protein Coding	Q5H8C1	52	GC09M014734	3.91135501861572	https://www.genecards.org/cgi-bin/carddisp.pl?gene=FREM1
RPN2	Ribophorin II	Protein Coding	P04844	51	GC20P037178	3.91076922416687	https://www.genecards.org/cgi-bin/carddisp.pl?gene=RPN2
SCARA5	Scavenger Receptor Class A Member 5	Protein Coding	Q6ZMJ2	48	GC08M027869	3.90991640090942	https://www.genecards.org/cgi-bin/carddisp.pl?gene=SCARA5
STRAP	Serine/Threonine Kinase Receptor Associated Protein	Protein Coding	Q9Y3F4	51	GC12P015882	3.90690135955811	https://www.genecards.org/cgi-bin/carddisp.pl?gene=STRAP
ZC3H15	Zinc Finger CCCH-Type Containing 15	Protein Coding	Q8WU90	41	GC02P186486	3.90449953079224	https://www.genecards.org/cgi-bin/carddisp.pl?gene=ZC3H15
URI1	URI1 Prefoldin Like Chaperone	Protein Coding	O94763	46	GC19P029923	3.90316319465637	https://www.genecards.org/cgi-bin/carddisp.pl?gene=URI1
NFIB	Nuclear Factor I B	Protein Coding	O00712	57	GC09M014077	3.90227460861206	https://www.genecards.org/cgi-bin/carddisp.pl?gene=NFIB
RCC1	Regulator Of Chromosome Condensation 1	Protein Coding	P18754	55	GC01P028505	3.90206551551819	https://www.genecards.org/cgi-bin/carddisp.pl?gene=RCC1
TERF1	Telomeric Repeat Binding Factor 1	Protein Coding	P54274	55	GC08P073008	3.90204191207886	https://www.genecards.org/cgi-bin/carddisp.pl?gene=TERF1
MBD2	Methyl-CpG Binding Domain Protein 2	Protein Coding	Q9UBB5	52	GC18M054151	3.89992189407349	https://www.genecards.org/cgi-bin/carddisp.pl?gene=MBD2
MGAT1	Alpha-1,3-Mannosyl-Glycoprotein 2-Beta-N-Acetylglucosaminyltransferase	Protein Coding	P26572	54	GC05M183425	3.89984893798828	https://www.genecards.org/cgi-bin/carddisp.pl?gene=MGAT1
SLC7A11	Solute Carrier Family 7 Member 11	Protein Coding	Q9UPY5	57	GC04M138164	3.8993124961853	https://www.genecards.org/cgi-bin/carddisp.pl?gene=SLC7A11
KLF15	KLF Transcription Factor 15	Protein Coding	Q9UIH9	51	GC03M126293	3.89589953422546	https://www.genecards.org/cgi-bin/carddisp.pl?gene=KLF15
DCBLD2	Discoidin, CUB And LCCL Domain Containing 2	Protein Coding	Q96PD2	44	GC03M098795	3.89589953422546	https://www.genecards.org/cgi-bin/carddisp.pl?gene=DCBLD2
PCSK1	Proprotein Convertase Subtilisin/Kexin Type 1	Protein Coding	P29120	62	GC05M096391	3.89428043365479	https://www.genecards.org/cgi-bin/carddisp.pl?gene=PCSK1
HCK	HCK Proto-Oncogene, Src Family Tyrosine Kinase	Protein Coding	P08631	62	GC20P032052	3.89271235466003	https://www.genecards.org/cgi-bin/carddisp.pl?gene=HCK
SYNCRIP	Synaptotagmin Binding Cytoplasmic RNA Interacting Protein	Protein Coding	O60506	51	GC06M085607	3.89234304428101	https://www.genecards.org/cgi-bin/carddisp.pl?gene=SYNCRIP
UNC119B	Unc-119 Lipid Binding Chaperone B	Protein Coding	A6NIH7	47	GC12P120710	3.89065170288086	https://www.genecards.org/cgi-bin/carddisp.pl?gene=UNC119B
CIRBP	Cold Inducible RNA Binding Protein	Protein Coding	Q14011	50	GC19P001259	3.88882446289063	https://www.genecards.org/cgi-bin/carddisp.pl?gene=CIRBP
STRA6	Signaling Receptor And Transporter Of Retinol STRA6	Protein Coding	Q9BX79	53	GC15M074179	3.88680958747864	https://www.genecards.org/cgi-bin/carddisp.pl?gene=STRA6
PYCR1	Pyrroline-5-Carboxylate Reductase 1	Protein Coding	P32322	57	GC17M081932	3.8834342956543	https://www.genecards.org/cgi-bin/carddisp.pl?gene=PYCR1
KDM8	Lysine Demethylase 8	Protein Coding	Q8N371	41	GC16P120786	3.88302135467529	https://www.genecards.org/cgi-bin/carddisp.pl?gene=KDM8
TOPBP1	DNA Topoisomerase II Binding Protein 1	Protein Coding	Q92547	54	GC03M133600	3.8814525604248	https://www.genecards.org/cgi-bin/carddisp.pl?gene=TOPBP1
S100B	S100 Calcium Binding Protein B	Protein Coding	P04271	58	GC21M054960	3.88128995895386	https://www.genecards.org/cgi-bin/carddisp.pl?gene=S100B
CRIP1	Cysteine Rich Protein 1	Protein Coding	P50238	48	GC14P105486	3.8770387172699	https://www.genecards.org/cgi-bin/carddisp.pl?gene=CRIP1
C1GALT1	Core 1 Synthase, Glycoprotein-N-Acetylgalactosamine 3-Beta-Galactosyltransferase 1	Protein Coding	Q9NS00	48	GC07P007156	3.87453126907349	https://www.genecards.org/cgi-bin/carddisp.pl?gene=C1GALT1
NFE2L3	NFE2 Like BZIP Transcription Factor 3	Protein Coding	Q9Y4A8	47	GC07P026152	3.87426137924194	https://www.genecards.org/cgi-bin/carddisp.pl?gene=NFE2L3
SRGN	Serglycin	Protein Coding	P10124	48	GC10P069146	3.86926555633545	https://www.genecards.org/cgi-bin/carddisp.pl?gene=SRGN
UIMC1	Ubiquitin Interaction Motif Containing 1	Protein Coding	Q96RL1	53	GC05M176905	3.86905813217163	https://www.genecards.org/cgi-bin/carddisp.pl?gene=UIMC1
RCE1	Ras Converting CAAX Endopeptidase 1	Protein Coding	Q9Y256	48	GC11P066842	3.86757802963257	https://www.genecards.org/cgi-bin/carddisp.pl?gene=RCE1
EXT1	Exostosin Glycosyltransferase 1	Protein Coding	Q16394	60	GC08M117798	3.86478662490845	https://www.genecards.org/cgi-bin/carddisp.pl?gene=EXT1
CCT3	Chaperonin Containing TCP1 Subunit 3	Protein Coding	P49368	54	GC01M156308	3.86331510543823	https://www.genecards.org/cgi-bin/carddisp.pl?gene=CCT3
RPLP2	Ribosomal Protein Lateral Stalk Subunit P2	Protein Coding	P05387	52	GC11P020265	3.86207962036133	https://www.genecards.org/cgi-bin/carddisp.pl?gene=RPLP2
CAP2	Cyclase Associated Actin Cytoskeleton Regulatory Protein 2	Protein Coding	P40123	51	GC06P017393	3.85810804367065	https://www.genecards.org/cgi-bin/carddisp.pl?gene=CAP2
ATP2A2	ATPase Sarcoplasmic/Endoplasmic Reticulum Ca2+ Transporting 2	Protein Coding	P16615	64	GC12P110280	3.85748934745789	https://www.genecards.org/cgi-bin/carddisp.pl?gene=ATP2A2
DND1	DND MicroRNA-Mediated Repression Inhibitor 1	Protein Coding	Q8IYX4	42	GC05M140670	3.85652899742126	https://www.genecards.org/cgi-bin/carddisp.pl?gene=DND1
NCAPG2	Non-SMC Condensin II Complex Subunit G2	Protein Coding	Q86XI2	49	GC07M158631	3.85531520843506	https://www.genecards.org/cgi-bin/carddisp.pl?gene=NCAPG2
XRCC2	X-Ray Repair Cross Complementing 2	Protein Coding	O43543	52	GC07M152644	3.85303378105164	https://www.genecards.org/cgi-bin/carddisp.pl?gene=XRCC2
RPS24	Ribosomal Protein S24	Protein Coding	P62847	55	GC10P078033	3.85237073898315	https://www.genecards.org/cgi-bin/carddisp.pl?gene=RPS24
MARK2	Microtubule Affinity Regulating Kinase 2	Protein Coding	Q7KZI7	60	GC11P063838	3.8517541885376	https://www.genecards.org/cgi-bin/carddisp.pl?gene=MARK2
PTX3	Pentraxin 3	Protein Coding	P26022	55	GC03P157436	3.8496994972229	https://www.genecards.org/cgi-bin/carddisp.pl?gene=PTX3
LPCAT1	Lysophosphatidylcholine Acyltransferase 1	Protein Coding	Q8NF37	48	GC05M001456	3.8485746383667	https://www.genecards.org/cgi-bin/carddisp.pl?gene=LPCAT1
GPX1	Glutathione Peroxidase 1	Protein Coding	P07203	57	GC03M054761	3.8472421169281	https://www.genecards.org/cgi-bin/carddisp.pl?gene=GPX1
RUVBL2	RuvB Like AAA ATPase 2	Protein Coding	Q9Y230	57	GC19P048993	3.84630656242371	https://www.genecards.org/cgi-bin/carddisp.pl?gene=RUVBL2
BCAT1	Branched Chain Amino Acid Transaminase 1	Protein Coding	P54687	57	GC12M024810	3.84510278701782	https://www.genecards.org/cgi-bin/carddisp.pl?gene=BCAT1
CUL5	Cullin 5	Protein Coding	Q93034	54	GC11P108008	3.84509229660034	https://www.genecards.org/cgi-bin/carddisp.pl?gene=CUL5
KNSTRN	Kinetochore Localized Astrin (SPAG5) Binding Protein	Protein Coding	Q9Y448	46	GC15P040382	3.84484314918518	https://www.genecards.org/cgi-bin/carddisp.pl?gene=KNSTRN
USP1	Ubiquitin Specific Peptidase 1	Protein Coding	O94782	57	GC01P062436	3.84162521362305	https://www.genecards.org/cgi-bin/carddisp.pl?gene=USP1
CA3	Carbonic Anhydrase 3	Protein Coding	P07451	54	GC08P085373	3.84016418457031	https://www.genecards.org/cgi-bin/carddisp.pl?gene=CA3
RPLP0	Ribosomal Protein Lateral Stalk Subunit P0	Protein Coding	P05388	55	GC12M120196	3.83807635307312	https://www.genecards.org/cgi-bin/carddisp.pl?gene=RPLP0
PGRMC1	Progesterone Receptor Membrane Component 1	Protein Coding	O00264	57	GC0XP119236	3.83705234527588	https://www.genecards.org/cgi-bin/carddisp.pl?gene=PGRMC1
SFPQ	Splicing Factor Proline And Glutamine Rich	Protein Coding	P23246	55	GC01M035176	3.83535861968994	https://www.genecards.org/cgi-bin/carddisp.pl?gene=SFPQ
EYA4	EYA Transcriptional Coactivator And Phosphatase 4	Protein Coding	O95677	54	GC06P133240	3.8341646194458	https://www.genecards.org/cgi-bin/carddisp.pl?gene=EYA4
CCBE1	Collagen And Calcium Binding EGF Domains 1	Protein Coding	Q6UXH8	51	GC18M059430	3.83286571502686	https://www.genecards.org/cgi-bin/carddisp.pl?gene=CCBE1
SELL	Selectin L	Protein Coding	P14151	56	GC01M169690	3.83120059967041	https://www.genecards.org/cgi-bin/carddisp.pl?gene=SELL
MEX3A	Mex-3 RNA Binding Family Member A	Protein Coding	A1L020	39	GC01M156072	3.82989430427551	https://www.genecards.org/cgi-bin/carddisp.pl?gene=MEX3A
GLS2	Glutaminase 2	Protein Coding	Q9UI32	54	GC12M056470	3.82847237586975	https://www.genecards.org/cgi-bin/carddisp.pl?gene=GLS2
RAE1	Ribonucleic Acid Export 1	Protein Coding	P78406	52	GC20P057351	3.82682418823242	https://www.genecards.org/cgi-bin/carddisp.pl?gene=RAE1
TRIM25	Tripartite Motif Containing 25	Protein Coding	Q14258	57	GC17M056836	3.82660102844238	https://www.genecards.org/cgi-bin/carddisp.pl?gene=TRIM25
UFM1	Ubiquitin Fold Modifier 1	Protein Coding	P61960	52	GC13P038349	3.82608723640442	https://www.genecards.org/cgi-bin/carddisp.pl?gene=UFM1
ASIC1	Acid Sensing Ion Channel Subunit 1	Protein Coding	P78348	57	GC12P050057	3.82412576675415	https://www.genecards.org/cgi-bin/carddisp.pl?gene=ASIC1
NTHL1	Nth Like DNA Glycosylase 1	Protein Coding	P78549	55	GC16M049830	3.82354068756104	https://www.genecards.org/cgi-bin/carddisp.pl?gene=NTHL1
TNNT1	Troponin T1, Slow Skeletal Type	Protein Coding	P13805	55	GC19M055132	3.8224983215332	https://www.genecards.org/cgi-bin/carddisp.pl?gene=TNNT1
HEG1	Heart Development Protein With EGF Like Domains 1	Protein Coding	Q9ULI3	45	GC03M124965	3.82018160820007	https://www.genecards.org/cgi-bin/carddisp.pl?gene=HEG1
USP19	Ubiquitin Specific Peptidase 19	Protein Coding	O94966	50	GC03M054747	3.81850385665894	https://www.genecards.org/cgi-bin/carddisp.pl?gene=USP19
NOC4L	Nucleolar Complex Associated 4 Homolog	Protein Coding	Q9BVI4	44	GC12P132144	3.81850385665894	https://www.genecards.org/cgi-bin/carddisp.pl?gene=NOC4L
REC8	REC8 Meiotic Recombination Protein	Protein Coding	O95072	48	GC14P024171	3.81828570365906	https://www.genecards.org/cgi-bin/carddisp.pl?gene=REC8
FBL	Fibrillarin	Protein Coding	P22087	55	GC19M039834	3.81808757781982	https://www.genecards.org/cgi-bin/carddisp.pl?gene=FBL
TP53I11	Tumor Protein P53 Inducible Protein 11	Protein Coding	O14683	42	GC11M044881	3.81760549545288	https://www.genecards.org/cgi-bin/carddisp.pl?gene=TP53I11
KPNA3	Karyopherin Subunit Alpha 3	Protein Coding	O00505	55	GC13M049699	3.81558632850647	https://www.genecards.org/cgi-bin/carddisp.pl?gene=KPNA3
G6PC1	Glucose-6-Phosphatase Catalytic Subunit 1	Protein Coding	P35575	56	GC17P156244	3.81542611122131	https://www.genecards.org/cgi-bin/carddisp.pl?gene=G6PC1
DVL2	Dishevelled Segment Polarity Protein 2	Protein Coding	O14641	58	GC17M007225	3.81413102149963	https://www.genecards.org/cgi-bin/carddisp.pl?gene=DVL2
GSDMD	Gasdermin D	Protein Coding	P57764	52	GC08P143553	3.81395554542542	https://www.genecards.org/cgi-bin/carddisp.pl?gene=GSDMD
OTUB1	OTU Deubiquitinase, Ubiquitin Aldehyde Binding 1	Protein Coding	Q96FW1	51	GC11P063985	3.81253695487976	https://www.genecards.org/cgi-bin/carddisp.pl?gene=OTUB1
FAM83A	Family With Sequence Similarity 83 Member A	Protein Coding	Q86UY5	42	GC08P123178	3.81218719482422	https://www.genecards.org/cgi-bin/carddisp.pl?gene=FAM83A
RPL14	Ribosomal Protein L14	Protein Coding	P50914	50	GC03P042232	3.81108593940735	https://www.genecards.org/cgi-bin/carddisp.pl?gene=RPL14
STAT4	Signal Transducer And Activator Of Transcription 4	Protein Coding	Q14765	58	GC02M191029	3.81105923652649	https://www.genecards.org/cgi-bin/carddisp.pl?gene=STAT4
GDF3	Growth Differentiation Factor 3	Protein Coding	Q9NR23	51	GC12M007689	3.8100893497467	https://www.genecards.org/cgi-bin/carddisp.pl?gene=GDF3
OSMR	Oncostatin M Receptor	Protein Coding	Q99650	57	GC05P038845	3.8091869354248	https://www.genecards.org/cgi-bin/carddisp.pl?gene=OSMR
RAB11A	RAB11A, Member RAS Oncogene Family	Protein Coding	P62491	58	GC15P193373	3.80868721008301	https://www.genecards.org/cgi-bin/carddisp.pl?gene=RAB11A
TXNRD1	Thioredoxin Reductase 1	Protein Coding	Q16881	57	GC12P104215	3.80752372741699	https://www.genecards.org/cgi-bin/carddisp.pl?gene=TXNRD1
PKN1	Protein Kinase N1	Protein Coding	Q16512	61	GC19P014433	3.80733966827393	https://www.genecards.org/cgi-bin/carddisp.pl?gene=PKN1
PF4	Platelet Factor 4	Protein Coding	P02776	52	GC04M073980	3.80450582504272	https://www.genecards.org/cgi-bin/carddisp.pl?gene=PF4
CNPY2	Canopy FGF Signaling Regulator 2	Protein Coding	Q9Y2B0	47	GC12M056309	3.80341339111328	https://www.genecards.org/cgi-bin/carddisp.pl?gene=CNPY2
RAC2	Rac Family Small GTPase 2	Protein Coding	P15153	63	GC22M086126	3.80083179473877	https://www.genecards.org/cgi-bin/carddisp.pl?gene=RAC2
MALT1	MALT1 Paracaspase	Protein Coding	Q9UDY8	60	GC18P058671	3.8001914024353	https://www.genecards.org/cgi-bin/carddisp.pl?gene=MALT1
FOXO4	Forkhead Box O4	Protein Coding	P98177	55	GC0XP071095	3.79930710792542	https://www.genecards.org/cgi-bin/carddisp.pl?gene=FOXO4
AKR1C1	Aldo-Keto Reductase Family 1 Member C1	Protein Coding	Q04828	56	GC10P004963	3.79815673828125	https://www.genecards.org/cgi-bin/carddisp.pl?gene=AKR1C1
UBA2	Ubiquitin Like Modifier Activating Enzyme 2	Protein Coding	Q9UBT2	55	GC19P034428	3.79579949378967	https://www.genecards.org/cgi-bin/carddisp.pl?gene=UBA2
ZFR	Zinc Finger RNA Binding Protein	Protein Coding	Q96KR1	48	GC05M032390	3.79507684707642	https://www.genecards.org/cgi-bin/carddisp.pl?gene=ZFR
GRWD1	Glutamate Rich WD Repeat Containing 1	Protein Coding	Q9BQ67	48	GC19P048445	3.79503154754639	https://www.genecards.org/cgi-bin/carddisp.pl?gene=GRWD1
TAB1	TGF-Beta Activated Kinase 1 (MAP3K7) Binding Protein 1	Protein Coding	Q15750	55	GC22P092180	3.79324054718018	https://www.genecards.org/cgi-bin/carddisp.pl?gene=TAB1
PEA15	Proliferation And Apoptosis Adaptor Protein 15	Protein Coding	Q15121	54	GC01P160205	3.79005479812622	https://www.genecards.org/cgi-bin/carddisp.pl?gene=PEA15
CHST11	Carbohydrate Sulfotransferase 11	Protein Coding	Q9NPF2	54	GC12P104455	3.78966951370239	https://www.genecards.org/cgi-bin/carddisp.pl?gene=CHST11
PDGFB	Platelet Derived Growth Factor Subunit B	Protein Coding	P01127	64	GC22M086976	3.78740215301514	https://www.genecards.org/cgi-bin/carddisp.pl?gene=PDGFB
CSMD1	CUB And Sushi Multiple Domains 1	Protein Coding	Q96PZ7	49	GC08M003093	3.7863941192627	https://www.genecards.org/cgi-bin/carddisp.pl?gene=CSMD1
EDIL3	EGF Like Repeats And Discoidin Domains 3	Protein Coding	O43854	48	GC05M083940	3.78587341308594	https://www.genecards.org/cgi-bin/carddisp.pl?gene=EDIL3
ACOT12	Acyl-CoA Thioesterase 12	Protein Coding	Q8WYK0	48	GC05M081792	3.78431677818298	https://www.genecards.org/cgi-bin/carddisp.pl?gene=ACOT12
NEK9	NIMA Related Kinase 9	Protein Coding	Q8TD19	58	GC14M075079	3.7828643321991	https://www.genecards.org/cgi-bin/carddisp.pl?gene=NEK9
ETV5	ETS Variant Transcription Factor 5	Protein Coding	P41161	52	GC03M186046	3.78268575668335	https://www.genecards.org/cgi-bin/carddisp.pl?gene=ETV5
FLG2	Filaggrin 2	Protein Coding	Q5D862	48	GC01M167331	3.76949667930603	https://www.genecards.org/cgi-bin/carddisp.pl?gene=FLG2
P4HA1	Prolyl 4-Hydroxylase Subunit Alpha 1	Protein Coding	P13674	55	GC10M073007	3.76892328262329	https://www.genecards.org/cgi-bin/carddisp.pl?gene=P4HA1
TLR5	Toll Like Receptor 5	Protein Coding	O60602	60	GC01M223109	3.76838421821594	https://www.genecards.org/cgi-bin/carddisp.pl?gene=TLR5
DIDO1	Death Inducer-Obliterator 1	Protein Coding	Q9BTC0	49	GC20M062877	3.76782846450806	https://www.genecards.org/cgi-bin/carddisp.pl?gene=DIDO1
SRSF6	Serine And Arginine Rich Splicing Factor 6	Protein Coding	Q13247	52	GC20P043457	3.76765966415405	https://www.genecards.org/cgi-bin/carddisp.pl?gene=SRSF6
YES1	YES Proto-Oncogene 1, Src Family Tyrosine Kinase	Protein Coding	P07947	58	GC18M000721	3.76558780670166	https://www.genecards.org/cgi-bin/carddisp.pl?gene=YES1
ARRDC1	Arrestin Domain Containing 1	Protein Coding	Q8N5I2	41	GC09P137605	3.76252317428589	https://www.genecards.org/cgi-bin/carddisp.pl?gene=ARRDC1
TRPV1	Transient Receptor Potential Cation Channel Subfamily V Member 1	Protein Coding	Q8NER1	61	GC17M003565	3.76198625564575	https://www.genecards.org/cgi-bin/carddisp.pl?gene=TRPV1
PDCD6IP	Programmed Cell Death 6 Interacting Protein	Protein Coding	Q8WUM4	56	GC03P033798	3.76122093200684	https://www.genecards.org/cgi-bin/carddisp.pl?gene=PDCD6IP
TRPV6	Transient Receptor Potential Cation Channel Subfamily V Member 6	Protein Coding	Q9H1D0	60	GC07M142871	3.76071405410767	https://www.genecards.org/cgi-bin/carddisp.pl?gene=TRPV6
ELSPBP1	Epididymal Sperm Binding Protein 1	Protein Coding	Q96BH3	40	GC19P047994	3.75931787490845	https://www.genecards.org/cgi-bin/carddisp.pl?gene=ELSPBP1
DLST	Dihydrolipoamide S-Succinyltransferase	Protein Coding	P36957	59	GC14P074881	3.7586886882782	https://www.genecards.org/cgi-bin/carddisp.pl?gene=DLST
PROK2	Prokineticin 2	Protein Coding	Q9HC23	52	GC03M071771	3.75603723526001	https://www.genecards.org/cgi-bin/carddisp.pl?gene=PROK2
HYOU1	Hypoxia Up-Regulated 1	Protein Coding	Q9Y4L1	58	GC11M140647	3.75103807449341	https://www.genecards.org/cgi-bin/carddisp.pl?gene=HYOU1
ARPC2	Actin Related Protein 2/3 Complex Subunit 2	Protein Coding	O15144	54	GC02P218217	3.75069236755371	https://www.genecards.org/cgi-bin/carddisp.pl?gene=ARPC2
RHOG	Ras Homolog Family Member G	Protein Coding	P84095	54	GC11M015186	3.74959778785706	https://www.genecards.org/cgi-bin/carddisp.pl?gene=RHOG
CBR1	Carbonyl Reductase 1	Protein Coding	P16152	57	GC21P036069	3.74715900421143	https://www.genecards.org/cgi-bin/carddisp.pl?gene=CBR1
PDCD1LG2	Programmed Cell Death 1 Ligand 2	Protein Coding	Q9BQ51	56	GC09P005510	3.74544763565063	https://www.genecards.org/cgi-bin/carddisp.pl?gene=PDCD1LG2
PPP1R13B	Protein Phosphatase 1 Regulatory Subunit 13B	Protein Coding	Q96KQ4	45	GC14M103733	3.74512648582458	https://www.genecards.org/cgi-bin/carddisp.pl?gene=PPP1R13B
F2RL2	Coagulation Factor II Thrombin Receptor Like 2	Protein Coding	O00254	51	GC05M076615	3.74371790885925	https://www.genecards.org/cgi-bin/carddisp.pl?gene=F2RL2
NEDD8	NEDD8 Ubiquitin Like Modifier	Protein Coding	Q15843	54	GC14M024216	3.74343132972717	https://www.genecards.org/cgi-bin/carddisp.pl?gene=NEDD8
DCAF15	DDB1 And CUL4 Associated Factor 15	Protein Coding	Q66K64	42	GC19P013952	3.74088525772095	https://www.genecards.org/cgi-bin/carddisp.pl?gene=DCAF15
E2F6	E2F Transcription Factor 6	Protein Coding	O75461	51	GC02M011606	3.73987698554993	https://www.genecards.org/cgi-bin/carddisp.pl?gene=E2F6
KAT2A	Lysine Acetyltransferase 2A	Protein Coding	Q92830	62	GC17M042113	3.73568272590637	https://www.genecards.org/cgi-bin/carddisp.pl?gene=KAT2A
UBQLN1	Ubiquilin 1	Protein Coding	Q9UMX0	54	GC09M083659	3.73469758033752	https://www.genecards.org/cgi-bin/carddisp.pl?gene=UBQLN1
EFNB1	Ephrin B1	Protein Coding	P98172	58	GC0XP068828	3.73390507698059	https://www.genecards.org/cgi-bin/carddisp.pl?gene=EFNB1
CAP1	Cyclase Associated Actin Cytoskeleton Regulatory Protein 1	Protein Coding	Q01518	51	GC01P077153	3.73284840583801	https://www.genecards.org/cgi-bin/carddisp.pl?gene=CAP1
CD2AP	CD2 Associated Protein	Protein Coding	Q9Y5K6	56	GC06P182098	3.73255014419556	https://www.genecards.org/cgi-bin/carddisp.pl?gene=CD2AP
PHF2	PHD Finger Protein 2	Protein Coding	O75151	52	GC09P093576	3.73238444328308	https://www.genecards.org/cgi-bin/carddisp.pl?gene=PHF2
OTUB2	OTU Deubiquitinase, Ubiquitin Aldehyde Binding 2	Protein Coding	Q96DC9	47	GC14P095337	3.73168611526489	https://www.genecards.org/cgi-bin/carddisp.pl?gene=OTUB2
SNRPC	Small Nuclear Ribonucleoprotein Polypeptide C	Protein Coding	P09234	50	GC06P181995	3.72999978065491	https://www.genecards.org/cgi-bin/carddisp.pl?gene=SNRPC
PRSS3	Serine Protease 3	Protein Coding	P35030	55	GC09P033750	3.7299861907959	https://www.genecards.org/cgi-bin/carddisp.pl?gene=PRSS3
PPP1R12A	Protein Phosphatase 1 Regulatory Subunit 12A	Protein Coding	O14974	56	GC12M079773	3.72919940948486	https://www.genecards.org/cgi-bin/carddisp.pl?gene=PPP1R12A
SLC1A5	Solute Carrier Family 1 Member 5	Protein Coding	Q15758	58	GC19M108949	3.72912311553955	https://www.genecards.org/cgi-bin/carddisp.pl?gene=SLC1A5
CELF1	CUGBP Elav-Like Family Member 1	Protein Coding	Q92879	52	GC11M139456	3.72761201858521	https://www.genecards.org/cgi-bin/carddisp.pl?gene=CELF1
AMBRA1	Autophagy And Beclin 1 Regulator 1	Protein Coding	Q9C0C7	49	GC11M139433	3.7255334854126	https://www.genecards.org/cgi-bin/carddisp.pl?gene=AMBRA1
RND1	Rho Family GTPase 1	Protein Coding	Q92730	44	GC12M048857	3.72518062591553	https://www.genecards.org/cgi-bin/carddisp.pl?gene=RND1
GFPT1	Glutamine--Fructose-6-Phosphate Transaminase 1	Protein Coding	Q06210	60	GC02M069319	3.72061371803284	https://www.genecards.org/cgi-bin/carddisp.pl?gene=GFPT1
GLDC	Glycine Decarboxylase	Protein Coding	P23378	60	GC09M006522	3.71934461593628	https://www.genecards.org/cgi-bin/carddisp.pl?gene=GLDC
CALB2	Calbindin 2	Protein Coding	P22676	52	GC16P071358	3.71775341033936	https://www.genecards.org/cgi-bin/carddisp.pl?gene=CALB2
ANAPC10	Anaphase Promoting Complex Subunit 10	Protein Coding	Q9UM13	50	GC04M144831	3.71126055717468	https://www.genecards.org/cgi-bin/carddisp.pl?gene=ANAPC10
LAIR1	Leukocyte Associated Immunoglobulin Like Receptor 1	Protein Coding	Q6GTX8	52	GC19M054351	3.70926523208618	https://www.genecards.org/cgi-bin/carddisp.pl?gene=LAIR1
MARCKSL1	MARCKS Like 1	Protein Coding	P49006	49	GC01M034961	3.70846271514893	https://www.genecards.org/cgi-bin/carddisp.pl?gene=MARCKSL1
KIF20A	Kinesin Family Member 20A	Protein Coding	O95235	52	GC05P138431	3.70838499069214	https://www.genecards.org/cgi-bin/carddisp.pl?gene=KIF20A
MEF2A	Myocyte Enhancer Factor 2A	Protein Coding	Q02078	59	GC15P099565	3.7077476978302	https://www.genecards.org/cgi-bin/carddisp.pl?gene=MEF2A
TMPRSS6	Transmembrane Serine Protease 6	Protein Coding	Q8IU80	57	GC22M086124	3.70523643493652	https://www.genecards.org/cgi-bin/carddisp.pl?gene=TMPRSS6
CST1	Cystatin SN	Protein Coding	P01037	44	GC20M024209	3.7052173614502	https://www.genecards.org/cgi-bin/carddisp.pl?gene=CST1
TRA2A	Transformer 2 Alpha Homolog	Protein Coding	Q13595	46	GC07M023504	3.70489978790283	https://www.genecards.org/cgi-bin/carddisp.pl?gene=TRA2A
LIPC	Lipase C, Hepatic Type	Protein Coding	P11150	59	GC15P058410	3.70254015922546	https://www.genecards.org/cgi-bin/carddisp.pl?gene=LIPC
PTMA	Prothymosin Alpha	Protein Coding	P06454	53	GC02P234926	3.70195150375366	https://www.genecards.org/cgi-bin/carddisp.pl?gene=PTMA
LITAF	Lipopolysaccharide Induced TNF Factor	Protein Coding	Q99732	55	GC16M050243	3.70186305046082	https://www.genecards.org/cgi-bin/carddisp.pl?gene=LITAF
NDUFA13	NADH:Ubiquinone Oxidoreductase Subunit A13	Protein Coding	Q9P0J0	56	GC19P019515	3.70159769058228	https://www.genecards.org/cgi-bin/carddisp.pl?gene=NDUFA13
RRM2B	Ribonucleotide Reductase Regulatory TP53 Inducible Subunit M2B	Protein Coding	Q7LG56	61	GC08M102204	3.7013783454895	https://www.genecards.org/cgi-bin/carddisp.pl?gene=RRM2B
NR5A1	Nuclear Receptor Subfamily 5 Group A Member 1	Protein Coding	Q13285	62	GC09M124481	3.6933057308197	https://www.genecards.org/cgi-bin/carddisp.pl?gene=NR5A1
PDE7B	Phosphodiesterase 7B	Protein Coding	Q9NP56	51	GC06P183234	3.69295454025269	https://www.genecards.org/cgi-bin/carddisp.pl?gene=PDE7B
MPHOSPH8	M-Phase Phosphoprotein 8	Protein Coding	Q99549	47	GC13P019633	3.69266080856323	https://www.genecards.org/cgi-bin/carddisp.pl?gene=MPHOSPH8
COL1A2	Collagen Type I Alpha 2 Chain	Protein Coding	P08123	61	GC07P094394	3.69235754013062	https://www.genecards.org/cgi-bin/carddisp.pl?gene=COL1A2
LUZP1	Leucine Zipper Protein 1	Protein Coding	Q86V48	43	GC01M023096	3.69220304489136	https://www.genecards.org/cgi-bin/carddisp.pl?gene=LUZP1
PRKAR2A	Protein Kinase CAMP-Dependent Type II Regulatory Subunit Alpha	Protein Coding	P13861	54	GC03M048744	3.69127559661865	https://www.genecards.org/cgi-bin/carddisp.pl?gene=PRKAR2A
MT-CO1	Mitochondrially Encoded Cytochrome C Oxidase I	Protein Coding	P00395	47	GCMTP005906	3.68861675262451	https://www.genecards.org/cgi-bin/carddisp.pl?gene=MT-CO1
CHD2	Chromodomain Helicase DNA Binding Protein 2	Protein Coding	O14647	57	GC15P194008	3.68797302246094	https://www.genecards.org/cgi-bin/carddisp.pl?gene=CHD2
KIF15	Kinesin Family Member 15	Protein Coding	Q9NS87	49	GC03P064819	3.68776988983154	https://www.genecards.org/cgi-bin/carddisp.pl?gene=KIF15
LRRFIP1	LRR Binding FLII Interacting Protein 1	Protein Coding	Q32MZ4	50	GC02P237627	3.68552613258362	https://www.genecards.org/cgi-bin/carddisp.pl?gene=LRRFIP1
ALOX5	Arachidonate 5-Lipoxygenase	Protein Coding	P09917	62	GC10P045374	3.68523836135864	https://www.genecards.org/cgi-bin/carddisp.pl?gene=ALOX5
B4GALNT1	Beta-1,4-N-Acetyl-Galactosaminyltransferase 1	Protein Coding	Q00973	58	GC12M057623	3.68501996994019	https://www.genecards.org/cgi-bin/carddisp.pl?gene=B4GALNT1
CFH	Complement Factor H	Protein Coding	P08603	60	GC01P196621	3.68265318870544	https://www.genecards.org/cgi-bin/carddisp.pl?gene=CFH
VSIG1	V-Set And Immunoglobulin Domain Containing 1	Protein Coding	Q86XK7	45	GC0XP108044	3.67941856384277	https://www.genecards.org/cgi-bin/carddisp.pl?gene=VSIG1
TRIM27	Tripartite Motif Containing 27	Protein Coding	P14373	52	GC06M028903	3.67659735679626	https://www.genecards.org/cgi-bin/carddisp.pl?gene=TRIM27
DCAF13	DDB1 And CUL4 Associated Factor 13	Protein Coding	Q9NV06	45	GC08P103414	3.67602300643921	https://www.genecards.org/cgi-bin/carddisp.pl?gene=DCAF13
CHD5	Chromodomain Helicase DNA Binding Protein 5	Protein Coding	Q8TDI0	54	GC01M022281	3.67597436904907	https://www.genecards.org/cgi-bin/carddisp.pl?gene=CHD5
ZFPM2	Zinc Finger Protein, FOG Family Member 2	Protein Coding	Q8WW38	51	GC08P104590	3.67485785484314	https://www.genecards.org/cgi-bin/carddisp.pl?gene=ZFPM2
C1D	C1D Nuclear Receptor Corepressor	Protein Coding	Q13901	48	GC02M068041	3.67397212982178	https://www.genecards.org/cgi-bin/carddisp.pl?gene=C1D
RIOK1	RIO Kinase 1	Protein Coding	Q9BRS2	48	GC06P007389	3.67397212982178	https://www.genecards.org/cgi-bin/carddisp.pl?gene=RIOK1
SENP2	SUMO Specific Peptidase 2	Protein Coding	Q9HC62	46	GC03P185582	3.67227625846863	https://www.genecards.org/cgi-bin/carddisp.pl?gene=SENP2
PRPF4	Pre-MRNA Splicing Tri-SnRNP Complex Factor PRPF4	Protein Coding	O43172	53	GC09P113275	3.67041802406311	https://www.genecards.org/cgi-bin/carddisp.pl?gene=PRPF4
STAMBPL1	STAM Binding Protein Like 1	Protein Coding	Q96FJ0	51	GC10P088879	3.67018723487854	https://www.genecards.org/cgi-bin/carddisp.pl?gene=STAMBPL1
LUC7L3	LUC7 Like 3 Pre-MRNA Splicing Factor	Protein Coding	O95232	51	GC17P050719	3.66737604141235	https://www.genecards.org/cgi-bin/carddisp.pl?gene=LUC7L3
DYNLL1	Dynein Light Chain LC8-Type 1	Protein Coding	P63167	53	GC12P120469	3.66542267799377	https://www.genecards.org/cgi-bin/carddisp.pl?gene=DYNLL1
VASN	Vasorin	Protein Coding	Q6EMK4	47	GC16P120239	3.66534757614136	https://www.genecards.org/cgi-bin/carddisp.pl?gene=VASN
VPS4A	Vacuolar Protein Sorting 4 Homolog A	Protein Coding	Q9UN37	54	GC16P069311	3.66511011123657	https://www.genecards.org/cgi-bin/carddisp.pl?gene=VPS4A
PRPF8	Pre-MRNA Processing Factor 8	Protein Coding	Q6P2Q9	54	GC17M001650	3.66110038757324	https://www.genecards.org/cgi-bin/carddisp.pl?gene=PRPF8
TFDP2	Transcription Factor Dp-2	Protein Coding	Q14188	50	GC03M141944	3.65952777862549	https://www.genecards.org/cgi-bin/carddisp.pl?gene=TFDP2
H2BC12	H2B Clustered Histone 12	Protein Coding	O60814	42	GC06M106153	3.65852808952332	https://www.genecards.org/cgi-bin/carddisp.pl?gene=H2BC12
IL17F	Interleukin 17F	Protein Coding	Q96PD4	54	GC06M106847	3.65718483924866	https://www.genecards.org/cgi-bin/carddisp.pl?gene=IL17F
SP3	Sp3 Transcription Factor	Protein Coding	Q02447	55	GC02M173882	3.65661811828613	https://www.genecards.org/cgi-bin/carddisp.pl?gene=SP3
POF1B	POF1B Actin Binding Protein	Protein Coding	Q8WVV4	47	GC0XM085277	3.65504789352417	https://www.genecards.org/cgi-bin/carddisp.pl?gene=POF1B
LRP1	LDL Receptor Related Protein 1	Protein Coding	Q07954	61	GC12P057128	3.65147876739502	https://www.genecards.org/cgi-bin/carddisp.pl?gene=LRP1
HSPH1	Heat Shock Protein Family H (Hsp110) Member 1	Protein Coding	Q92598	54	GC13M031134	3.64830780029297	https://www.genecards.org/cgi-bin/carddisp.pl?gene=HSPH1
ABCF3	ATP Binding Cassette Subfamily F Member 3	Protein Coding	Q9NUQ8	48	GC03P184186	3.64797472953796	https://www.genecards.org/cgi-bin/carddisp.pl?gene=ABCF3
RCAN1	Regulator Of Calcineurin 1	Protein Coding	P53805	55	GC21M034513	3.64436435699463	https://www.genecards.org/cgi-bin/carddisp.pl?gene=RCAN1
HELLS	Helicase, Lymphoid Specific	Protein Coding	Q9NRZ9	58	GC10P124190	3.64252352714539	https://www.genecards.org/cgi-bin/carddisp.pl?gene=HELLS
MYH10	Myosin Heavy Chain 10	Protein Coding	P35580	58	GC17M008474	3.64201331138611	https://www.genecards.org/cgi-bin/carddisp.pl?gene=MYH10
PECAM1	Platelet And Endothelial Cell Adhesion Molecule 1	Protein Coding	P16284	54	GC17M064319	3.6408588886261	https://www.genecards.org/cgi-bin/carddisp.pl?gene=PECAM1
EEFSEC	Eukaryotic Elongation Factor, Selenocysteine-TRNA Specific	Protein Coding	P57772	50	GC03P128153	3.63882446289063	https://www.genecards.org/cgi-bin/carddisp.pl?gene=EEFSEC
PPP2R2D	Protein Phosphatase 2 Regulatory Subunit Bdelta	Protein Coding	Q66LE6	44	GC10P131901	3.63810396194458	https://www.genecards.org/cgi-bin/carddisp.pl?gene=PPP2R2D
SMYD5	SMYD Family Member 5	Protein Coding	Q6GMV2	41	GC02P073214	3.63810396194458	https://www.genecards.org/cgi-bin/carddisp.pl?gene=SMYD5
KCNH1	Potassium Voltage-Gated Channel Subfamily H Member 1	Protein Coding	O95259	58	GC01M210678	3.63654899597168	https://www.genecards.org/cgi-bin/carddisp.pl?gene=KCNH1
PTAFR	Platelet Activating Factor Receptor	Protein Coding	P25105	54	GC01M028147	3.63606572151184	https://www.genecards.org/cgi-bin/carddisp.pl?gene=PTAFR
NOB1	NIN1 (RPN12) Binding Protein 1 Homolog	Protein Coding	Q9ULX3	47	GC16M075079	3.63606572151184	https://www.genecards.org/cgi-bin/carddisp.pl?gene=NOB1
MARVELD2	MARVEL Domain Containing 2	Protein Coding	Q8N4S9	50	GC05P069415	3.63559246063232	https://www.genecards.org/cgi-bin/carddisp.pl?gene=MARVELD2
OS9	OS9 Endoplasmic Reticulum Lectin	Protein Coding	Q13438	52	GC12P057693	3.63414883613586	https://www.genecards.org/cgi-bin/carddisp.pl?gene=OS9
MAPRE1	Microtubule Associated Protein RP/EB Family Member 1	Protein Coding	Q15691	55	GC20P032819	3.63251876831055	https://www.genecards.org/cgi-bin/carddisp.pl?gene=MAPRE1
CCT4	Chaperonin Containing TCP1 Subunit 4	Protein Coding	P50991	52	GC02M061868	3.62954521179199	https://www.genecards.org/cgi-bin/carddisp.pl?gene=CCT4
H2BC3	H2B Clustered Histone 3	Protein Coding	P33778	45	GC06M106101	3.62926411628723	https://www.genecards.org/cgi-bin/carddisp.pl?gene=H2BC3
AP1G1	Adaptor Related Protein Complex 1 Subunit Gamma 1	Protein Coding	O43747	52	GC16M071729	3.62873411178589	https://www.genecards.org/cgi-bin/carddisp.pl?gene=AP1G1
TNKS2	Tankyrase 2	Protein Coding	Q9H2K2	57	GC10P091798	3.62845277786255	https://www.genecards.org/cgi-bin/carddisp.pl?gene=TNKS2
SRSF3	Serine And Arginine Rich Splicing Factor 3	Protein Coding	P84103	52	GC06P182017	3.62753868103027	https://www.genecards.org/cgi-bin/carddisp.pl?gene=SRSF3
NTN4	Netrin 4	Protein Coding	Q9HB63	52	GC12M095657	3.62646865844727	https://www.genecards.org/cgi-bin/carddisp.pl?gene=NTN4
RAB23	RAB23, Member RAS Oncogene Family	Protein Coding	Q9ULC3	55	GC06M106941	3.62522411346436	https://www.genecards.org/cgi-bin/carddisp.pl?gene=RAB23
PIGR	Polymeric Immunoglobulin Receptor	Protein Coding	P01833	54	GC01M206928	3.62457370758057	https://www.genecards.org/cgi-bin/carddisp.pl?gene=PIGR
CCL11	C-C Motif Chemokine Ligand 11	Protein Coding	P51671	58	GC17P034285	3.6224684715271	https://www.genecards.org/cgi-bin/carddisp.pl?gene=CCL11
KDM2B	Lysine Demethylase 2B	Protein Coding	Q8NHM5	55	GC12M124684	3.62209892272949	https://www.genecards.org/cgi-bin/carddisp.pl?gene=KDM2B
TREM1	Triggering Receptor Expressed On Myeloid Cells 1	Protein Coding	Q9NP99	55	GC06M041267	3.62196087837219	https://www.genecards.org/cgi-bin/carddisp.pl?gene=TREM1
RB1CC1	RB1 Inducible Coiled-Coil 1	Protein Coding	Q8TDY2	56	GC08M052622	3.62054896354675	https://www.genecards.org/cgi-bin/carddisp.pl?gene=RB1CC1
MARCHF2	Membrane Associated Ring-CH-Type Finger 2	Protein Coding	Q9P0N8	37	GC19P151696	3.62054896354675	https://www.genecards.org/cgi-bin/carddisp.pl?gene=MARCHF2
UTRN	Utrophin	Protein Coding	P46939	53	GC06P144285	3.61741137504578	https://www.genecards.org/cgi-bin/carddisp.pl?gene=UTRN
YTHDF3	YTH N6-Methyladenosine RNA Binding Protein F3	Protein Coding	Q7Z739	48	GC08P063168	3.61493110656738	https://www.genecards.org/cgi-bin/carddisp.pl?gene=YTHDF3
SCYL2	SCY1 Like Pseudokinase 2	Protein Coding	Q6P3W7	47	GC12P100267	3.61169767379761	https://www.genecards.org/cgi-bin/carddisp.pl?gene=SCYL2
SYPL1	Synaptophysin Like 1	Protein Coding	Q16563	47	GC07M106090	3.61169767379761	https://www.genecards.org/cgi-bin/carddisp.pl?gene=SYPL1
WWP2	WW Domain Containing E3 Ubiquitin Protein Ligase 2	Protein Coding	O00308	54	GC16P122014	3.6115415096283	https://www.genecards.org/cgi-bin/carddisp.pl?gene=WWP2
PRDX6	Peroxiredoxin 6	Protein Coding	P30041	59	GC01P173477	3.61033344268799	https://www.genecards.org/cgi-bin/carddisp.pl?gene=PRDX6
CX3CL1	C-X3-C Motif Chemokine Ligand 1	Protein Coding	P78423	57	GC16P057372	3.60992932319641	https://www.genecards.org/cgi-bin/carddisp.pl?gene=CX3CL1
MAVS	Mitochondrial Antiviral Signaling Protein	Protein Coding	Q7Z434	52	GC20P010989	3.60859823226929	https://www.genecards.org/cgi-bin/carddisp.pl?gene=MAVS
RBBP6	RB Binding Protein 6, Ubiquitin Ligase	Protein Coding	Q7Z6E9	50	GC16P024537	3.60859823226929	https://www.genecards.org/cgi-bin/carddisp.pl?gene=RBBP6
MFN2	Mitofusin 2	Protein Coding	O95140	61	GC01P011980	3.60831809043884	https://www.genecards.org/cgi-bin/carddisp.pl?gene=MFN2
MUC15	Mucin 15, Cell Surface Associated	Protein Coding	Q8N387	40	GC11M026537	3.60829973220825	https://www.genecards.org/cgi-bin/carddisp.pl?gene=MUC15
IL12A	Interleukin 12A	Protein Coding	P29459	56	GC03P159988	3.60795259475708	https://www.genecards.org/cgi-bin/carddisp.pl?gene=IL12A
WASF2	WASP Family Member 2	Protein Coding	Q9Y6W5	52	GC01M027404	3.60714197158813	https://www.genecards.org/cgi-bin/carddisp.pl?gene=WASF2
ANXA3	Annexin A3	Protein Coding	P12429	55	GC04P078551	3.60635471343994	https://www.genecards.org/cgi-bin/carddisp.pl?gene=ANXA3
ADRA1A	Adrenoceptor Alpha 1A	Protein Coding	P35348	59	GC08M026747	3.60132431983948	https://www.genecards.org/cgi-bin/carddisp.pl?gene=ADRA1A
VASP	Vasodilator Stimulated Phosphoprotein	Protein Coding	P50552	56	GC19P152713	3.59810209274292	https://www.genecards.org/cgi-bin/carddisp.pl?gene=VASP
FCGBP	Fc Gamma Binding Protein	Protein Coding	Q9Y6R7	44	GC19M039863	3.59674596786499	https://www.genecards.org/cgi-bin/carddisp.pl?gene=FCGBP
PRR11	Proline Rich 11	Protein Coding	Q96HE9	41	GC17P059155	3.59640574455261	https://www.genecards.org/cgi-bin/carddisp.pl?gene=PRR11
CDK2AP1	Cyclin Dependent Kinase 2 Associated Protein 1	Protein Coding	O14519	47	GC12M123250	3.59369778633118	https://www.genecards.org/cgi-bin/carddisp.pl?gene=CDK2AP1
RASSF10	Ras Association Domain Family Member 10	Protein Coding	A6NK89	37	GC11P021220	3.59286594390869	https://www.genecards.org/cgi-bin/carddisp.pl?gene=RASSF10
PCDH9	Protocadherin 9	Protein Coding	Q9HC56	52	GC13M066302	3.59082746505737	https://www.genecards.org/cgi-bin/carddisp.pl?gene=PCDH9
SOAT1	Sterol O-Acyltransferase 1	Protein Coding	P35610	56	GC01P179320	3.58967447280884	https://www.genecards.org/cgi-bin/carddisp.pl?gene=SOAT1
RPS4X	Ribosomal Protein S4 X-Linked	Protein Coding	P62701	50	GC0XM072255	3.58842039108276	https://www.genecards.org/cgi-bin/carddisp.pl?gene=RPS4X
ADAM15	ADAM Metallopeptidase Domain 15	Protein Coding	Q13444	55	GC01P155050	3.5872106552124	https://www.genecards.org/cgi-bin/carddisp.pl?gene=ADAM15
RPS3	Ribosomal Protein S3	Protein Coding	P23396	55	GC11P108306	3.58392810821533	https://www.genecards.org/cgi-bin/carddisp.pl?gene=RPS3
CBLB	Cbl Proto-Oncogene B	Protein Coding	Q13191	59	GC03M105655	3.58117818832397	https://www.genecards.org/cgi-bin/carddisp.pl?gene=CBLB
NPTX2	Neuronal Pentraxin 2	Protein Coding	P47972	54	GC07P098627	3.5809953212738	https://www.genecards.org/cgi-bin/carddisp.pl?gene=NPTX2
PALLD	Palladin, Cytoskeletal Associated Protein	Protein Coding	Q8WX93	54	GC04P168497	3.57975029945374	https://www.genecards.org/cgi-bin/carddisp.pl?gene=PALLD
ERCC6L	ERCC Excision Repair 6 Like, Spindle Assembly Checkpoint Helicase	Protein Coding	Q2NKX8	49	GC0XM072204	3.57960963249207	https://www.genecards.org/cgi-bin/carddisp.pl?gene=ERCC6L
AFAP1	Actin Filament Associated Protein 1	Protein Coding	Q8N556	51	GC04M007758	3.57854127883911	https://www.genecards.org/cgi-bin/carddisp.pl?gene=AFAP1
LBR	Lamin B Receptor	Protein Coding	Q14739	59	GC01M225401	3.5776572227478	https://www.genecards.org/cgi-bin/carddisp.pl?gene=LBR
FCN2	Ficolin 2	Protein Coding	Q15485	57	GC09P134864	3.57723426818848	https://www.genecards.org/cgi-bin/carddisp.pl?gene=FCN2
NR4A3	Nuclear Receptor Subfamily 4 Group A Member 3	Protein Coding	Q92570	55	GC09P099821	3.57573270797729	https://www.genecards.org/cgi-bin/carddisp.pl?gene=NR4A3
NLRX1	NLR Family Member X1	Protein Coding	Q86UT6	51	GC11P119166	3.57531070709229	https://www.genecards.org/cgi-bin/carddisp.pl?gene=NLRX1
ING3	Inhibitor Of Growth Family Member 3	Protein Coding	Q9NXR8	50	GC07P120950	3.57277417182922	https://www.genecards.org/cgi-bin/carddisp.pl?gene=ING3
JMJD8	Jumonji Domain Containing 8	Protein Coding	Q96S16	40	GC16M000681	3.57277417182922	https://www.genecards.org/cgi-bin/carddisp.pl?gene=JMJD8
COX5A	Cytochrome C Oxidase Subunit 5A	Protein Coding	P20674	57	GC15M074919	3.57262301445007	https://www.genecards.org/cgi-bin/carddisp.pl?gene=COX5A
DNAJB4	DnaJ Heat Shock Protein Family (Hsp40) Member B4	Protein Coding	Q9UDY4	51	GC01P077979	3.5711305141449	https://www.genecards.org/cgi-bin/carddisp.pl?gene=DNAJB4
CLOCK	Clock Circadian Regulator	Protein Coding	O15516	57	GC04M055427	3.57043123245239	https://www.genecards.org/cgi-bin/carddisp.pl?gene=CLOCK
CXCL11	C-X-C Motif Chemokine Ligand 11	Protein Coding	O14625	52	GC04M076033	3.56727457046509	https://www.genecards.org/cgi-bin/carddisp.pl?gene=CXCL11
RIPK1	Receptor Interacting Serine/Threonine Kinase 1	Protein Coding	Q13546	64	GC06P009353	3.5665967464447	https://www.genecards.org/cgi-bin/carddisp.pl?gene=RIPK1
CHERP	Calcium Homeostasis Endoplasmic Reticulum Protein	Protein Coding	Q8IWX8	48	GC19M016517	3.56407022476196	https://www.genecards.org/cgi-bin/carddisp.pl?gene=CHERP
PRSS1	Serine Protease 1	Protein Coding	P07477	58	GC07P165836	3.56391406059265	https://www.genecards.org/cgi-bin/carddisp.pl?gene=PRSS1
SOX18	SRY-Box Transcription Factor 18	Protein Coding	P35713	52	GC20M064047	3.56329393386841	https://www.genecards.org/cgi-bin/carddisp.pl?gene=SOX18
KIAA1217	KIAA1217	Protein Coding	Q5T5P2	45	GC10P023695	3.56306171417236	https://www.genecards.org/cgi-bin/carddisp.pl?gene=KIAA1217
TMEM97	Transmembrane Protein 97	Protein Coding	Q5BJF2	48	GC17P028319	3.56205940246582	https://www.genecards.org/cgi-bin/carddisp.pl?gene=TMEM97
ABCG1	ATP Binding Cassette Subfamily G Member 1	Protein Coding	P45844	55	GC21P042199	3.56138372421265	https://www.genecards.org/cgi-bin/carddisp.pl?gene=ABCG1
MARVELD1	MARVEL Domain Containing 1	Protein Coding	Q9BSK0	41	GC10P097713	3.56138372421265	https://www.genecards.org/cgi-bin/carddisp.pl?gene=MARVELD1
JADE3	Jade Family PHD Finger 3	Protein Coding	Q92613	37	GC0XP046912	3.56048560142517	https://www.genecards.org/cgi-bin/carddisp.pl?gene=JADE3
CCN3	Cellular Communication Network Factor 3	Protein Coding	P48745	51	GC08P119416	3.55909848213196	https://www.genecards.org/cgi-bin/carddisp.pl?gene=CCN3
LAMP3	Lysosomal Associated Membrane Protein 3	Protein Coding	Q9UQV4	50	GC03M183122	3.5584921836853	https://www.genecards.org/cgi-bin/carddisp.pl?gene=LAMP3
AHSG	Alpha 2-HS Glycoprotein	Protein Coding	P02765	57	GC03P186721	3.5579309463501	https://www.genecards.org/cgi-bin/carddisp.pl?gene=AHSG
MARK1	Microtubule Affinity Regulating Kinase 1	Protein Coding	Q9P0L2	53	GC01P220528	3.55456209182739	https://www.genecards.org/cgi-bin/carddisp.pl?gene=MARK1
WDHD1	WD Repeat And HMG-Box DNA Binding Protein 1	Protein Coding	O75717	48	GC14M054938	3.5543270111084	https://www.genecards.org/cgi-bin/carddisp.pl?gene=WDHD1
BPTF	Bromodomain PHD Finger Transcription Factor	Protein Coding	Q12830	55	GC17P067825	3.55234622955322	https://www.genecards.org/cgi-bin/carddisp.pl?gene=BPTF
NTSR1	Neurotensin Receptor 1	Protein Coding	P30989	55	GC20P062708	3.55209374427795	https://www.genecards.org/cgi-bin/carddisp.pl?gene=NTSR1
MATR3	Matrin 3	Protein Coding	P43243	55	GC05P139274	3.55167460441589	https://www.genecards.org/cgi-bin/carddisp.pl?gene=MATR3
LPAR1	Lysophosphatidic Acid Receptor 1	Protein Coding	Q92633	59	GC09M110873	3.55154633522034	https://www.genecards.org/cgi-bin/carddisp.pl?gene=LPAR1
RPA3	Replication Protein A3	Protein Coding	P35244	52	GC07M009910	3.54987454414368	https://www.genecards.org/cgi-bin/carddisp.pl?gene=RPA3
MYL2	Myosin Light Chain 2	Protein Coding	P10916	61	GC12M111995	3.54574823379517	https://www.genecards.org/cgi-bin/carddisp.pl?gene=MYL2
ITK	IL2 Inducible T Cell Kinase	Protein Coding	Q08881	64	GC05P159566	3.54382872581482	https://www.genecards.org/cgi-bin/carddisp.pl?gene=ITK
MED27	Mediator Complex Subunit 27	Protein Coding	Q6P2C8	50	GC09M131872	3.54382872581482	https://www.genecards.org/cgi-bin/carddisp.pl?gene=MED27
ASCC2	Activating Signal Cointegrator 1 Complex Subunit 2	Protein Coding	Q9H1I8	45	GC22M029788	3.54382872581482	https://www.genecards.org/cgi-bin/carddisp.pl?gene=ASCC2
DNTTIP1	Deoxynucleotidyltransferase Terminal Interacting Protein 1	Protein Coding	Q9H147	43	GC20P045791	3.54382872581482	https://www.genecards.org/cgi-bin/carddisp.pl?gene=DNTTIP1
DNAJC6	DnaJ Heat Shock Protein Family (Hsp40) Member C6	Protein Coding	O75061	55	GC01P065248	3.54319858551025	https://www.genecards.org/cgi-bin/carddisp.pl?gene=DNAJC6
NCOA2	Nuclear Receptor Coactivator 2	Protein Coding	Q15596	57	GC08M070109	3.54306316375732	https://www.genecards.org/cgi-bin/carddisp.pl?gene=NCOA2
TUBG1	Tubulin Gamma 1	Protein Coding	P23258	61	GC17P042609	3.54252743721008	https://www.genecards.org/cgi-bin/carddisp.pl?gene=TUBG1
RDH10	Retinol Dehydrogenase 10	Protein Coding	Q8IZV5	50	GC08P073294	3.54069113731384	https://www.genecards.org/cgi-bin/carddisp.pl?gene=RDH10
CLEC5A	C-Type Lectin Domain Containing 5A	Protein Coding	Q9NY25	43	GC07M141927	3.54069113731384	https://www.genecards.org/cgi-bin/carddisp.pl?gene=CLEC5A
TRIM50	Tripartite Motif Containing 50	Protein Coding	Q86XT4	41	GC07M073312	3.54069113731384	https://www.genecards.org/cgi-bin/carddisp.pl?gene=TRIM50
[truncated: 1,958 more rows]
