# Supplementary material for: ATPase Inhibitory Factor 1 Drives Mitochondrial Energy Metabolic Reprogramming to Promote HCC Vasculogenic Mimicry via the ESR1/miR-20a-3p/GNAZ Pathway
Source: Research (Wash D C). 2025 Nov 25;8:0998. doi: 10.34133/research.0998 (PMC12645449; doi:10.34133/research.0998)
Supplement: Supplementary 1 — Figs. S1 to S7 Tables S1 to S7 [file research.0998.f1.zip › Supplementary Table 5.xlsx]

## Sheet: 细胞外基质重塑
Gene Symbol	Description	Category	Uniprot ID	Gifts	GC Id	Relevance score	GeneCards Link
MMP1	Matrix Metallopeptidase 1	Protein Coding	P03956	62	GC11M140392	91.6310806274414	https://www.genecards.org/cgi-bin/carddisp.pl?gene=MMP1
FH	Fumarate Hydratase	Protein Coding	P07954	59	GC01M241499	9.99853897094727	https://www.genecards.org/cgi-bin/carddisp.pl?gene=FH
PEX14	Peroxisomal Biogenesis Factor 14	Protein Coding	O75381	56	GC01P010472	9.9903621673584	https://www.genecards.org/cgi-bin/carddisp.pl?gene=PEX14
RARB	Retinoic Acid Receptor Beta	Protein Coding	P10826	62	GC03P027315	9.9897403717041	https://www.genecards.org/cgi-bin/carddisp.pl?gene=RARB
ARG1	Arginase 1	Protein Coding	P05089	62	GC06P183096	9.98899459838867	https://www.genecards.org/cgi-bin/carddisp.pl?gene=ARG1
ELAVL1	ELAV Like RNA Binding Protein 1	Protein Coding	Q15717	54	GC19M007958	9.98835277557373	https://www.genecards.org/cgi-bin/carddisp.pl?gene=ELAVL1
DUSP1	Dual Specificity Phosphatase 1	Protein Coding	P28562	59	GC05M172768	9.97945880889893	https://www.genecards.org/cgi-bin/carddisp.pl?gene=DUSP1
CASP1	Caspase 1	Protein Coding	P29466	61	GC11M105025	9.96783828735352	https://www.genecards.org/cgi-bin/carddisp.pl?gene=CASP1
RARA	Retinoic Acid Receptor Alpha	Protein Coding	P10276	62	GC17P040309	9.96751403808594	https://www.genecards.org/cgi-bin/carddisp.pl?gene=RARA
KRT17	Keratin 17	Protein Coding	Q04695	58	GC17M041619	9.95925521850586	https://www.genecards.org/cgi-bin/carddisp.pl?gene=KRT17
JAG1	Jagged Canonical Notch Ligand 1	Protein Coding	P78504	63	GC20M010637	9.9583683013916	https://www.genecards.org/cgi-bin/carddisp.pl?gene=JAG1
MAPK11	Mitogen-Activated Protein Kinase 11	Protein Coding	Q15759	60	GC22M050263	9.94838047027588	https://www.genecards.org/cgi-bin/carddisp.pl?gene=MAPK11
BRCA1	BRCA1 DNA Repair Associated	Protein Coding	P38398	63	GC17M043044	9.9215145111084	https://www.genecards.org/cgi-bin/carddisp.pl?gene=BRCA1
SLPI	Secretory Leukocyte Peptidase Inhibitor	Protein Coding	P03973	53	GC20M045252	9.9183292388916	https://www.genecards.org/cgi-bin/carddisp.pl?gene=SLPI
STEAP4	STEAP4 Metalloreductase	Protein Coding	Q687X5	53	GC07M088597	9.91152477264404	https://www.genecards.org/cgi-bin/carddisp.pl?gene=STEAP4
MAT2A	Methionine Adenosyltransferase 2A	Protein Coding	P31153	59	GC02P094481	9.90173816680908	https://www.genecards.org/cgi-bin/carddisp.pl?gene=MAT2A
ZEB1	Zinc Finger E-Box Binding Homeobox 1	Protein Coding	P37275	62	GC10P031318	9.88826847076416	https://www.genecards.org/cgi-bin/carddisp.pl?gene=ZEB1
FSCN1	Fascin Actin-Bundling Protein 1	Protein Coding	Q16658	57	GC07P005592	9.87253189086914	https://www.genecards.org/cgi-bin/carddisp.pl?gene=FSCN1
FLT4	Fms Related Receptor Tyrosine Kinase 4	Protein Coding	P35916	65	GC05M183404	9.86381340026855	https://www.genecards.org/cgi-bin/carddisp.pl?gene=FLT4
HDAC9	Histone Deacetylase 9	Protein Coding	Q9UKV0	63	GC07P018086	9.86281585693359	https://www.genecards.org/cgi-bin/carddisp.pl?gene=HDAC9
MTHFR	Methylenetetrahydrofolate Reductase	Protein Coding	P42898	61	GC01M011785	9.85053253173828	https://www.genecards.org/cgi-bin/carddisp.pl?gene=MTHFR
CTNNA1	Catenin Alpha 1	Protein Coding	P35221	60	GC05P138799	9.84531593322754	https://www.genecards.org/cgi-bin/carddisp.pl?gene=CTNNA1
ADAMTS14	ADAM Metallopeptidase With Thrombospondin Type 1 Motif 14	Protein Coding	Q8WXS8	50	GC10P070672	9.83300018310547	https://www.genecards.org/cgi-bin/carddisp.pl?gene=ADAMTS14
LONP1	Lon Peptidase 1, Mitochondrial	Protein Coding	P36776	59	GC19M005691	9.83260154724121	https://www.genecards.org/cgi-bin/carddisp.pl?gene=LONP1
CFI	Complement Factor I	Protein Coding	P05156	61	GC04M109732	9.82066917419434	https://www.genecards.org/cgi-bin/carddisp.pl?gene=CFI
CASP9	Caspase 9	Protein Coding	P55211	61	GC01M022575	9.81021690368652	https://www.genecards.org/cgi-bin/carddisp.pl?gene=CASP9
E2F1	E2F Transcription Factor 1	Protein Coding	Q01094	57	GC20M033675	9.80909729003906	https://www.genecards.org/cgi-bin/carddisp.pl?gene=E2F1
SLC3A2	Solute Carrier Family 3 Member 2	Protein Coding	P08195	56	GC11P062856	9.79369640350342	https://www.genecards.org/cgi-bin/carddisp.pl?gene=SLC3A2
MBD3	Methyl-CpG Binding Domain Protein 3	Protein Coding	O95983	52	GC19M107778	9.7916955947876	https://www.genecards.org/cgi-bin/carddisp.pl?gene=MBD3
CASK	Calcium/Calmodulin Dependent Serine Protein Kinase	Protein Coding	O14936	62	GC0XM041514	9.78823852539063	https://www.genecards.org/cgi-bin/carddisp.pl?gene=CASK
IL6R	Interleukin 6 Receptor	Protein Coding	P08887	63	GC01P154405	9.78506374359131	https://www.genecards.org/cgi-bin/carddisp.pl?gene=IL6R
SAA1	Serum Amyloid A1	Protein Coding	P0DJI8	51	GC11P021404	9.78309917449951	https://www.genecards.org/cgi-bin/carddisp.pl?gene=SAA1
EDNRB	Endothelin Receptor Type B	Protein Coding	P24530	63	GC13M077895	9.77969169616699	https://www.genecards.org/cgi-bin/carddisp.pl?gene=EDNRB
SFRP1	Secreted Frizzled Related Protein 1	Protein Coding	Q8N474	55	GC08M041262	9.77160263061523	https://www.genecards.org/cgi-bin/carddisp.pl?gene=SFRP1
ARC	Activity Regulated Cytoskeleton Associated Protein	Protein Coding	Q7LC44	50	GC08M142611	9.76513862609863	https://www.genecards.org/cgi-bin/carddisp.pl?gene=ARC
CDH13	Cadherin 13	Protein Coding	P55290	57	GC16P082626	9.76466846466064	https://www.genecards.org/cgi-bin/carddisp.pl?gene=CDH13
ACE2	Angiotensin Converting Enzyme 2	Protein Coding	Q9BYF1	62	GC0XM015494	9.76301574707031	https://www.genecards.org/cgi-bin/carddisp.pl?gene=ACE2
HSP90B1	Heat Shock Protein 90 Beta Family Member 1	Protein Coding	P14625	60	GC12P103930	9.76271724700928	https://www.genecards.org/cgi-bin/carddisp.pl?gene=HSP90B1
CCN4	Cellular Communication Network Factor 4	Protein Coding	O95388	50	GC08P133192	9.76003646850586	https://www.genecards.org/cgi-bin/carddisp.pl?gene=CCN4
TSG101	Tumor Susceptibility 101	Protein Coding	Q99816	57	GC11M018468	9.75358390808105	https://www.genecards.org/cgi-bin/carddisp.pl?gene=TSG101
LYVE1	Lymphatic Vessel Endothelial Hyaluronan Receptor 1	Protein Coding	Q9Y5Y7	54	GC11M015420	9.75092601776123	https://www.genecards.org/cgi-bin/carddisp.pl?gene=LYVE1
FOSL1	FOS Like 1, AP-1 Transcription Factor Subunit	Protein Coding	P15407	57	GC11M139805	9.74736309051514	https://www.genecards.org/cgi-bin/carddisp.pl?gene=FOSL1
NEU1	Neuraminidase 1	Protein Coding	Q99519	59	GC06M031857	9.72503662109375	https://www.genecards.org/cgi-bin/carddisp.pl?gene=NEU1
IL7	Interleukin 7	Protein Coding	P13232	55	GC08M078689	9.72439575195313	https://www.genecards.org/cgi-bin/carddisp.pl?gene=IL7
PHB1	Prohibitin 1	Protein Coding	P35232	58	GC17M097550	9.70693969726563	https://www.genecards.org/cgi-bin/carddisp.pl?gene=PHB1
MCU	Mitochondrial Calcium Uniporter	Protein Coding	Q8NE86	51	GC10P072692	9.70359420776367	https://www.genecards.org/cgi-bin/carddisp.pl?gene=MCU
TNFRSF1B	TNF Receptor Superfamily Member 1B	Protein Coding	P20333	61	GC01P075466	9.69229030609131	https://www.genecards.org/cgi-bin/carddisp.pl?gene=TNFRSF1B
BAP1	BRCA1 Associated Deubiquitinase 1	Protein Coding	Q92560	60	GC03M052401	9.68666744232178	https://www.genecards.org/cgi-bin/carddisp.pl?gene=BAP1
SNAI2	Snail Family Transcriptional Repressor 2	Protein Coding	O43623	55	GC08M048917	9.68112373352051	https://www.genecards.org/cgi-bin/carddisp.pl?gene=SNAI2
TRAF6	TNF Receptor Associated Factor 6	Protein Coding	Q9Y4K3	59	GC11M036467	9.6633243560791	https://www.genecards.org/cgi-bin/carddisp.pl?gene=TRAF6
AURKA	Aurora Kinase A	Protein Coding	O14965	65	GC20M056370	9.6611213684082	https://www.genecards.org/cgi-bin/carddisp.pl?gene=AURKA
TPM1	Tropomyosin 1	Protein Coding	P09493	61	GC15P200889	9.65575885772705	https://www.genecards.org/cgi-bin/carddisp.pl?gene=TPM1
SERPINA3	Serpin Family A Member 3	Protein Coding	P01011	56	GC14P094612	9.65268516540527	https://www.genecards.org/cgi-bin/carddisp.pl?gene=SERPINA3
PDGFRL	Platelet Derived Growth Factor Receptor Like	Protein Coding	Q15198	53	GC08P017576	9.65074825286865	https://www.genecards.org/cgi-bin/carddisp.pl?gene=PDGFRL
KRT20	Keratin 20	Protein Coding	P35900	53	GC17M040875	9.64059829711914	https://www.genecards.org/cgi-bin/carddisp.pl?gene=KRT20
CAMP	Cathelicidin Antimicrobial Peptide	Protein Coding	P49913	53	GC03P064957	9.63278484344482	https://www.genecards.org/cgi-bin/carddisp.pl?gene=CAMP
TGFBR3	Transforming Growth Factor Beta Receptor 3	Protein Coding	Q03167	60	GC01M091680	9.62686729431152	https://www.genecards.org/cgi-bin/carddisp.pl?gene=TGFBR3
HYCC1	Hyccin PI4KA Lipid Kinase Complex Subunit 1	Protein Coding	Q9BYI3	48	GC07M022994	9.6150016784668	https://www.genecards.org/cgi-bin/carddisp.pl?gene=HYCC1
EPHB4	EPH Receptor B4	Protein Coding	P54760	66	GC07M106759	9.60179710388184	https://www.genecards.org/cgi-bin/carddisp.pl?gene=EPHB4
GPX3	Glutathione Peroxidase 3	Protein Coding	P22352	54	GC05P159401	9.59878826141357	https://www.genecards.org/cgi-bin/carddisp.pl?gene=GPX3
EPHA1	EPH Receptor A1	Protein Coding	P21709	60	GC07M143390	9.5957727432251	https://www.genecards.org/cgi-bin/carddisp.pl?gene=EPHA1
HRG	Histidine Rich Glycoprotein	Protein Coding	P04196	55	GC03P186660	9.59543991088867	https://www.genecards.org/cgi-bin/carddisp.pl?gene=HRG
TYMP	Thymidine Phosphorylase	Protein Coding	P19971	60	GC22M050525	9.59445095062256	https://www.genecards.org/cgi-bin/carddisp.pl?gene=TYMP
RPS6KB1	Ribosomal Protein S6 Kinase B1	Protein Coding	P23443	63	GC17P059893	9.58175086975098	https://www.genecards.org/cgi-bin/carddisp.pl?gene=RPS6KB1
ATP5F1A	ATP Synthase F1 Subunit Alpha	Protein Coding	P25705	59	GC18M046081	9.56883811950684	https://www.genecards.org/cgi-bin/carddisp.pl?gene=ATP5F1A
S100B	S100 Calcium Binding Protein B	Protein Coding	P04271	58	GC21M054960	9.56784057617188	https://www.genecards.org/cgi-bin/carddisp.pl?gene=S100B
TNNT2	Troponin T2, Cardiac Type	Protein Coding	P45379	61	GC01M201359	9.56759262084961	https://www.genecards.org/cgi-bin/carddisp.pl?gene=TNNT2
ABCC1	ATP Binding Cassette Subfamily C Member 1 (ABCC1 Blood Group)	Protein Coding	P33527	61	GC16P015949	9.56406593322754	https://www.genecards.org/cgi-bin/carddisp.pl?gene=ABCC1
CCR7	C-C Motif Chemokine Receptor 7	Protein Coding	P32248	57	GC17M097145	9.55568027496338	https://www.genecards.org/cgi-bin/carddisp.pl?gene=CCR7
SORT1	Sortilin 1	Protein Coding	Q99523	58	GC01M109310	9.5353422164917	https://www.genecards.org/cgi-bin/carddisp.pl?gene=SORT1
KLKB1	Kallikrein B1	Protein Coding	P03952	59	GC04P186436	9.52687168121338	https://www.genecards.org/cgi-bin/carddisp.pl?gene=KLKB1
CSTB	Cystatin B	Protein Coding	P04080	60	GC21M043772	9.51467990875244	https://www.genecards.org/cgi-bin/carddisp.pl?gene=CSTB
EIF4A3	Eukaryotic Translation Initiation Factor 4A3	Protein Coding	P38919	56	GC17M098176	9.51294612884521	https://www.genecards.org/cgi-bin/carddisp.pl?gene=EIF4A3
NFATC1	Nuclear Factor Of Activated T Cells 1	Protein Coding	O95644	61	GC18P079395	9.51235008239746	https://www.genecards.org/cgi-bin/carddisp.pl?gene=NFATC1
HSPA6	Heat Shock Protein Family A (Hsp70) Member 6	Protein Coding	P17066	52	GC01P161524	9.48907852172852	https://www.genecards.org/cgi-bin/carddisp.pl?gene=HSPA6
KITLG	KIT Ligand	Protein Coding	P21583	60	GC12M088492	9.48842334747314	https://www.genecards.org/cgi-bin/carddisp.pl?gene=KITLG
ACTN4	Actinin Alpha 4	Protein Coding	O43707	60	GC19P038647	9.47084808349609	https://www.genecards.org/cgi-bin/carddisp.pl?gene=ACTN4
IL15	Interleukin 15	Protein Coding	P40933	55	GC04P141636	9.46982192993164	https://www.genecards.org/cgi-bin/carddisp.pl?gene=IL15
BMI1	BMI1 Proto-Oncogene, Polycomb Ring Finger	Protein Coding	P35226	56	GC10P022385	9.46249961853027	https://www.genecards.org/cgi-bin/carddisp.pl?gene=BMI1
IRF1	Interferon Regulatory Factor 1	Protein Coding	P10914	60	GC05M132440	9.44802284240723	https://www.genecards.org/cgi-bin/carddisp.pl?gene=IRF1
CCR2	C-C Motif Chemokine Receptor 2	Protein Coding	P41597	58	GC03P064849	9.44033813476563	https://www.genecards.org/cgi-bin/carddisp.pl?gene=CCR2
XDH	Xanthine Dehydrogenase	Protein Coding	P47989	60	GC02M031334	9.43710327148438	https://www.genecards.org/cgi-bin/carddisp.pl?gene=XDH
NCOA3	Nuclear Receptor Coactivator 3	Protein Coding	Q9Y6Q9	60	GC20P047501	9.43347549438477	https://www.genecards.org/cgi-bin/carddisp.pl?gene=NCOA3
TUBB3	Tubulin Beta 3 Class III	Protein Coding	Q13509	63	GC16P122964	9.43189716339111	https://www.genecards.org/cgi-bin/carddisp.pl?gene=TUBB3
RBP4	Retinol Binding Protein 4	Protein Coding	P02753	58	GC10M093591	9.42772197723389	https://www.genecards.org/cgi-bin/carddisp.pl?gene=RBP4
MAP3K1	Mitogen-Activated Protein Kinase Kinase Kinase 1	Protein Coding	Q13233	63	GC05P056815	9.42069816589355	https://www.genecards.org/cgi-bin/carddisp.pl?gene=MAP3K1
CCR3	C-C Motif Chemokine Receptor 3	Protein Coding	P51677	59	GC03P064845	9.41818809509277	https://www.genecards.org/cgi-bin/carddisp.pl?gene=CCR3
RAP1A	RAP1A, Member Of RAS Oncogene Family	Protein Coding	P62834	57	GC01P111542	9.41586399078369	https://www.genecards.org/cgi-bin/carddisp.pl?gene=RAP1A
CHUK	Component Of Inhibitor Of Nuclear Factor Kappa B Kinase Complex	Protein Coding	O15111	63	GC10M100597	9.40388965606689	https://www.genecards.org/cgi-bin/carddisp.pl?gene=CHUK
MBD2	Methyl-CpG Binding Domain Protein 2	Protein Coding	Q9UBB5	52	GC18M054151	9.39714813232422	https://www.genecards.org/cgi-bin/carddisp.pl?gene=MBD2
HNF4A	Hepatocyte Nuclear Factor 4 Alpha	Protein Coding	P41235	62	GC20P044355	9.3938455581665	https://www.genecards.org/cgi-bin/carddisp.pl?gene=HNF4A
HNRNPA2B1	Heterogeneous Nuclear Ribonucleoprotein A2/B1	Protein Coding	P22626	60	GC07M026174	9.38761520385742	https://www.genecards.org/cgi-bin/carddisp.pl?gene=HNRNPA2B1
NR1H3	Nuclear Receptor Subfamily 1 Group H Member 3	Protein Coding	Q13133	59	GC11P047248	9.38654613494873	https://www.genecards.org/cgi-bin/carddisp.pl?gene=NR1H3
SOX2	SRY-Box Transcription Factor 2	Protein Coding	P48431	58	GC03P181711	9.38582420349121	https://www.genecards.org/cgi-bin/carddisp.pl?gene=SOX2
IRS1	Insulin Receptor Substrate 1	Protein Coding	P35568	61	GC02M226731	9.38069534301758	https://www.genecards.org/cgi-bin/carddisp.pl?gene=IRS1
AKT3	AKT Serine/Threonine Kinase 3	Protein Coding	Q9Y243	68	GC01M243488	9.37640380859375	https://www.genecards.org/cgi-bin/carddisp.pl?gene=AKT3
SRF	Serum Response Factor	Protein Coding	P11831	56	GC06P043171	9.35031127929688	https://www.genecards.org/cgi-bin/carddisp.pl?gene=SRF
PPARA	Peroxisome Proliferator Activated Receptor Alpha	Protein Coding	Q07869	57	GC22P046150	9.34884262084961	https://www.genecards.org/cgi-bin/carddisp.pl?gene=PPARA
KAT5	Lysine Acetyltransferase 5	Protein Coding	Q92993	63	GC11P065711	9.34504127502441	https://www.genecards.org/cgi-bin/carddisp.pl?gene=KAT5
TUBA1B	Tubulin Alpha 1b	Protein Coding	P68363	57	GC12M049127	9.34218406677246	https://www.genecards.org/cgi-bin/carddisp.pl?gene=TUBA1B
F13A1	Coagulation Factor XIII A Chain	Protein Coding	P00488	60	GC06M006144	9.33275508880615	https://www.genecards.org/cgi-bin/carddisp.pl?gene=F13A1
AKT2	AKT Serine/Threonine Kinase 2	Protein Coding	P31751	67	GC19M040230	9.3269100189209	https://www.genecards.org/cgi-bin/carddisp.pl?gene=AKT2
FOXP3	Forkhead Box P3	Protein Coding	Q9BZS1	59	GC0XM049250	9.32113170623779	https://www.genecards.org/cgi-bin/carddisp.pl?gene=FOXP3
SOCS3	Suppressor Of Cytokine Signaling 3	Protein Coding	O14543	57	GC17M078356	9.32066822052002	https://www.genecards.org/cgi-bin/carddisp.pl?gene=SOCS3
GLI1	GLI Family Zinc Finger 1	Protein Coding	P08151	60	GC12P075481	9.31963634490967	https://www.genecards.org/cgi-bin/carddisp.pl?gene=GLI1
SPHK1	Sphingosine Kinase 1	Protein Coding	Q9NYA1	58	GC17P076376	9.31954669952393	https://www.genecards.org/cgi-bin/carddisp.pl?gene=SPHK1
GLB1	Galactosidase Beta 1	Protein Coding	P16278	62	GC03M032963	9.31776809692383	https://www.genecards.org/cgi-bin/carddisp.pl?gene=GLB1
IGFBP7	Insulin Like Growth Factor Binding Protein 7	Protein Coding	Q16270	59	GC04M057030	9.31367206573486	https://www.genecards.org/cgi-bin/carddisp.pl?gene=IGFBP7
PRKDC	Protein Kinase, DNA-Activated, Catalytic Subunit	Protein Coding	P78527	63	GC08M047773	9.29540157318115	https://www.genecards.org/cgi-bin/carddisp.pl?gene=PRKDC
SELL	Selectin L	Protein Coding	P14151	56	GC01M169690	9.28656959533691	https://www.genecards.org/cgi-bin/carddisp.pl?gene=SELL
CDH3	Cadherin 3	Protein Coding	P22223	60	GC16P121938	9.27875423431396	https://www.genecards.org/cgi-bin/carddisp.pl?gene=CDH3
IL3	Interleukin 3	Protein Coding	P08700	57	GC05P132060	9.27815628051758	https://www.genecards.org/cgi-bin/carddisp.pl?gene=IL3
PEBP1	Phosphatidylethanolamine Binding Protein 1	Protein Coding	P30086	58	GC12P118189	9.27514839172363	https://www.genecards.org/cgi-bin/carddisp.pl?gene=PEBP1
STK11	Serine/Threonine Kinase 11	Protein Coding	Q15831	62	GC19P001177	9.26666736602783	https://www.genecards.org/cgi-bin/carddisp.pl?gene=STK11
CXCL5	C-X-C Motif Chemokine Ligand 5	Protein Coding	P42830	52	GC04M073995	9.25960826873779	https://www.genecards.org/cgi-bin/carddisp.pl?gene=CXCL5
ALDH2	Aldehyde Dehydrogenase 2 Family Member	Protein Coding	P05091	64	GC12P111766	9.24824619293213	https://www.genecards.org/cgi-bin/carddisp.pl?gene=ALDH2
SERPINB3	Serpin Family B Member 3	Protein Coding	P29508	51	GC18M063655	9.24723148345947	https://www.genecards.org/cgi-bin/carddisp.pl?gene=SERPINB3
CFLAR	CASP8 And FADD Like Apoptosis Regulator	Protein Coding	O15519	57	GC02P204749	9.2363920211792	https://www.genecards.org/cgi-bin/carddisp.pl?gene=CFLAR
PLCG1	Phospholipase C Gamma 1	Protein Coding	P19174	62	GC20P041136	9.23213386535645	https://www.genecards.org/cgi-bin/carddisp.pl?gene=PLCG1
CTSV	Cathepsin V	Protein Coding	O60911	56	GC09M097029	9.2314281463623	https://www.genecards.org/cgi-bin/carddisp.pl?gene=CTSV
FHL1	Four And A Half LIM Domains 1	Protein Coding	Q13642	58	GC0XP136146	9.22376251220703	https://www.genecards.org/cgi-bin/carddisp.pl?gene=FHL1
LRP8	LDL Receptor Related Protein 8	Protein Coding	Q14114	56	GC01M053243	9.21396446228027	https://www.genecards.org/cgi-bin/carddisp.pl?gene=LRP8
KANK2	KN Motif And Ankyrin Repeat Domains 2	Protein Coding	Q63ZY3	49	GC19M108136	9.21273612976074	https://www.genecards.org/cgi-bin/carddisp.pl?gene=KANK2
STMN1	Stathmin 1	Protein Coding	P16949	57	GC01M025884	9.20766448974609	https://www.genecards.org/cgi-bin/carddisp.pl?gene=STMN1
XRCC6	X-Ray Repair Cross Complementing 6	Protein Coding	P12956	58	GC22P092280	9.20129680633545	https://www.genecards.org/cgi-bin/carddisp.pl?gene=XRCC6
ANPEP	Alanyl Aminopeptidase, Membrane	Protein Coding	P15144	62	GC15M089784	9.19796276092529	https://www.genecards.org/cgi-bin/carddisp.pl?gene=ANPEP
GOLGA2	Golgin A2	Protein Coding	Q08379	55	GC09M128255	9.19269466400146	https://www.genecards.org/cgi-bin/carddisp.pl?gene=GOLGA2
TUBB4B	Tubulin Beta 4B Class IVb	Protein Coding	P68371	57	GC09P137241	9.19183540344238	https://www.genecards.org/cgi-bin/carddisp.pl?gene=TUBB4B
PRKCZ	Protein Kinase C Zeta	Protein Coding	Q05513	61	GC01P074965	9.18805599212646	https://www.genecards.org/cgi-bin/carddisp.pl?gene=PRKCZ
NR3C2	Nuclear Receptor Subfamily 3 Group C Member 2	Protein Coding	P08235	59	GC04M148078	9.17932987213135	https://www.genecards.org/cgi-bin/carddisp.pl?gene=NR3C2
EPAS1	Endothelial PAS Domain Protein 1	Protein Coding	Q99814	64	GC02P046293	9.17399501800537	https://www.genecards.org/cgi-bin/carddisp.pl?gene=EPAS1
CD82	CD82 Molecule	Protein Coding	P27701	57	GC11P044564	9.17294025421143	https://www.genecards.org/cgi-bin/carddisp.pl?gene=CD82
BAG3	BAG Cochaperone 3	Protein Coding	O95817	55	GC10P119651	9.17292404174805	https://www.genecards.org/cgi-bin/carddisp.pl?gene=BAG3
PEX13	Peroxisomal Biogenesis Factor 13	Protein Coding	Q92968	51	GC02P061017	9.16538238525391	https://www.genecards.org/cgi-bin/carddisp.pl?gene=PEX13
LCAT	Lecithin-Cholesterol Acyltransferase	Protein Coding	P04180	60	GC16M067939	9.16439723968506	https://www.genecards.org/cgi-bin/carddisp.pl?gene=LCAT
ACTR3	Actin Related Protein 3	Protein Coding	P61158	53	GC02P113889	9.16400718688965	https://www.genecards.org/cgi-bin/carddisp.pl?gene=ACTR3
TRPV1	Transient Receptor Potential Cation Channel Subfamily V Member 1	Protein Coding	Q8NER1	61	GC17M003565	9.15422630310059	https://www.genecards.org/cgi-bin/carddisp.pl?gene=TRPV1
PEX10	Peroxisomal Biogenesis Factor 10	Protein Coding	O60683	53	GC01M002403	9.14895057678223	https://www.genecards.org/cgi-bin/carddisp.pl?gene=PEX10
PSAP	Prosaposin	Protein Coding	P07602	61	GC10M071816	9.14641284942627	https://www.genecards.org/cgi-bin/carddisp.pl?gene=PSAP
STAT5A	Signal Transducer And Activator Of Transcription 5A	Protein Coding	P42229	62	GC17P042287	9.14344024658203	https://www.genecards.org/cgi-bin/carddisp.pl?gene=STAT5A
MTDH	Metadherin	Protein Coding	Q86UE4	51	GC08P097644	9.14172267913818	https://www.genecards.org/cgi-bin/carddisp.pl?gene=MTDH
TCIRG1	T Cell Immune Regulator 1, ATPase H+ Transporting V0 Subunit A3	Protein Coding	Q13488	57	GC11P108023	9.13804244995117	https://www.genecards.org/cgi-bin/carddisp.pl?gene=TCIRG1
P2RY2	Purinergic Receptor P2Y2	Protein Coding	P41231	57	GC11P108205	9.1207275390625	https://www.genecards.org/cgi-bin/carddisp.pl?gene=P2RY2
SOCS1	Suppressor Of Cytokine Signaling 1	Protein Coding	O15524	58	GC16M050219	9.10775947570801	https://www.genecards.org/cgi-bin/carddisp.pl?gene=SOCS1
FLG	Filaggrin	Protein Coding	P20930	54	GC01M167330	9.10311698913574	https://www.genecards.org/cgi-bin/carddisp.pl?gene=FLG
RPL5	Ribosomal Protein L5	Protein Coding	P46777	60	GC01P092861	9.09951496124268	https://www.genecards.org/cgi-bin/carddisp.pl?gene=RPL5
BRD7	Bromodomain Containing 7	Protein Coding	Q9NPI1	54	GC16M050313	9.09657669067383	https://www.genecards.org/cgi-bin/carddisp.pl?gene=BRD7
RAD50	RAD50 Double Strand Break Repair Protein	Protein Coding	Q92878	62	GC05P132556	9.09226703643799	https://www.genecards.org/cgi-bin/carddisp.pl?gene=RAD50
SLC25A5	Solute Carrier Family 25 Member 5	Protein Coding	P05141	56	GC0XP119468	9.07539939880371	https://www.genecards.org/cgi-bin/carddisp.pl?gene=SLC25A5
PTPN1	Protein Tyrosine Phosphatase Non-Receptor Type 1	Protein Coding	P18031	62	GC20P050510	9.07338714599609	https://www.genecards.org/cgi-bin/carddisp.pl?gene=PTPN1
ZNF687	Zinc Finger Protein 687	Protein Coding	Q8N1G0	47	GC01P151281	9.06900405883789	https://www.genecards.org/cgi-bin/carddisp.pl?gene=ZNF687
BAZ2A	Bromodomain Adjacent To Zinc Finger Domain 2A	Protein Coding	Q9UIF9	48	GC12M056595	9.05919075012207	https://www.genecards.org/cgi-bin/carddisp.pl?gene=BAZ2A
PRKAR1A	Protein Kinase CAMP-Dependent Type I Regulatory Subunit Alpha	Protein Coding	P10644	64	GC17P155470	9.05728816986084	https://www.genecards.org/cgi-bin/carddisp.pl?gene=PRKAR1A
MUC16	Mucin 16, Cell Surface Associated	Protein Coding	Q8WXI7	51	GC19M008848	9.05574321746826	https://www.genecards.org/cgi-bin/carddisp.pl?gene=MUC16
GDF2	Growth Differentiation Factor 2	Protein Coding	Q9UK05	57	GC10P047322	9.0443058013916	https://www.genecards.org/cgi-bin/carddisp.pl?gene=GDF2
MGAT5	Alpha-1,6-Mannosylglycoprotein 6-Beta-N-Acetylglucosaminyltransferase	Protein Coding	Q09328	52	GC02P134119	9.0311393737793	https://www.genecards.org/cgi-bin/carddisp.pl?gene=MGAT5
NBN	Nibrin	Protein Coding	O60934	61	GC08M089933	9.03102684020996	https://www.genecards.org/cgi-bin/carddisp.pl?gene=NBN
IKBKB	Inhibitor Of Nuclear Factor Kappa B Kinase Subunit Beta	Protein Coding	O14920	67	GC08P042271	9.02917957305908	https://www.genecards.org/cgi-bin/carddisp.pl?gene=IKBKB
CLDN1	Claudin 1	Protein Coding	O95832	59	GC03M190305	9.02770805358887	https://www.genecards.org/cgi-bin/carddisp.pl?gene=CLDN1
CP	Ceruloplasmin	Protein Coding	P00450	62	GC03M149162	9.02317333221436	https://www.genecards.org/cgi-bin/carddisp.pl?gene=CP
LEPR	Leptin Receptor	Protein Coding	P48357	62	GC01P078814	9.01319885253906	https://www.genecards.org/cgi-bin/carddisp.pl?gene=LEPR
GLS	Glutaminase	Protein Coding	O94925	62	GC02P190880	9.01161575317383	https://www.genecards.org/cgi-bin/carddisp.pl?gene=GLS
S100A6	S100 Calcium Binding Protein A6	Protein Coding	P06703	54	GC01M167362	9.00081634521484	https://www.genecards.org/cgi-bin/carddisp.pl?gene=S100A6
MMP3	Matrix Metallopeptidase 3	Protein Coding	P08254	62	GC11M102835	83.6132354736328	https://www.genecards.org/cgi-bin/carddisp.pl?gene=MMP3
RAB5A	RAB5A, Member RAS Oncogene Family	Protein Coding	P20339	58	GC03P027238	8.9900016784668	https://www.genecards.org/cgi-bin/carddisp.pl?gene=RAB5A
SARNP	SAP Domain Containing Ribonucleoprotein	Protein Coding	P82979	45	GC12M055752	8.9823579788208	https://www.genecards.org/cgi-bin/carddisp.pl?gene=SARNP
HNRNPK	Heterogeneous Nuclear Ribonucleoprotein K	Protein Coding	P61978	58	GC09M121666	8.97352981567383	https://www.genecards.org/cgi-bin/carddisp.pl?gene=HNRNPK
GC	GC Vitamin D Binding Protein	Protein Coding	P02774	58	GC04M071741	8.97151756286621	https://www.genecards.org/cgi-bin/carddisp.pl?gene=GC
PEX3	Peroxisomal Biogenesis Factor 3	Protein Coding	P56589	54	GC06P143450	8.96933937072754	https://www.genecards.org/cgi-bin/carddisp.pl?gene=PEX3
HPGD	15-Hydroxyprostaglandin Dehydrogenase	Protein Coding	P15428	58	GC04M174490	8.94814205169678	https://www.genecards.org/cgi-bin/carddisp.pl?gene=HPGD
NQO1	NAD(P)H Quinone Dehydrogenase 1	Protein Coding	P15559	61	GC16M069706	8.94522094726563	https://www.genecards.org/cgi-bin/carddisp.pl?gene=NQO1
PFN1	Profilin 1	Protein Coding	P07737	59	GC17M004945	8.94390392303467	https://www.genecards.org/cgi-bin/carddisp.pl?gene=PFN1
ETHE1	ETHE1 Persulfide Dioxygenase	Protein Coding	O95571	55	GC19M043506	8.94108581542969	https://www.genecards.org/cgi-bin/carddisp.pl?gene=ETHE1
IL12RB1	Interleukin 12 Receptor Subunit Beta 1	Protein Coding	P42701	58	GC19M018058	8.94006824493408	https://www.genecards.org/cgi-bin/carddisp.pl?gene=IL12RB1
WWTR1	WW Domain Containing Transcription Regulator 1	Protein Coding	Q9GZV5	50	GC03M149517	8.93919563293457	https://www.genecards.org/cgi-bin/carddisp.pl?gene=WWTR1
PHB2	Prohibitin 2	Protein Coding	Q99623	56	GC12M006965	8.9299955368042	https://www.genecards.org/cgi-bin/carddisp.pl?gene=PHB2
CTSH	Cathepsin H	Protein Coding	P09668	58	GC15M162922	8.92174530029297	https://www.genecards.org/cgi-bin/carddisp.pl?gene=CTSH
GH1	Growth Hormone 1	Protein Coding	P01241	57	GC17M063917	8.91589641571045	https://www.genecards.org/cgi-bin/carddisp.pl?gene=GH1
ATP5F1B	ATP Synthase F1 Subunit Beta	Protein Coding	P06576	57	GC12M060417	8.91401958465576	https://www.genecards.org/cgi-bin/carddisp.pl?gene=ATP5F1B
SCARB1	Scavenger Receptor Class B Member 1	Protein Coding	Q8WTV0	60	GC12M124776	8.89700603485107	https://www.genecards.org/cgi-bin/carddisp.pl?gene=SCARB1
MECP2	Methyl-CpG Binding Protein 2	Protein Coding	P51608	60	GC0XM154021	8.89046096801758	https://www.genecards.org/cgi-bin/carddisp.pl?gene=MECP2
CLTC	Clathrin Heavy Chain	Protein Coding	Q00610	60	GC17P059619	8.88936138153076	https://www.genecards.org/cgi-bin/carddisp.pl?gene=CLTC
PRKCE	Protein Kinase C Epsilon	Protein Coding	Q02156	61	GC02P045651	8.88659858703613	https://www.genecards.org/cgi-bin/carddisp.pl?gene=PRKCE
TINF2	TERF1 Interacting Nuclear Factor 2	Protein Coding	Q9BSI4	53	GC14M028843	8.88034152984619	https://www.genecards.org/cgi-bin/carddisp.pl?gene=TINF2
HNRNPC	Heterogeneous Nuclear Ribonucleoprotein C	Protein Coding	P07910	55	GC14M028709	8.87660598754883	https://www.genecards.org/cgi-bin/carddisp.pl?gene=HNRNPC
EGFL7	EGF Like Domain Multiple 7	Protein Coding	Q9UHF1	51	GC09P136658	8.86846828460693	https://www.genecards.org/cgi-bin/carddisp.pl?gene=EGFL7
APOC2	Apolipoprotein C2	Protein Coding	P02655	57	GC19P152701	8.86784648895264	https://www.genecards.org/cgi-bin/carddisp.pl?gene=APOC2
PIK3CD	Phosphatidylinositol-4,5-Bisphosphate 3-Kinase Catalytic Subunit Delta	Protein Coding	O00329	65	GC01P075262	8.86668491363525	https://www.genecards.org/cgi-bin/carddisp.pl?gene=PIK3CD
IGFBP1	Insulin Like Growth Factor Binding Protein 1	Protein Coding	P08833	55	GC07P051058	8.86662006378174	https://www.genecards.org/cgi-bin/carddisp.pl?gene=IGFBP1
IL12B	Interleukin 12B	Protein Coding	P29460	57	GC05M159314	8.85194396972656	https://www.genecards.org/cgi-bin/carddisp.pl?gene=IL12B
IL5	Interleukin 5	Protein Coding	P05113	58	GC05M132541	8.84864902496338	https://www.genecards.org/cgi-bin/carddisp.pl?gene=IL5
C6orf15	Chromosome 6 Open Reading Frame 15	Protein Coding	Q6UXA7	42	GC06M031111	8.83424758911133	https://www.genecards.org/cgi-bin/carddisp.pl?gene=C6orf15
RHOD	Ras Homolog Family Member D	Protein Coding	O00212	50	GC11P107960	8.8330717086792	https://www.genecards.org/cgi-bin/carddisp.pl?gene=RHOD
CAPNS1	Calpain Small Subunit 1	Protein Coding	P04632	55	GC19P152412	8.82893943786621	https://www.genecards.org/cgi-bin/carddisp.pl?gene=CAPNS1
CD68	CD68 Molecule	Protein Coding	P34810	52	GC17P007579	8.82412719726563	https://www.genecards.org/cgi-bin/carddisp.pl?gene=CD68
CXCL9	C-X-C Motif Chemokine Ligand 9	Protein Coding	Q07325	51	GC04M076001	8.82296752929688	https://www.genecards.org/cgi-bin/carddisp.pl?gene=CXCL9
CXADR	CXADR Ig-Like Cell Adhesion Molecule	Protein Coding	P78310	57	GC21P017513	8.81419944763184	https://www.genecards.org/cgi-bin/carddisp.pl?gene=CXADR
ATP2B4	ATPase Plasma Membrane Ca2+ Transporting 4	Protein Coding	P23634	58	GC01P203626	8.80041122436523	https://www.genecards.org/cgi-bin/carddisp.pl?gene=ATP2B4
WNT1	Wnt Family Member 1	Protein Coding	P04628	60	GC12P075041	8.80038452148438	https://www.genecards.org/cgi-bin/carddisp.pl?gene=WNT1
LIMK1	LIM Domain Kinase 1	Protein Coding	P53667	62	GC07P074082	8.79744243621826	https://www.genecards.org/cgi-bin/carddisp.pl?gene=LIMK1
DEK	DEK Proto-Oncogene	Protein Coding	P35659	54	GC06M018224	8.79616832733154	https://www.genecards.org/cgi-bin/carddisp.pl?gene=DEK
PDCD6IP	Programmed Cell Death 6 Interacting Protein	Protein Coding	Q8WUM4	56	GC03P033798	8.78327178955078	https://www.genecards.org/cgi-bin/carddisp.pl?gene=PDCD6IP
TIMM44	Translocase Of Inner Mitochondrial Membrane 44	Protein Coding	O43615	51	GC19M007926	8.77508068084717	https://www.genecards.org/cgi-bin/carddisp.pl?gene=TIMM44
NONO	Non-POU Domain Containing Octamer Binding	Protein Coding	Q15233	58	GC0XP072017	8.75362014770508	https://www.genecards.org/cgi-bin/carddisp.pl?gene=NONO
LPA	Lipoprotein(A)	Protein Coding	P08519	55	GC06M160531	8.75336170196533	https://www.genecards.org/cgi-bin/carddisp.pl?gene=LPA
GHR	Growth Hormone Receptor	Protein Coding	P10912	58	GC05P042429	8.75255966186523	https://www.genecards.org/cgi-bin/carddisp.pl?gene=GHR
TOP2A	DNA Topoisomerase II Alpha	Protein Coding	P11388	63	GC17M040388	8.74766826629639	https://www.genecards.org/cgi-bin/carddisp.pl?gene=TOP2A
SH3PXD2A	SH3 And PX Domains 2A	Protein Coding	Q5TCZ1	48	GC10M103594	8.73840141296387	https://www.genecards.org/cgi-bin/carddisp.pl?gene=SH3PXD2A
DNMT3A	DNA Methyltransferase 3 Alpha	Protein Coding	Q9Y6K1	65	GC02M025228	8.73570823669434	https://www.genecards.org/cgi-bin/carddisp.pl?gene=DNMT3A
PVR	PVR Cell Adhesion Molecule	Protein Coding	P15151	58	GC19P152686	8.72567749023438	https://www.genecards.org/cgi-bin/carddisp.pl?gene=PVR
ESR2	Estrogen Receptor 2	Protein Coding	Q92731	61	GC14M064084	8.72085380554199	https://www.genecards.org/cgi-bin/carddisp.pl?gene=ESR2
HADHA	Hydroxyacyl-CoA Dehydrogenase Trifunctional Multienzyme Complex Subunit Alpha	Protein Coding	P40939	59	GC02M026190	8.71681213378906	https://www.genecards.org/cgi-bin/carddisp.pl?gene=HADHA
H4C1	H4 Clustered Histone 1	Protein Coding	P62805	48	GC06P181699	8.71343612670898	https://www.genecards.org/cgi-bin/carddisp.pl?gene=H4C1
GREM1	Gremlin 1, DAN Family BMP Antagonist	Protein Coding	O60565	57	GC15P192672	8.71245193481445	https://www.genecards.org/cgi-bin/carddisp.pl?gene=GREM1
RTN4	Reticulon 4	Protein Coding	Q9NQC3	57	GC02M054934	8.68393516540527	https://www.genecards.org/cgi-bin/carddisp.pl?gene=RTN4
LRP6	LDL Receptor Related Protein 6	Protein Coding	O75581	60	GC12M035824	8.68377590179443	https://www.genecards.org/cgi-bin/carddisp.pl?gene=LRP6
SLC5A5	Solute Carrier Family 5 Member 5	Protein Coding	Q92911	57	GC19P152094	8.67660903930664	https://www.genecards.org/cgi-bin/carddisp.pl?gene=SLC5A5
HEPACAM	Hepatic And Glial Cell Adhesion Molecule	Protein Coding	Q14CZ8	52	GC11M124919	8.66804504394531	https://www.genecards.org/cgi-bin/carddisp.pl?gene=HEPACAM
HBB	Hemoglobin Subunit Beta	Protein Coding	P68871	58	GC11M015235	8.6580982208252	https://www.genecards.org/cgi-bin/carddisp.pl?gene=HBB
MORC3	MORC Family CW-Type Zinc Finger 3	Protein Coding	Q14149	49	GC21P036320	8.65396118164063	https://www.genecards.org/cgi-bin/carddisp.pl?gene=MORC3
AHR	Aryl Hydrocarbon Receptor	Protein Coding	P35869	61	GC07P016916	8.65224266052246	https://www.genecards.org/cgi-bin/carddisp.pl?gene=AHR
GGT1	Gamma-Glutamyltransferase 1	Protein Coding	P19440	62	GC22P024583	8.64920234680176	https://www.genecards.org/cgi-bin/carddisp.pl?gene=GGT1
TIAM1	TIAM Rac1 Associated GEF 1	Protein Coding	Q13009	58	GC21M031118	8.6474723815918	https://www.genecards.org/cgi-bin/carddisp.pl?gene=TIAM1
TESK1	Testis Associated Actin Remodelling Kinase 1	Protein Coding	Q15569	50	GC09P035605	8.64542007446289	https://www.genecards.org/cgi-bin/carddisp.pl?gene=TESK1
PGF	Placental Growth Factor	Protein Coding	P49763	56	GC14M074941	8.64021110534668	https://www.genecards.org/cgi-bin/carddisp.pl?gene=PGF
MDK	Midkine	Protein Coding	P21741	56	GC11P046380	8.62288475036621	https://www.genecards.org/cgi-bin/carddisp.pl?gene=MDK
ROS1	ROS Proto-Oncogene 1, Receptor Tyrosine Kinase	Protein Coding	P08922	60	GC06M117287	8.61696243286133	https://www.genecards.org/cgi-bin/carddisp.pl?gene=ROS1
GSTM1	Glutathione S-Transferase Mu 1	Protein Coding	P09488	55	GC01P109687	8.59456539154053	https://www.genecards.org/cgi-bin/carddisp.pl?gene=GSTM1
CXCR1	C-X-C Motif Chemokine Receptor 1	Protein Coding	P25024	57	GC02M218162	8.58646011352539	https://www.genecards.org/cgi-bin/carddisp.pl?gene=CXCR1
EIF2AK3	Eukaryotic Translation Initiation Factor 2 Alpha Kinase 3	Protein Coding	Q9NZJ5	63	GC02M088556	8.58598899841309	https://www.genecards.org/cgi-bin/carddisp.pl?gene=EIF2AK3
CTLA4	Cytotoxic T-Lymphocyte Associated Protein 4	Protein Coding	P16410	61	GC02P204860	8.57782745361328	https://www.genecards.org/cgi-bin/carddisp.pl?gene=CTLA4
TIE1	Tyrosine Kinase With Immunoglobulin Like And EGF Like Domains 1	Protein Coding	P35590	58	GC01P043300	8.57409286499023	https://www.genecards.org/cgi-bin/carddisp.pl?gene=TIE1
ERBB3	Erb-B2 Receptor Tyrosine Kinase 3	Protein Coding	P21860	67	GC12P075412	8.56912803649902	https://www.genecards.org/cgi-bin/carddisp.pl?gene=ERBB3
HNRNPA1	Heterogeneous Nuclear Ribonucleoprotein A1	Protein Coding	P09651	60	GC12P054280	8.56418704986572	https://www.genecards.org/cgi-bin/carddisp.pl?gene=HNRNPA1
CCL20	C-C Motif Chemokine Ligand 20	Protein Coding	P78556	54	GC02P227846	8.56237125396729	https://www.genecards.org/cgi-bin/carddisp.pl?gene=CCL20
INHBA	Inhibin Subunit Beta A	Protein Coding	P08476	57	GC07M041670	8.5554313659668	https://www.genecards.org/cgi-bin/carddisp.pl?gene=INHBA
TGFB1I1	Transforming Growth Factor Beta 1 Induced Transcript 1	Protein Coding	O43294	54	GC16P121108	8.55367279052734	https://www.genecards.org/cgi-bin/carddisp.pl?gene=TGFB1I1
CCL7	C-C Motif Chemokine Ligand 7	Protein Coding	P80098	55	GC17P034270	8.55340003967285	https://www.genecards.org/cgi-bin/carddisp.pl?gene=CCL7
LGALS7	Galectin 7	Protein Coding	P47929	46	GC19M038770	8.54482746124268	https://www.genecards.org/cgi-bin/carddisp.pl?gene=LGALS7
PALLD	Palladin, Cytoskeletal Associated Protein	Protein Coding	Q8WX93	54	GC04P168497	8.54428291320801	https://www.genecards.org/cgi-bin/carddisp.pl?gene=PALLD
CHD8	Chromodomain Helicase DNA Binding Protein 8	Protein Coding	Q9HCK8	56	GC14M021385	8.53343200683594	https://www.genecards.org/cgi-bin/carddisp.pl?gene=CHD8
SGCE	Sarcoglycan Epsilon	Protein Coding	O43556	55	GC07M094524	8.52956485748291	https://www.genecards.org/cgi-bin/carddisp.pl?gene=SGCE
TTF1	Transcription Termination Factor 1	Protein Coding	Q15361	48	GC09M132375	8.51722717285156	https://www.genecards.org/cgi-bin/carddisp.pl?gene=TTF1
SLC25A3	Solute Carrier Family 25 Member 3	Protein Coding	Q00325	58	GC12P098593	8.51016521453857	https://www.genecards.org/cgi-bin/carddisp.pl?gene=SLC25A3
MBL2	Mannose Binding Lectin 2	Protein Coding	P11226	60	GC10M052760	8.50932693481445	https://www.genecards.org/cgi-bin/carddisp.pl?gene=MBL2
ADCY10	Adenylate Cyclase 10	Protein Coding	Q96PN6	56	GC01M167809	8.47814559936523	https://www.genecards.org/cgi-bin/carddisp.pl?gene=ADCY10
TLR9	Toll Like Receptor 9	Protein Coding	Q9NR96	58	GC03M054885	8.47659492492676	https://www.genecards.org/cgi-bin/carddisp.pl?gene=TLR9
NHERF1	NHERF Family PDZ Scaffold Protein 1	Protein Coding	O14745	57	GC17P155557	8.47656059265137	https://www.genecards.org/cgi-bin/carddisp.pl?gene=NHERF1
CHD1L	Chromodomain Helicase DNA Binding Protein 1 Like	Protein Coding	Q86WJ1	52	GC01P176334	8.47131824493408	https://www.genecards.org/cgi-bin/carddisp.pl?gene=CHD1L
CLIC3	Chloride Intracellular Channel 3	Protein Coding	O95833	45	GC09M136994	8.46841621398926	https://www.genecards.org/cgi-bin/carddisp.pl?gene=CLIC3
PEX1	Peroxisomal Biogenesis Factor 1	Protein Coding	O43933	57	GC07M092487	8.46068286895752	https://www.genecards.org/cgi-bin/carddisp.pl?gene=PEX1
PNPLA2	Patatin Like Domain 2, Triacylglycerol Lipase	Protein Coding	Q96AD5	57	GC11P020269	8.46067428588867	https://www.genecards.org/cgi-bin/carddisp.pl?gene=PNPLA2
DTNA	Dystrobrevin Alpha	Protein Coding	Q9Y4J8	56	GC18P034493	8.45587348937988	https://www.genecards.org/cgi-bin/carddisp.pl?gene=DTNA
GATAD1	GATA Zinc Finger Domain Containing 1	Protein Coding	Q8WUU5	46	GC07P092447	8.45433616638184	https://www.genecards.org/cgi-bin/carddisp.pl?gene=GATAD1
PTPN3	Protein Tyrosine Phosphatase Non-Receptor Type 3	Protein Coding	P26045	55	GC09M109375	8.4533748626709	https://www.genecards.org/cgi-bin/carddisp.pl?gene=PTPN3
LRP4	LDL Receptor Related Protein 4	Protein Coding	O75096	56	GC11M139441	8.44767761230469	https://www.genecards.org/cgi-bin/carddisp.pl?gene=LRP4
MECOM	MDS1 And EVI1 Complex Locus	Protein Coding	Q03112	61	GC03M169083	8.44549751281738	https://www.genecards.org/cgi-bin/carddisp.pl?gene=MECOM
IL1R1	Interleukin 1 Receptor Type 1	Protein Coding	P14778	60	GC02P102136	8.44197654724121	https://www.genecards.org/cgi-bin/carddisp.pl?gene=IL1R1
NCAN	Neurocan	Protein Coding	O14594	55	GC19P152113	8.44111824035645	https://www.genecards.org/cgi-bin/carddisp.pl?gene=NCAN
S100A10	S100 Calcium Binding Protein A10	Protein Coding	P60903	55	GC01M167322	8.43819046020508	https://www.genecards.org/cgi-bin/carddisp.pl?gene=S100A10
AXIN2	Axin 2	Protein Coding	Q9Y2T1	62	GC17M065528	8.43520164489746	https://www.genecards.org/cgi-bin/carddisp.pl?gene=AXIN2
MST1R	Macrophage Stimulating 1 Receptor	Protein Coding	Q04912	62	GC03M054793	8.43518447875977	https://www.genecards.org/cgi-bin/carddisp.pl?gene=MST1R
PNPLA3	Patatin Like Domain 3, 1-Acylglycerol-3-Phosphate O-Acyltransferase	Protein Coding	Q9NST1	54	GC22P043923	8.42930603027344	https://www.genecards.org/cgi-bin/carddisp.pl?gene=PNPLA3
CDH17	Cadherin 17	Protein Coding	Q12864	56	GC08M094127	8.42818260192871	https://www.genecards.org/cgi-bin/carddisp.pl?gene=CDH17
CCNB1	Cyclin B1	Protein Coding	P14635	60	GC05P069167	8.41957473754883	https://www.genecards.org/cgi-bin/carddisp.pl?gene=CCNB1
CASP7	Caspase 7	Protein Coding	P55210	62	GC10P113679	8.41925048828125	https://www.genecards.org/cgi-bin/carddisp.pl?gene=CASP7
BECN1	Beclin 1	Protein Coding	Q14457	59	GC17M042810	8.41908073425293	https://www.genecards.org/cgi-bin/carddisp.pl?gene=BECN1
SPTBN1	Spectrin Beta, Non-Erythrocytic 1	Protein Coding	Q01082	57	GC02P054456	8.41515445709229	https://www.genecards.org/cgi-bin/carddisp.pl?gene=SPTBN1
TNFRSF10B	TNF Receptor Superfamily Member 10b	Protein Coding	O14763	62	GC08M023006	8.40987968444824	https://www.genecards.org/cgi-bin/carddisp.pl?gene=TNFRSF10B
NCSTN	Nicastrin	Protein Coding	Q92542	62	GC01P160343	8.40947723388672	https://www.genecards.org/cgi-bin/carddisp.pl?gene=NCSTN
HMGA1	High Mobility Group AT-Hook 1	Protein Coding	P17096	59	GC06P181988	8.40322399139404	https://www.genecards.org/cgi-bin/carddisp.pl?gene=HMGA1
PRDM5	PR/SET Domain 5	Protein Coding	Q9NQX1	47	GC04M121403	8.39900588989258	https://www.genecards.org/cgi-bin/carddisp.pl?gene=PRDM5
SFN	Stratifin	Protein Coding	P31947	58	GC01P076458	8.39163208007813	https://www.genecards.org/cgi-bin/carddisp.pl?gene=SFN
XIAP	X-Linked Inhibitor Of Apoptosis	Protein Coding	P98170	64	GC0XP123859	8.38695240020752	https://www.genecards.org/cgi-bin/carddisp.pl?gene=XIAP
SOAT1	Sterol O-Acyltransferase 1	Protein Coding	P35610	56	GC01P179320	8.37038135528564	https://www.genecards.org/cgi-bin/carddisp.pl?gene=SOAT1
ODC1	Ornithine Decarboxylase 1	Protein Coding	P11926	61	GC02M010432	8.36663246154785	https://www.genecards.org/cgi-bin/carddisp.pl?gene=ODC1
SLC25A6	Solute Carrier Family 25 Member 6	Protein Coding	P12236	53	GC0XM001386	8.36631298065186	https://www.genecards.org/cgi-bin/carddisp.pl?gene=SLC25A6
CCNA2	Cyclin A2	Protein Coding	P20248	58	GC04M121816	8.36415576934814	https://www.genecards.org/cgi-bin/carddisp.pl?gene=CCNA2
OTC	Ornithine Transcarbamylase	Protein Coding	P00480	60	GC0XP038345	8.36187648773193	https://www.genecards.org/cgi-bin/carddisp.pl?gene=OTC
CCL21	C-C Motif Chemokine Ligand 21	Protein Coding	O00585	54	GC09M034709	8.36153984069824	https://www.genecards.org/cgi-bin/carddisp.pl?gene=CCL21
HLA-A	Major Histocompatibility Complex, Class I, A	Protein Coding	P04439	59	GC06P181854	8.36094188690186	https://www.genecards.org/cgi-bin/carddisp.pl?gene=HLA-A
WIF1	WNT Inhibitory Factor 1	Protein Coding	Q9Y5W5	55	GC12M065050	8.35085010528564	https://www.genecards.org/cgi-bin/carddisp.pl?gene=WIF1
RAD21	RAD21 Cohesin Complex Component	Protein Coding	O60216	57	GC08M116846	8.34580516815186	https://www.genecards.org/cgi-bin/carddisp.pl?gene=RAD21
SSRP1	Structure Specific Recognition Protein 1	Protein Coding	Q08945	50	GC11M139508	8.34309673309326	https://www.genecards.org/cgi-bin/carddisp.pl?gene=SSRP1
BRD4	Bromodomain Containing 4	Protein Coding	O60885	60	GC19M108289	8.34306621551514	https://www.genecards.org/cgi-bin/carddisp.pl?gene=BRD4
DNAJB6	DnaJ Heat Shock Protein Family (Hsp40) Member B6	Protein Coding	O75190	53	GC07P157335	8.34263324737549	https://www.genecards.org/cgi-bin/carddisp.pl?gene=DNAJB6
DDX3X	DEAD-Box Helicase 3 X-Linked	Protein Coding	O00571	62	GC0XP041333	8.3376579284668	https://www.genecards.org/cgi-bin/carddisp.pl?gene=DDX3X
SELENOP	Selenoprotein P	Protein Coding	P49908	49	GC05M042800	8.33643531799316	https://www.genecards.org/cgi-bin/carddisp.pl?gene=SELENOP
STIM1	Stromal Interaction Molecule 1	Protein Coding	Q13586	62	GC11P020398	8.33274269104004	https://www.genecards.org/cgi-bin/carddisp.pl?gene=STIM1
HSF1	Heat Shock Transcription Factor 1	Protein Coding	Q00613	60	GC08P144291	8.33235454559326	https://www.genecards.org/cgi-bin/carddisp.pl?gene=HSF1
WASL	WASP Like Actin Nucleation Promoting Factor	Protein Coding	O00401	54	GC07M123681	8.3278751373291	https://www.genecards.org/cgi-bin/carddisp.pl?gene=WASL
TREM2	Triggering Receptor Expressed On Myeloid Cells 2	Protein Coding	Q9NZC2	57	GC06M106680	8.31880187988281	https://www.genecards.org/cgi-bin/carddisp.pl?gene=TREM2
PITRM1	Pitrilysin Metallopeptidase 1	Protein Coding	Q5JRX3	53	GC10M003138	8.31650638580322	https://www.genecards.org/cgi-bin/carddisp.pl?gene=PITRM1
CX3CR1	C-X3-C Motif Chemokine Receptor 1	Protein Coding	P49238	57	GC03M039279	8.31644916534424	https://www.genecards.org/cgi-bin/carddisp.pl?gene=CX3CR1
SRSF2	Serine And Arginine Rich Splicing Factor 2	Protein Coding	Q01130	55	GC17M076734	8.31415939331055	https://www.genecards.org/cgi-bin/carddisp.pl?gene=SRSF2
GATAD2A	GATA Zinc Finger Domain Containing 2A	Protein Coding	Q86YP4	50	GC19P152114	8.30972099304199	https://www.genecards.org/cgi-bin/carddisp.pl?gene=GATAD2A
UTRN	Utrophin	Protein Coding	P46939	53	GC06P144285	8.2998104095459	https://www.genecards.org/cgi-bin/carddisp.pl?gene=UTRN
PPARD	Peroxisome Proliferator Activated Receptor Delta	Protein Coding	Q03181	59	GC06P182001	8.29917526245117	https://www.genecards.org/cgi-bin/carddisp.pl?gene=PPARD
H3C1	H3 Clustered Histone 1	Protein Coding	P68431	50	GC06P181698	8.29480838775635	https://www.genecards.org/cgi-bin/carddisp.pl?gene=H3C1
TUBA1C	Tubulin Alpha 1c	Protein Coding	Q9BQE3	55	GC12P049188	8.28127098083496	https://www.genecards.org/cgi-bin/carddisp.pl?gene=TUBA1C
ST14	ST14 Transmembrane Serine Protease Matriptase	Protein Coding	Q9Y5Y6	60	GC11P130159	8.2725248336792	https://www.genecards.org/cgi-bin/carddisp.pl?gene=ST14
TAGLN	Transgelin	Protein Coding	Q01995	57	GC11P117199	8.27127075195313	https://www.genecards.org/cgi-bin/carddisp.pl?gene=TAGLN
PEX6	Peroxisomal Biogenesis Factor 6	Protein Coding	Q13608	53	GC06M042963	8.26937389373779	https://www.genecards.org/cgi-bin/carddisp.pl?gene=PEX6
FLRT3	Fibronectin Leucine Rich Transmembrane Protein 3	Protein Coding	Q9NZU0	57	GC20M014322	8.26901245117188	https://www.genecards.org/cgi-bin/carddisp.pl?gene=FLRT3
MAP3K7	Mitogen-Activated Protein Kinase Kinase Kinase 7	Protein Coding	O43318	62	GC06M090513	8.26514434814453	https://www.genecards.org/cgi-bin/carddisp.pl?gene=MAP3K7
PSMC4	Proteasome 26S Subunit, ATPase 4	Protein Coding	P43686	55	GC19P152501	8.26499271392822	https://www.genecards.org/cgi-bin/carddisp.pl?gene=PSMC4
HLA-DQB1	Major Histocompatibility Complex, Class II, DQ Beta 1	Protein Coding	P01920	57	GC06M106540	8.26423645019531	https://www.genecards.org/cgi-bin/carddisp.pl?gene=HLA-DQB1
ATF2	Activating Transcription Factor 2	Protein Coding	P15336	60	GC02M175072	8.26268863677979	https://www.genecards.org/cgi-bin/carddisp.pl?gene=ATF2
CHD1	Chromodomain Helicase DNA Binding Protein 1	Protein Coding	O14646	57	GC05M098853	8.26186943054199	https://www.genecards.org/cgi-bin/carddisp.pl?gene=CHD1
TSHR	Thyroid Stimulating Hormone Receptor	Protein Coding	P16473	61	GC14P080954	8.25903034210205	https://www.genecards.org/cgi-bin/carddisp.pl?gene=TSHR
TP63	Tumor Protein P63	Protein Coding	Q9H3D4	58	GC03P189598	8.25308609008789	https://www.genecards.org/cgi-bin/carddisp.pl?gene=TP63
PARK7	Parkinsonism Associated Deglycase	Protein Coding	Q99497	60	GC01P075179	8.24143028259277	https://www.genecards.org/cgi-bin/carddisp.pl?gene=PARK7
TLN2	Talin 2	Protein Coding	Q9Y4G6	53	GC15P062390	8.24134635925293	https://www.genecards.org/cgi-bin/carddisp.pl?gene=TLN2
CLDN4	Claudin 4	Protein Coding	O14493	53	GC07P073799	8.23988819122314	https://www.genecards.org/cgi-bin/carddisp.pl?gene=CLDN4
PTPRA	Protein Tyrosine Phosphatase Receptor Type A	Protein Coding	P18433	58	GC20P002864	8.23564720153809	https://www.genecards.org/cgi-bin/carddisp.pl?gene=PTPRA
KPNB1	Karyopherin Subunit Beta 1	Protein Coding	Q14974	57	GC17P047649	8.23212718963623	https://www.genecards.org/cgi-bin/carddisp.pl?gene=KPNB1
DDX17	DEAD-Box Helicase 17	Protein Coding	Q92841	53	GC22M038483	8.2253589630127	https://www.genecards.org/cgi-bin/carddisp.pl?gene=DDX17
PTPA	Protein Phosphatase 2 Phosphatase Activator	Protein Coding	Q15257	58	GC09P152908	8.22317695617676	https://www.genecards.org/cgi-bin/carddisp.pl?gene=PTPA
IL6ST	Interleukin 6 Cytokine Family Signal Transducer	Protein Coding	P40189	63	GC05M055935	8.22035694122314	https://www.genecards.org/cgi-bin/carddisp.pl?gene=IL6ST
SHBG	Sex Hormone Binding Globulin	Protein Coding	P04278	55	GC17P007613	8.21433448791504	https://www.genecards.org/cgi-bin/carddisp.pl?gene=SHBG
CX3CL1	C-X3-C Motif Chemokine Ligand 1	Protein Coding	P78423	57	GC16P057372	8.21358394622803	https://www.genecards.org/cgi-bin/carddisp.pl?gene=CX3CL1
CSK	C-Terminal Src Kinase	Protein Coding	P41240	59	GC15P074782	8.21120166778564	https://www.genecards.org/cgi-bin/carddisp.pl?gene=CSK
PDGFD	Platelet Derived Growth Factor D	Protein Coding	Q9GZP0	55	GC11M103907	8.21027755737305	https://www.genecards.org/cgi-bin/carddisp.pl?gene=PDGFD
GHRL	Ghrelin And Obestatin Prepropeptide	Protein Coding	Q9UBU3	54	GC03M010285	8.21001625061035	https://www.genecards.org/cgi-bin/carddisp.pl?gene=GHRL
IVL	Involucrin	Protein Coding	P07476	51	GC01P176624	8.2034740447998	https://www.genecards.org/cgi-bin/carddisp.pl?gene=IVL
TCF7L2	Transcription Factor 7 Like 2	Protein Coding	Q9NQB0	59	GC10P112950	8.20295429229736	https://www.genecards.org/cgi-bin/carddisp.pl?gene=TCF7L2
LASP1	LIM And SH3 Protein 1	Protein Coding	Q14847	53	GC17P038869	8.19644641876221	https://www.genecards.org/cgi-bin/carddisp.pl?gene=LASP1
RPS6	Ribosomal Protein S6	Protein Coding	P62753	57	GC09M019375	8.18981647491455	https://www.genecards.org/cgi-bin/carddisp.pl?gene=RPS6
PRDX4	Peroxiredoxin 4	Protein Coding	Q13162	53	GC0XP023665	8.1823787689209	https://www.genecards.org/cgi-bin/carddisp.pl?gene=PRDX4
ICAM2	Intercellular Adhesion Molecule 2	Protein Coding	P13598	57	GC17M064002	8.17233943939209	https://www.genecards.org/cgi-bin/carddisp.pl?gene=ICAM2
AZGP1	Alpha-2-Glycoprotein 1, Zinc-Binding	Protein Coding	P25311	55	GC07M106710	8.17233371734619	https://www.genecards.org/cgi-bin/carddisp.pl?gene=AZGP1
TUBB2A	Tubulin Beta 2A Class IIa	Protein Coding	Q13885	59	GC06M003153	8.17203140258789	https://www.genecards.org/cgi-bin/carddisp.pl?gene=TUBB2A
GARS1	Glycyl-TRNA Synthetase 1	Protein Coding	P41250	58	GC07P030580	8.16715812683105	https://www.genecards.org/cgi-bin/carddisp.pl?gene=GARS1
CYP19A1	Cytochrome P450 Family 19 Subfamily A Member 1	Protein Coding	P11511	61	GC15M051208	8.16546630859375	https://www.genecards.org/cgi-bin/carddisp.pl?gene=CYP19A1
GATA4	GATA Binding Protein 4	Protein Coding	P43694	62	GC08P011676	8.15499114990234	https://www.genecards.org/cgi-bin/carddisp.pl?gene=GATA4
CD14	CD14 Molecule	Protein Coding	P08571	58	GC05M140631	8.15449905395508	https://www.genecards.org/cgi-bin/carddisp.pl?gene=CD14
CYP2E1	Cytochrome P450 Family 2 Subfamily E Member 1	Protein Coding	P05181	58	GC10P133520	8.15356063842773	https://www.genecards.org/cgi-bin/carddisp.pl?gene=CYP2E1
KPNA2	Karyopherin Subunit Alpha 2	Protein Coding	P52292	58	GC17P068035	8.15077781677246	https://www.genecards.org/cgi-bin/carddisp.pl?gene=KPNA2
RUNX3	RUNX Family Transcription Factor 3	Protein Coding	Q13761	55	GC01M024899	8.14404678344727	https://www.genecards.org/cgi-bin/carddisp.pl?gene=RUNX3
HDAC3	Histone Deacetylase 3	Protein Coding	O15379	63	GC05M141620	8.14004707336426	https://www.genecards.org/cgi-bin/carddisp.pl?gene=HDAC3
APOH	Apolipoprotein H	Protein Coding	P02749	58	GC17M066212	8.13888168334961	https://www.genecards.org/cgi-bin/carddisp.pl?gene=APOH
GOLM1	Golgi Membrane Protein 1	Protein Coding	Q8NBJ4	52	GC09M086026	8.13723754882813	https://www.genecards.org/cgi-bin/carddisp.pl?gene=GOLM1
MYD88	MYD88 Innate Immune Signal Transduction Adaptor	Protein Coding	Q99836	62	GC03P038501	8.13452243804932	https://www.genecards.org/cgi-bin/carddisp.pl?gene=MYD88
MAPK6	Mitogen-Activated Protein Kinase 6	Protein Coding	Q16659	53	GC15P051952	8.13183784484863	https://www.genecards.org/cgi-bin/carddisp.pl?gene=MAPK6
ANXA6	Annexin A6	Protein Coding	P08133	55	GC05M151100	8.12907791137695	https://www.genecards.org/cgi-bin/carddisp.pl?gene=ANXA6
CFAP52	Cilia And Flagella Associated Protein 52	Protein Coding	Q8N1V2	44	GC17P009576	8.12848377227783	https://www.genecards.org/cgi-bin/carddisp.pl?gene=CFAP52
CD86	CD86 Molecule	Protein Coding	P42081	57	GC03P122055	8.12799263000488	https://www.genecards.org/cgi-bin/carddisp.pl?gene=CD86
FBL	Fibrillarin	Protein Coding	P22087	55	GC19M039834	8.12603282928467	https://www.genecards.org/cgi-bin/carddisp.pl?gene=FBL
IKZF1	IKAROS Family Zinc Finger 1	Protein Coding	Q13422	61	GC07P050303	8.12581443786621	https://www.genecards.org/cgi-bin/carddisp.pl?gene=IKZF1
RPS6KA1	Ribosomal Protein S6 Kinase A1	Protein Coding	Q15418	63	GC01P076421	8.12378120422363	https://www.genecards.org/cgi-bin/carddisp.pl?gene=RPS6KA1
EPRS1	Glutamyl-Prolyl-TRNA Synthetase 1	Protein Coding	P07814	57	GC01M219969	8.12192535400391	https://www.genecards.org/cgi-bin/carddisp.pl?gene=EPRS1
CFB	Complement Factor B	Protein Coding	P00751	60	GC06P031945	8.11991691589355	https://www.genecards.org/cgi-bin/carddisp.pl?gene=CFB
CEACAM5	CEA Cell Adhesion Molecule 5	Protein Coding	P06731	56	GC19P152590	8.11912727355957	https://www.genecards.org/cgi-bin/carddisp.pl?gene=CEACAM5
UNC5C	Unc-5 Netrin Receptor C	Protein Coding	O95185	52	GC04M095162	8.11723709106445	https://www.genecards.org/cgi-bin/carddisp.pl?gene=UNC5C
SYK	Spleen Associated Tyrosine Kinase	Protein Coding	P43405	64	GC09P106847	8.11489486694336	https://www.genecards.org/cgi-bin/carddisp.pl?gene=SYK
APOD	Apolipoprotein D	Protein Coding	P05090	55	GC03M195568	8.10554313659668	https://www.genecards.org/cgi-bin/carddisp.pl?gene=APOD
MYO1C	Myosin IC	Protein Coding	O00159	53	GC17M001464	8.10441780090332	https://www.genecards.org/cgi-bin/carddisp.pl?gene=MYO1C
BRMS1	BRMS1 Transcriptional Repressor And Anoikis Regulator	Protein Coding	Q9HCU9	48	GC11M139826	8.1031436920166	https://www.genecards.org/cgi-bin/carddisp.pl?gene=BRMS1
CD80	CD80 Molecule	Protein Coding	P33681	55	GC03M119524	8.10206031799316	https://www.genecards.org/cgi-bin/carddisp.pl?gene=CD80
LYN	LYN Proto-Oncogene, Src Family Tyrosine Kinase	Protein Coding	P07948	62	GC08P055879	8.08993148803711	https://www.genecards.org/cgi-bin/carddisp.pl?gene=LYN
LCK	LCK Proto-Oncogene, Src Family Tyrosine Kinase	Protein Coding	P06239	65	GC01P032251	8.08809280395508	https://www.genecards.org/cgi-bin/carddisp.pl?gene=LCK
GATA3	GATA Binding Protein 3	Protein Coding	P23771	63	GC10P008045	8.08554649353027	https://www.genecards.org/cgi-bin/carddisp.pl?gene=GATA3
HNRNPM	Heterogeneous Nuclear Ribonucleoprotein M	Protein Coding	P52272	52	GC19P008444	8.0759391784668	https://www.genecards.org/cgi-bin/carddisp.pl?gene=HNRNPM
DUSP6	Dual Specificity Phosphatase 6	Protein Coding	Q16828	60	GC12M089347	8.07075881958008	https://www.genecards.org/cgi-bin/carddisp.pl?gene=DUSP6
RPS6KA3	Ribosomal Protein S6 Kinase A3	Protein Coding	P51812	65	GC0XM020149	8.06823253631592	https://www.genecards.org/cgi-bin/carddisp.pl?gene=RPS6KA3
ERCC2	ERCC Excision Repair 2, TFIIH Core Complex Helicase Subunit	Protein Coding	P18074	61	GC19M045349	8.06060028076172	https://www.genecards.org/cgi-bin/carddisp.pl?gene=ERCC2
TUBA1A	Tubulin Alpha 1a	Protein Coding	Q71U36	62	GC12M049184	8.05705833435059	https://www.genecards.org/cgi-bin/carddisp.pl?gene=TUBA1A
TRIM63	Tripartite Motif Containing 63	Protein Coding	Q969Q1	54	GC01M034728	8.05702495574951	https://www.genecards.org/cgi-bin/carddisp.pl?gene=TRIM63
DYNC1H1	Dynein Cytoplasmic 1 Heavy Chain 1	Protein Coding	Q14204	57	GC14P120395	8.0547513961792	https://www.genecards.org/cgi-bin/carddisp.pl?gene=DYNC1H1
PSMC6	Proteasome 26S Subunit, ATPase 6	Protein Coding	P62333	52	GC14P052707	8.05130195617676	https://www.genecards.org/cgi-bin/carddisp.pl?gene=PSMC6
PRDX1	Peroxiredoxin 1	Protein Coding	Q06830	62	GC01M045906	8.04993534088135	https://www.genecards.org/cgi-bin/carddisp.pl?gene=PRDX1
EOGT	EGF Domain Specific O-Linked N-Acetylglucosamine Transferase	Protein Coding	Q5NDL2	51	GC03M068975	8.03818130493164	https://www.genecards.org/cgi-bin/carddisp.pl?gene=EOGT
PRKN	Parkin RBR E3 Ubiquitin Protein Ligase	Protein Coding	O60260	62	GC06M161348	8.03308296203613	https://www.genecards.org/cgi-bin/carddisp.pl?gene=PRKN
SFRP4	Secreted Frizzled Related Protein 4	Protein Coding	Q6FHJ7	55	GC07M037912	8.03298187255859	https://www.genecards.org/cgi-bin/carddisp.pl?gene=SFRP4
ITIH3	Inter-Alpha-Trypsin Inhibitor Heavy Chain 3	Protein Coding	Q06033	52	GC03P052794	8.03279590606689	https://www.genecards.org/cgi-bin/carddisp.pl?gene=ITIH3
PPFIA1	PTPRF Interacting Protein Alpha 1	Protein Coding	Q13136	48	GC11P070270	8.02140808105469	https://www.genecards.org/cgi-bin/carddisp.pl?gene=PPFIA1
SAFB2	Scaffold Attachment Factor B2	Protein Coding	Q14151	47	GC19M107922	8.01990127563477	https://www.genecards.org/cgi-bin/carddisp.pl?gene=SAFB2
ARRB2	Arrestin Beta 2	Protein Coding	P32121	57	GC17P153623	8.01534843444824	https://www.genecards.org/cgi-bin/carddisp.pl?gene=ARRB2
THOC1	THO Complex Subunit 1	Protein Coding	Q96FV9	47	GC18M000204	8.01533126831055	https://www.genecards.org/cgi-bin/carddisp.pl?gene=THOC1
P4HA1	Prolyl 4-Hydroxylase Subunit Alpha 1	Protein Coding	P13674	55	GC10M073007	8.01425743103027	https://www.genecards.org/cgi-bin/carddisp.pl?gene=P4HA1
FBLIM1	Filamin Binding LIM Protein 1	Protein Coding	Q8WUP2	47	GC01P015756	8.0124979019165	https://www.genecards.org/cgi-bin/carddisp.pl?gene=FBLIM1
MYH10	Myosin Heavy Chain 10	Protein Coding	P35580	58	GC17M008474	8.01155662536621	https://www.genecards.org/cgi-bin/carddisp.pl?gene=MYH10
IFNB1	Interferon Beta 1	Protein Coding	P01574	55	GC09M021077	8.01040363311768	https://www.genecards.org/cgi-bin/carddisp.pl?gene=IFNB1
CAST	Calpastatin	Protein Coding	P20810	60	GC05P095975	8.00813102722168	https://www.genecards.org/cgi-bin/carddisp.pl?gene=CAST
KRT3	Keratin 3	Protein Coding	P12035	51	GC12M052789	8.00598526000977	https://www.genecards.org/cgi-bin/carddisp.pl?gene=KRT3
GSTZ1	Glutathione S-Transferase Zeta 1	Protein Coding	O43708	54	GC14P077320	8.00518798828125	https://www.genecards.org/cgi-bin/carddisp.pl?gene=GSTZ1
DDX5	DEAD-Box Helicase 5	Protein Coding	P17844	59	GC17M064498	8.00509834289551	https://www.genecards.org/cgi-bin/carddisp.pl?gene=DDX5
NKX2-1	NK2 Homeobox 1	Protein Coding	P43699	61	GC14M036516	8.00043869018555	https://www.genecards.org/cgi-bin/carddisp.pl?gene=NKX2-1
MMP14	Matrix Metallopeptidase 14	Protein Coding	P50281	64	GC14P057548	74.4048156738281	https://www.genecards.org/cgi-bin/carddisp.pl?gene=MMP14
HES1	Hes Family BHLH Transcription Factor 1	Protein Coding	Q14469	57	GC03P194136	7.99152946472168	https://www.genecards.org/cgi-bin/carddisp.pl?gene=HES1
ESM1	Endothelial Cell Specific Molecule 1	Protein Coding	Q9NQ30	51	GC05M054977	7.97488594055176	https://www.genecards.org/cgi-bin/carddisp.pl?gene=ESM1
ACHE	Acetylcholinesterase (Yt Blood Group)	Protein Coding	P22303	61	GC07M100889	7.97402477264404	https://www.genecards.org/cgi-bin/carddisp.pl?gene=ACHE
MICA	MHC Class I Polypeptide-Related Sequence A	Protein Coding	Q29983	51	GC06P031399	7.96953535079956	https://www.genecards.org/cgi-bin/carddisp.pl?gene=MICA
WRAP53	WD Repeat Containing Antisense To TP53	Protein Coding	Q9BUR4	52	GC17P153763	7.9638090133667	https://www.genecards.org/cgi-bin/carddisp.pl?gene=WRAP53
SIK2	Salt Inducible Kinase 2	Protein Coding	Q9H0K1	58	GC11P113445	7.95249128341675	https://www.genecards.org/cgi-bin/carddisp.pl?gene=SIK2
NES	Nestin	Protein Coding	P48681	52	GC01M156668	7.94723796844482	https://www.genecards.org/cgi-bin/carddisp.pl?gene=NES
PKHD1	PKHD1 Ciliary IPT Domain Containing Fibrocystin/Polyductin	Protein Coding	P08F94	50	GC06M106836	7.94665288925171	https://www.genecards.org/cgi-bin/carddisp.pl?gene=PKHD1
SET	SET Nuclear Proto-Oncogene	Protein Coding	Q01105	56	GC09P152894	7.94459915161133	https://www.genecards.org/cgi-bin/carddisp.pl?gene=SET
MAP3K20	Mitogen-Activated Protein Kinase Kinase Kinase 20	Protein Coding	Q9NYL2	57	GC02P173076	7.93950462341309	https://www.genecards.org/cgi-bin/carddisp.pl?gene=MAP3K20
ARNT	Aryl Hydrocarbon Receptor Nuclear Translocator	Protein Coding	P27540	58	GC01M150809	7.93753814697266	https://www.genecards.org/cgi-bin/carddisp.pl?gene=ARNT
TCP1	T-Complex 1	Protein Coding	P17987	56	GC06M159778	7.93448114395142	https://www.genecards.org/cgi-bin/carddisp.pl?gene=TCP1
ATP5F1C	ATP Synthase F1 Subunit Gamma	Protein Coding	P36542	50	GC10P007789	7.93297481536865	https://www.genecards.org/cgi-bin/carddisp.pl?gene=ATP5F1C
ZEB2	Zinc Finger E-Box Binding Homeobox 2	Protein Coding	O60315	61	GC02M144384	7.92733526229858	https://www.genecards.org/cgi-bin/carddisp.pl?gene=ZEB2
OGG1	8-Oxoguanine DNA Glycosylase	Protein Coding	O15527	60	GC03P026979	7.91188383102417	https://www.genecards.org/cgi-bin/carddisp.pl?gene=OGG1
KLK6	Kallikrein Related Peptidase 6	Protein Coding	Q92876	57	GC19M050958	7.90997791290283	https://www.genecards.org/cgi-bin/carddisp.pl?gene=KLK6
BTRC	Beta-Transducin Repeat Containing E3 Ubiquitin Protein Ligase	Protein Coding	Q9Y297	57	GC10P101354	7.90250825881958	https://www.genecards.org/cgi-bin/carddisp.pl?gene=BTRC
THBD	Thrombomodulin	Protein Coding	P07204	58	GC20M023026	7.89607191085815	https://www.genecards.org/cgi-bin/carddisp.pl?gene=THBD
ANGPTL6	Angiopoietin Like 6	Protein Coding	Q8NI99	51	GC19M010092	7.89606475830078	https://www.genecards.org/cgi-bin/carddisp.pl?gene=ANGPTL6
ATF3	Activating Transcription Factor 3	Protein Coding	P18847	57	GC01P212565	7.89021492004395	https://www.genecards.org/cgi-bin/carddisp.pl?gene=ATF3
RASSF1	Ras Association Domain Family Member 1	Protein Coding	Q9NS23	57	GC03M050329	7.87967300415039	https://www.genecards.org/cgi-bin/carddisp.pl?gene=RASSF1
RAB11A	RAB11A, Member RAS Oncogene Family	Protein Coding	P62491	58	GC15P193373	7.87524509429932	https://www.genecards.org/cgi-bin/carddisp.pl?gene=RAB11A
DKC1	Dyskerin Pseudouridine Synthase 1	Protein Coding	O60832	60	GC0XP154762	7.87379121780396	https://www.genecards.org/cgi-bin/carddisp.pl?gene=DKC1
UBC	Ubiquitin C	Protein Coding	P0CG48	56	GC12M124911	7.87345790863037	https://www.genecards.org/cgi-bin/carddisp.pl?gene=UBC
MYH14	Myosin Heavy Chain 14	Protein Coding	Q7Z406	58	GC19P152909	7.87173938751221	https://www.genecards.org/cgi-bin/carddisp.pl?gene=MYH14
STARD13	StAR Related Lipid Transfer Domain Containing 13	Protein Coding	Q9Y3M8	50	GC13M033103	7.86193037033081	https://www.genecards.org/cgi-bin/carddisp.pl?gene=STARD13
YWHAZ	Tyrosine 3-Monooxygenase/Tryptophan 5-Monooxygenase Activation Protein Zeta	Protein Coding	P63104	61	GC08M100978	7.85846710205078	https://www.genecards.org/cgi-bin/carddisp.pl?gene=YWHAZ
B4GALT1	Beta-1,4-Galactosyltransferase 1	Protein Coding	P15291	59	GC09M033100	7.85674095153809	https://www.genecards.org/cgi-bin/carddisp.pl?gene=B4GALT1
PIEZO1	Piezo Type Mechanosensitive Ion Channel Component 1 (Er Blood Group)	Protein Coding	Q92508	51	GC16M088715	7.85584354400635	https://www.genecards.org/cgi-bin/carddisp.pl?gene=PIEZO1
NTN4	Netrin 4	Protein Coding	Q9HB63	52	GC12M095657	7.85193538665771	https://www.genecards.org/cgi-bin/carddisp.pl?gene=NTN4
XRCC5	X-Ray Repair Cross Complementing 5	Protein Coding	P13010	57	GC02P216107	7.84987306594849	https://www.genecards.org/cgi-bin/carddisp.pl?gene=XRCC5
SERPINB1	Serpin Family B Member 1	Protein Coding	P30740	53	GC06M004145	7.8458948135376	https://www.genecards.org/cgi-bin/carddisp.pl?gene=SERPINB1
PRKCI	Protein Kinase C Iota	Protein Coding	P41743	60	GC03P170222	7.84261274337769	https://www.genecards.org/cgi-bin/carddisp.pl?gene=PRKCI
RIOX2	Ribosomal Oxygenase 2	Protein Coding	Q8IUF8	48	GC03M097942	7.8419828414917	https://www.genecards.org/cgi-bin/carddisp.pl?gene=RIOX2
GFPT1	Glutamine--Fructose-6-Phosphate Transaminase 1	Protein Coding	Q06210	60	GC02M069319	7.84046077728271	https://www.genecards.org/cgi-bin/carddisp.pl?gene=GFPT1
HP	Haptoglobin	Protein Coding	P00738	58	GC16P122099	7.83721017837524	https://www.genecards.org/cgi-bin/carddisp.pl?gene=HP
TNPO3	Transportin 3	Protein Coding	Q9Y5L0	53	GC07M128954	7.83557081222534	https://www.genecards.org/cgi-bin/carddisp.pl?gene=TNPO3
SRPK1	SRSF Protein Kinase 1	Protein Coding	Q96SB4	56	GC06M106630	7.83291339874268	https://www.genecards.org/cgi-bin/carddisp.pl?gene=SRPK1
KRT16	Keratin 16	Protein Coding	P08779	55	GC17M041609	7.83167409896851	https://www.genecards.org/cgi-bin/carddisp.pl?gene=KRT16
ID1	Inhibitor Of DNA Binding 1	Protein Coding	P41134	54	GC20P053053	7.8278546333313	https://www.genecards.org/cgi-bin/carddisp.pl?gene=ID1
DHX9	DExH-Box Helicase 9	Protein Coding	Q08211	57	GC01P182839	7.82311248779297	https://www.genecards.org/cgi-bin/carddisp.pl?gene=DHX9
TUBA4A	Tubulin Alpha 4a	Protein Coding	P68366	60	GC02M219249	7.82232856750488	https://www.genecards.org/cgi-bin/carddisp.pl?gene=TUBA4A
CRK	CRK Proto-Oncogene, Adaptor Protein	Protein Coding	P46108	57	GC17M001420	7.80626106262207	https://www.genecards.org/cgi-bin/carddisp.pl?gene=CRK
SIRT6	Sirtuin 6	Protein Coding	Q8N6T7	57	GC19M004174	7.80453157424927	https://www.genecards.org/cgi-bin/carddisp.pl?gene=SIRT6
MTA3	Metastasis Associated 1 Family Member 3	Protein Coding	Q9BTC8	53	GC02P042494	7.79925584793091	https://www.genecards.org/cgi-bin/carddisp.pl?gene=MTA3
ADM	Adrenomedullin	Protein Coding	P35318	57	GC11P021130	7.79803419113159	https://www.genecards.org/cgi-bin/carddisp.pl?gene=ADM
GPT	Glutamic--Pyruvic Transaminase	Protein Coding	P24298	55	GC08P144502	7.79602384567261	https://www.genecards.org/cgi-bin/carddisp.pl?gene=GPT
SPTAN1	Spectrin Alpha, Non-Erythrocytic 1	Protein Coding	Q13813	61	GC09P128552	7.79503631591797	https://www.genecards.org/cgi-bin/carddisp.pl?gene=SPTAN1
IFNA2	Interferon Alpha 2	Protein Coding	P01563	56	GC09M021384	7.79489183425903	https://www.genecards.org/cgi-bin/carddisp.pl?gene=IFNA2
EIF2S1	Eukaryotic Translation Initiation Factor 2 Subunit Alpha	Protein Coding	P05198	58	GC14P067359	7.79420185089111	https://www.genecards.org/cgi-bin/carddisp.pl?gene=EIF2S1
MERTK	MER Proto-Oncogene, Tyrosine Kinase	Protein Coding	Q12866	64	GC02P111898	7.78507328033447	https://www.genecards.org/cgi-bin/carddisp.pl?gene=MERTK
PLA2G7	Phospholipase A2 Group VII	Protein Coding	Q13093	63	GC06M046704	7.77938556671143	https://www.genecards.org/cgi-bin/carddisp.pl?gene=PLA2G7
IL22	Interleukin 22	Protein Coding	Q9GZX6	54	GC12M068248	7.77412509918213	https://www.genecards.org/cgi-bin/carddisp.pl?gene=IL22
FUS	FUS RNA Binding Protein	Protein Coding	P35637	58	GC16P031180	7.77368068695068	https://www.genecards.org/cgi-bin/carddisp.pl?gene=FUS
CDKN2B	Cyclin Dependent Kinase Inhibitor 2B	Protein Coding	P42772	59	GC09M022002	7.76800632476807	https://www.genecards.org/cgi-bin/carddisp.pl?gene=CDKN2B
PPP2CA	Protein Phosphatase 2 Catalytic Subunit Alpha	Protein Coding	P67775	63	GC05M134194	7.76615619659424	https://www.genecards.org/cgi-bin/carddisp.pl?gene=PPP2CA
GRPEL1	GrpE Like 1, Mitochondrial	Protein Coding	Q9HAV7	50	GC04M007058	7.76587820053101	https://www.genecards.org/cgi-bin/carddisp.pl?gene=GRPEL1
KDM1A	Lysine Demethylase 1A	Protein Coding	O60341	61	GC01P023019	7.76439619064331	https://www.genecards.org/cgi-bin/carddisp.pl?gene=KDM1A
KCTD13	Potassium Channel Tetramerization Domain Containing 13	Protein Coding	Q8WZ19	49	GC16M029905	7.75223255157471	https://www.genecards.org/cgi-bin/carddisp.pl?gene=KCTD13
CDK6	Cyclin Dependent Kinase 6	Protein Coding	Q00534	64	GC07M092604	7.74549865722656	https://www.genecards.org/cgi-bin/carddisp.pl?gene=CDK6
NOX1	NADPH Oxidase 1	Protein Coding	Q9Y5S8	57	GC0XM100843	7.74046897888184	https://www.genecards.org/cgi-bin/carddisp.pl?gene=NOX1
NEXN	Nexilin F-Actin Binding Protein	Protein Coding	Q0ZGT2	52	GC01P081563	7.73594284057617	https://www.genecards.org/cgi-bin/carddisp.pl?gene=NEXN
PDGFC	Platelet Derived Growth Factor C	Protein Coding	Q9NRA1	54	GC04M156760	7.73460388183594	https://www.genecards.org/cgi-bin/carddisp.pl?gene=PDGFC
TRPV4	Transient Receptor Potential Cation Channel Subfamily V Member 4	Protein Coding	Q9HBA0	61	GC12M109783	7.72751522064209	https://www.genecards.org/cgi-bin/carddisp.pl?gene=TRPV4
GDF6	Growth Differentiation Factor 6	Protein Coding	Q6KF10	54	GC08M096142	7.72531604766846	https://www.genecards.org/cgi-bin/carddisp.pl?gene=GDF6
GPC1	Glypican 1	Protein Coding	P35052	55	GC02P240435	7.72415733337402	https://www.genecards.org/cgi-bin/carddisp.pl?gene=GPC1
PIN1	Peptidylprolyl Cis/Trans Isomerase, NIMA-Interacting 1	Protein Coding	Q13526	60	GC19P009835	7.72200679779053	https://www.genecards.org/cgi-bin/carddisp.pl?gene=PIN1
ILF3	Interleukin Enhancer Binding Factor 3	Protein Coding	Q12906	49	GC19P151801	7.71844434738159	https://www.genecards.org/cgi-bin/carddisp.pl?gene=ILF3
POU5F1	POU Class 5 Homeobox 1	Protein Coding	Q01860	60	GC06M106430	7.71765470504761	https://www.genecards.org/cgi-bin/carddisp.pl?gene=POU5F1
PRKAA1	Protein Kinase AMP-Activated Catalytic Subunit Alpha 1	Protein Coding	Q13131	59	GC05M040759	7.71580410003662	https://www.genecards.org/cgi-bin/carddisp.pl?gene=PRKAA1
NLRP12	NLR Family Pyrin Domain Containing 12	Protein Coding	P59046	54	GC19M109240	7.71078538894653	https://www.genecards.org/cgi-bin/carddisp.pl?gene=NLRP12
TAT	Tyrosine Aminotransferase	Protein Coding	P17735	58	GC16M071565	7.70956230163574	https://www.genecards.org/cgi-bin/carddisp.pl?gene=TAT
CTSC	Cathepsin C	Protein Coding	P53634	60	GC11M140263	7.70837450027466	https://www.genecards.org/cgi-bin/carddisp.pl?gene=CTSC
COX5A	Cytochrome C Oxidase Subunit 5A	Protein Coding	P20674	57	GC15M074919	7.70423936843872	https://www.genecards.org/cgi-bin/carddisp.pl?gene=COX5A
ITIH4	Inter-Alpha-Trypsin Inhibitor Heavy Chain 4	Protein Coding	Q14624	55	GC03M052812	7.70222091674805	https://www.genecards.org/cgi-bin/carddisp.pl?gene=ITIH4
PAK2	P21 (RAC1) Activated Kinase 2	Protein Coding	Q13177	59	GC03P196739	7.69208335876465	https://www.genecards.org/cgi-bin/carddisp.pl?gene=PAK2
PDIA3	Protein Disulfide Isomerase Family A Member 3	Protein Coding	P30101	57	GC15P043746	7.69128656387329	https://www.genecards.org/cgi-bin/carddisp.pl?gene=PDIA3
CCL15	C-C Motif Chemokine Ligand 15	Protein Coding	Q16663	40	GC17M035996	7.69096231460571	https://www.genecards.org/cgi-bin/carddisp.pl?gene=CCL15
ALCAM	Activated Leukocyte Cell Adhesion Molecule	Protein Coding	Q13740	54	GC03P105366	7.68736696243286	https://www.genecards.org/cgi-bin/carddisp.pl?gene=ALCAM
ABI1	Abl Interactor 1	Protein Coding	Q8IZP0	56	GC10M026746	7.68431282043457	https://www.genecards.org/cgi-bin/carddisp.pl?gene=ABI1
IL4R	Interleukin 4 Receptor	Protein Coding	P24394	60	GC16P120788	7.68070793151855	https://www.genecards.org/cgi-bin/carddisp.pl?gene=IL4R
SRSF1	Serine And Arginine Rich Splicing Factor 1	Protein Coding	Q07955	55	GC17M097667	7.67889833450317	https://www.genecards.org/cgi-bin/carddisp.pl?gene=SRSF1
CD55	CD55 Molecule (Cromer Blood Group)	Protein Coding	P08174	62	GC01P207321	7.67484331130981	https://www.genecards.org/cgi-bin/carddisp.pl?gene=CD55
ABCB6	ATP Binding Cassette Subfamily B Member 6 (LAN Blood Group)	Protein Coding	Q9NP58	57	GC02M219209	7.66723442077637	https://www.genecards.org/cgi-bin/carddisp.pl?gene=ABCB6
RETN	Resistin	Protein Coding	Q9HD89	55	GC19P007669	7.66721153259277	https://www.genecards.org/cgi-bin/carddisp.pl?gene=RETN
NR1I3	Nuclear Receptor Subfamily 1 Group I Member 3	Protein Coding	Q14994	56	GC01M161229	7.65541505813599	https://www.genecards.org/cgi-bin/carddisp.pl?gene=NR1I3
FGF3	Fibroblast Growth Factor 3	Protein Coding	P11487	57	GC11M139943	7.65036201477051	https://www.genecards.org/cgi-bin/carddisp.pl?gene=FGF3
FST	Follistatin	Protein Coding	P19883	61	GC05P053480	7.65031290054321	https://www.genecards.org/cgi-bin/carddisp.pl?gene=FST
WNT4	Wnt Family Member 4	Protein Coding	P56705	60	GC01M022971	7.64946508407593	https://www.genecards.org/cgi-bin/carddisp.pl?gene=WNT4
CANT1	Calcium Activated Nucleotidase 1	Protein Coding	Q8WVQ1	57	GC17M098152	7.6449294090271	https://www.genecards.org/cgi-bin/carddisp.pl?gene=CANT1
S100A7	S100 Calcium Binding Protein A7	Protein Coding	P31151	51	GC01M153457	7.63875865936279	https://www.genecards.org/cgi-bin/carddisp.pl?gene=S100A7
DNM1L	Dynamin 1 Like	Protein Coding	O00429	61	GC12P032679	7.63400793075562	https://www.genecards.org/cgi-bin/carddisp.pl?gene=DNM1L
SLC7A6	Solute Carrier Family 7 Member 6	Protein Coding	Q92536	52	GC16P121912	7.63265466690063	https://www.genecards.org/cgi-bin/carddisp.pl?gene=SLC7A6
ACTR2	Actin Related Protein 2	Protein Coding	P61160	54	GC02P065227	7.63041496276855	https://www.genecards.org/cgi-bin/carddisp.pl?gene=ACTR2
H4C16	H4 Histone 16	Protein Coding	P62805	48	GC12M036240	7.62886953353882	https://www.genecards.org/cgi-bin/carddisp.pl?gene=H4C16
HOXA13	Homeobox A13	Protein Coding	P31271	52	GC07M028230	7.62768983840942	https://www.genecards.org/cgi-bin/carddisp.pl?gene=HOXA13
GPER1	G Protein-Coupled Estrogen Receptor 1	Protein Coding	Q99527	53	GC07P018825	7.62332534790039	https://www.genecards.org/cgi-bin/carddisp.pl?gene=GPER1
HMGCR	3-Hydroxy-3-Methylglutaryl-CoA Reductase	Protein Coding	P04035	61	GC05P075336	7.62161254882813	https://www.genecards.org/cgi-bin/carddisp.pl?gene=HMGCR
H2AX	H2A.X Variant Histone	Protein Coding	P16104	56	GC11M140653	7.61627101898193	https://www.genecards.org/cgi-bin/carddisp.pl?gene=H2AX
EFNB2	Ephrin B2	Protein Coding	P52799	58	GC13M106489	7.60601091384888	https://www.genecards.org/cgi-bin/carddisp.pl?gene=EFNB2
SLC11A2	Solute Carrier Family 11 Member 2	Protein Coding	P49281	61	GC12M050952	7.60321855545044	https://www.genecards.org/cgi-bin/carddisp.pl?gene=SLC11A2
F7	Coagulation Factor VII	Protein Coding	P08709	61	GC13P113105	7.60158014297485	https://www.genecards.org/cgi-bin/carddisp.pl?gene=F7
LDHA	Lactate Dehydrogenase A	Protein Coding	P00338	64	GC11P018394	7.58750867843628	https://www.genecards.org/cgi-bin/carddisp.pl?gene=LDHA
SKP2	S-Phase Kinase Associated Protein 2	Protein Coding	Q13309	58	GC05P036151	7.57679462432861	https://www.genecards.org/cgi-bin/carddisp.pl?gene=SKP2
RIPK1	Receptor Interacting Serine/Threonine Kinase 1	Protein Coding	Q13546	64	GC06P009353	7.57627820968628	https://www.genecards.org/cgi-bin/carddisp.pl?gene=RIPK1
VDAC1	Voltage Dependent Anion Channel 1	Protein Coding	P21796	59	GC05M133975	7.57314014434814	https://www.genecards.org/cgi-bin/carddisp.pl?gene=VDAC1
AURKB	Aurora Kinase B	Protein Coding	Q96GD4	65	GC17M096240	7.56566047668457	https://www.genecards.org/cgi-bin/carddisp.pl?gene=AURKB
LMNB1	Lamin B1	Protein Coding	P20700	59	GC05P126776	7.56265640258789	https://www.genecards.org/cgi-bin/carddisp.pl?gene=LMNB1
SEMA3B	Semaphorin 3B	Protein Coding	Q13214	51	GC03P050267	7.56120729446411	https://www.genecards.org/cgi-bin/carddisp.pl?gene=SEMA3B
MT-ND1	Mitochondrially Encoded NADH:Ubiquinone Oxidoreductase Core Subunit 1	Protein Coding	P03886	47	GCMTP003309	7.55990934371948	https://www.genecards.org/cgi-bin/carddisp.pl?gene=MT-ND1
EIF6	Eukaryotic Translation Initiation Factor 6	Protein Coding	P56537	52	GC20M035278	7.55809926986694	https://www.genecards.org/cgi-bin/carddisp.pl?gene=EIF6
CFL2	Cofilin 2	Protein Coding	Q9Y281	57	GC14M034706	7.55577373504639	https://www.genecards.org/cgi-bin/carddisp.pl?gene=CFL2
CAMK2G	Calcium/Calmodulin Dependent Protein Kinase II Gamma	Protein Coding	Q13555	62	GC10M073812	7.55401706695557	https://www.genecards.org/cgi-bin/carddisp.pl?gene=CAMK2G
ASIC1	Acid Sensing Ion Channel Subunit 1	Protein Coding	P78348	57	GC12P050057	7.55318737030029	https://www.genecards.org/cgi-bin/carddisp.pl?gene=ASIC1
XRCC1	X-Ray Repair Cross Complementing 1	Protein Coding	P18887	58	GC19M043543	7.54234504699707	https://www.genecards.org/cgi-bin/carddisp.pl?gene=XRCC1
RBMX	RNA Binding Motif Protein X-Linked	Protein Coding	P38159	54	GC0XM136848	7.53925657272339	https://www.genecards.org/cgi-bin/carddisp.pl?gene=RBMX
CYP1A1	Cytochrome P450 Family 1 Subfamily A Member 1	Protein Coding	P04798	60	GC15M074719	7.5374584197998	https://www.genecards.org/cgi-bin/carddisp.pl?gene=CYP1A1
BAD	BCL2 Associated Agonist Of Cell Death	Protein Coding	Q92934	57	GC11M139722	7.53448009490967	https://www.genecards.org/cgi-bin/carddisp.pl?gene=BAD
STK26	Serine/Threonine Kinase 26	Protein Coding	Q9P289	54	GC0XP132023	7.52971220016479	https://www.genecards.org/cgi-bin/carddisp.pl?gene=STK26
TAF15	TATA-Box Binding Protein Associated Factor 15	Protein Coding	Q92804	55	GC17P154490	7.52934837341309	https://www.genecards.org/cgi-bin/carddisp.pl?gene=TAF15
DNM1	Dynamin 1	Protein Coding	Q05193	63	GC09P128191	7.52532625198364	https://www.genecards.org/cgi-bin/carddisp.pl?gene=DNM1
DTL	Denticleless E3 Ubiquitin Protein Ligase Homolog	Protein Coding	Q9NZJ0	49	GC01P212035	7.52479362487793	https://www.genecards.org/cgi-bin/carddisp.pl?gene=DTL
KLF4	KLF Transcription Factor 4	Protein Coding	O43474	60	GC09M107484	7.52342081069946	https://www.genecards.org/cgi-bin/carddisp.pl?gene=KLF4
TFAP2A	Transcription Factor AP-2 Alpha	Protein Coding	P05549	60	GC06M010393	7.52002048492432	https://www.genecards.org/cgi-bin/carddisp.pl?gene=TFAP2A
CCR6	C-C Motif Chemokine Receptor 6	Protein Coding	P51684	55	GC06P167111	7.51914548873901	https://www.genecards.org/cgi-bin/carddisp.pl?gene=CCR6
GNRH1	Gonadotropin Releasing Hormone 1	Protein Coding	P01148	54	GC08M025419	7.51890707015991	https://www.genecards.org/cgi-bin/carddisp.pl?gene=GNRH1
PLN	Phospholamban	Protein Coding	P26678	57	GC06P118548	7.51792287826538	https://www.genecards.org/cgi-bin/carddisp.pl?gene=PLN
SRA1	Steroid Receptor RNA Activator 1	Protein Coding	Q9HD15	49	GC05M140537	7.51164436340332	https://www.genecards.org/cgi-bin/carddisp.pl?gene=SRA1
ADGRE5	Adhesion G Protein-Coupled Receptor E5	Protein Coding	P48960	57	GC19P151998	7.50946235656738	https://www.genecards.org/cgi-bin/carddisp.pl?gene=ADGRE5
INPPL1	Inositol Polyphosphate Phosphatase Like 1	Protein Coding	O15357	61	GC11P072223	7.50776863098145	https://www.genecards.org/cgi-bin/carddisp.pl?gene=INPPL1
DMBT1	Deleted In Malignant Brain Tumors 1	Protein Coding	Q9UGM3	52	GC10P122560	7.50766658782959	https://www.genecards.org/cgi-bin/carddisp.pl?gene=DMBT1
CA2	Carbonic Anhydrase 2	Protein Coding	P00918	64	GC08P085463	7.50586414337158	https://www.genecards.org/cgi-bin/carddisp.pl?gene=CA2
CBX3	Chromobox 3	Protein Coding	Q13185	54	GC07P026201	7.50372886657715	https://www.genecards.org/cgi-bin/carddisp.pl?gene=CBX3
PCNT	Pericentrin	Protein Coding	O95613	55	GC21P046324	7.49773216247559	https://www.genecards.org/cgi-bin/carddisp.pl?gene=PCNT
MBOAT7	Membrane Bound Acylglycerophosphatidylinositol O-Acyltransferase MBOAT7	Protein Coding	Q96N66	51	GC19M054173	7.49528074264526	https://www.genecards.org/cgi-bin/carddisp.pl?gene=MBOAT7
PTPRB	Protein Tyrosine Phosphatase Receptor Type B	Protein Coding	P23467	57	GC12M070516	7.49365329742432	https://www.genecards.org/cgi-bin/carddisp.pl?gene=PTPRB
NR4A3	Nuclear Receptor Subfamily 4 Group A Member 3	Protein Coding	Q92570	55	GC09P099821	7.49109983444214	https://www.genecards.org/cgi-bin/carddisp.pl?gene=NR4A3
MACROH2A1	MacroH2A.1 Histone	Protein Coding	O75367	54	GC05M135334	7.4889087677002	https://www.genecards.org/cgi-bin/carddisp.pl?gene=MACROH2A1
ANG	Angiogenin	Protein Coding	P03950	58	GC14P057256	7.48705434799194	https://www.genecards.org/cgi-bin/carddisp.pl?gene=ANG
MBP	Myelin Basic Protein	Protein Coding	P02686	58	GC18M076978	7.48352861404419	https://www.genecards.org/cgi-bin/carddisp.pl?gene=MBP
GABBR1	Gamma-Aminobutyric Acid Type B Receptor Subunit 1	Protein Coding	Q9UBS5	61	GC06M029555	7.4835033416748	https://www.genecards.org/cgi-bin/carddisp.pl?gene=GABBR1
HSPE1	Heat Shock Protein Family E (Hsp10) Member 1	Protein Coding	P61604	54	GC02P197501	7.48017597198486	https://www.genecards.org/cgi-bin/carddisp.pl?gene=HSPE1
PTGS1	Prostaglandin-Endoperoxide Synthase 1	Protein Coding	P23219	60	GC09P122370	7.47896766662598	https://www.genecards.org/cgi-bin/carddisp.pl?gene=PTGS1
DSG1	Desmoglein 1	Protein Coding	Q02413	55	GC18P031318	7.47642803192139	https://www.genecards.org/cgi-bin/carddisp.pl?gene=DSG1
ARHGEF2	Rho/Rac Guanine Nucleotide Exchange Factor 2	Protein Coding	Q92974	60	GC01M155946	7.47580337524414	https://www.genecards.org/cgi-bin/carddisp.pl?gene=ARHGEF2
PRDX5	Peroxiredoxin 5	Protein Coding	P30044	57	GC11P107691	7.47401332855225	https://www.genecards.org/cgi-bin/carddisp.pl?gene=PRDX5
VEGFB	Vascular Endothelial Growth Factor B	Protein Coding	P49765	56	GC11P064234	7.47288179397583	https://www.genecards.org/cgi-bin/carddisp.pl?gene=VEGFB
TLL1	Tolloid Like 1	Protein Coding	O43897	57	GC04P165873	7.4716911315918	https://www.genecards.org/cgi-bin/carddisp.pl?gene=TLL1
UBE2I	Ubiquitin Conjugating Enzyme E2 I	Protein Coding	P63279	60	GC16P120125	7.47117805480957	https://www.genecards.org/cgi-bin/carddisp.pl?gene=UBE2I
XPO1	Exportin 1	Protein Coding	O14980	60	GC02M061445	7.46952724456787	https://www.genecards.org/cgi-bin/carddisp.pl?gene=XPO1
PPP2R1A	Protein Phosphatase 2 Scaffold Subunit Aalpha	Protein Coding	P30153	60	GC19P152992	7.46305131912231	https://www.genecards.org/cgi-bin/carddisp.pl?gene=PPP2R1A
IDE	Insulin Degrading Enzyme	Protein Coding	P14735	61	GC10M092451	7.46236562728882	https://www.genecards.org/cgi-bin/carddisp.pl?gene=IDE
IL13RA2	Interleukin 13 Receptor Subunit Alpha 2	Protein Coding	Q14627	50	GC0XM115003	7.46207046508789	https://www.genecards.org/cgi-bin/carddisp.pl?gene=IL13RA2
RPS18	Ribosomal Protein S18	Protein Coding	P62269	49	GC06P181949	7.45359230041504	https://www.genecards.org/cgi-bin/carddisp.pl?gene=RPS18
NTF3	Neurotrophin 3	Protein Coding	P20783	57	GC12P074017	7.43897390365601	https://www.genecards.org/cgi-bin/carddisp.pl?gene=NTF3
PTN	Pleiotrophin	Protein Coding	P21246	53	GC07M137227	7.43832302093506	https://www.genecards.org/cgi-bin/carddisp.pl?gene=PTN
FLRT1	Fibronectin Leucine Rich Transmembrane Protein 1	Protein Coding	Q9NZU1	50	GC11P107666	7.43804931640625	https://www.genecards.org/cgi-bin/carddisp.pl?gene=FLRT1
NOTCH4	Notch Receptor 4	Protein Coding	Q99466	60	GC06M106508	7.43589210510254	https://www.genecards.org/cgi-bin/carddisp.pl?gene=NOTCH4
CD8A	CD8 Subunit Alpha	Protein Coding	P01732	61	GC02M086784	7.43311023712158	https://www.genecards.org/cgi-bin/carddisp.pl?gene=CD8A
CTCF	CCCTC-Binding Factor	Protein Coding	P49711	60	GC16P121886	7.43259191513062	https://www.genecards.org/cgi-bin/carddisp.pl?gene=CTCF
PEX19	Peroxisomal Biogenesis Factor 19	Protein Coding	P40855	56	GC01M160276	7.42377138137817	https://www.genecards.org/cgi-bin/carddisp.pl?gene=PEX19
S100A11	S100 Calcium Binding Protein A11	Protein Coding	P31949	54	GC01M152032	7.42116355895996	https://www.genecards.org/cgi-bin/carddisp.pl?gene=S100A11
EIF2AK4	Eukaryotic Translation Initiation Factor 2 Alpha Kinase 4	Protein Coding	Q9P2K8	57	GC15P039934	7.41341114044189	https://www.genecards.org/cgi-bin/carddisp.pl?gene=EIF2AK4
LGALS9	Galectin 9	Protein Coding	O00182	51	GC17P027629	7.41141414642334	https://www.genecards.org/cgi-bin/carddisp.pl?gene=LGALS9
ATP6V1A	ATPase H+ Transporting V1 Subunit A	Protein Coding	P38606	58	GC03P113852	7.41036081314087	https://www.genecards.org/cgi-bin/carddisp.pl?gene=ATP6V1A
CXCL2	C-X-C Motif Chemokine Ligand 2	Protein Coding	P19875	54	GC04M074097	7.4096212387085	https://www.genecards.org/cgi-bin/carddisp.pl?gene=CXCL2
RAB7A	RAB7A, Member RAS Oncogene Family	Protein Coding	P51149	62	GC03P143091	7.40591526031494	https://www.genecards.org/cgi-bin/carddisp.pl?gene=RAB7A
HNRNPH1	Heterogeneous Nuclear Ribonucleoprotein H1	Protein Coding	P31943	55	GC05M179614	7.40584325790405	https://www.genecards.org/cgi-bin/carddisp.pl?gene=HNRNPH1
PIK3C2A	Phosphatidylinositol-4-Phosphate 3-Kinase Catalytic Subunit Type 2 Alpha	Protein Coding	O00443	60	GC11M018151	7.39553165435791	https://www.genecards.org/cgi-bin/carddisp.pl?gene=PIK3C2A
SLC17A5	Solute Carrier Family 17 Member 5	Protein Coding	Q9NRA2	58	GC06M073593	7.39299774169922	https://www.genecards.org/cgi-bin/carddisp.pl?gene=SLC17A5
PSMD3	Proteasome 26S Subunit, Non-ATPase 3	Protein Coding	O43242	54	GC17P039980	7.3912467956543	https://www.genecards.org/cgi-bin/carddisp.pl?gene=PSMD3
CRAT	Carnitine O-Acetyltransferase	Protein Coding	P43155	59	GC09M129094	7.3905143737793	https://www.genecards.org/cgi-bin/carddisp.pl?gene=CRAT
OCLN	Occludin	Protein Coding	Q16625	58	GC05P069492	7.38998556137085	https://www.genecards.org/cgi-bin/carddisp.pl?gene=OCLN
FLNB	Filamin B	Protein Coding	O75369	60	GC03P058008	7.38843679428101	https://www.genecards.org/cgi-bin/carddisp.pl?gene=FLNB
SMCHD1	Structural Maintenance Of Chromosomes Flexible Hinge Domain Containing 1	Protein Coding	A6NHR9	52	GC18P002655	7.38690662384033	https://www.genecards.org/cgi-bin/carddisp.pl?gene=SMCHD1
SEMA3A	Semaphorin 3A	Protein Coding	Q14563	58	GC07M083955	7.38452577590942	https://www.genecards.org/cgi-bin/carddisp.pl?gene=SEMA3A
MCRS1	Microspherule Protein 1	Protein Coding	Q96EZ8	48	GC12M052325	7.3843879699707	https://www.genecards.org/cgi-bin/carddisp.pl?gene=MCRS1
BCL2L11	BCL2 Like 11	Protein Coding	O43521	58	GC02P111119	7.38362979888916	https://www.genecards.org/cgi-bin/carddisp.pl?gene=BCL2L11
PEPD	Peptidase D	Protein Coding	P12955	58	GC19M033386	7.37666654586792	https://www.genecards.org/cgi-bin/carddisp.pl?gene=PEPD
OXA1L	OXA1L Mitochondrial Inner Membrane Insertase	Protein Coding	Q15070	51	GC14P022766	7.37396097183228	https://www.genecards.org/cgi-bin/carddisp.pl?gene=OXA1L
H3-3A	H3.3 Histone A	Protein Coding	P84243	57	GC01P226062	7.37073135375977	https://www.genecards.org/cgi-bin/carddisp.pl?gene=H3-3A
VIP	Vasoactive Intestinal Peptide	Protein Coding	P01282	57	GC06P152750	7.36333703994751	https://www.genecards.org/cgi-bin/carddisp.pl?gene=VIP
RSU1	Ras Suppressor Protein 1	Protein Coding	Q15404	50	GC10M016672	7.35918951034546	https://www.genecards.org/cgi-bin/carddisp.pl?gene=RSU1
SETD2	SET Domain Containing 2, Histone Lysine Methyltransferase	Protein Coding	Q9BYW2	60	GC03M047033	7.35754013061523	https://www.genecards.org/cgi-bin/carddisp.pl?gene=SETD2
PRPSAP1	Phosphoribosyl Pyrophosphate Synthetase Associated Protein 1	Protein Coding	Q14558	45	GC17M076309	7.35247468948364	https://www.genecards.org/cgi-bin/carddisp.pl?gene=PRPSAP1
CDX2	Caudal Type Homeobox 2	Protein Coding	Q99626	54	GC13M027962	7.34768724441528	https://www.genecards.org/cgi-bin/carddisp.pl?gene=CDX2
MAP2K4	Mitogen-Activated Protein Kinase Kinase 4	Protein Coding	P45985	62	GC17P012020	7.34740447998047	https://www.genecards.org/cgi-bin/carddisp.pl?gene=MAP2K4
PPT1	Palmitoyl-Protein Thioesterase 1	Protein Coding	P50897	60	GC01M040273	7.3409686088562	https://www.genecards.org/cgi-bin/carddisp.pl?gene=PPT1
PRMT5	Protein Arginine Methyltransferase 5	Protein Coding	O14744	59	GC14M022920	7.33866214752197	https://www.genecards.org/cgi-bin/carddisp.pl?gene=PRMT5
ASS1	Argininosuccinate Synthase 1	Protein Coding	P00966	62	GC09P130444	7.33851385116577	https://www.genecards.org/cgi-bin/carddisp.pl?gene=ASS1
NPC1	NPC Intracellular Cholesterol Transporter 1	Protein Coding	O15118	62	GC18M023506	7.33400630950928	https://www.genecards.org/cgi-bin/carddisp.pl?gene=NPC1
CHEK1	Checkpoint Kinase 1	Protein Coding	O14757	65	GC11P125625	7.33370780944824	https://www.genecards.org/cgi-bin/carddisp.pl?gene=CHEK1
CDCP1	CUB Domain Containing Protein 1	Protein Coding	Q9H5V8	50	GC03M045082	7.33310270309448	https://www.genecards.org/cgi-bin/carddisp.pl?gene=CDCP1
POLG	DNA Polymerase Gamma, Catalytic Subunit	Protein Coding	P54098	61	GC15M163223	7.33228015899658	https://www.genecards.org/cgi-bin/carddisp.pl?gene=POLG
PHF10	PHD Finger Protein 10	Protein Coding	Q8WUB8	47	GC06M169679	7.32837581634521	https://www.genecards.org/cgi-bin/carddisp.pl?gene=PHF10
XBP1	X-Box Binding Protein 1	Protein Coding	P17861	59	GC22M028794	7.32712888717651	https://www.genecards.org/cgi-bin/carddisp.pl?gene=XBP1
LGALS4	Galectin 4	Protein Coding	P56470	51	GC19M108718	7.3246374130249	https://www.genecards.org/cgi-bin/carddisp.pl?gene=LGALS4
PTCH1	Patched 1	Protein Coding	Q13635	64	GC09M095442	7.32431983947754	https://www.genecards.org/cgi-bin/carddisp.pl?gene=PTCH1
PTTG1	PTTG1 Regulator Of Sister Chromatid Separation, Securin	Protein Coding	O95997	54	GC05P160930	7.31412124633789	https://www.genecards.org/cgi-bin/carddisp.pl?gene=PTTG1
CPQ	Carboxypeptidase Q	Protein Coding	Q9Y646	51	GC08P096645	7.31071424484253	https://www.genecards.org/cgi-bin/carddisp.pl?gene=CPQ
ADAMTS13	ADAM Metallopeptidase With Thrombospondin Type 1 Motif 13	Protein Coding	Q76LX8	61	GC09P133414	7.30777835845947	https://www.genecards.org/cgi-bin/carddisp.pl?gene=ADAMTS13
TFF3	Trefoil Factor 3	Protein Coding	Q07654	54	GC21M042311	7.30598068237305	https://www.genecards.org/cgi-bin/carddisp.pl?gene=TFF3
MEFV	MEFV Innate Immunity Regulator, Pyrin	Protein Coding	O15553	57	GC16M049968	7.30504179000854	https://www.genecards.org/cgi-bin/carddisp.pl?gene=MEFV
ACTN3	Actinin Alpha 3	Protein Coding	Q08043	52	GC11P066546	7.30456924438477	https://www.genecards.org/cgi-bin/carddisp.pl?gene=ACTN3
SP3	Sp3 Transcription Factor	Protein Coding	Q02447	55	GC02M173882	7.30060911178589	https://www.genecards.org/cgi-bin/carddisp.pl?gene=SP3
PRDX3	Peroxiredoxin 3	Protein Coding	P30048	57	GC10M119167	7.29977416992188	https://www.genecards.org/cgi-bin/carddisp.pl?gene=PRDX3
SDCBP	Syndecan Binding Protein	Protein Coding	O00560	54	GC08P058539	7.29775857925415	https://www.genecards.org/cgi-bin/carddisp.pl?gene=SDCBP
CSNK2A2	Casein Kinase 2 Alpha 2	Protein Coding	P19784	58	GC16M058157	7.29426956176758	https://www.genecards.org/cgi-bin/carddisp.pl?gene=CSNK2A2
PIK3R2	Phosphoinositide-3-Kinase Regulatory Subunit 2	Protein Coding	O00459	62	GC19P018153	7.2912015914917	https://www.genecards.org/cgi-bin/carddisp.pl?gene=PIK3R2
SERPINA4	Serpin Family A Member 4	Protein Coding	P29622	54	GC14P094561	7.28919458389282	https://www.genecards.org/cgi-bin/carddisp.pl?gene=SERPINA4
PAK4	P21 (RAC1) Activated Kinase 4	Protein Coding	O96013	61	GC19P039125	7.27962923049927	https://www.genecards.org/cgi-bin/carddisp.pl?gene=PAK4
TYMS	Thymidylate Synthetase	Protein Coding	P04818	62	GC18P000657	7.27470588684082	https://www.genecards.org/cgi-bin/carddisp.pl?gene=TYMS
F5	Coagulation Factor V	Protein Coding	P12259	60	GC01M169511	7.26534843444824	https://www.genecards.org/cgi-bin/carddisp.pl?gene=F5
ERG	ETS Transcription Factor ERG	Protein Coding	P11308	59	GC21M038367	7.24911880493164	https://www.genecards.org/cgi-bin/carddisp.pl?gene=ERG
IGF2BP2	Insulin Like Growth Factor 2 MRNA Binding Protein 2	Protein Coding	Q9Y6M1	57	GC03M185643	7.24823570251465	https://www.genecards.org/cgi-bin/carddisp.pl?gene=IGF2BP2
UGDH	UDP-Glucose 6-Dehydrogenase	Protein Coding	O60701	58	GC04M039502	7.24168539047241	https://www.genecards.org/cgi-bin/carddisp.pl?gene=UGDH
PDE4A	Phosphodiesterase 4A	Protein Coding	P27815	57	GC19P010416	7.23677110671997	https://www.genecards.org/cgi-bin/carddisp.pl?gene=PDE4A
THADA	THADA Armadillo Repeat Containing	Protein Coding	Q6YHU6	49	GC02M043272	7.23601675033569	https://www.genecards.org/cgi-bin/carddisp.pl?gene=THADA
SLC6A4	Solute Carrier Family 6 Member 4	Protein Coding	P31645	61	GC17M030194	7.23318099975586	https://www.genecards.org/cgi-bin/carddisp.pl?gene=SLC6A4
CTSZ	Cathepsin Z	Protein Coding	Q9UBR2	57	GC20M058999	7.23025560379028	https://www.genecards.org/cgi-bin/carddisp.pl?gene=CTSZ
GATAD2B	GATA Zinc Finger Domain Containing 2B	Protein Coding	Q8WXI9	54	GC01M167375	7.2295126914978	https://www.genecards.org/cgi-bin/carddisp.pl?gene=GATAD2B
ERO1A	Endoplasmic Reticulum Oxidoreductase 1 Alpha	Protein Coding	Q96HE7	54	GC14M052640	7.22421026229858	https://www.genecards.org/cgi-bin/carddisp.pl?gene=ERO1A
IL32	Interleukin 32	Protein Coding	P24001	50	GC16P120203	7.22056198120117	https://www.genecards.org/cgi-bin/carddisp.pl?gene=IL32
RBPJ	Recombination Signal Binding Protein For Immunoglobulin Kappa J Region	Protein Coding	Q06330	59	GC04P026105	7.21831512451172	https://www.genecards.org/cgi-bin/carddisp.pl?gene=RBPJ
STRA6	Signaling Receptor And Transporter Of Retinol STRA6	Protein Coding	Q9BX79	53	GC15M074179	7.21820974349976	https://www.genecards.org/cgi-bin/carddisp.pl?gene=STRA6
MYL6	Myosin Light Chain 6	Protein Coding	P60660	51	GC12P056158	7.21618890762329	https://www.genecards.org/cgi-bin/carddisp.pl?gene=MYL6
OLR1	Oxidized Low Density Lipoprotein Receptor 1	Protein Coding	P78380	56	GC12M035795	7.21386051177979	https://www.genecards.org/cgi-bin/carddisp.pl?gene=OLR1
IL23A	Interleukin 23 Subunit Alpha	Protein Coding	Q9NPF7	50	GC12P075442	7.21125984191895	https://www.genecards.org/cgi-bin/carddisp.pl?gene=IL23A
PSMC5	Proteasome 26S Subunit, ATPase 5	Protein Coding	P62195	54	GC17P063827	7.20993423461914	https://www.genecards.org/cgi-bin/carddisp.pl?gene=PSMC5
BLZF1	Basic Leucine Zipper Nuclear Factor 1	Protein Coding	Q9H2G9	50	GC01P169367	7.20894193649292	https://www.genecards.org/cgi-bin/carddisp.pl?gene=BLZF1
CCBE1	Collagen And Calcium Binding EGF Domains 1	Protein Coding	Q6UXH8	51	GC18M059430	7.20762538909912	https://www.genecards.org/cgi-bin/carddisp.pl?gene=CCBE1
TARDBP	TAR DNA Binding Protein	Protein Coding	Q13148	60	GC01P075344	7.20553922653198	https://www.genecards.org/cgi-bin/carddisp.pl?gene=TARDBP
STAT5B	Signal Transducer And Activator Of Transcription 5B	Protein Coding	P51692	62	GC17M042199	7.20253944396973	https://www.genecards.org/cgi-bin/carddisp.pl?gene=STAT5B
CCL19	C-C Motif Chemokine Ligand 19	Protein Coding	Q99731	53	GC09M035850	7.20250701904297	https://www.genecards.org/cgi-bin/carddisp.pl?gene=CCL19
TUFT1	Tuftelin 1	Protein Coding	Q9NNX1	50	GC01P176544	7.19693660736084	https://www.genecards.org/cgi-bin/carddisp.pl?gene=TUFT1
ATP1A1	ATPase Na+/K+ Transporting Subunit Alpha 1	Protein Coding	P05023	62	GC01P116372	7.19410705566406	https://www.genecards.org/cgi-bin/carddisp.pl?gene=ATP1A1
TUBG1	Tubulin Gamma 1	Protein Coding	P23258	61	GC17P042609	7.19246196746826	https://www.genecards.org/cgi-bin/carddisp.pl?gene=TUBG1
DPP9	Dipeptidyl Peptidase 9	Protein Coding	Q86TI2	55	GC19M107901	7.19137287139893	https://www.genecards.org/cgi-bin/carddisp.pl?gene=DPP9
BIRC2	Baculoviral IAP Repeat Containing 2	Protein Coding	Q13490	61	GC11P102347	7.19023275375366	https://www.genecards.org/cgi-bin/carddisp.pl?gene=BIRC2
CHL1	Cell Adhesion Molecule L1 Like	Protein Coding	O00533	57	GC03P000213	7.18783330917358	https://www.genecards.org/cgi-bin/carddisp.pl?gene=CHL1
RAD51	RAD51 Recombinase	Protein Coding	Q06609	65	GC15P040694	7.18512535095215	https://www.genecards.org/cgi-bin/carddisp.pl?gene=RAD51
BNIP3	BCL2 Interacting Protein 3	Protein Coding	Q12983	54	GC10M131966	7.17360687255859	https://www.genecards.org/cgi-bin/carddisp.pl?gene=BNIP3
GNAI1	G Protein Subunit Alpha I1	Protein Coding	P63096	60	GC07P095361	7.17241287231445	https://www.genecards.org/cgi-bin/carddisp.pl?gene=GNAI1
POMK	Protein O-Mannose Kinase	Protein Coding	Q9H5K3	49	GC08P043093	7.17125511169434	https://www.genecards.org/cgi-bin/carddisp.pl?gene=POMK
DDX21	DExD-Box Helicase 21	Protein Coding	Q9NR30	48	GC10P068956	7.1681957244873	https://www.genecards.org/cgi-bin/carddisp.pl?gene=DDX21
RLN2	Relaxin 2	Protein Coding	P04090	45	GC09M005871	7.1668701171875	https://www.genecards.org/cgi-bin/carddisp.pl?gene=RLN2
PSMC2	Proteasome 26S Subunit, ATPase 2	Protein Coding	P35998	54	GC07P103328	7.16580104827881	https://www.genecards.org/cgi-bin/carddisp.pl?gene=PSMC2
GJB1	Gap Junction Protein Beta 1	Protein Coding	P08034	60	GC0XP071212	7.16544723510742	https://www.genecards.org/cgi-bin/carddisp.pl?gene=GJB1
TRPM7	Transient Receptor Potential Cation Channel Subfamily M Member 7	Protein Coding	Q96QT4	56	GC15M050552	7.1614933013916	https://www.genecards.org/cgi-bin/carddisp.pl?gene=TRPM7
TNFRSF10A	TNF Receptor Superfamily Member 10a	Protein Coding	O00220	57	GC08M023190	7.16057157516479	https://www.genecards.org/cgi-bin/carddisp.pl?gene=TNFRSF10A
PRPF40A	Pre-MRNA Processing Factor 40 Homolog A	Protein Coding	O75400	47	GC02M152651	7.15813827514648	https://www.genecards.org/cgi-bin/carddisp.pl?gene=PRPF40A
NCOA1	Nuclear Receptor Coactivator 1	Protein Coding	Q15788	58	GC02P024540	7.15790987014771	https://www.genecards.org/cgi-bin/carddisp.pl?gene=NCOA1
MSH2	MutS Homolog 2	Protein Coding	P43246	61	GC02P047403	7.15661382675171	https://www.genecards.org/cgi-bin/carddisp.pl?gene=MSH2
SPRED1	Sprouty Related EVH1 Domain Containing 1	Protein Coding	Q7Z699	54	GC15P038252	7.15302038192749	https://www.genecards.org/cgi-bin/carddisp.pl?gene=SPRED1
PABPC1	Poly(A) Binding Protein Cytoplasmic 1	Protein Coding	P11940	55	GC08M100685	7.15270519256592	https://www.genecards.org/cgi-bin/carddisp.pl?gene=PABPC1
ILF2	Interleukin Enhancer Binding Factor 2	Protein Coding	Q12905	49	GC01M153661	7.15132522583008	https://www.genecards.org/cgi-bin/carddisp.pl?gene=ILF2
OLFM4	Olfactomedin 4	Protein Coding	Q6UX06	49	GC13P053028	7.15094757080078	https://www.genecards.org/cgi-bin/carddisp.pl?gene=OLFM4
DAPK1	Death Associated Protein Kinase 1	Protein Coding	P53355	62	GC09P087497	7.1506552696228	https://www.genecards.org/cgi-bin/carddisp.pl?gene=DAPK1
CHRNA7	Cholinergic Receptor Nicotinic Alpha 7 Subunit	Protein Coding	P36544	56	GC15P031923	7.14719104766846	https://www.genecards.org/cgi-bin/carddisp.pl?gene=CHRNA7
LPAR1	Lysophosphatidic Acid Receptor 1	Protein Coding	Q92633	59	GC09M110873	7.14418840408325	https://www.genecards.org/cgi-bin/carddisp.pl?gene=LPAR1
UPF1	UPF1 RNA Helicase And ATPase	Protein Coding	Q92900	54	GC19P018831	7.14208507537842	https://www.genecards.org/cgi-bin/carddisp.pl?gene=UPF1
CEBPA	CCAAT Enhancer Binding Protein Alpha	Protein Coding	P49715	60	GC19M033299	7.13791179656982	https://www.genecards.org/cgi-bin/carddisp.pl?gene=CEBPA
MCM7	Minichromosome Maintenance Complex Component 7	Protein Coding	P33993	59	GC07M100092	7.13726902008057	https://www.genecards.org/cgi-bin/carddisp.pl?gene=MCM7
NOLC1	Nucleolar And Coiled-Body Phosphoprotein 1	Protein Coding	Q14978	50	GC10P102152	7.13564777374268	https://www.genecards.org/cgi-bin/carddisp.pl?gene=NOLC1
HDAC6	Histone Deacetylase 6	Protein Coding	Q9UBN7	66	GC0XP048801	7.13422966003418	https://www.genecards.org/cgi-bin/carddisp.pl?gene=HDAC6
EXT1	Exostosin Glycosyltransferase 1	Protein Coding	Q16394	60	GC08M117798	7.13236427307129	https://www.genecards.org/cgi-bin/carddisp.pl?gene=EXT1
LAP3	Leucine Aminopeptidase 3	Protein Coding	P28838	55	GC04P030099	7.12719202041626	https://www.genecards.org/cgi-bin/carddisp.pl?gene=LAP3
FPR2	Formyl Peptide Receptor 2	Protein Coding	P25090	58	GC19P051752	7.12656259536743	https://www.genecards.org/cgi-bin/carddisp.pl?gene=FPR2
CLDN5	Claudin 5	Protein Coding	O00501	53	GC22M019523	7.12327766418457	https://www.genecards.org/cgi-bin/carddisp.pl?gene=CLDN5
FOXE3	Forkhead Box E3	Protein Coding	Q13461	48	GC01P047416	7.11938810348511	https://www.genecards.org/cgi-bin/carddisp.pl?gene=FOXE3
EEF2	Eukaryotic Translation Elongation Factor 2	Protein Coding	P13639	61	GC19M003976	7.11534929275513	https://www.genecards.org/cgi-bin/carddisp.pl?gene=EEF2
AGTR2	Angiotensin II Receptor Type 2	Protein Coding	P50052	57	GC0XP116170	7.11183595657349	https://www.genecards.org/cgi-bin/carddisp.pl?gene=AGTR2
GRP	Gastrin Releasing Peptide	Protein Coding	P07492	52	GC18P059220	7.11115503311157	https://www.genecards.org/cgi-bin/carddisp.pl?gene=GRP
CHST14	Carbohydrate Sulfotransferase 14	Protein Coding	Q8NCH0	54	GC15P040470	7.11102676391602	https://www.genecards.org/cgi-bin/carddisp.pl?gene=CHST14
ATF6	Activating Transcription Factor 6	Protein Coding	P18850	61	GC01P161766	7.10934972763062	https://www.genecards.org/cgi-bin/carddisp.pl?gene=ATF6
DNMT3B	DNA Methyltransferase 3 Beta	Protein Coding	Q9UBC3	64	GC20P032762	7.10933113098145	https://www.genecards.org/cgi-bin/carddisp.pl?gene=DNMT3B
CYP3A4	Cytochrome P450 Family 3 Subfamily A Member 4	Protein Coding	P08684	61	GC07M106698	7.10920524597168	https://www.genecards.org/cgi-bin/carddisp.pl?gene=CYP3A4
TPX2	TPX2 Microtubule Nucleation Factor	Protein Coding	Q9ULW0	54	GC20P031739	7.10711765289307	https://www.genecards.org/cgi-bin/carddisp.pl?gene=TPX2
FOLR1	Folate Receptor Alpha	Protein Coding	P15328	61	GC11P108173	7.10577726364136	https://www.genecards.org/cgi-bin/carddisp.pl?gene=FOLR1
EIF3A	Eukaryotic Translation Initiation Factor 3 Subunit A	Protein Coding	Q14152	55	GC10M119034	7.1032772064209	https://www.genecards.org/cgi-bin/carddisp.pl?gene=EIF3A
GNA11	G Protein Subunit Alpha 11	Protein Coding	P29992	60	GC19P003094	7.10293054580688	https://www.genecards.org/cgi-bin/carddisp.pl?gene=GNA11
CHGA	Chromogranin A	Protein Coding	P10645	56	GC14P095285	7.10220432281494	https://www.genecards.org/cgi-bin/carddisp.pl?gene=CHGA
ETS2	ETS Proto-Oncogene 2, Transcription Factor	Protein Coding	P15036	52	GC21P038805	7.09418773651123	https://www.genecards.org/cgi-bin/carddisp.pl?gene=ETS2
BMP3	Bone Morphogenetic Protein 3	Protein Coding	P12645	55	GC04P081030	7.09362411499023	https://www.genecards.org/cgi-bin/carddisp.pl?gene=BMP3
TOR1AIP1	Torsin 1A Interacting Protein 1	Protein Coding	Q5JTV8	52	GC01P179882	7.09222555160522	https://www.genecards.org/cgi-bin/carddisp.pl?gene=TOR1AIP1
CPA6	Carboxypeptidase A6	Protein Coding	Q8N4T0	55	GC08M067422	7.08995151519775	https://www.genecards.org/cgi-bin/carddisp.pl?gene=CPA6
ERN1	Endoplasmic Reticulum To Nucleus Signaling 1	Protein Coding	O75460	60	GC17M064039	7.08877420425415	https://www.genecards.org/cgi-bin/carddisp.pl?gene=ERN1
URB2	URB2 Ribosome Biogenesis Homolog	Protein Coding	Q14146	45	GC01P229626	7.08744049072266	https://www.genecards.org/cgi-bin/carddisp.pl?gene=URB2
EIF4E	Eukaryotic Translation Initiation Factor 4E	Protein Coding	P06730	62	GC04M098879	7.08680438995361	https://www.genecards.org/cgi-bin/carddisp.pl?gene=EIF4E
KARS1	Lysyl-TRNA Synthetase 1	Protein Coding	Q15046	57	GC16M076115	7.0860767364502	https://www.genecards.org/cgi-bin/carddisp.pl?gene=KARS1
CCT2	Chaperonin Containing TCP1 Subunit 2	Protein Coding	P78371	54	GC12P069585	7.08460426330566	https://www.genecards.org/cgi-bin/carddisp.pl?gene=CCT2
PTPN6	Protein Tyrosine Phosphatase Non-Receptor Type 6	Protein Coding	P29350	62	GC12P074082	7.08286237716675	https://www.genecards.org/cgi-bin/carddisp.pl?gene=PTPN6
DHX15	DEAH-Box Helicase 15	Protein Coding	O43143	52	GC04M024519	7.08281087875366	https://www.genecards.org/cgi-bin/carddisp.pl?gene=DHX15
CSNK2B	Casein Kinase 2 Beta	Protein Coding	P67870	61	GC06P181896	7.07564163208008	https://www.genecards.org/cgi-bin/carddisp.pl?gene=CSNK2B
SERBP1	SERPINE1 MRNA Binding Protein 1	Protein Coding	Q8NC51	41	GC01M067407	7.07546806335449	https://www.genecards.org/cgi-bin/carddisp.pl?gene=SERBP1
HNF1A	HNF1 Homeobox A	Protein Coding	P20823	60	GC12P120978	7.07520866394043	https://www.genecards.org/cgi-bin/carddisp.pl?gene=HNF1A
EYA4	EYA Transcriptional Coactivator And Phosphatase 4	Protein Coding	O95677	54	GC06P133240	7.07439565658569	https://www.genecards.org/cgi-bin/carddisp.pl?gene=EYA4
UBD	Ubiquitin D	Protein Coding	O15205	50	GC06M106351	7.06857633590698	https://www.genecards.org/cgi-bin/carddisp.pl?gene=UBD
MADCAM1	Mucosal Vascular Addressin Cell Adhesion Molecule 1	Protein Coding	Q13477	53	GC19P151338	7.06824636459351	https://www.genecards.org/cgi-bin/carddisp.pl?gene=MADCAM1
SERPINB12	Serpin Family B Member 12	Protein Coding	Q96P63	45	GC18P063556	7.06794929504395	https://www.genecards.org/cgi-bin/carddisp.pl?gene=SERPINB12
MPZ	Myelin Protein Zero	Protein Coding	P25189	55	GC01M167641	7.06660747528076	https://www.genecards.org/cgi-bin/carddisp.pl?gene=MPZ
SST	Somatostatin	Protein Coding	P61278	54	GC03M187668	7.05924463272095	https://www.genecards.org/cgi-bin/carddisp.pl?gene=SST
OPRM1	Opioid Receptor Mu 1	Protein Coding	P35372	61	GC06P183705	7.0546669960022	https://www.genecards.org/cgi-bin/carddisp.pl?gene=OPRM1
IL17F	Interleukin 17F	Protein Coding	Q96PD4	54	GC06M106847	7.05085563659668	https://www.genecards.org/cgi-bin/carddisp.pl?gene=IL17F
LGALS8	Galectin 8	Protein Coding	O00214	51	GC01P236518	7.04773759841919	https://www.genecards.org/cgi-bin/carddisp.pl?gene=LGALS8
TRIM32	Tripartite Motif Containing 32	Protein Coding	Q13049	55	GC09P116687	7.04498863220215	https://www.genecards.org/cgi-bin/carddisp.pl?gene=TRIM32
SPINK1	Serine Peptidase Inhibitor Kazal Type 1	Protein Coding	P00995	54	GC05M147825	7.0445671081543	https://www.genecards.org/cgi-bin/carddisp.pl?gene=SPINK1
PON1	Paraoxonase 1	Protein Coding	P27169	60	GC07M095297	7.0441575050354	https://www.genecards.org/cgi-bin/carddisp.pl?gene=PON1
RPS3	Ribosomal Protein S3	Protein Coding	P23396	55	GC11P108306	7.04309129714966	https://www.genecards.org/cgi-bin/carddisp.pl?gene=RPS3
CAMTA1	Calmodulin Binding Transcription Activator 1	Protein Coding	Q9Y6Y1	52	GC01P075122	7.0404691696167	https://www.genecards.org/cgi-bin/carddisp.pl?gene=CAMTA1
PDLIM3	PDZ And LIM Domain 3	Protein Coding	Q53GG5	50	GC04M185500	7.03463983535767	https://www.genecards.org/cgi-bin/carddisp.pl?gene=PDLIM3
MAP1LC3A	Microtubule Associated Protein 1 Light Chain 3 Alpha	Protein Coding	Q9H492	54	GC20P034546	7.03046178817749	https://www.genecards.org/cgi-bin/carddisp.pl?gene=MAP1LC3A
CD38	CD38 Molecule	Protein Coding	P28907	59	GC04P030063	7.03015518188477	https://www.genecards.org/cgi-bin/carddisp.pl?gene=CD38
JUNB	JunB Proto-Oncogene, AP-1 Transcription Factor Subunit	Protein Coding	P17275	52	GC19P012791	7.0246753692627	https://www.genecards.org/cgi-bin/carddisp.pl?gene=JUNB
HTT	Huntingtin	Protein Coding	P42858	57	GC04P003041	7.02101421356201	https://www.genecards.org/cgi-bin/carddisp.pl?gene=HTT
ATP2A2	ATPase Sarcoplasmic/Endoplasmic Reticulum Ca2+ Transporting 2	Protein Coding	P16615	64	GC12P110280	7.01963663101196	https://www.genecards.org/cgi-bin/carddisp.pl?gene=ATP2A2
AP2M1	Adaptor Related Protein Complex 2 Subunit Mu 1	Protein Coding	Q96CW1	60	GC03P184174	7.01924228668213	https://www.genecards.org/cgi-bin/carddisp.pl?gene=AP2M1
IL1RAPL2	Interleukin 1 Receptor Accessory Protein Like 2	Protein Coding	Q9NP60	51	GC0XP104566	7.01663589477539	https://www.genecards.org/cgi-bin/carddisp.pl?gene=IL1RAPL2
LMNB2	Lamin B2	Protein Coding	Q03252	55	GC19M107830	7.01420831680298	https://www.genecards.org/cgi-bin/carddisp.pl?gene=LMNB2
PTBP1	Polypyrimidine Tract Binding Protein 1	Protein Coding	P26599	55	GC19P000797	7.01413631439209	https://www.genecards.org/cgi-bin/carddisp.pl?gene=PTBP1
CCL8	C-C Motif Chemokine Ligand 8	Protein Coding	P80075	50	GC17P034319	7.01033115386963	https://www.genecards.org/cgi-bin/carddisp.pl?gene=CCL8
TPR	Translocated Promoter Region, Nuclear Basket Protein	Protein Coding	P12270	54	GC01M186932	7.00581073760986	https://www.genecards.org/cgi-bin/carddisp.pl?gene=TPR
FSTL1	Follistatin Like 1	Protein Coding	Q12841	53	GC03M120392	7.00313997268677	https://www.genecards.org/cgi-bin/carddisp.pl?gene=FSTL1
ATG5	Autophagy Related 5	Protein Coding	Q9H1Y0	58	GC06M106045	7.00135517120361	https://www.genecards.org/cgi-bin/carddisp.pl?gene=ATG5
HLA-DRA	Major Histocompatibility Complex, Class II, DR Alpha	Protein Coding	P01903	58	GC06P032439	7.00011777877808	https://www.genecards.org/cgi-bin/carddisp.pl?gene=HLA-DRA
MMP13	Matrix Metallopeptidase 13	Protein Coding	P45452	62	GC11M102942	67.864143371582	https://www.genecards.org/cgi-bin/carddisp.pl?gene=MMP13
MMP7	Matrix Metallopeptidase 7	Protein Coding	P09237	60	GC11M140388	65.0570220947266	https://www.genecards.org/cgi-bin/carddisp.pl?gene=MMP7
TGFB1	Transforming Growth Factor Beta 1	Protein Coding	P01137	65	GC19M041301	60.5222473144531	https://www.genecards.org/cgi-bin/carddisp.pl?gene=TGFB1
MAP2K6	Mitogen-Activated Protein Kinase Kinase 6	Protein Coding	P52564	60	GC17P069414	6.99949312210083	https://www.genecards.org/cgi-bin/carddisp.pl?gene=MAP2K6
LYPD3	LY6/PLAUR Domain Containing 3	Protein Coding	O95274	47	GC19M043460	6.99864625930786	https://www.genecards.org/cgi-bin/carddisp.pl?gene=LYPD3
APEX1	Apurinic/Apyrimidinic Endodeoxyribonuclease 1	Protein Coding	P27695	58	GC14P020455	6.9933967590332	https://www.genecards.org/cgi-bin/carddisp.pl?gene=APEX1
CFHR1	Complement Factor H Related 1	Protein Coding	Q03591	54	GC01P196822	6.98894691467285	https://www.genecards.org/cgi-bin/carddisp.pl?gene=CFHR1
IGF2BP3	Insulin Like Growth Factor 2 MRNA Binding Protein 3	Protein Coding	O00425	54	GC07M023830	6.9873218536377	https://www.genecards.org/cgi-bin/carddisp.pl?gene=IGF2BP3
RNPEP	Arginyl Aminopeptidase	Protein Coding	Q9H4A4	51	GC01P201982	6.98255634307861	https://www.genecards.org/cgi-bin/carddisp.pl?gene=RNPEP
EREG	Epiregulin	Protein Coding	O14944	53	GC04P074366	6.9764232635498	https://www.genecards.org/cgi-bin/carddisp.pl?gene=EREG
PGK1	Phosphoglycerate Kinase 1	Protein Coding	P00558	62	GC0XP078258	6.97076654434204	https://www.genecards.org/cgi-bin/carddisp.pl?gene=PGK1
SEPTIN9	Septin 9	Protein Coding	Q9UHD8	52	GC17P155653	6.96990394592285	https://www.genecards.org/cgi-bin/carddisp.pl?gene=SEPTIN9
EIF3I	Eukaryotic Translation Initiation Factor 3 Subunit I	Protein Coding	Q13347	49	GC01P032221	6.96914911270142	https://www.genecards.org/cgi-bin/carddisp.pl?gene=EIF3I
RAC2	Rac Family Small GTPase 2	Protein Coding	P15153	63	GC22M086126	6.96847200393677	https://www.genecards.org/cgi-bin/carddisp.pl?gene=RAC2
PSMB8	Proteasome 20S Subunit Beta 8	Protein Coding	P28062	62	GC06M032840	6.9637508392334	https://www.genecards.org/cgi-bin/carddisp.pl?gene=PSMB8
PINK1	PTEN Induced Kinase 1	Protein Coding	Q9BXM7	60	GC01P076060	6.95874500274658	https://www.genecards.org/cgi-bin/carddisp.pl?gene=PINK1
PTPN13	Protein Tyrosine Phosphatase Non-Receptor Type 13	Protein Coding	Q12923	56	GC04P086594	6.95660591125488	https://www.genecards.org/cgi-bin/carddisp.pl?gene=PTPN13
SIRT3	Sirtuin 3	Protein Coding	Q9NTG7	60	GC11M000215	6.94930982589722	https://www.genecards.org/cgi-bin/carddisp.pl?gene=SIRT3
BMP10	Bone Morphogenetic Protein 10	Protein Coding	O95393	50	GC02M068865	6.94697618484497	https://www.genecards.org/cgi-bin/carddisp.pl?gene=BMP10
HNRNPL	Heterogeneous Nuclear Ribonucleoprotein L	Protein Coding	P14866	52	GC19M038836	6.94696044921875	https://www.genecards.org/cgi-bin/carddisp.pl?gene=HNRNPL
RBM20	RNA Binding Motif Protein 20	Protein Coding	Q5T481	48	GC10P125598	6.94602108001709	https://www.genecards.org/cgi-bin/carddisp.pl?gene=RBM20
ACTG2	Actin Gamma 2, Smooth Muscle	Protein Coding	P63267	56	GC02P073892	6.94322156906128	https://www.genecards.org/cgi-bin/carddisp.pl?gene=ACTG2
GPC5	Glypican 5	Protein Coding	P78333	52	GC13P091398	6.94045448303223	https://www.genecards.org/cgi-bin/carddisp.pl?gene=GPC5
RPS3A	Ribosomal Protein S3A	Protein Coding	P61247	51	GC04P151099	6.93777084350586	https://www.genecards.org/cgi-bin/carddisp.pl?gene=RPS3A
YWHAG	Tyrosine 3-Monooxygenase/Tryptophan 5-Monooxygenase Activation Protein Gamma	Protein Coding	P61981	61	GC07M081119	6.93471765518188	https://www.genecards.org/cgi-bin/carddisp.pl?gene=YWHAG
SNRNP200	Small Nuclear Ribonucleoprotein U5 Subunit 200	Protein Coding	O75643	55	GC02M102312	6.93310689926147	https://www.genecards.org/cgi-bin/carddisp.pl?gene=SNRNP200
ATP7A	ATPase Copper Transporting Alpha	Protein Coding	Q04656	59	GC0XP078257	6.92776918411255	https://www.genecards.org/cgi-bin/carddisp.pl?gene=ATP7A
WNT7B	Wnt Family Member 7B	Protein Coding	P56706	55	GC22M045920	6.92708253860474	https://www.genecards.org/cgi-bin/carddisp.pl?gene=WNT7B
SNAP23	Synaptosome Associated Protein 23	Protein Coding	O00161	55	GC15P042491	6.92140674591064	https://www.genecards.org/cgi-bin/carddisp.pl?gene=SNAP23
TRPC6	Transient Receptor Potential Cation Channel Subfamily C Member 6	Protein Coding	Q9Y210	62	GC11M101451	6.92116403579712	https://www.genecards.org/cgi-bin/carddisp.pl?gene=TRPC6
RPS9	Ribosomal Protein S9	Protein Coding	P46781	53	GC19P160825	6.91983032226563	https://www.genecards.org/cgi-bin/carddisp.pl?gene=RPS9
GNRHR	Gonadotropin Releasing Hormone Receptor	Protein Coding	P30968	59	GC04M067737	6.91826868057251	https://www.genecards.org/cgi-bin/carddisp.pl?gene=GNRHR
ADORA3	Adenosine A3 Receptor	Protein Coding	P0DMS8	56	GC01M111499	6.91422176361084	https://www.genecards.org/cgi-bin/carddisp.pl?gene=ADORA3
TNFAIP3	TNF Alpha Induced Protein 3	Protein Coding	P21580	62	GC06P137866	6.91222286224365	https://www.genecards.org/cgi-bin/carddisp.pl?gene=TNFAIP3
CLEC12A	C-Type Lectin Domain Family 12 Member A	Protein Coding	Q5QGZ9	50	GC12P009951	6.91134119033813	https://www.genecards.org/cgi-bin/carddisp.pl?gene=CLEC12A
NPY	Neuropeptide Y	Protein Coding	P01303	58	GC07P024850	6.90969038009644	https://www.genecards.org/cgi-bin/carddisp.pl?gene=NPY
YWHAQ	Tyrosine 3-Monooxygenase/Tryptophan 5-Monooxygenase Activation Protein Theta	Protein Coding	P27348	60	GC02M009583	6.90965509414673	https://www.genecards.org/cgi-bin/carddisp.pl?gene=YWHAQ
CANX	Calnexin	Protein Coding	P27824	58	GC05P179678	6.90868759155273	https://www.genecards.org/cgi-bin/carddisp.pl?gene=CANX
PTGER2	Prostaglandin E Receptor 2	Protein Coding	P43116	61	GC14P052314	6.90804433822632	https://www.genecards.org/cgi-bin/carddisp.pl?gene=PTGER2
GPNMB	Glycoprotein Nmb	Protein Coding	Q14956	56	GC07P024808	6.90801525115967	https://www.genecards.org/cgi-bin/carddisp.pl?gene=GPNMB
DNAJA3	DnaJ Heat Shock Protein Family (Hsp40) Member A3	Protein Coding	Q96EY1	50	GC16P004425	6.90486192703247	https://www.genecards.org/cgi-bin/carddisp.pl?gene=DNAJA3
LTA	Lymphotoxin Alpha	Protein Coding	P01374	55	GC06P181891	6.90409231185913	https://www.genecards.org/cgi-bin/carddisp.pl?gene=LTA
SMAD1	SMAD Family Member 1	Protein Coding	Q15797	57	GC04P145481	6.89705324172974	https://www.genecards.org/cgi-bin/carddisp.pl?gene=SMAD1
RPL14	Ribosomal Protein L14	Protein Coding	P50914	50	GC03P042232	6.89481925964355	https://www.genecards.org/cgi-bin/carddisp.pl?gene=RPL14
OPA1	OPA1 Mitochondrial Dynamin Like GTPase	Protein Coding	O60313	57	GC03P193594	6.89444351196289	https://www.genecards.org/cgi-bin/carddisp.pl?gene=OPA1
NECTIN1	Nectin Cell Adhesion Molecule 1	Protein Coding	Q15223	58	GC11M140677	6.8916335105896	https://www.genecards.org/cgi-bin/carddisp.pl?gene=NECTIN1
NTS	Neurotensin	Protein Coding	P30990	53	GC12P085876	6.89104986190796	https://www.genecards.org/cgi-bin/carddisp.pl?gene=NTS
PPARGC1A	PPARG Coactivator 1 Alpha	Protein Coding	Q9UBK2	60	GC04M023755	6.88591194152832	https://www.genecards.org/cgi-bin/carddisp.pl?gene=PPARGC1A
EFNA5	Ephrin A5	Protein Coding	P52803	57	GC05M107376	6.88061809539795	https://www.genecards.org/cgi-bin/carddisp.pl?gene=EFNA5
CRIPTO	Cripto, EGF-CFC Family Member	Protein Coding	P13385	54	GC03P065382	6.88009691238403	https://www.genecards.org/cgi-bin/carddisp.pl?gene=CRIPTO
IL18R1	Interleukin 18 Receptor 1	Protein Coding	Q13478	56	GC02P102311	6.87913179397583	https://www.genecards.org/cgi-bin/carddisp.pl?gene=IL18R1
SLC39A4	Solute Carrier Family 39 Member 4	Protein Coding	Q6P5W5	54	GC08M144409	6.8755259513855	https://www.genecards.org/cgi-bin/carddisp.pl?gene=SLC39A4
COPS5	COP9 Signalosome Subunit 5	Protein Coding	Q92905	55	GC08M067043	6.87339878082275	https://www.genecards.org/cgi-bin/carddisp.pl?gene=COPS5
C5AR1	Complement C5a Receptor 1	Protein Coding	P21730	58	GC19P047290	6.8711404800415	https://www.genecards.org/cgi-bin/carddisp.pl?gene=C5AR1
STK25	Serine/Threonine Kinase 25	Protein Coding	O00506	51	GC02M241492	6.86838912963867	https://www.genecards.org/cgi-bin/carddisp.pl?gene=STK25
PTGER4	Prostaglandin E Receptor 4	Protein Coding	P35408	58	GC05P040679	6.86640167236328	https://www.genecards.org/cgi-bin/carddisp.pl?gene=PTGER4
LPO	Lactoperoxidase	Protein Coding	P22079	54	GC17P058218	6.86631774902344	https://www.genecards.org/cgi-bin/carddisp.pl?gene=LPO
HDAC4	Histone Deacetylase 4	Protein Coding	P56524	65	GC02M239048	6.86329984664917	https://www.genecards.org/cgi-bin/carddisp.pl?gene=HDAC4
MYB	MYB Proto-Oncogene, Transcription Factor	Protein Coding	P10242	62	GC06P135181	6.86212778091431	https://www.genecards.org/cgi-bin/carddisp.pl?gene=MYB
PDLIM5	PDZ And LIM Domain 5	Protein Coding	Q96HC4	51	GC04P094451	6.86146545410156	https://www.genecards.org/cgi-bin/carddisp.pl?gene=PDLIM5
SMG1	SMG1 Nonsense Mediated MRNA Decay Associated PI3K Related Kinase	Protein Coding	Q96Q15	52	GC16M050505	6.85496473312378	https://www.genecards.org/cgi-bin/carddisp.pl?gene=SMG1
CSE1L	Chromosome Segregation 1 Like	Protein Coding	P55060	53	GC20P049046	6.85205936431885	https://www.genecards.org/cgi-bin/carddisp.pl?gene=CSE1L
CGA	Glycoprotein Hormones, Alpha Polypeptide	Protein Coding	P01215	57	GC06M087085	6.85048723220825	https://www.genecards.org/cgi-bin/carddisp.pl?gene=CGA
CUX1	Cut Like Homeobox 1	Protein Coding	Q13948	57	GC07P101815	6.84705686569214	https://www.genecards.org/cgi-bin/carddisp.pl?gene=CUX1
UCP2	Uncoupling Protein 2	Protein Coding	P55851	58	GC11M073974	6.84556150436401	https://www.genecards.org/cgi-bin/carddisp.pl?gene=UCP2
SFRP2	Secreted Frizzled Related Protein 2	Protein Coding	Q96HF1	52	GC04M153780	6.84126281738281	https://www.genecards.org/cgi-bin/carddisp.pl?gene=SFRP2
FOSL2	FOS Like 2, AP-1 Transcription Factor Subunit	Protein Coding	P15408	55	GC02P028392	6.83857727050781	https://www.genecards.org/cgi-bin/carddisp.pl?gene=FOSL2
STAT4	Signal Transducer And Activator Of Transcription 4	Protein Coding	Q14765	58	GC02M191029	6.8372220993042	https://www.genecards.org/cgi-bin/carddisp.pl?gene=STAT4
SREBF1	Sterol Regulatory Element Binding Transcription Factor 1	Protein Coding	P36956	61	GC17M017810	6.83702802658081	https://www.genecards.org/cgi-bin/carddisp.pl?gene=SREBF1
MUC2	Mucin 2, Oligomeric Mucus/Gel-Forming	Protein Coding	Q02817	52	GC11P001074	6.83398389816284	https://www.genecards.org/cgi-bin/carddisp.pl?gene=MUC2
AKR1B10	Aldo-Keto Reductase Family 1 Member B10	Protein Coding	O60218	56	GC07P134527	6.82964611053467	https://www.genecards.org/cgi-bin/carddisp.pl?gene=AKR1B10
BAG6	BAG Cochaperone 6	Protein Coding	P46379	51	GC06M031639	6.82652568817139	https://www.genecards.org/cgi-bin/carddisp.pl?gene=BAG6
GAL	Galanin And GMAP Prepropeptide	Protein Coding	P22466	57	GC11P108040	6.82537698745728	https://www.genecards.org/cgi-bin/carddisp.pl?gene=GAL
AQP1	Aquaporin 1 (Colton Blood Group)	Protein Coding	P29972	60	GC07P030911	6.82071685791016	https://www.genecards.org/cgi-bin/carddisp.pl?gene=AQP1
PRPF8	Pre-MRNA Processing Factor 8	Protein Coding	Q6P2Q9	54	GC17M001650	6.81397199630737	https://www.genecards.org/cgi-bin/carddisp.pl?gene=PRPF8
ATAD3B	ATPase Family AAA Domain Containing 3B	Protein Coding	Q5T9A4	48	GC01P074939	6.81377029418945	https://www.genecards.org/cgi-bin/carddisp.pl?gene=ATAD3B
FGF9	Fibroblast Growth Factor 9	Protein Coding	P31371	57	GC13P021671	6.80940723419189	https://www.genecards.org/cgi-bin/carddisp.pl?gene=FGF9
RAB11B	RAB11B, Member RAS Oncogene Family	Protein Coding	Q15907	54	GC19P151694	6.80711698532104	https://www.genecards.org/cgi-bin/carddisp.pl?gene=RAB11B
NAP1L1	Nucleosome Assembly Protein 1 Like 1	Protein Coding	P55209	49	GC12M076036	6.79764842987061	https://www.genecards.org/cgi-bin/carddisp.pl?gene=NAP1L1
L1CAM	L1 Cell Adhesion Molecule	Protein Coding	P32004	60	GC0XM153864	6.7972149848938	https://www.genecards.org/cgi-bin/carddisp.pl?gene=L1CAM
DHX30	DExH-Box Helicase 30	Protein Coding	Q7L2E3	53	GC03P047802	6.79714822769165	https://www.genecards.org/cgi-bin/carddisp.pl?gene=DHX30
BIRC3	Baculoviral IAP Repeat Containing 3	Protein Coding	Q13489	60	GC11P102317	6.79351282119751	https://www.genecards.org/cgi-bin/carddisp.pl?gene=BIRC3
S100A1	S100 Calcium Binding Protein A1	Protein Coding	P23297	51	GC01P153627	6.7928581237793	https://www.genecards.org/cgi-bin/carddisp.pl?gene=S100A1
LGR5	Leucine Rich Repeat Containing G Protein-Coupled Receptor 5	Protein Coding	O75473	56	GC12P071439	6.7900857925415	https://www.genecards.org/cgi-bin/carddisp.pl?gene=LGR5
PRDX2	Peroxiredoxin 2	Protein Coding	P32119	59	GC19M012796	6.78789901733398	https://www.genecards.org/cgi-bin/carddisp.pl?gene=PRDX2
SLC1A2	Solute Carrier Family 1 Member 2	Protein Coding	P43004	62	GC11M035281	6.78692150115967	https://www.genecards.org/cgi-bin/carddisp.pl?gene=SLC1A2
NAT2	N-Acetyltransferase 2	Protein Coding	P11245	57	GC08P018391	6.78568267822266	https://www.genecards.org/cgi-bin/carddisp.pl?gene=NAT2
PAH	Phenylalanine Hydroxylase	Protein Coding	P00439	60	GC12M102836	6.78327655792236	https://www.genecards.org/cgi-bin/carddisp.pl?gene=PAH
NEFL	Neurofilament Light Chain	Protein Coding	P07196	58	GC08M024950	6.77029609680176	https://www.genecards.org/cgi-bin/carddisp.pl?gene=NEFL
H2AZ1	H2A.Z Variant Histone 1	Protein Coding	P0C0S5	53	GC04M099949	6.76986408233643	https://www.genecards.org/cgi-bin/carddisp.pl?gene=H2AZ1
PPP1CB	Protein Phosphatase 1 Catalytic Subunit Beta	Protein Coding	P62140	59	GC02P029784	6.76857662200928	https://www.genecards.org/cgi-bin/carddisp.pl?gene=PPP1CB
WNT2	Wnt Family Member 2	Protein Coding	P09544	57	GC07M117370	6.76852416992188	https://www.genecards.org/cgi-bin/carddisp.pl?gene=WNT2
FOXC2	Forkhead Box C2	Protein Coding	Q99958	56	GC16P122670	6.76085710525513	https://www.genecards.org/cgi-bin/carddisp.pl?gene=FOXC2
RXRA	Retinoid X Receptor Alpha	Protein Coding	P19793	61	GC09P134317	6.75799322128296	https://www.genecards.org/cgi-bin/carddisp.pl?gene=RXRA
SUMO1	Small Ubiquitin Like Modifier 1	Protein Coding	P63165	59	GC02M202206	6.75754404067993	https://www.genecards.org/cgi-bin/carddisp.pl?gene=SUMO1
WWOX	WW Domain Containing Oxidoreductase	Protein Coding	Q9NZC7	60	GC16P078099	6.75511026382446	https://www.genecards.org/cgi-bin/carddisp.pl?gene=WWOX
KMT2A	Lysine Methyltransferase 2A	Protein Coding	Q03164	60	GC11P118436	6.75247383117676	https://www.genecards.org/cgi-bin/carddisp.pl?gene=KMT2A
BCL6	BCL6 Transcription Repressor	Protein Coding	P41182	59	GC03M187721	6.75166702270508	https://www.genecards.org/cgi-bin/carddisp.pl?gene=BCL6
STAB2	Stabilin 2	Protein Coding	Q8WWQ8	50	GC12P103587	6.75129985809326	https://www.genecards.org/cgi-bin/carddisp.pl?gene=STAB2
HNRNPD	Heterogeneous Nuclear Ribonucleoprotein D	Protein Coding	Q14103	55	GC04M082352	6.75096702575684	https://www.genecards.org/cgi-bin/carddisp.pl?gene=HNRNPD
NFRKB	Nuclear Factor Related To KappaB Binding Protein	Protein Coding	Q6P4R8	47	GC11M129863	6.74594783782959	https://www.genecards.org/cgi-bin/carddisp.pl?gene=NFRKB
EHHADH	Enoyl-CoA Hydratase And 3-Hydroxyacyl CoA Dehydrogenase	Protein Coding	Q08426	55	GC03M185190	6.74130535125732	https://www.genecards.org/cgi-bin/carddisp.pl?gene=EHHADH
JUND	JunD Proto-Oncogene, AP-1 Transcription Factor Subunit	Protein Coding	P17535	54	GC19M018279	6.73997974395752	https://www.genecards.org/cgi-bin/carddisp.pl?gene=JUND
HRH1	Histamine Receptor H1	Protein Coding	P35367	58	GC03P027032	6.73590850830078	https://www.genecards.org/cgi-bin/carddisp.pl?gene=HRH1
FADD	Fas Associated Via Death Domain	Protein Coding	Q13158	60	GC11P070203	6.73562526702881	https://www.genecards.org/cgi-bin/carddisp.pl?gene=FADD
LRRC15	Leucine Rich Repeat Containing 15	Protein Coding	Q8TF66	44	GC03M194357	6.73431730270386	https://www.genecards.org/cgi-bin/carddisp.pl?gene=LRRC15
PODXL	Podocalyxin Like	Protein Coding	O00592	55	GC07M131500	6.7333459854126	https://www.genecards.org/cgi-bin/carddisp.pl?gene=PODXL
HS2ST1	Heparan Sulfate 2-O-Sulfotransferase 1	Protein Coding	Q7LGA3	52	GC01P086914	6.7316746711731	https://www.genecards.org/cgi-bin/carddisp.pl?gene=HS2ST1
IDO1	Indoleamine 2,3-Dioxygenase 1	Protein Coding	P14902	59	GC08P044830	6.72840881347656	https://www.genecards.org/cgi-bin/carddisp.pl?gene=IDO1
NFKB2	Nuclear Factor Kappa B Subunit 2	Protein Coding	Q00653	65	GC10P102394	6.72667121887207	https://www.genecards.org/cgi-bin/carddisp.pl?gene=NFKB2
ITCH	Itchy E3 Ubiquitin Protein Ligase	Protein Coding	Q96J02	60	GC20P034363	6.72629690170288	https://www.genecards.org/cgi-bin/carddisp.pl?gene=ITCH
PIGR	Polymeric Immunoglobulin Receptor	Protein Coding	P01833	54	GC01M206928	6.72513389587402	https://www.genecards.org/cgi-bin/carddisp.pl?gene=PIGR
CENPF	Centromere Protein F	Protein Coding	P49454	55	GC01P214603	6.7242169380188	https://www.genecards.org/cgi-bin/carddisp.pl?gene=CENPF
IL9	Interleukin 9	Protein Coding	P15248	56	GC05M135891	6.72356414794922	https://www.genecards.org/cgi-bin/carddisp.pl?gene=IL9
RUNX1	RUNX Family Transcription Factor 1	Protein Coding	Q01196	62	GC21M034787	6.72328662872314	https://www.genecards.org/cgi-bin/carddisp.pl?gene=RUNX1
COPA	COPI Coat Complex Subunit Alpha	Protein Coding	P53621	55	GC01M160288	6.72239112854004	https://www.genecards.org/cgi-bin/carddisp.pl?gene=COPA
METTL3	Methyltransferase 3, N6-Adenosine-Methyltransferase Complex Catalytic Subunit	Protein Coding	Q86U44	54	GC14M021498	6.72006273269653	https://www.genecards.org/cgi-bin/carddisp.pl?gene=METTL3
CARS1	Cysteinyl-TRNA Synthetase 1	Protein Coding	P49589	54	GC11M003000	6.71288394927979	https://www.genecards.org/cgi-bin/carddisp.pl?gene=CARS1
TOLLIP	Toll Interacting Protein	Protein Coding	Q9H0E2	56	GC11M001274	6.7105188369751	https://www.genecards.org/cgi-bin/carddisp.pl?gene=TOLLIP
NPR1	Natriuretic Peptide Receptor 1	Protein Coding	P16066	58	GC01P176657	6.71005010604858	https://www.genecards.org/cgi-bin/carddisp.pl?gene=NPR1
IFNAR1	Interferon Alpha And Beta Receptor Subunit 1	Protein Coding	P17181	61	GC21P033324	6.70618486404419	https://www.genecards.org/cgi-bin/carddisp.pl?gene=IFNAR1
AGO2	Argonaute RISC Catalytic Component 2	Protein Coding	Q9UKV8	55	GC08M141032	6.70601844787598	https://www.genecards.org/cgi-bin/carddisp.pl?gene=AGO2
GAB1	GRB2 Associated Binding Protein 1	Protein Coding	Q13480	58	GC04P143336	6.7041163444519	https://www.genecards.org/cgi-bin/carddisp.pl?gene=GAB1
FGL1	Fibrinogen Like 1	Protein Coding	Q08830	50	GC08M017864	6.70259189605713	https://www.genecards.org/cgi-bin/carddisp.pl?gene=FGL1
WNT3	Wnt Family Member 3	Protein Coding	P56703	60	GC17M046762	6.70015335083008	https://www.genecards.org/cgi-bin/carddisp.pl?gene=WNT3
PHGDH	Phosphoglycerate Dehydrogenase	Protein Coding	O43175	62	GC01P119724	6.69870090484619	https://www.genecards.org/cgi-bin/carddisp.pl?gene=PHGDH
VIPR1	Vasoactive Intestinal Peptide Receptor 1	Protein Coding	P32241	60	GC03P042490	6.69584798812866	https://www.genecards.org/cgi-bin/carddisp.pl?gene=VIPR1
PCMT1	Protein-L-Isoaspartate (D-Aspartate) O-Methyltransferase	Protein Coding	P22061	51	GC06P149749	6.69497442245483	https://www.genecards.org/cgi-bin/carddisp.pl?gene=PCMT1
SCARB2	Scavenger Receptor Class B Member 2	Protein Coding	Q14108	58	GC04M076158	6.69375848770142	https://www.genecards.org/cgi-bin/carddisp.pl?gene=SCARB2
IFI27	Interferon Alpha Inducible Protein 27	Protein Coding	P40305	50	GC14P094104	6.69341611862183	https://www.genecards.org/cgi-bin/carddisp.pl?gene=IFI27
WNT5B	Wnt Family Member 5B	Protein Coding	Q9H1J7	54	GC12P001529	6.68674802780151	https://www.genecards.org/cgi-bin/carddisp.pl?gene=WNT5B
FOXA2	Forkhead Box A2	Protein Coding	Q9Y261	60	GC20M022581	6.68571805953979	https://www.genecards.org/cgi-bin/carddisp.pl?gene=FOXA2
PLCE1	Phospholipase C Epsilon 1	Protein Coding	Q9P212	56	GC10P093993	6.68203353881836	https://www.genecards.org/cgi-bin/carddisp.pl?gene=PLCE1
HNRNPDL	Heterogeneous Nuclear Ribonucleoprotein D Like	Protein Coding	O14979	55	GC04M082422	6.67848539352417	https://www.genecards.org/cgi-bin/carddisp.pl?gene=HNRNPDL
KL	Klotho	Protein Coding	Q9UEF7	61	GC13P033016	6.67840480804443	https://www.genecards.org/cgi-bin/carddisp.pl?gene=KL
GOSR2	Golgi SNAP Receptor Complex Member 2	Protein Coding	O14653	54	GC17P155011	6.67804574966431	https://www.genecards.org/cgi-bin/carddisp.pl?gene=GOSR2
PRMT1	Protein Arginine Methyltransferase 1	Protein Coding	Q99873	61	GC19P049675	6.67562103271484	https://www.genecards.org/cgi-bin/carddisp.pl?gene=PRMT1
BAK1	BCL2 Antagonist/Killer 1	Protein Coding	Q16611	57	GC06M033572	6.66820240020752	https://www.genecards.org/cgi-bin/carddisp.pl?gene=BAK1
TNFRSF12A	TNF Receptor Superfamily Member 12A	Protein Coding	Q9NP84	55	GC16P003018	6.66689109802246	https://www.genecards.org/cgi-bin/carddisp.pl?gene=TNFRSF12A
TMSB4X	Thymosin Beta 4 X-Linked	Protein Coding	P62328	54	GC0XP012975	6.66581344604492	https://www.genecards.org/cgi-bin/carddisp.pl?gene=TMSB4X
EIF2AK2	Eukaryotic Translation Initiation Factor 2 Alpha Kinase 2	Protein Coding	P19525	62	GC02M037099	6.66509628295898	https://www.genecards.org/cgi-bin/carddisp.pl?gene=EIF2AK2
CDC25A	Cell Division Cycle 25A	Protein Coding	P30304	61	GC03M048385	6.66438865661621	https://www.genecards.org/cgi-bin/carddisp.pl?gene=CDC25A
MLH1	MutL Homolog 1	Protein Coding	P40692	62	GC03P036993	6.66081142425537	https://www.genecards.org/cgi-bin/carddisp.pl?gene=MLH1
PRKAA2	Protein Kinase AMP-Activated Catalytic Subunit Alpha 2	Protein Coding	P54646	61	GC01P056645	6.65916156768799	https://www.genecards.org/cgi-bin/carddisp.pl?gene=PRKAA2
FABP4	Fatty Acid Binding Protein 4	Protein Coding	P15090	56	GC08M081478	6.65745639801025	https://www.genecards.org/cgi-bin/carddisp.pl?gene=FABP4
YWHAB	Tyrosine 3-Monooxygenase/Tryptophan 5-Monooxygenase Activation Protein Beta	Protein Coding	P31946	60	GC20P044885	6.64990139007568	https://www.genecards.org/cgi-bin/carddisp.pl?gene=YWHAB
PADI4	Peptidyl Arginine Deiminase 4	Protein Coding	Q9UM07	58	GC01P017308	6.64968347549438	https://www.genecards.org/cgi-bin/carddisp.pl?gene=PADI4
SLIT2	Slit Guidance Ligand 2	Protein Coding	O94813	58	GC04P030127	6.64816570281982	https://www.genecards.org/cgi-bin/carddisp.pl?gene=SLIT2
GTF2I	General Transcription Factor IIi	Protein Coding	P78347	52	GC07P095207	6.64676141738892	https://www.genecards.org/cgi-bin/carddisp.pl?gene=GTF2I
RPLP0	Ribosomal Protein Lateral Stalk Subunit P0	Protein Coding	P05388	55	GC12M120196	6.64384937286377	https://www.genecards.org/cgi-bin/carddisp.pl?gene=RPLP0
CDC25C	Cell Division Cycle 25C	Protein Coding	P30307	61	GC05M138285	6.64136695861816	https://www.genecards.org/cgi-bin/carddisp.pl?gene=CDC25C
CLIC1	Chloride Intracellular Channel 1	Protein Coding	O00299	55	GC06M106487	6.64099931716919	https://www.genecards.org/cgi-bin/carddisp.pl?gene=CLIC1
RDX	Radixin	Protein Coding	P35241	61	GC11M109864	6.64074802398682	https://www.genecards.org/cgi-bin/carddisp.pl?gene=RDX
BCL11B	BCL11 Transcription Factor B	Protein Coding	Q9C0K0	55	GC14M099169	6.63538885116577	https://www.genecards.org/cgi-bin/carddisp.pl?gene=BCL11B
RPL22	Ribosomal Protein L22	Protein Coding	P35268	53	GC01M022282	6.63182353973389	https://www.genecards.org/cgi-bin/carddisp.pl?gene=RPL22
BCR	BCR Activator Of RhoGEF And GTPase	Protein Coding	P11274	65	GC22P023179	6.62350606918335	https://www.genecards.org/cgi-bin/carddisp.pl?gene=BCR
EPHX1	Epoxide Hydrolase 1	Protein Coding	P07099	57	GC01P225810	6.62146472930908	https://www.genecards.org/cgi-bin/carddisp.pl?gene=EPHX1
DDIT3	DNA Damage Inducible Transcript 3	Protein Coding	P35638	59	GC12M057516	6.61958932876587	https://www.genecards.org/cgi-bin/carddisp.pl?gene=DDIT3
RARRES2	Retinoic Acid Receptor Responder 2	Protein Coding	Q99969	51	GC07M150333	6.61639308929443	https://www.genecards.org/cgi-bin/carddisp.pl?gene=RARRES2
CADM1	Cell Adhesion Molecule 1	Protein Coding	Q9BY67	57	GC11M115169	6.61596059799194	https://www.genecards.org/cgi-bin/carddisp.pl?gene=CADM1
DNAJC5	DnaJ Heat Shock Protein Family (Hsp40) Member C5	Protein Coding	Q9H3Z4	54	GC20P063895	6.6134181022644	https://www.genecards.org/cgi-bin/carddisp.pl?gene=DNAJC5
PCBP1	Poly(RC) Binding Protein 1	Protein Coding	Q15365	55	GC02P070087	6.61330032348633	https://www.genecards.org/cgi-bin/carddisp.pl?gene=PCBP1
KLRK1	Killer Cell Lectin Like Receptor K1	Protein Coding	P26718	52	GC12M035797	6.61089706420898	https://www.genecards.org/cgi-bin/carddisp.pl?gene=KLRK1
ANGPTL3	Angiopoietin Like 3	Protein Coding	Q9Y5C1	60	GC01P062597	6.61080932617188	https://www.genecards.org/cgi-bin/carddisp.pl?gene=ANGPTL3
HUWE1	HECT, UBA And WWE Domain Containing E3 Ubiquitin Protein Ligase 1	Protein Coding	Q7Z6Z7	60	GC0XM053532	6.60439968109131	https://www.genecards.org/cgi-bin/carddisp.pl?gene=HUWE1
PSMD2	Proteasome 26S Subunit Ubiquitin Receptor, Non-ATPase 2	Protein Coding	Q13200	55	GC03P185761	6.59438228607178	https://www.genecards.org/cgi-bin/carddisp.pl?gene=PSMD2
RHOC	Ras Homolog Family Member C	Protein Coding	P08134	54	GC01M112701	6.59084796905518	https://www.genecards.org/cgi-bin/carddisp.pl?gene=RHOC
HMGA2	High Mobility Group AT-Hook 2	Protein Coding	P52926	58	GC12P065824	6.58790111541748	https://www.genecards.org/cgi-bin/carddisp.pl?gene=HMGA2
G3BP1	G3BP Stress Granule Assembly Factor 1	Protein Coding	Q13283	54	GC05P151771	6.58238506317139	https://www.genecards.org/cgi-bin/carddisp.pl?gene=G3BP1
HSPB2	Heat Shock Protein Family B (Small) Member 2	Protein Coding	Q16082	51	GC11P113461	6.58217763900757	https://www.genecards.org/cgi-bin/carddisp.pl?gene=HSPB2
SREBF2	Sterol Regulatory Element Binding Transcription Factor 2	Protein Coding	Q12772	55	GC22P041833	6.57668542861938	https://www.genecards.org/cgi-bin/carddisp.pl?gene=SREBF2
SLC16A1	Solute Carrier Family 16 Member 1	Protein Coding	P53985	61	GC01M113155	6.57534694671631	https://www.genecards.org/cgi-bin/carddisp.pl?gene=SLC16A1
TUFM	Tu Translation Elongation Factor, Mitochondrial	Protein Coding	P49411	57	GC16M050902	6.57354640960693	https://www.genecards.org/cgi-bin/carddisp.pl?gene=TUFM
GNAQ	G Protein Subunit Alpha Q	Protein Coding	P50148	61	GC09M077716	6.5716233253479	https://www.genecards.org/cgi-bin/carddisp.pl?gene=GNAQ
MAP2K3	Mitogen-Activated Protein Kinase Kinase 3	Protein Coding	P46734	61	GC17P154189	6.56624841690063	https://www.genecards.org/cgi-bin/carddisp.pl?gene=MAP2K3
SLC1A5	Solute Carrier Family 1 Member 5	Protein Coding	Q15758	58	GC19M108949	6.56613922119141	https://www.genecards.org/cgi-bin/carddisp.pl?gene=SLC1A5
RAB10	RAB10, Member RAS Oncogene Family	Protein Coding	P61026	54	GC02P026033	6.56532382965088	https://www.genecards.org/cgi-bin/carddisp.pl?gene=RAB10
IFNAR2	Interferon Alpha And Beta Receptor Subunit 2	Protein Coding	P48551	61	GC21P033229	6.56312799453735	https://www.genecards.org/cgi-bin/carddisp.pl?gene=IFNAR2
CCAR2	Cell Cycle And Apoptosis Regulator 2	Protein Coding	Q8N163	49	GC08P022604	6.55904626846313	https://www.genecards.org/cgi-bin/carddisp.pl?gene=CCAR2
TFIP11	Tuftelin Interacting Protein 11	Protein Coding	Q9UBB9	45	GC22M026491	6.55350685119629	https://www.genecards.org/cgi-bin/carddisp.pl?gene=TFIP11
CD209	CD209 Molecule	Protein Coding	Q9NNX6	56	GC19M007739	6.54993581771851	https://www.genecards.org/cgi-bin/carddisp.pl?gene=CD209
UBB	Ubiquitin B	Protein Coding	P0CG47	56	GC17P016380	6.54709625244141	https://www.genecards.org/cgi-bin/carddisp.pl?gene=UBB
LCLAT1	Lysocardiolipin Acyltransferase 1	Protein Coding	Q6UWP7	47	GC02P030447	6.54561519622803	https://www.genecards.org/cgi-bin/carddisp.pl?gene=LCLAT1
TUBB6	Tubulin Beta 6 Class V	Protein Coding	Q9BUF5	55	GC18P012307	6.5430212020874	https://www.genecards.org/cgi-bin/carddisp.pl?gene=TUBB6
DBN1	Drebrin 1	Protein Coding	Q16643	54	GC05M177456	6.54222059249878	https://www.genecards.org/cgi-bin/carddisp.pl?gene=DBN1
LAMP1	Lysosomal Associated Membrane Protein 1	Protein Coding	P11279	57	GC13P113297	6.53909206390381	https://www.genecards.org/cgi-bin/carddisp.pl?gene=LAMP1
PNPT1	Polyribonucleotide Nucleotidyltransferase 1	Protein Coding	Q8TCS8	57	GC02M055634	6.53801727294922	https://www.genecards.org/cgi-bin/carddisp.pl?gene=PNPT1
DDX39B	DExD-Box Helicase 39B	Protein Coding	Q13838	53	GC06M031530	6.53397274017334	https://www.genecards.org/cgi-bin/carddisp.pl?gene=DDX39B
NR4A1	Nuclear Receptor Subfamily 4 Group A Member 1	Protein Coding	P22736	60	GC12P052022	6.53381156921387	https://www.genecards.org/cgi-bin/carddisp.pl?gene=NR4A1
IL12A	Interleukin 12A	Protein Coding	P29459	56	GC03P159988	6.52917337417603	https://www.genecards.org/cgi-bin/carddisp.pl?gene=IL12A
COMT	Catechol-O-Methyltransferase	Protein Coding	P21964	64	GC22P019941	6.51713991165161	https://www.genecards.org/cgi-bin/carddisp.pl?gene=COMT
UBA1	Ubiquitin Like Modifier Activating Enzyme 1	Protein Coding	P22314	61	GC0XP047190	6.51696491241455	https://www.genecards.org/cgi-bin/carddisp.pl?gene=UBA1
LBR	Lamin B Receptor	Protein Coding	Q14739	59	GC01M225401	6.51353216171265	https://www.genecards.org/cgi-bin/carddisp.pl?gene=LBR
ANGPTL8	Angiopoietin Like 8	Protein Coding	Q6UXH0	45	GC19P151823	6.51095771789551	https://www.genecards.org/cgi-bin/carddisp.pl?gene=ANGPTL8
SF3B1	Splicing Factor 3b Subunit 1	Protein Coding	O75533	57	GC02M197492	6.51021003723145	https://www.genecards.org/cgi-bin/carddisp.pl?gene=SF3B1
SMAD6	SMAD Family Member 6	Protein Coding	O43541	60	GC15P066702	6.51015329360962	https://www.genecards.org/cgi-bin/carddisp.pl?gene=SMAD6
PDCD1	Programmed Cell Death 1	Protein Coding	Q15116	60	GC02M241849	6.50555992126465	https://www.genecards.org/cgi-bin/carddisp.pl?gene=PDCD1
NR1H4	Nuclear Receptor Subfamily 1 Group H Member 4	Protein Coding	Q96RI1	60	GC12P100473	6.50532484054565	https://www.genecards.org/cgi-bin/carddisp.pl?gene=NR1H4
PARN	Poly(A)-Specific Ribonuclease	Protein Coding	O95453	56	GC16M014435	6.49951314926147	https://www.genecards.org/cgi-bin/carddisp.pl?gene=PARN
H1-2	H1.2 Linker Histone, Cluster Member	Protein Coding	P16403	54	GC06M106083	6.49879837036133	https://www.genecards.org/cgi-bin/carddisp.pl?gene=H1-2
ARPC5	Actin Related Protein 2/3 Complex Subunit 5	Protein Coding	O15511	52	GC01M186895	6.49738597869873	https://www.genecards.org/cgi-bin/carddisp.pl?gene=ARPC5
THY1	Thy-1 Cell Surface Antigen	Protein Coding	P04216	56	GC11M140671	6.49708843231201	https://www.genecards.org/cgi-bin/carddisp.pl?gene=THY1
BTC	Betacellulin	Protein Coding	P35070	56	GC04M074744	6.49657773971558	https://www.genecards.org/cgi-bin/carddisp.pl?gene=BTC
PIP5K1A	Phosphatidylinositol-4-Phosphate 5-Kinase Type 1 Alpha	Protein Coding	Q99755	52	GC01P176533	6.49473810195923	https://www.genecards.org/cgi-bin/carddisp.pl?gene=PIP5K1A
TP73	Tumor Protein P73	Protein Coding	O15350	58	GC01P003652	6.49378252029419	https://www.genecards.org/cgi-bin/carddisp.pl?gene=TP73
HADHB	Hydroxyacyl-CoA Dehydrogenase Trifunctional Multienzyme Complex Subunit Beta	Protein Coding	P55084	59	GC02P026243	6.49280071258545	https://www.genecards.org/cgi-bin/carddisp.pl?gene=HADHB
F10	Coagulation Factor X	Protein Coding	P00742	62	GC13P113122	6.49188709259033	https://www.genecards.org/cgi-bin/carddisp.pl?gene=F10
MYBBP1A	MYB Binding Protein 1a	Protein Coding	Q9BQG0	45	GC17M004538	6.49060821533203	https://www.genecards.org/cgi-bin/carddisp.pl?gene=MYBBP1A
PIP	Prolactin Induced Protein	Protein Coding	P12273	50	GC07P143132	6.48330020904541	https://www.genecards.org/cgi-bin/carddisp.pl?gene=PIP
SLC25A13	Solute Carrier Family 25 Member 13	Protein Coding	Q9UJS0	58	GC07M096120	6.48299121856689	https://www.genecards.org/cgi-bin/carddisp.pl?gene=SLC25A13
C1QA	Complement C1q A Chain	Protein Coding	P02745	60	GC01P076178	6.48271894454956	https://www.genecards.org/cgi-bin/carddisp.pl?gene=C1QA
ORM1	Orosomucoid 1	Protein Coding	P02763	54	GC09P114323	6.47970151901245	https://www.genecards.org/cgi-bin/carddisp.pl?gene=ORM1
PRKAB1	Protein Kinase AMP-Activated Non-Catalytic Subunit Beta 1	Protein Coding	Q9Y478	59	GC12P119667	6.47702503204346	https://www.genecards.org/cgi-bin/carddisp.pl?gene=PRKAB1
SMN1	Survival Of Motor Neuron 1, Telomeric	Protein Coding	Q16637	54	GC05P070924	6.47396945953369	https://www.genecards.org/cgi-bin/carddisp.pl?gene=SMN1
ACVR1	Activin A Receptor Type 1	Protein Coding	Q04771	64	GC02M157736	6.47229766845703	https://www.genecards.org/cgi-bin/carddisp.pl?gene=ACVR1
PPP1R12A	Protein Phosphatase 1 Regulatory Subunit 12A	Protein Coding	O14974	56	GC12M079773	6.46940994262695	https://www.genecards.org/cgi-bin/carddisp.pl?gene=PPP1R12A
YES1	YES Proto-Oncogene 1, Src Family Tyrosine Kinase	Protein Coding	P07947	58	GC18M000721	6.46900939941406	https://www.genecards.org/cgi-bin/carddisp.pl?gene=YES1
SYP	Synaptophysin	Protein Coding	P08247	59	GC0XM049187	6.46673345565796	https://www.genecards.org/cgi-bin/carddisp.pl?gene=SYP
CDKN1C	Cyclin Dependent Kinase Inhibitor 1C	Protein Coding	P49918	58	GC11M015146	6.46235466003418	https://www.genecards.org/cgi-bin/carddisp.pl?gene=CDKN1C
GORASP1	Golgi Reassembly Stacking Protein 1	Protein Coding	Q9BQQ3	52	GC03M039096	6.46139049530029	https://www.genecards.org/cgi-bin/carddisp.pl?gene=GORASP1
ADI1	Acireductone Dioxygenase 1	Protein Coding	Q9BV57	51	GC02M004868	6.46089935302734	https://www.genecards.org/cgi-bin/carddisp.pl?gene=ADI1
TLR6	Toll Like Receptor 6	Protein Coding	Q9Y2C9	57	GC04M038828	6.45964050292969	https://www.genecards.org/cgi-bin/carddisp.pl?gene=TLR6
GLUD1	Glutamate Dehydrogenase 1	Protein Coding	P00367	64	GC10M087050	6.45634269714355	https://www.genecards.org/cgi-bin/carddisp.pl?gene=GLUD1
DDB1	Damage Specific DNA Binding Protein 1	Protein Coding	Q16531	56	GC11M139608	6.45557975769043	https://www.genecards.org/cgi-bin/carddisp.pl?gene=DDB1
IL16	Interleukin 16	Protein Coding	Q14005	54	GC15P081159	6.4520263671875	https://www.genecards.org/cgi-bin/carddisp.pl?gene=IL16
PPIG	Peptidylprolyl Isomerase G	Protein Coding	Q13427	53	GC02P169584	6.45163154602051	https://www.genecards.org/cgi-bin/carddisp.pl?gene=PPIG
YWHAE	Tyrosine 3-Monooxygenase/Tryptophan 5-Monooxygenase Activation Protein Epsilon	Protein Coding	P62258	62	GC17M095893	6.45027780532837	https://www.genecards.org/cgi-bin/carddisp.pl?gene=YWHAE
H2BC21	H2B Clustered Histone 21	Protein Coding	Q16778	51	GC01M167228	6.4460391998291	https://www.genecards.org/cgi-bin/carddisp.pl?gene=H2BC21
GNB1	G Protein Subunit Beta 1	Protein Coding	P62873	58	GC01M001785	6.44577026367188	https://www.genecards.org/cgi-bin/carddisp.pl?gene=GNB1
SF3B4	Splicing Factor 3b Subunit 4	Protein Coding	Q15427	54	GC01M149923	6.44095706939697	https://www.genecards.org/cgi-bin/carddisp.pl?gene=SF3B4
DPYSL2	Dihydropyrimidinase Like 2	Protein Coding	Q16555	58	GC08P026514	6.44024419784546	https://www.genecards.org/cgi-bin/carddisp.pl?gene=DPYSL2
PARG	Poly(ADP-Ribose) Glycohydrolase	Protein Coding	Q86W56	54	GC10M049818	6.44015312194824	https://www.genecards.org/cgi-bin/carddisp.pl?gene=PARG
ARRB1	Arrestin Beta 1	Protein Coding	P49407	57	GC11M140080	6.43920230865479	https://www.genecards.org/cgi-bin/carddisp.pl?gene=ARRB1
ARPC2	Actin Related Protein 2/3 Complex Subunit 2	Protein Coding	O15144	54	GC02P218217	6.43881273269653	https://www.genecards.org/cgi-bin/carddisp.pl?gene=ARPC2
IL21	Interleukin 21	Protein Coding	Q9HBE4	57	GC04M122612	6.43175601959229	https://www.genecards.org/cgi-bin/carddisp.pl?gene=IL21
PTPRF	Protein Tyrosine Phosphatase Receptor Type F	Protein Coding	P10586	62	GC01P077489	6.43074798583984	https://www.genecards.org/cgi-bin/carddisp.pl?gene=PTPRF
SSBP1	Single Stranded DNA Binding Protein 1	Protein Coding	Q04837	54	GC07P167780	6.42962694168091	https://www.genecards.org/cgi-bin/carddisp.pl?gene=SSBP1
KHDRBS1	KH RNA Binding Domain Containing, Signal Transduction Associated 1	Protein Coding	Q07666	54	GC01P032013	6.42721748352051	https://www.genecards.org/cgi-bin/carddisp.pl?gene=KHDRBS1
CCNE1	Cyclin E1	Protein Coding	P24864	61	GC19P029811	6.42418193817139	https://www.genecards.org/cgi-bin/carddisp.pl?gene=CCNE1
KAT2A	Lysine Acetyltransferase 2A	Protein Coding	Q92830	62	GC17M042113	6.41996908187866	https://www.genecards.org/cgi-bin/carddisp.pl?gene=KAT2A
FHL2	Four And A Half LIM Domains 2	Protein Coding	Q14192	58	GC02M105357	6.41783237457275	https://www.genecards.org/cgi-bin/carddisp.pl?gene=FHL2
RPS7	Ribosomal Protein S7	Protein Coding	P62081	54	GC02P003575	6.41761779785156	https://www.genecards.org/cgi-bin/carddisp.pl?gene=RPS7
PTPRD	Protein Tyrosine Phosphatase Receptor Type D	Protein Coding	P23468	58	GC09M008307	6.41686868667603	https://www.genecards.org/cgi-bin/carddisp.pl?gene=PTPRD
IGFBP4	Insulin Like Growth Factor Binding Protein 4	Protein Coding	P22692	56	GC17P040443	6.40779781341553	https://www.genecards.org/cgi-bin/carddisp.pl?gene=IGFBP4
CCDC88A	Coiled-Coil Domain Containing 88A	Protein Coding	Q3V6T2	54	GC02M055287	6.40762138366699	https://www.genecards.org/cgi-bin/carddisp.pl?gene=CCDC88A
ARPC1B	Actin Related Protein 2/3 Complex Subunit 1B	Protein Coding	O15143	55	GC07P099374	6.40672492980957	https://www.genecards.org/cgi-bin/carddisp.pl?gene=ARPC1B
CYP1B1	Cytochrome P450 Family 1 Subfamily B Member 1	Protein Coding	Q16678	61	GC02M038066	6.40606164932251	https://www.genecards.org/cgi-bin/carddisp.pl?gene=CYP1B1
HMGB3	High Mobility Group Box 3	Protein Coding	O15347	54	GC0XP150980	6.4043664932251	https://www.genecards.org/cgi-bin/carddisp.pl?gene=HMGB3
STAT6	Signal Transducer And Activator Of Transcription 6	Protein Coding	P42226	64	GC12M057095	6.3989143371582	https://www.genecards.org/cgi-bin/carddisp.pl?gene=STAT6
HAVCR2	Hepatitis A Virus Cellular Receptor 2	Protein Coding	Q8TDQ0	58	GC05M157063	6.39789724349976	https://www.genecards.org/cgi-bin/carddisp.pl?gene=HAVCR2
NR1I2	Nuclear Receptor Subfamily 1 Group I Member 2	Protein Coding	O75469	55	GC03P119780	6.39749670028687	https://www.genecards.org/cgi-bin/carddisp.pl?gene=NR1I2
DAXX	Death Domain Associated Protein	Protein Coding	Q9UER7	57	GC06M033318	6.39749526977539	https://www.genecards.org/cgi-bin/carddisp.pl?gene=DAXX
GPI	Glucose-6-Phosphate Isomerase	Protein Coding	P06744	60	GC19P034359	6.39722156524658	https://www.genecards.org/cgi-bin/carddisp.pl?gene=GPI
BST2	Bone Marrow Stromal Cell Antigen 2	Protein Coding	Q10589	52	GC19M108366	6.39682340621948	https://www.genecards.org/cgi-bin/carddisp.pl?gene=BST2
EIF4A1	Eukaryotic Translation Initiation Factor 4A1	Protein Coding	P60842	60	GC17P007572	6.39457750320435	https://www.genecards.org/cgi-bin/carddisp.pl?gene=EIF4A1
CKB	Creatine Kinase B	Protein Coding	P12277	57	GC14M103519	6.38753318786621	https://www.genecards.org/cgi-bin/carddisp.pl?gene=CKB
MORC2	MORC Family CW-Type Zinc Finger 2	Protein Coding	Q9Y6X9	52	GC22M030925	6.38444137573242	https://www.genecards.org/cgi-bin/carddisp.pl?gene=MORC2
PLD3	Phospholipase D Family Member 3	Protein Coding	Q8IV08	54	GC19P040348	6.37611389160156	https://www.genecards.org/cgi-bin/carddisp.pl?gene=PLD3
FGF8	Fibroblast Growth Factor 8	Protein Coding	P55075	61	GC10M101770	6.37538242340088	https://www.genecards.org/cgi-bin/carddisp.pl?gene=FGF8
TRIO	Trio Rho Guanine Nucleotide Exchange Factor	Protein Coding	O75962	57	GC05P014143	6.3736777305603	https://www.genecards.org/cgi-bin/carddisp.pl?gene=TRIO
APLN	Apelin	Protein Coding	Q9ULZ1	48	GC0XM129645	6.37233304977417	https://www.genecards.org/cgi-bin/carddisp.pl?gene=APLN
CLASP2	Cytoplasmic Linker Associated Protein 2	Protein Coding	O75122	51	GC03M033537	6.37186241149902	https://www.genecards.org/cgi-bin/carddisp.pl?gene=CLASP2
COLGALT1	Collagen Beta(1-O)Galactosyltransferase 1	Protein Coding	Q8NBJ5	54	GC19P017555	6.36876964569092	https://www.genecards.org/cgi-bin/carddisp.pl?gene=COLGALT1
CDK2AP1	Cyclin Dependent Kinase 2 Associated Protein 1	Protein Coding	O14519	47	GC12M123250	6.36614227294922	https://www.genecards.org/cgi-bin/carddisp.pl?gene=CDK2AP1
MAPK13	Mitogen-Activated Protein Kinase 13	Protein Coding	O15264	60	GC06P182013	6.36513328552246	https://www.genecards.org/cgi-bin/carddisp.pl?gene=MAPK13
FLOT1	Flotillin 1	Protein Coding	O75955	54	GC06M106410	6.36163091659546	https://www.genecards.org/cgi-bin/carddisp.pl?gene=FLOT1
CCND3	Cyclin D3	Protein Coding	P30281	58	GC06M041934	6.36027145385742	https://www.genecards.org/cgi-bin/carddisp.pl?gene=CCND3
TKT	Transketolase	Protein Coding	P29401	58	GC03M053224	6.35884189605713	https://www.genecards.org/cgi-bin/carddisp.pl?gene=TKT
CCK	Cholecystokinin	Protein Coding	P06307	56	GC03M042274	6.35589981079102	https://www.genecards.org/cgi-bin/carddisp.pl?gene=CCK
GSTT1	Glutathione S-Transferase Theta 1	Protein Coding	P30711	44	GC22Mi00270	6.35463619232178	https://www.genecards.org/cgi-bin/carddisp.pl?gene=GSTT1
MAGEA1	MAGE Family Member A1	Protein Coding	P43355	49	GC0XP153179	6.35395431518555	https://www.genecards.org/cgi-bin/carddisp.pl?gene=MAGEA1
HMGB2	High Mobility Group Box 2	Protein Coding	P26583	55	GC04M173331	6.35161209106445	https://www.genecards.org/cgi-bin/carddisp.pl?gene=HMGB2
EEF1G	Eukaryotic Translation Elongation Factor 1 Gamma	Protein Coding	P26641	52	GC11M139649	6.34945869445801	https://www.genecards.org/cgi-bin/carddisp.pl?gene=EEF1G
PTPRT	Protein Tyrosine Phosphatase Receptor Type T	Protein Coding	O14522	54	GC20M042424	6.34825754165649	https://www.genecards.org/cgi-bin/carddisp.pl?gene=PTPRT
SERPINA7	Serpin Family A Member 7	Protein Coding	P05543	54	GC0XM106032	6.3481616973877	https://www.genecards.org/cgi-bin/carddisp.pl?gene=SERPINA7
RAN	RAN, Member RAS Oncogene Family	Protein Coding	P62826	56	GC12P139078	6.34454441070557	https://www.genecards.org/cgi-bin/carddisp.pl?gene=RAN
TAP1	Transporter 1, ATP Binding Cassette Subfamily B Member	Protein Coding	Q03518	61	GC06M106547	6.34448719024658	https://www.genecards.org/cgi-bin/carddisp.pl?gene=TAP1
TREM1	Triggering Receptor Expressed On Myeloid Cells 1	Protein Coding	Q9NP99	55	GC06M041267	6.34412956237793	https://www.genecards.org/cgi-bin/carddisp.pl?gene=TREM1
AGK	Acylglycerol Kinase	Protein Coding	Q53H12	53	GC07P141551	6.33892154693604	https://www.genecards.org/cgi-bin/carddisp.pl?gene=AGK
ECH1	Enoyl-CoA Hydratase 1	Protein Coding	Q13011	51	GC19M038815	6.33826541900635	https://www.genecards.org/cgi-bin/carddisp.pl?gene=ECH1
HPN	Hepsin	Protein Coding	P05981	56	GC19P035040	6.33719635009766	https://www.genecards.org/cgi-bin/carddisp.pl?gene=HPN
FRZB	Frizzled Related Protein	Protein Coding	Q92765	53	GC02M182833	6.33691596984863	https://www.genecards.org/cgi-bin/carddisp.pl?gene=FRZB
AKR1A1	Aldo-Keto Reductase Family 1 Member A1	Protein Coding	P14550	56	GC01P045550	6.33541297912598	https://www.genecards.org/cgi-bin/carddisp.pl?gene=AKR1A1
PCBP2	Poly(RC) Binding Protein 2	Protein Coding	Q15366	54	GC12P053452	6.33500385284424	https://www.genecards.org/cgi-bin/carddisp.pl?gene=PCBP2
FGFBP1	Fibroblast Growth Factor Binding Protein 1	Protein Coding	Q14512	50	GC04M015937	6.33429384231567	https://www.genecards.org/cgi-bin/carddisp.pl?gene=FGFBP1
PAM16	Presequence Translocase Associated Motor 16	Protein Coding	Q9Y3D7	50	GC16M050008	6.33423471450806	https://www.genecards.org/cgi-bin/carddisp.pl?gene=PAM16
DUSP19	Dual Specificity Phosphatase 19	Protein Coding	Q8WTR2	49	GC02P183078	6.33347749710083	https://www.genecards.org/cgi-bin/carddisp.pl?gene=DUSP19
NPC2	NPC Intracellular Cholesterol Transporter 2	Protein Coding	P61916	56	GC14M074476	6.3277587890625	https://www.genecards.org/cgi-bin/carddisp.pl?gene=NPC2
TUBB4A	Tubulin Beta 4A Class IVa	Protein Coding	P04350	60	GC19M107957	6.3266773223877	https://www.genecards.org/cgi-bin/carddisp.pl?gene=TUBB4A
SYNM	Synemin	Protein Coding	O15061	47	GC15P099098	6.31669902801514	https://www.genecards.org/cgi-bin/carddisp.pl?gene=SYNM
RPS20	Ribosomal Protein S20	Protein Coding	P60866	55	GC08M056067	6.31585025787354	https://www.genecards.org/cgi-bin/carddisp.pl?gene=RPS20
LMAN1	Lectin, Mannose Binding 1	Protein Coding	P49257	58	GC18M059327	6.31352472305298	https://www.genecards.org/cgi-bin/carddisp.pl?gene=LMAN1
RPL6	Ribosomal Protein L6	Protein Coding	Q02878	51	GC12M112320	6.31249046325684	https://www.genecards.org/cgi-bin/carddisp.pl?gene=RPL6
TLR5	Toll Like Receptor 5	Protein Coding	O60602	60	GC01M223109	6.30905628204346	https://www.genecards.org/cgi-bin/carddisp.pl?gene=TLR5
APOC1	Apolipoprotein C1	Protein Coding	P02654	53	GC19P044914	6.30796480178833	https://www.genecards.org/cgi-bin/carddisp.pl?gene=APOC1
RARS1	Arginyl-TRNA Synthetase 1	Protein Coding	P54136	57	GC05P168487	6.30360460281372	https://www.genecards.org/cgi-bin/carddisp.pl?gene=RARS1
MAGEA3	MAGE Family Member A3	Protein Coding	P43357	50	GC0XP152698	6.3036003112793	https://www.genecards.org/cgi-bin/carddisp.pl?gene=MAGEA3
MAP3K5	Mitogen-Activated Protein Kinase Kinase Kinase 5	Protein Coding	Q99683	61	GC06M136557	6.30179166793823	https://www.genecards.org/cgi-bin/carddisp.pl?gene=MAP3K5
TPM3	Tropomyosin 3	Protein Coding	P06753	60	GC01M154155	6.30175495147705	https://www.genecards.org/cgi-bin/carddisp.pl?gene=TPM3
LCP1	Lymphocyte Cytosolic Protein 1	Protein Coding	P13796	54	GC13M046132	6.29863548278809	https://www.genecards.org/cgi-bin/carddisp.pl?gene=LCP1
PRKAR2A	Protein Kinase CAMP-Dependent Type II Regulatory Subunit Alpha	Protein Coding	P13861	54	GC03M048744	6.29100561141968	https://www.genecards.org/cgi-bin/carddisp.pl?gene=PRKAR2A
RPN1	Ribophorin I	Protein Coding	P04843	55	GC03M128619	6.28496074676514	https://www.genecards.org/cgi-bin/carddisp.pl?gene=RPN1
TLR7	Toll Like Receptor 7	Protein Coding	Q9NYK1	61	GC0XP012867	6.28459453582764	https://www.genecards.org/cgi-bin/carddisp.pl?gene=TLR7
MARCO	Macrophage Receptor With Collagenous Structure	Protein Coding	Q9UEW3	47	GC02P118942	6.28380107879639	https://www.genecards.org/cgi-bin/carddisp.pl?gene=MARCO
KPNA1	Karyopherin Subunit Alpha 1	Protein Coding	P52294	55	GC03M122421	6.27942752838135	https://www.genecards.org/cgi-bin/carddisp.pl?gene=KPNA1
CAD	Carbamoyl-Phosphate Synthetase 2, Aspartate Transcarbamylase, And Dihydroorotase	Protein Coding	P27708	61	GC02P027217	6.27450799942017	https://www.genecards.org/cgi-bin/carddisp.pl?gene=CAD
KLF5	KLF Transcription Factor 5	Protein Coding	Q13887	58	GC13P073054	6.27358436584473	https://www.genecards.org/cgi-bin/carddisp.pl?gene=KLF5
S1PR1	Sphingosine-1-Phosphate Receptor 1	Protein Coding	P21453	59	GC01P101236	6.27177333831787	https://www.genecards.org/cgi-bin/carddisp.pl?gene=S1PR1
AKAP8L	A-Kinase Anchoring Protein 8 Like	Protein Coding	Q9ULX6	44	GC19M015380	6.26979351043701	https://www.genecards.org/cgi-bin/carddisp.pl?gene=AKAP8L
INO80B	INO80 Complex Subunit B	Protein Coding	Q9C086	38	GC02P075463	6.26754283905029	https://www.genecards.org/cgi-bin/carddisp.pl?gene=INO80B
AZU1	Azurocidin 1	Protein Coding	P20160	52	GC19P000825	6.26693916320801	https://www.genecards.org/cgi-bin/carddisp.pl?gene=AZU1
HIC1	HIC ZBTB Transcriptional Repressor 1	Protein Coding	Q14526	53	GC17P002054	6.26363039016724	https://www.genecards.org/cgi-bin/carddisp.pl?gene=HIC1
TACR1	Tachykinin Receptor 1	Protein Coding	P25103	59	GC02M075860	6.26309633255005	https://www.genecards.org/cgi-bin/carddisp.pl?gene=TACR1
FARS2	Phenylalanyl-TRNA Synthetase 2, Mitochondrial	Protein Coding	O95363	57	GC06P009483	6.26196908950806	https://www.genecards.org/cgi-bin/carddisp.pl?gene=FARS2
MCAM	Melanoma Cell Adhesion Molecule	Protein Coding	P43121	54	GC11M119308	6.2604660987854	https://www.genecards.org/cgi-bin/carddisp.pl?gene=MCAM
IL1RL1	Interleukin 1 Receptor Like 1	Protein Coding	Q01638	54	GC02P102294	6.25612545013428	https://www.genecards.org/cgi-bin/carddisp.pl?gene=IL1RL1
GGCX	Gamma-Glutamyl Carboxylase	Protein Coding	P38435	60	GC02M085544	6.25443744659424	https://www.genecards.org/cgi-bin/carddisp.pl?gene=GGCX
TCF20	Transcription Factor 20	Protein Coding	Q9UGU0	50	GC22M042160	6.25266408920288	https://www.genecards.org/cgi-bin/carddisp.pl?gene=TCF20
CD28	CD28 Molecule	Protein Coding	P10747	61	GC02P203706	6.24984407424927	https://www.genecards.org/cgi-bin/carddisp.pl?gene=CD28
ARPC4	Actin Related Protein 2/3 Complex Subunit 4	Protein Coding	P59998	50	GC03P009792	6.24952697753906	https://www.genecards.org/cgi-bin/carddisp.pl?gene=ARPC4
SUPT6H	SPT6 Homolog, Histone Chaperone And Transcription Elongation Factor	Protein Coding	Q7KZ85	46	GC17P028662	6.24785041809082	https://www.genecards.org/cgi-bin/carddisp.pl?gene=SUPT6H
CORO1C	Coronin 1C	Protein Coding	Q9ULV4	47	GC12M108645	6.24703073501587	https://www.genecards.org/cgi-bin/carddisp.pl?gene=CORO1C
MSH6	MutS Homolog 6	Protein Coding	P52701	61	GC02P047695	6.24487113952637	https://www.genecards.org/cgi-bin/carddisp.pl?gene=MSH6
MEN1	Menin 1	Protein Coding	O00255	59	GC11M064803	6.24450159072876	https://www.genecards.org/cgi-bin/carddisp.pl?gene=MEN1
FZD7	Frizzled Class Receptor 7	Protein Coding	O75084	56	GC02P204795	6.24381828308105	https://www.genecards.org/cgi-bin/carddisp.pl?gene=FZD7
NEDD4	NEDD4 E3 Ubiquitin Protein Ligase	Protein Coding	P46934	60	GC15M055826	6.24056434631348	https://www.genecards.org/cgi-bin/carddisp.pl?gene=NEDD4
CAPZB	Capping Actin Protein Of Muscle Z-Line Subunit Beta	Protein Coding	P47756	51	GC01M022704	6.23909759521484	https://www.genecards.org/cgi-bin/carddisp.pl?gene=CAPZB
TRAF2	TNF Receptor Associated Factor 2	Protein Coding	Q12933	58	GC09P136881	6.23904228210449	https://www.genecards.org/cgi-bin/carddisp.pl?gene=TRAF2
PDK4	Pyruvate Dehydrogenase Kinase 4	Protein Coding	Q16654	57	GC07M095583	6.23726797103882	https://www.genecards.org/cgi-bin/carddisp.pl?gene=PDK4
ADAR	Adenosine Deaminase RNA Specific	Protein Coding	P55265	60	GC01M167413	6.23683214187622	https://www.genecards.org/cgi-bin/carddisp.pl?gene=ADAR
RRP1B	Ribosomal RNA Processing 1B	Protein Coding	Q14684	48	GC21P043659	6.23485088348389	https://www.genecards.org/cgi-bin/carddisp.pl?gene=RRP1B
OAT	Ornithine Aminotransferase	Protein Coding	P04181	61	GC10M124397	6.23244380950928	https://www.genecards.org/cgi-bin/carddisp.pl?gene=OAT
CCL16	C-C Motif Chemokine Ligand 16	Protein Coding	O15467	46	GC17M035976	6.23221015930176	https://www.genecards.org/cgi-bin/carddisp.pl?gene=CCL16
TRAP1	TNF Receptor Associated Protein 1	Protein Coding	Q12931	56	GC16M049993	6.23036003112793	https://www.genecards.org/cgi-bin/carddisp.pl?gene=TRAP1
PRDX6	Peroxiredoxin 6	Protein Coding	P30041	59	GC01P173477	6.22743701934814	https://www.genecards.org/cgi-bin/carddisp.pl?gene=PRDX6
JAK3	Janus Kinase 3	Protein Coding	P52333	65	GC19M017824	6.22527599334717	https://www.genecards.org/cgi-bin/carddisp.pl?gene=JAK3
NCOR1	Nuclear Receptor Corepressor 1	Protein Coding	O75376	57	GC17M016029	6.22474193572998	https://www.genecards.org/cgi-bin/carddisp.pl?gene=NCOR1
CBX5	Chromobox 5	Protein Coding	P45973	53	GC12M054230	6.22420883178711	https://www.genecards.org/cgi-bin/carddisp.pl?gene=CBX5
IRF3	Interferon Regulatory Factor 3	Protein Coding	Q14653	58	GC19M049659	6.22368335723877	https://www.genecards.org/cgi-bin/carddisp.pl?gene=IRF3
RBL2	RB Transcriptional Corepressor Like 2	Protein Coding	Q08999	57	GC16P053433	6.22214651107788	https://www.genecards.org/cgi-bin/carddisp.pl?gene=RBL2
DVL1	Dishevelled Segment Polarity Protein 1	Protein Coding	O14640	60	GC01M001335	6.21785402297974	https://www.genecards.org/cgi-bin/carddisp.pl?gene=DVL1
ARPC3	Actin Related Protein 2/3 Complex Subunit 3	Protein Coding	O15145	52	GC12M110434	6.21715927124023	https://www.genecards.org/cgi-bin/carddisp.pl?gene=ARPC3
CCL23	C-C Motif Chemokine Ligand 23	Protein Coding	P55773	44	GC17M036013	6.21472549438477	https://www.genecards.org/cgi-bin/carddisp.pl?gene=CCL23
ROBO1	Roundabout Guidance Receptor 1	Protein Coding	Q9Y6N7	57	GC03M078597	6.21309757232666	https://www.genecards.org/cgi-bin/carddisp.pl?gene=ROBO1
CD163	CD163 Molecule	Protein Coding	Q86VB7	58	GC12M035717	6.21116733551025	https://www.genecards.org/cgi-bin/carddisp.pl?gene=CD163
PRICKLE1	Prickle Planar Cell Polarity Protein 1	Protein Coding	Q96MT3	57	GC12M042456	6.21109008789063	https://www.genecards.org/cgi-bin/carddisp.pl?gene=PRICKLE1
SAA4	Serum Amyloid A4, Constitutive	Protein Coding	P35542	51	GC11M018234	6.21041440963745	https://www.genecards.org/cgi-bin/carddisp.pl?gene=SAA4
HEY2	Hes Related Family BHLH Transcription Factor With YRPW Motif 2	Protein Coding	Q9UBP5	50	GC06P183002	6.20972299575806	https://www.genecards.org/cgi-bin/carddisp.pl?gene=HEY2
REG3A	Regenerating Family Member 3 Alpha	Protein Coding	Q06141	48	GC02M079157	6.20773077011108	https://www.genecards.org/cgi-bin/carddisp.pl?gene=REG3A
CD2AP	CD2 Associated Protein	Protein Coding	Q9Y5K6	56	GC06P182098	6.2070484161377	https://www.genecards.org/cgi-bin/carddisp.pl?gene=CD2AP
TRIM27	Tripartite Motif Containing 27	Protein Coding	P14373	52	GC06M028903	6.20550346374512	https://www.genecards.org/cgi-bin/carddisp.pl?gene=TRIM27
TYRO3	TYRO3 Protein Tyrosine Kinase	Protein Coding	Q06418	60	GC15P041557	6.20395994186401	https://www.genecards.org/cgi-bin/carddisp.pl?gene=TYRO3
GLS2	Glutaminase 2	Protein Coding	Q9UI32	54	GC12M056470	6.20357942581177	https://www.genecards.org/cgi-bin/carddisp.pl?gene=GLS2
CXCL13	C-X-C Motif Chemokine Ligand 13	Protein Coding	O43927	53	GC04P077511	6.20347213745117	https://www.genecards.org/cgi-bin/carddisp.pl?gene=CXCL13
PAPPA	Pappalysin 1	Protein Coding	Q13219	55	GC09P152394	6.20320844650269	https://www.genecards.org/cgi-bin/carddisp.pl?gene=PAPPA
CLDN3	Claudin 3	Protein Coding	O15551	54	GC07M073768	6.19971656799316	https://www.genecards.org/cgi-bin/carddisp.pl?gene=CLDN3
GPX1	Glutathione Peroxidase 1	Protein Coding	P07203	57	GC03M054761	6.19951200485229	https://www.genecards.org/cgi-bin/carddisp.pl?gene=GPX1
CA9	Carbonic Anhydrase 9	Protein Coding	Q16790	59	GC09P035673	6.19610214233398	https://www.genecards.org/cgi-bin/carddisp.pl?gene=CA9
MST1	Macrophage Stimulating 1	Protein Coding	P26927	58	GC03M049683	6.18667888641357	https://www.genecards.org/cgi-bin/carddisp.pl?gene=MST1
PIN4	Peptidylprolyl Cis/Trans Isomerase, NIMA-Interacting 4	Protein Coding	Q9Y237	48	GC0XP072181	6.18610000610352	https://www.genecards.org/cgi-bin/carddisp.pl?gene=PIN4
ST6GAL1	ST6 Beta-Galactoside Alpha-2,6-Sialyltransferase 1	Protein Coding	P15907	57	GC03P186930	6.18234777450562	https://www.genecards.org/cgi-bin/carddisp.pl?gene=ST6GAL1
CDK9	Cyclin Dependent Kinase 9	Protein Coding	P50750	59	GC09P152847	6.17927360534668	https://www.genecards.org/cgi-bin/carddisp.pl?gene=CDK9
IFNGR1	Interferon Gamma Receptor 1	Protein Coding	P15260	64	GC06M137197	6.17742490768433	https://www.genecards.org/cgi-bin/carddisp.pl?gene=IFNGR1
AP2S1	Adaptor Related Protein Complex 2 Subunit Sigma 1	Protein Coding	P53680	55	GC19M046838	6.17582225799561	https://www.genecards.org/cgi-bin/carddisp.pl?gene=AP2S1
EGFL6	EGF Like Domain Multiple 6	Protein Coding	Q8IUX8	47	GC0XP013569	6.17463970184326	https://www.genecards.org/cgi-bin/carddisp.pl?gene=EGFL6
CRH	Corticotropin Releasing Hormone	Protein Coding	P06850	56	GC08M066176	6.17040777206421	https://www.genecards.org/cgi-bin/carddisp.pl?gene=CRH
YBX3	Y-Box Binding Protein 3	Protein Coding	P16989	51	GC12M035805	6.15997457504272	https://www.genecards.org/cgi-bin/carddisp.pl?gene=YBX3
GSR	Glutathione-Disulfide Reductase	Protein Coding	P00390	62	GC08M030678	6.15673685073853	https://www.genecards.org/cgi-bin/carddisp.pl?gene=GSR
TNS2	Tensin 2	Protein Coding	Q63HR2	48	GC12P053046	6.15208053588867	https://www.genecards.org/cgi-bin/carddisp.pl?gene=TNS2
ARF4	ARF GTPase 4	Protein Coding	P18085	53	GC03M057572	6.1515474319458	https://www.genecards.org/cgi-bin/carddisp.pl?gene=ARF4
DCD	Dermcidin	Protein Coding	P81605	48	GC12M054644	6.14396381378174	https://www.genecards.org/cgi-bin/carddisp.pl?gene=DCD
DKK3	Dickkopf WNT Signaling Pathway Inhibitor 3	Protein Coding	Q9UBP4	52	GC11M015454	6.13760375976563	https://www.genecards.org/cgi-bin/carddisp.pl?gene=DKK3
RPS2	Ribosomal Protein S2	Protein Coding	P15880	51	GC16M049820	6.1363673210144	https://www.genecards.org/cgi-bin/carddisp.pl?gene=RPS2
AKAP8	A-Kinase Anchoring Protein 8	Protein Coding	O43823	51	GC19M108296	6.13566541671753	https://www.genecards.org/cgi-bin/carddisp.pl?gene=AKAP8
TMED10	Transmembrane P24 Trafficking Protein 10	Protein Coding	P49755	54	GC14M075328	6.13548707962036	https://www.genecards.org/cgi-bin/carddisp.pl?gene=TMED10
KRT13	Keratin 13	Protein Coding	P13646	56	GC17M041500	6.13485717773438	https://www.genecards.org/cgi-bin/carddisp.pl?gene=KRT13
CCL18	C-C Motif Chemokine Ligand 18	Protein Coding	P55774	49	GC17P036064	6.13368129730225	https://www.genecards.org/cgi-bin/carddisp.pl?gene=CCL18
PLCB1	Phospholipase C Beta 1	Protein Coding	Q9NQ66	61	GC20P008077	6.13349914550781	https://www.genecards.org/cgi-bin/carddisp.pl?gene=PLCB1
PPP1CA	Protein Phosphatase 1 Catalytic Subunit Alpha	Protein Coding	P62136	61	GC11M139864	6.13285303115845	https://www.genecards.org/cgi-bin/carddisp.pl?gene=PPP1CA
PSMB9	Proteasome 20S Subunit Beta 9	Protein Coding	P28065	59	GC06P181924	6.13237476348877	https://www.genecards.org/cgi-bin/carddisp.pl?gene=PSMB9
SLC35C1	Solute Carrier Family 35 Member C1	Protein Coding	Q96A29	51	GC11P049033	6.12639284133911	https://www.genecards.org/cgi-bin/carddisp.pl?gene=SLC35C1
MAP2K7	Mitogen-Activated Protein Kinase Kinase 7	Protein Coding	O14733	58	GC19P007903	6.12412023544312	https://www.genecards.org/cgi-bin/carddisp.pl?gene=MAP2K7
WNT7A	Wnt Family Member 7A	Protein Coding	O00755	61	GC03M028670	6.12074708938599	https://www.genecards.org/cgi-bin/carddisp.pl?gene=WNT7A
CCT4	Chaperonin Containing TCP1 Subunit 4	Protein Coding	P50991	52	GC02M061868	6.11938667297363	https://www.genecards.org/cgi-bin/carddisp.pl?gene=CCT4
OGDH	Oxoglutarate Dehydrogenase	Protein Coding	Q02218	60	GC07P044606	6.11821937561035	https://www.genecards.org/cgi-bin/carddisp.pl?gene=OGDH
CARM1	Coactivator Associated Arginine Methyltransferase 1	Protein Coding	Q86X55	60	GC19P010871	6.11692047119141	https://www.genecards.org/cgi-bin/carddisp.pl?gene=CARM1
DSC1	Desmocollin 1	Protein Coding	Q08554	50	GC18M031129	6.11649513244629	https://www.genecards.org/cgi-bin/carddisp.pl?gene=DSC1
GEMIN4	Gem Nuclear Organelle Associated Protein 4	Protein Coding	P57678	51	GC17M000744	6.11584806442261	https://www.genecards.org/cgi-bin/carddisp.pl?gene=GEMIN4
RPS4X	Ribosomal Protein S4 X-Linked	Protein Coding	P62701	50	GC0XM072255	6.11541366577148	https://www.genecards.org/cgi-bin/carddisp.pl?gene=RPS4X
RPL10	Ribosomal Protein L10	Protein Coding	P27635	57	GC0XP154389	6.11530447006226	https://www.genecards.org/cgi-bin/carddisp.pl?gene=RPL10
UBE2D3	Ubiquitin Conjugating Enzyme E2 D3	Protein Coding	P61077	55	GC04M102794	6.11472797393799	https://www.genecards.org/cgi-bin/carddisp.pl?gene=UBE2D3
TFAM	Transcription Factor A, Mitochondrial	Protein Coding	Q00059	57	GC10P058385	6.11447715759277	https://www.genecards.org/cgi-bin/carddisp.pl?gene=TFAM
TPI1	Triosephosphate Isomerase 1	Protein Coding	P60174	60	GC12P006867	6.11422157287598	https://www.genecards.org/cgi-bin/carddisp.pl?gene=TPI1
PDPK1	3-Phosphoinositide Dependent Protein Kinase 1	Protein Coding	O15530	61	GC16P002537	6.11059713363647	https://www.genecards.org/cgi-bin/carddisp.pl?gene=PDPK1
HK2	Hexokinase 2	Protein Coding	P52789	58	GC02P075491	6.10902118682861	https://www.genecards.org/cgi-bin/carddisp.pl?gene=HK2
PNP	Purine Nucleoside Phosphorylase	Protein Coding	P00491	62	GC14P057221	6.1067910194397	https://www.genecards.org/cgi-bin/carddisp.pl?gene=PNP
DUSP4	Dual Specificity Phosphatase 4	Protein Coding	Q13115	52	GC08M029356	6.10621500015259	https://www.genecards.org/cgi-bin/carddisp.pl?gene=DUSP4
GUCY2D	Guanylate Cyclase 2D, Retinal	Protein Coding	Q02846	58	GC17P008002	6.10482788085938	https://www.genecards.org/cgi-bin/carddisp.pl?gene=GUCY2D
HNRNPR	Heterogeneous Nuclear Ribonucleoprotein R	Protein Coding	O43390	54	GC01M023303	6.1035795211792	https://www.genecards.org/cgi-bin/carddisp.pl?gene=HNRNPR
SETDB1	SET Domain Bifurcated Histone Lysine Methyltransferase 1	Protein Coding	Q15047	55	GC01P150926	6.1020359992981	https://www.genecards.org/cgi-bin/carddisp.pl?gene=SETDB1
GANAB	Glucosidase II Alpha Subunit	Protein Coding	Q14697	58	GC11M139658	6.10195398330688	https://www.genecards.org/cgi-bin/carddisp.pl?gene=GANAB
WNT10B	Wnt Family Member 10B	Protein Coding	O00744	59	GC12M048965	6.1016001701355	https://www.genecards.org/cgi-bin/carddisp.pl?gene=WNT10B
NPR3	Natriuretic Peptide Receptor 3	Protein Coding	P17342	57	GC05P032689	6.09592199325562	https://www.genecards.org/cgi-bin/carddisp.pl?gene=NPR3
TRRAP	Transformation/Transcription Domain Associated Protein	Protein Coding	Q9Y4A5	57	GC07P098877	6.09569215774536	https://www.genecards.org/cgi-bin/carddisp.pl?gene=TRRAP
EEF1A2	Eukaryotic Translation Elongation Factor 1 Alpha 2	Protein Coding	Q05639	60	GC20M063488	6.09322452545166	https://www.genecards.org/cgi-bin/carddisp.pl?gene=EEF1A2
DLL1	Delta Like Canonical Notch Ligand 1	Protein Coding	O00548	57	GC06M170282	6.09120750427246	https://www.genecards.org/cgi-bin/carddisp.pl?gene=DLL1
TNIP1	TNFAIP3 Interacting Protein 1	Protein Coding	Q15025	51	GC05M151029	6.08783626556396	https://www.genecards.org/cgi-bin/carddisp.pl?gene=TNIP1
B4GALT7	Beta-1,4-Galactosyltransferase 7	Protein Coding	Q9UBV7	52	GC05P177600	6.08701992034912	https://www.genecards.org/cgi-bin/carddisp.pl?gene=B4GALT7
TBC1D24	TBC1 Domain Family Member 24	Protein Coding	Q9ULP9	51	GC16P002475	6.08624029159546	https://www.genecards.org/cgi-bin/carddisp.pl?gene=TBC1D24
CALU	Calumenin	Protein Coding	O43852	55	GC07P128739	6.08526515960693	https://www.genecards.org/cgi-bin/carddisp.pl?gene=CALU
LECT2	Leukocyte Cell Derived Chemotaxin 2	Protein Coding	O14960	48	GC05M135922	6.08451795578003	https://www.genecards.org/cgi-bin/carddisp.pl?gene=LECT2
MAP3K11	Mitogen-Activated Protein Kinase Kinase Kinase 11	Protein Coding	Q16584	57	GC11M139781	6.08151435852051	https://www.genecards.org/cgi-bin/carddisp.pl?gene=MAP3K11
SYNE2	Spectrin Repeat Containing Nuclear Envelope Protein 2	Protein Coding	Q8WXH0	52	GC14P063761	6.08039140701294	https://www.genecards.org/cgi-bin/carddisp.pl?gene=SYNE2
S100A14	S100 Calcium Binding Protein A14	Protein Coding	Q9HCY8	47	GC01M153614	6.08034992218018	https://www.genecards.org/cgi-bin/carddisp.pl?gene=S100A14
IDH3B	Isocitrate Dehydrogenase (NAD(+)) 3 Non-Catalytic Subunit Beta	Protein Coding	O43837	55	GC20M002658	6.07892894744873	https://www.genecards.org/cgi-bin/carddisp.pl?gene=IDH3B
CYP17A1	Cytochrome P450 Family 17 Subfamily A Member 1	Protein Coding	P05093	62	GC10M102830	6.07364273071289	https://www.genecards.org/cgi-bin/carddisp.pl?gene=CYP17A1
RPL11	Ribosomal Protein L11	Protein Coding	P62913	61	GC01P023691	6.07297325134277	https://www.genecards.org/cgi-bin/carddisp.pl?gene=RPL11
PSMB4	Proteasome 20S Subunit Beta 4	Protein Coding	P28070	58	GC01P151399	6.07231712341309	https://www.genecards.org/cgi-bin/carddisp.pl?gene=PSMB4
ROR2	Receptor Tyrosine Kinase Like Orphan Receptor 2	Protein Coding	Q01974	61	GC09M121874	6.07156229019165	https://www.genecards.org/cgi-bin/carddisp.pl?gene=ROR2
KLK11	Kallikrein Related Peptidase 11	Protein Coding	Q9UBX7	54	GC19M109138	6.06599235534668	https://www.genecards.org/cgi-bin/carddisp.pl?gene=KLK11
GUSB	Glucuronidase Beta	Protein Coding	P08236	62	GC07M065960	6.0639762878418	https://www.genecards.org/cgi-bin/carddisp.pl?gene=GUSB
PMPCA	Peptidase, Mitochondrial Processing Subunit Alpha	Protein Coding	Q10713	55	GC09P136410	6.06247091293335	https://www.genecards.org/cgi-bin/carddisp.pl?gene=PMPCA
TRIM21	Tripartite Motif Containing 21	Protein Coding	P19474	55	GC11M004384	6.06024837493896	https://www.genecards.org/cgi-bin/carddisp.pl?gene=TRIM21
MCM2	Minichromosome Maintenance Complex Component 2	Protein Coding	P49736	60	GC03P127598	6.05827045440674	https://www.genecards.org/cgi-bin/carddisp.pl?gene=MCM2
AP2B1	Adaptor Related Protein Complex 2 Subunit Beta 1	Protein Coding	P63010	54	GC17P035578	6.05687141418457	https://www.genecards.org/cgi-bin/carddisp.pl?gene=AP2B1
ALDH18A1	Aldehyde Dehydrogenase 18 Family Member A1	Protein Coding	P54886	58	GC10M095605	6.05636882781982	https://www.genecards.org/cgi-bin/carddisp.pl?gene=ALDH18A1
BIN1	Bridging Integrator 1	Protein Coding	O00499	60	GC02M127048	6.05609750747681	https://www.genecards.org/cgi-bin/carddisp.pl?gene=BIN1
ANXA4	Annexin A4	Protein Coding	P09525	51	GC02P069664	6.05591535568237	https://www.genecards.org/cgi-bin/carddisp.pl?gene=ANXA4
ANXA11	Annexin A11	Protein Coding	P50995	56	GC10M080150	6.05556631088257	https://www.genecards.org/cgi-bin/carddisp.pl?gene=ANXA11
PAX6	Paired Box 6	Protein Coding	P26367	61	GC11M031784	6.05511331558228	https://www.genecards.org/cgi-bin/carddisp.pl?gene=PAX6
GAB2	GRB2 Associated Binding Protein 2	Protein Coding	Q9UQC2	55	GC11M078215	6.05473518371582	https://www.genecards.org/cgi-bin/carddisp.pl?gene=GAB2
RPS5	Ribosomal Protein S5	Protein Coding	P46782	52	GC19P058386	6.0527982711792	https://www.genecards.org/cgi-bin/carddisp.pl?gene=RPS5
TOP1	DNA Topoisomerase I	Protein Coding	P11387	62	GC20P041028	6.05050086975098	https://www.genecards.org/cgi-bin/carddisp.pl?gene=TOP1
IMMT	Inner Membrane Mitochondrial Protein	Protein Coding	Q16891	52	GC02M086144	6.04896450042725	https://www.genecards.org/cgi-bin/carddisp.pl?gene=IMMT
POU2F1	POU Class 2 Homeobox 1	Protein Coding	P14859	55	GC01P177208	6.04803037643433	https://www.genecards.org/cgi-bin/carddisp.pl?gene=POU2F1
TCOF1	Treacle Ribosome Biogenesis Factor 1	Protein Coding	Q13428	54	GC05P159304	6.04559087753296	https://www.genecards.org/cgi-bin/carddisp.pl?gene=TCOF1
UBTF	Upstream Binding Transcription Factor	Protein Coding	P17480	57	GC17M044205	6.04556369781494	https://www.genecards.org/cgi-bin/carddisp.pl?gene=UBTF
YTHDF2	YTH N6-Methyladenosine RNA Binding Protein F2	Protein Coding	Q9Y5A9	49	GC01P076563	6.04377937316895	https://www.genecards.org/cgi-bin/carddisp.pl?gene=YTHDF2
CHD2	Chromodomain Helicase DNA Binding Protein 2	Protein Coding	O14647	57	GC15P194008	6.04227733612061	https://www.genecards.org/cgi-bin/carddisp.pl?gene=CHD2
CHKA	Choline Kinase Alpha	Protein Coding	P35790	57	GC11M068052	6.04141807556152	https://www.genecards.org/cgi-bin/carddisp.pl?gene=CHKA
C5	Complement C5	Protein Coding	P01031	60	GC09M122525	6.04055213928223	https://www.genecards.org/cgi-bin/carddisp.pl?gene=C5
CCL25	C-C Motif Chemokine Ligand 25	Protein Coding	O15444	49	GC19P008052	6.03901481628418	https://www.genecards.org/cgi-bin/carddisp.pl?gene=CCL25
AK3	Adenylate Kinase 3	Protein Coding	Q9UIJ7	50	GC09M004709	6.03611135482788	https://www.genecards.org/cgi-bin/carddisp.pl?gene=AK3
FOXC1	Forkhead Box C1	Protein Coding	Q12948	55	GC06P002084	6.03195762634277	https://www.genecards.org/cgi-bin/carddisp.pl?gene=FOXC1
TRAPPC11	Trafficking Protein Particle Complex Subunit 11	Protein Coding	Q7Z392	49	GC04P183659	6.03186893463135	https://www.genecards.org/cgi-bin/carddisp.pl?gene=TRAPPC11
H3C14	H3 Clustered Histone 14	Protein Coding	Q71DI3	42	GC01M167225	6.02774906158447	https://www.genecards.org/cgi-bin/carddisp.pl?gene=H3C14
RARG	Retinoic Acid Receptor Gamma	Protein Coding	P13631	60	GC12M053210	6.02588558197021	https://www.genecards.org/cgi-bin/carddisp.pl?gene=RARG
NCOR2	Nuclear Receptor Corepressor 2	Protein Coding	Q9Y618	56	GC12M124324	6.02482986450195	https://www.genecards.org/cgi-bin/carddisp.pl?gene=NCOR2
ERCC6L	ERCC Excision Repair 6 Like, Spindle Assembly Checkpoint Helicase	Protein Coding	Q2NKX8	49	GC0XM072204	6.02190351486206	https://www.genecards.org/cgi-bin/carddisp.pl?gene=ERCC6L
ATP5PO	ATP Synthase Peripheral Stalk Subunit OSCP	Protein Coding	P48047	57	GC21M033904	6.02149772644043	https://www.genecards.org/cgi-bin/carddisp.pl?gene=ATP5PO
ARHGAP9	Rho GTPase Activating Protein 9	Protein Coding	Q9BRR9	51	GC12M057472	6.01909446716309	https://www.genecards.org/cgi-bin/carddisp.pl?gene=ARHGAP9
CAP1	Cyclase Associated Actin Cytoskeleton Regulatory Protein 1	Protein Coding	Q01518	51	GC01P077153	6.01844453811646	https://www.genecards.org/cgi-bin/carddisp.pl?gene=CAP1
SIN3A	SIN3 Transcription Regulator Family Member A	Protein Coding	Q96ST3	60	GC15M075369	6.01687240600586	https://www.genecards.org/cgi-bin/carddisp.pl?gene=SIN3A
ATF4	Activating Transcription Factor 4	Protein Coding	P18848	60	GC22P039519	6.01658821105957	https://www.genecards.org/cgi-bin/carddisp.pl?gene=ATF4
CLTA	Clathrin Light Chain A	Protein Coding	P09496	48	GC09P036190	6.01501846313477	https://www.genecards.org/cgi-bin/carddisp.pl?gene=CLTA
CLPB	ClpB Family Mitochondrial Disaggregase	Protein Coding	Q9H078	56	GC11M139993	6.01445484161377	https://www.genecards.org/cgi-bin/carddisp.pl?gene=CLPB
CCL17	C-C Motif Chemokine Ligand 17	Protein Coding	Q92583	52	GC16P121634	6.01335144042969	https://www.genecards.org/cgi-bin/carddisp.pl?gene=CCL17
VPS4B	Vacuolar Protein Sorting 4 Homolog B	Protein Coding	O75351	52	GC18M063389	6.00098323822021	https://www.genecards.org/cgi-bin/carddisp.pl?gene=VPS4B
ETV5	ETS Variant Transcription Factor 5	Protein Coding	P41161	52	GC03M186046	6.00042247772217	https://www.genecards.org/cgi-bin/carddisp.pl?gene=ETV5
EFEMP1	EGF Containing Fibulin Extracellular Matrix Protein 1	Protein Coding	Q12805	56	GC02M055865	59.6978187561035	https://www.genecards.org/cgi-bin/carddisp.pl?gene=EFEMP1
TIMP1	TIMP Metallopeptidase Inhibitor 1	Protein Coding	P01033	57	GC0XP060812	58.1703567504883	https://www.genecards.org/cgi-bin/carddisp.pl?gene=TIMP1
ECM1	Extracellular Matrix Protein 1	Protein Coding	Q16610	57	GC01P150508	57.8184661865234	https://www.genecards.org/cgi-bin/carddisp.pl?gene=ECM1
MMP12	Matrix Metallopeptidase 12	Protein Coding	P39900	58	GC11M102862	56.1446914672852	https://www.genecards.org/cgi-bin/carddisp.pl?gene=MMP12
MMP8	Matrix Metallopeptidase 8	Protein Coding	P22894	60	GC11M140389	56.1023445129395	https://www.genecards.org/cgi-bin/carddisp.pl?gene=MMP8
FN1	Fibronectin 1	Protein Coding	P02751	63	GC02M215360	52.868221282959	https://www.genecards.org/cgi-bin/carddisp.pl?gene=FN1
COMP	Cartilage Oligomeric Matrix Protein	Protein Coding	P49747	60	GC19M108410	52.4196166992188	https://www.genecards.org/cgi-bin/carddisp.pl?gene=COMP
TNK2	Tyrosine Kinase Non Receptor 2	Protein Coding	Q07912	60	GC03M195863	5.99862480163574	https://www.genecards.org/cgi-bin/carddisp.pl?gene=TNK2
MYL12B	Myosin Light Chain 12B	Protein Coding	O14950	46	GC18P003261	5.99031734466553	https://www.genecards.org/cgi-bin/carddisp.pl?gene=MYL12B
P2RY11	Purinergic Receptor P2Y11	Protein Coding	Q96G91	56	GC19P151786	5.98976993560791	https://www.genecards.org/cgi-bin/carddisp.pl?gene=P2RY11
CS	Citrate Synthase	Protein Coding	O75390	58	GC12M056271	5.98788070678711	https://www.genecards.org/cgi-bin/carddisp.pl?gene=CS
LRG1	Leucine Rich Alpha-2-Glycoprotein 1	Protein Coding	P02750	50	GC19M107899	5.98755788803101	https://www.genecards.org/cgi-bin/carddisp.pl?gene=LRG1
DNAJC9	DnaJ Heat Shock Protein Family (Hsp40) Member C9	Protein Coding	Q8WXX5	46	GC10M073183	5.98727464675903	https://www.genecards.org/cgi-bin/carddisp.pl?gene=DNAJC9
AMACR	Alpha-Methylacyl-CoA Racemase	Protein Coding	Q9UHK6	58	GC05M033986	5.98683547973633	https://www.genecards.org/cgi-bin/carddisp.pl?gene=AMACR
NAA10	N-Alpha-Acetyltransferase 10, NatA Catalytic Subunit	Protein Coding	P41227	57	GC0XM153929	5.98456811904907	https://www.genecards.org/cgi-bin/carddisp.pl?gene=NAA10
H3-4	H3.4 Histone, Cluster Member	Protein Coding	Q16695	51	GC01M230599	5.98294925689697	https://www.genecards.org/cgi-bin/carddisp.pl?gene=H3-4
F2RL3	F2R Like Thrombin Or Trypsin Receptor 3	Protein Coding	Q96RI0	55	GC19P016888	5.98280143737793	https://www.genecards.org/cgi-bin/carddisp.pl?gene=F2RL3
CTSA	Cathepsin A	Protein Coding	P10619	60	GC20P045890	5.98279666900635	https://www.genecards.org/cgi-bin/carddisp.pl?gene=CTSA
PSMD6	Proteasome 26S Subunit, Non-ATPase 6	Protein Coding	Q15008	53	GC03M063973	5.9817967414856	https://www.genecards.org/cgi-bin/carddisp.pl?gene=PSMD6
KLF6	KLF Transcription Factor 6	Protein Coding	Q99612	56	GC10M003779	5.98141574859619	https://www.genecards.org/cgi-bin/carddisp.pl?gene=KLF6
DNM3	Dynamin 3	Protein Coding	Q9UQ16	56	GC01P177364	5.97779083251953	https://www.genecards.org/cgi-bin/carddisp.pl?gene=DNM3
DICER1	Dicer 1, Ribonuclease III	Protein Coding	Q9UPY3	61	GC14M095086	5.97681331634521	https://www.genecards.org/cgi-bin/carddisp.pl?gene=DICER1
MAD2L1	Mitotic Arrest Deficient 2 Like 1	Protein Coding	Q13257	55	GC04M120055	5.97477102279663	https://www.genecards.org/cgi-bin/carddisp.pl?gene=MAD2L1
TSPAN32	Tetraspanin 32	Protein Coding	Q96QS1	45	GC11P020317	5.96927642822266	https://www.genecards.org/cgi-bin/carddisp.pl?gene=TSPAN32
LPAR2	Lysophosphatidic Acid Receptor 2	Protein Coding	Q9HBW0	54	GC19M108446	5.96771764755249	https://www.genecards.org/cgi-bin/carddisp.pl?gene=LPAR2
H2BC3	H2B Clustered Histone 3	Protein Coding	P33778	45	GC06M106101	5.96738624572754	https://www.genecards.org/cgi-bin/carddisp.pl?gene=H2BC3
SRSF3	Serine And Arginine Rich Splicing Factor 3	Protein Coding	P84103	52	GC06P182017	5.96007394790649	https://www.genecards.org/cgi-bin/carddisp.pl?gene=SRSF3
FABP5	Fatty Acid Binding Protein 5	Protein Coding	Q01469	55	GC08P081282	5.95741987228394	https://www.genecards.org/cgi-bin/carddisp.pl?gene=FABP5
MYCN	MYCN Proto-Oncogene, BHLH Transcription Factor	Protein Coding	P04198	59	GC02P015992	5.95655965805054	https://www.genecards.org/cgi-bin/carddisp.pl?gene=MYCN
HNRNPF	Heterogeneous Nuclear Ribonucleoprotein F	Protein Coding	P52597	53	GC10M043385	5.95568895339966	https://www.genecards.org/cgi-bin/carddisp.pl?gene=HNRNPF
RPS16	Ribosomal Protein S16	Protein Coding	P62249	52	GC19M039433	5.95181274414063	https://www.genecards.org/cgi-bin/carddisp.pl?gene=RPS16
SORBS3	Sorbin And SH3 Domain Containing 3	Protein Coding	O60504	44	GC08P022544	5.95137357711792	https://www.genecards.org/cgi-bin/carddisp.pl?gene=SORBS3
ACLY	ATP Citrate Lyase	Protein Coding	P53396	59	GC17M041866	5.95071697235107	https://www.genecards.org/cgi-bin/carddisp.pl?gene=ACLY
KHSRP	KH-Type Splicing Regulatory Protein	Protein Coding	Q92945	54	GC19M006413	5.95060062408447	https://www.genecards.org/cgi-bin/carddisp.pl?gene=KHSRP
P2RX4	Purinergic Receptor P2X 4	Protein Coding	Q99571	58	GC12P138916	5.94839382171631	https://www.genecards.org/cgi-bin/carddisp.pl?gene=P2RX4
BCOR	BCL6 Corepressor	Protein Coding	Q6W2J9	56	GC0XM040049	5.94478416442871	https://www.genecards.org/cgi-bin/carddisp.pl?gene=BCOR
RBM14	RNA Binding Motif Protein 14	Protein Coding	Q96PK6	51	GC11P107938	5.93910837173462	https://www.genecards.org/cgi-bin/carddisp.pl?gene=RBM14
TNFRSF9	TNF Receptor Superfamily Member 9	Protein Coding	Q07011	57	GC01M007915	5.93739604949951	https://www.genecards.org/cgi-bin/carddisp.pl?gene=TNFRSF9
RNF123	Ring Finger Protein 123	Protein Coding	Q5XPI4	47	GC03P049689	5.93682765960693	https://www.genecards.org/cgi-bin/carddisp.pl?gene=RNF123
H1-4	H1.4 Linker Histone, Cluster Member	Protein Coding	P10412	54	GC06P184717	5.93627834320068	https://www.genecards.org/cgi-bin/carddisp.pl?gene=H1-4
G6PD	Glucose-6-Phosphate Dehydrogenase	Protein Coding	P11413	62	GC0XM154625	5.93624973297119	https://www.genecards.org/cgi-bin/carddisp.pl?gene=G6PD
RPN2	Ribophorin II	Protein Coding	P04844	51	GC20P037178	5.93297147750854	https://www.genecards.org/cgi-bin/carddisp.pl?gene=RPN2
TFG	Trafficking From ER To Golgi Regulator	Protein Coding	Q92734	55	GC03P100709	5.93001079559326	https://www.genecards.org/cgi-bin/carddisp.pl?gene=TFG
POLE3	DNA Polymerase Epsilon 3, Accessory Subunit	Protein Coding	Q9NRF9	51	GC09M113407	5.92812919616699	https://www.genecards.org/cgi-bin/carddisp.pl?gene=POLE3
MYOD1	Myogenic Differentiation 1	Protein Coding	P15172	60	GC11P017719	5.92760753631592	https://www.genecards.org/cgi-bin/carddisp.pl?gene=MYOD1
UBA52	Ubiquitin A-52 Residue Ribosomal Protein Fusion Product 1	Protein Coding	P62987	48	GC19P018563	5.92725515365601	https://www.genecards.org/cgi-bin/carddisp.pl?gene=UBA52
KAT6A	Lysine Acetyltransferase 6A	Protein Coding	Q92794	57	GC08M041929	5.92506408691406	https://www.genecards.org/cgi-bin/carddisp.pl?gene=KAT6A
RPS13	Ribosomal Protein S13	Protein Coding	P62277	52	GC11M018108	5.92073965072632	https://www.genecards.org/cgi-bin/carddisp.pl?gene=RPS13
CCT3	Chaperonin Containing TCP1 Subunit 3	Protein Coding	P49368	54	GC01M156308	5.92008304595947	https://www.genecards.org/cgi-bin/carddisp.pl?gene=CCT3
SLC7A11	Solute Carrier Family 7 Member 11	Protein Coding	Q9UPY5	57	GC04M138164	5.91759634017944	https://www.genecards.org/cgi-bin/carddisp.pl?gene=SLC7A11
SRP68	Signal Recognition Particle 68	Protein Coding	Q9UHB9	50	GC17M076038	5.91709423065186	https://www.genecards.org/cgi-bin/carddisp.pl?gene=SRP68
AQP5	Aquaporin 5	Protein Coding	P55064	60	GC12P049961	5.91640043258667	https://www.genecards.org/cgi-bin/carddisp.pl?gene=AQP5
RPS25	Ribosomal Protein S25	Protein Coding	P62851	49	GC11M119015	5.91537666320801	https://www.genecards.org/cgi-bin/carddisp.pl?gene=RPS25
PDIA6	Protein Disulfide Isomerase Family A Member 6	Protein Coding	Q15084	51	GC02M010784	5.91517496109009	https://www.genecards.org/cgi-bin/carddisp.pl?gene=PDIA6
TUBB2B	Tubulin Beta 2B Class IIb	Protein Coding	Q9BVA1	56	GC06M004170	5.91463375091553	https://www.genecards.org/cgi-bin/carddisp.pl?gene=TUBB2B
AHNAK	AHNAK Nucleoprotein	Protein Coding	Q09666	48	GC11M139644	5.91374397277832	https://www.genecards.org/cgi-bin/carddisp.pl?gene=AHNAK
NEK2	NIMA Related Kinase 2	Protein Coding	P51955	63	GC01M211658	5.91335535049438	https://www.genecards.org/cgi-bin/carddisp.pl?gene=NEK2
RALA	RAS Like Proto-Oncogene A	Protein Coding	P11233	60	GC07P039622	5.91271066665649	https://www.genecards.org/cgi-bin/carddisp.pl?gene=RALA
CUL1	Cullin 1	Protein Coding	Q13616	58	GC07P148697	5.91143894195557	https://www.genecards.org/cgi-bin/carddisp.pl?gene=CUL1
RPL13	Ribosomal Protein L13	Protein Coding	P26373	52	GC16P122949	5.91065645217896	https://www.genecards.org/cgi-bin/carddisp.pl?gene=RPL13
H3C15	H3 Clustered Histone 15	Protein Coding	Q71DI3	38	GC01P176450	5.90974473953247	https://www.genecards.org/cgi-bin/carddisp.pl?gene=H3C15
EPN3	Epsin 3	Protein Coding	Q9H201	45	GC17P050532	5.90857172012329	https://www.genecards.org/cgi-bin/carddisp.pl?gene=EPN3
SERPINA5	Serpin Family A Member 5	Protein Coding	P05154	57	GC14P095357	5.90683937072754	https://www.genecards.org/cgi-bin/carddisp.pl?gene=SERPINA5
SMTN	Smoothelin	Protein Coding	P53814	51	GC22P091952	5.90680980682373	https://www.genecards.org/cgi-bin/carddisp.pl?gene=SMTN
TPT1	Tumor Protein, Translationally-Controlled 1	Protein Coding	P13693	60	GC13M045333	5.90051937103271	https://www.genecards.org/cgi-bin/carddisp.pl?gene=TPT1
CASP6	Caspase 6	Protein Coding	P55212	61	GC04M109688	5.89965534210205	https://www.genecards.org/cgi-bin/carddisp.pl?gene=CASP6
UQCRC2	Ubiquinol-Cytochrome C Reductase Core Protein 2	Protein Coding	P22695	58	GC16P120689	5.89904499053955	https://www.genecards.org/cgi-bin/carddisp.pl?gene=UQCRC2
C4A	Complement C4A (Chido/Rodgers Blood Group)	Protein Coding	P0C0L4	57	GC06P181914	5.89888858795166	https://www.genecards.org/cgi-bin/carddisp.pl?gene=C4A
ABCG1	ATP Binding Cassette Subfamily G Member 1	Protein Coding	P45844	55	GC21P042199	5.89847326278687	https://www.genecards.org/cgi-bin/carddisp.pl?gene=ABCG1
PGAM1	Phosphoglycerate Mutase 1	Protein Coding	P18669	57	GC10P097426	5.8978123664856	https://www.genecards.org/cgi-bin/carddisp.pl?gene=PGAM1
MCM6	Minichromosome Maintenance Complex Component 6	Protein Coding	Q14566	55	GC02M135839	5.89606332778931	https://www.genecards.org/cgi-bin/carddisp.pl?gene=MCM6
TFPI	Tissue Factor Pathway Inhibitor	Protein Coding	P10646	58	GC02M187464	5.89512157440186	https://www.genecards.org/cgi-bin/carddisp.pl?gene=TFPI
SEMA3C	Semaphorin 3C	Protein Coding	Q99985	55	GC07M080742	5.89448595046997	https://www.genecards.org/cgi-bin/carddisp.pl?gene=SEMA3C
GTPBP4	GTP Binding Protein 4	Protein Coding	Q9BZE4	50	GC10P000988	5.89431142807007	https://www.genecards.org/cgi-bin/carddisp.pl?gene=GTPBP4
DAB1	DAB Adaptor Protein 1	Protein Coding	O75553	56	GC01M056994	5.88767671585083	https://www.genecards.org/cgi-bin/carddisp.pl?gene=DAB1
MBTPS1	Membrane Bound Transcription Factor Peptidase, Site 1	Protein Coding	Q14703	55	GC16M084053	5.88757991790771	https://www.genecards.org/cgi-bin/carddisp.pl?gene=MBTPS1
EHMT2	Euchromatic Histone Lysine Methyltransferase 2	Protein Coding	Q96KQ7	58	GC06M031879	5.88519430160522	https://www.genecards.org/cgi-bin/carddisp.pl?gene=EHMT2
SMC3	Structural Maintenance Of Chromosomes 3	Protein Coding	Q9UQE7	60	GC10P110567	5.88354682922363	https://www.genecards.org/cgi-bin/carddisp.pl?gene=SMC3
SNRNP70	Small Nuclear Ribonucleoprotein U1 Subunit 70	Protein Coding	P08621	52	GC19P049085	5.88252687454224	https://www.genecards.org/cgi-bin/carddisp.pl?gene=SNRNP70
PPBP	Pro-Platelet Basic Protein	Protein Coding	P02775	55	GC04M073986	5.88209438323975	https://www.genecards.org/cgi-bin/carddisp.pl?gene=PPBP
LAPTM4B	Lysosomal Protein Transmembrane 4 Beta	Protein Coding	Q86VI4	46	GC08P097775	5.88136386871338	https://www.genecards.org/cgi-bin/carddisp.pl?gene=LAPTM4B
IRAK1	Interleukin 1 Receptor Associated Kinase 1	Protein Coding	P51617	61	GC0XM154010	5.88038444519043	https://www.genecards.org/cgi-bin/carddisp.pl?gene=IRAK1
SKP1	S-Phase Kinase Associated Protein 1	Protein Coding	P63208	56	GC05M134148	5.87907123565674	https://www.genecards.org/cgi-bin/carddisp.pl?gene=SKP1
CXCL11	C-X-C Motif Chemokine Ligand 11	Protein Coding	O14625	52	GC04M076033	5.87742137908936	https://www.genecards.org/cgi-bin/carddisp.pl?gene=CXCL11
ENAH	ENAH Actin Regulator	Protein Coding	Q8N8S7	51	GC01M225486	5.87386608123779	https://www.genecards.org/cgi-bin/carddisp.pl?gene=ENAH
RPL4	Ribosomal Protein L4	Protein Coding	P36578	52	GC15M066498	5.87228298187256	https://www.genecards.org/cgi-bin/carddisp.pl?gene=RPL4
SMAD9	SMAD Family Member 9	Protein Coding	O15198	58	GC13M036844	5.86924076080322	https://www.genecards.org/cgi-bin/carddisp.pl?gene=SMAD9
CCL13	C-C Motif Chemokine Ligand 13	Protein Coding	Q99616	49	GC17P034356	5.86684846878052	https://www.genecards.org/cgi-bin/carddisp.pl?gene=CCL13
TRPM2	Transient Receptor Potential Cation Channel Subfamily M Member 2	Protein Coding	O94759	53	GC21P044350	5.86273574829102	https://www.genecards.org/cgi-bin/carddisp.pl?gene=TRPM2
HDGFL2	HDGF Like 2	Protein Coding	Q7Z4V5	47	GC19P151520	5.86176109313965	https://www.genecards.org/cgi-bin/carddisp.pl?gene=HDGFL2
OGT	O-Linked N-Acetylglucosamine (GlcNAc) Transferase	Protein Coding	O15294	60	GC0XP072033	5.86060428619385	https://www.genecards.org/cgi-bin/carddisp.pl?gene=OGT
LIMA1	LIM Domain And Actin Binding 1	Protein Coding	Q9UHB6	50	GC12M050175	5.85845422744751	https://www.genecards.org/cgi-bin/carddisp.pl?gene=LIMA1
ALDOA	Aldolase, Fructose-Bisphosphate A	Protein Coding	P04075	62	GC16P030064	5.85738849639893	https://www.genecards.org/cgi-bin/carddisp.pl?gene=ALDOA
LGR4	Leucine Rich Repeat Containing G Protein-Coupled Receptor 4	Protein Coding	Q9BXB1	52	GC11M027365	5.85716104507446	https://www.genecards.org/cgi-bin/carddisp.pl?gene=LGR4
RPS14	Ribosomal Protein S14	Protein Coding	P62263	55	GC05M150443	5.85666990280151	https://www.genecards.org/cgi-bin/carddisp.pl?gene=RPS14
H4C14	H4 Clustered Histone 14	Protein Coding	P62805	39	GC01P149832	5.85599517822266	https://www.genecards.org/cgi-bin/carddisp.pl?gene=H4C14
ARHGEF7	Rho Guanine Nucleotide Exchange Factor 7	Protein Coding	Q14155	55	GC13P111114	5.85406684875488	https://www.genecards.org/cgi-bin/carddisp.pl?gene=ARHGEF7
DDX1	DEAD-Box Helicase 1	Protein Coding	Q92499	56	GC02P015591	5.85372018814087	https://www.genecards.org/cgi-bin/carddisp.pl?gene=DDX1
STX2	Syntaxin 2	Protein Coding	P32856	50	GC12M130789	5.8533091545105	https://www.genecards.org/cgi-bin/carddisp.pl?gene=STX2
ERCC1	ERCC Excision Repair 1, Endonuclease Non-Catalytic Subunit	Protein Coding	P07992	59	GC19M108885	5.85330247879028	https://www.genecards.org/cgi-bin/carddisp.pl?gene=ERCC1
PEX16	Peroxisomal Biogenesis Factor 16	Protein Coding	Q9Y5Y5	50	GC11M139430	5.85130596160889	https://www.genecards.org/cgi-bin/carddisp.pl?gene=PEX16
GAS6	Growth Arrest Specific 6	Protein Coding	Q14393	56	GC13M113820	5.85123825073242	https://www.genecards.org/cgi-bin/carddisp.pl?gene=GAS6
PRPF3	Pre-MRNA Processing Factor 3	Protein Coding	O43395	54	GC01P150321	5.85123586654663	https://www.genecards.org/cgi-bin/carddisp.pl?gene=PRPF3
ADK	Adenosine Kinase	Protein Coding	P55263	63	GC10P075949	5.85023927688599	https://www.genecards.org/cgi-bin/carddisp.pl?gene=ADK
LDHB	Lactate Dehydrogenase B	Protein Coding	P07195	57	GC12M021635	5.84964895248413	https://www.genecards.org/cgi-bin/carddisp.pl?gene=LDHB
CNTF	Ciliary Neurotrophic Factor	Protein Coding	P26441	54	GC11P058622	5.84885120391846	https://www.genecards.org/cgi-bin/carddisp.pl?gene=CNTF
MDH2	Malate Dehydrogenase 2	Protein Coding	P40926	60	GC07P076048	5.84810590744019	https://www.genecards.org/cgi-bin/carddisp.pl?gene=MDH2
TCF4	Transcription Factor 4	Protein Coding	P15884	60	GC18M055222	5.84652805328369	https://www.genecards.org/cgi-bin/carddisp.pl?gene=TCF4
MGMT	O-6-Methylguanine-DNA Methyltransferase	Protein Coding	P16455	62	GC10P129467	5.84289216995239	https://www.genecards.org/cgi-bin/carddisp.pl?gene=MGMT
AIFM1	Apoptosis Inducing Factor Mitochondria Associated 1	Protein Coding	O95831	63	GC0XM130129	5.84227275848389	https://www.genecards.org/cgi-bin/carddisp.pl?gene=AIFM1
ASAP1	ArfGAP With SH3 Domain, Ankyrin Repeat And PH Domain 1	Protein Coding	Q9ULH1	50	GC08M130052	5.83689022064209	https://www.genecards.org/cgi-bin/carddisp.pl?gene=ASAP1
CSF3R	Colony Stimulating Factor 3 Receptor	Protein Coding	Q99062	60	GC01M036466	5.83604288101196	https://www.genecards.org/cgi-bin/carddisp.pl?gene=CSF3R
THPO	Thrombopoietin	Protein Coding	P40225	55	GC03M184371	5.83569669723511	https://www.genecards.org/cgi-bin/carddisp.pl?gene=THPO
PFKL	Phosphofructokinase, Liver Type	Protein Coding	P17858	58	GC21P044300	5.83517837524414	https://www.genecards.org/cgi-bin/carddisp.pl?gene=PFKL
RPL3	Ribosomal Protein L3	Protein Coding	P39023	54	GC22M086143	5.83197498321533	https://www.genecards.org/cgi-bin/carddisp.pl?gene=RPL3
RPS11	Ribosomal Protein S11	Protein Coding	P62280	51	GC19P049496	5.82904577255249	https://www.genecards.org/cgi-bin/carddisp.pl?gene=RPS11
PRKACB	Protein Kinase CAMP-Activated Catalytic Subunit Beta	Protein Coding	P22694	61	GC01P084078	5.82804489135742	https://www.genecards.org/cgi-bin/carddisp.pl?gene=PRKACB
GIT1	GIT ArfGAP 1	Protein Coding	Q9Y2X7	53	GC17M029573	5.82721471786499	https://www.genecards.org/cgi-bin/carddisp.pl?gene=GIT1
GZMA	Granzyme A	Protein Coding	P12544	55	GC05P055102	5.82585334777832	https://www.genecards.org/cgi-bin/carddisp.pl?gene=GZMA
UBE3A	Ubiquitin Protein Ligase E3A	Protein Coding	Q05086	61	GC15M025333	5.82519912719727	https://www.genecards.org/cgi-bin/carddisp.pl?gene=UBE3A
TNFRSF6B	TNF Receptor Superfamily Member 6b	Protein Coding	O95407	54	GC20P063696	5.82503223419189	https://www.genecards.org/cgi-bin/carddisp.pl?gene=TNFRSF6B
ATR	ATR Serine/Threonine Kinase	Protein Coding	Q13535	67	GC03M142449	5.82245254516602	https://www.genecards.org/cgi-bin/carddisp.pl?gene=ATR
HDLBP	High Density Lipoprotein Binding Protein	Protein Coding	Q00341	54	GC02M241227	5.82209777832031	https://www.genecards.org/cgi-bin/carddisp.pl?gene=HDLBP
ADORA1	Adenosine A1 Receptor	Protein Coding	P30542	60	GC01P203090	5.82164430618286	https://www.genecards.org/cgi-bin/carddisp.pl?gene=ADORA1
MICB	MHC Class I Polypeptide-Related Sequence B	Protein Coding	Q29980	52	GC06P181888	5.82163095474243	https://www.genecards.org/cgi-bin/carddisp.pl?gene=MICB
NET1	Neuroepithelial Cell Transforming 1	Protein Coding	Q7Z628	53	GC10P005425	5.82117557525635	https://www.genecards.org/cgi-bin/carddisp.pl?gene=NET1
GCDH	Glutaryl-CoA Dehydrogenase	Protein Coding	Q92947	58	GC19P012891	5.82038259506226	https://www.genecards.org/cgi-bin/carddisp.pl?gene=GCDH
NDRG1	N-Myc Downstream Regulated 1	Protein Coding	Q92597	57	GC08M133237	5.81886863708496	https://www.genecards.org/cgi-bin/carddisp.pl?gene=NDRG1
LAIR1	Leukocyte Associated Immunoglobulin Like Receptor 1	Protein Coding	Q6GTX8	52	GC19M054351	5.81798696517944	https://www.genecards.org/cgi-bin/carddisp.pl?gene=LAIR1
SLC2A3	Solute Carrier Family 2 Member 3	Protein Coding	P11169	61	GC12M007919	5.81713962554932	https://www.genecards.org/cgi-bin/carddisp.pl?gene=SLC2A3
PSMC1	Proteasome 26S Subunit, ATPase 1	Protein Coding	P62191	56	GC14P090256	5.81698608398438	https://www.genecards.org/cgi-bin/carddisp.pl?gene=PSMC1
PSPC1	Paraspeckle Component 1	Protein Coding	Q8WXF1	47	GC13M024801	5.81572389602661	https://www.genecards.org/cgi-bin/carddisp.pl?gene=PSPC1
BANF1	Barrier To Autointegration Nuclear Assembly Factor 1	Protein Coding	O75531	55	GC11P066002	5.8149676322937	https://www.genecards.org/cgi-bin/carddisp.pl?gene=BANF1
UQCRFS1	Ubiquinol-Cytochrome C Reductase, Rieske Iron-Sulfur Polypeptide 1	Protein Coding	P47985	60	GC19M029205	5.81355762481689	https://www.genecards.org/cgi-bin/carddisp.pl?gene=UQCRFS1
FOLH1	Folate Hydrolase 1	Protein Coding	Q04609	60	GC11M139477	5.81209516525269	https://www.genecards.org/cgi-bin/carddisp.pl?gene=FOLH1
TXNDC5	Thioredoxin Domain Containing 5	Protein Coding	Q8NBS9	48	GC06M007893	5.80531883239746	https://www.genecards.org/cgi-bin/carddisp.pl?gene=TXNDC5
SIAH1	Siah E3 Ubiquitin Protein Ligase 1	Protein Coding	Q8IUQ4	58	GC16M051503	5.8044114112854	https://www.genecards.org/cgi-bin/carddisp.pl?gene=SIAH1
HGS	Hepatocyte Growth Factor-Regulated Tyrosine Kinase Substrate	Protein Coding	O14964	56	GC17P081683	5.79892873764038	https://www.genecards.org/cgi-bin/carddisp.pl?gene=HGS
PPA1	Inorganic Pyrophosphatase 1	Protein Coding	Q15181	52	GC10M070202	5.79854774475098	https://www.genecards.org/cgi-bin/carddisp.pl?gene=PPA1
FPR1	Formyl Peptide Receptor 1	Protein Coding	P21462	59	GC19M051745	5.79488658905029	https://www.genecards.org/cgi-bin/carddisp.pl?gene=FPR1
FBP1	Fructose-Bisphosphatase 1	Protein Coding	P09467	62	GC09M094603	5.79425954818726	https://www.genecards.org/cgi-bin/carddisp.pl?gene=FBP1
PSMD4	Proteasome 26S Subunit Ubiquitin Receptor, Non-ATPase 4	Protein Coding	P55036	57	GC01P176535	5.79098224639893	https://www.genecards.org/cgi-bin/carddisp.pl?gene=PSMD4
ITPR1	Inositol 1,4,5-Trisphosphate Receptor Type 1	Protein Coding	Q14643	62	GC03P004496	5.79072093963623	https://www.genecards.org/cgi-bin/carddisp.pl?gene=ITPR1
MVP	Major Vault Protein	Protein Coding	Q14764	52	GC16P120991	5.78927659988403	https://www.genecards.org/cgi-bin/carddisp.pl?gene=MVP
USO1	USO1 Vesicle Transport Factor	Protein Coding	O60763	50	GC04P075724	5.78716659545898	https://www.genecards.org/cgi-bin/carddisp.pl?gene=USO1
IKBKG	Inhibitor Of Nuclear Factor Kappa B Kinase Regulatory Subunit Gamma	Protein Coding	Q9Y6K9	61	GC0XP154541	5.78691911697388	https://www.genecards.org/cgi-bin/carddisp.pl?gene=IKBKG
VPS72	Vacuolar Protein Sorting 72 Homolog	Protein Coding	Q15906	47	GC01M151176	5.78633689880371	https://www.genecards.org/cgi-bin/carddisp.pl?gene=VPS72
ENO2	Enolase 2	Protein Coding	P09104	60	GC12P006913	5.7840518951416	https://www.genecards.org/cgi-bin/carddisp.pl?gene=ENO2
HAX1	HCLS1 Associated Protein X-1	Protein Coding	O00165	55	GC01P176681	5.78220272064209	https://www.genecards.org/cgi-bin/carddisp.pl?gene=HAX1
PAWR	Pro-Apoptotic WT1 Regulator	Protein Coding	Q96IZ0	54	GC12M079574	5.78166580200195	https://www.genecards.org/cgi-bin/carddisp.pl?gene=PAWR
FBXW7	F-Box And WD Repeat Domain Containing 7	Protein Coding	Q969H0	58	GC04M152321	5.7807559967041	https://www.genecards.org/cgi-bin/carddisp.pl?gene=FBXW7
RPL15	Ribosomal Protein L15	Protein Coding	P61313	57	GC03P023916	5.77653026580811	https://www.genecards.org/cgi-bin/carddisp.pl?gene=RPL15
CCT6A	Chaperonin Containing TCP1 Subunit 6A	Protein Coding	P40227	46	GC07P056051	5.77061653137207	https://www.genecards.org/cgi-bin/carddisp.pl?gene=CCT6A
DSTN	Destrin, Actin Depolymerizing Factor	Protein Coding	P60981	50	GC20P017570	5.76753950119019	https://www.genecards.org/cgi-bin/carddisp.pl?gene=DSTN
PDHA1	Pyruvate Dehydrogenase E1 Subunit Alpha 1	Protein Coding	P08559	60	GC0XP019343	5.7674446105957	https://www.genecards.org/cgi-bin/carddisp.pl?gene=PDHA1
MAPRE1	Microtubule Associated Protein RP/EB Family Member 1	Protein Coding	Q15691	55	GC20P032819	5.76540327072144	https://www.genecards.org/cgi-bin/carddisp.pl?gene=MAPRE1
SOX17	SRY-Box Transcription Factor 17	Protein Coding	Q9H6I2	55	GC08P054457	5.76537322998047	https://www.genecards.org/cgi-bin/carddisp.pl?gene=SOX17
PZP	PZP Alpha-2-Macroglobulin Like	Protein Coding	P20742	55	GC12M035772	5.76469993591309	https://www.genecards.org/cgi-bin/carddisp.pl?gene=PZP
KPNA3	Karyopherin Subunit Alpha 3	Protein Coding	O00505	55	GC13M049699	5.76434087753296	https://www.genecards.org/cgi-bin/carddisp.pl?gene=KPNA3
SLC34A2	Solute Carrier Family 34 Member 2	Protein Coding	O95436	58	GC04P025648	5.7639627456665	https://www.genecards.org/cgi-bin/carddisp.pl?gene=SLC34A2
AIMP1	Aminoacyl TRNA Synthetase Complex Interacting Multifunctional Protein 1	Protein Coding	Q12904	58	GC04P106315	5.7631196975708	https://www.genecards.org/cgi-bin/carddisp.pl?gene=AIMP1
FARP2	FERM, ARH/RhoGEF And Pleckstrin Domain Protein 2	Protein Coding	O94887	52	GC02P242288	5.76153945922852	https://www.genecards.org/cgi-bin/carddisp.pl?gene=FARP2
IL25	Interleukin 25	Protein Coding	Q9H293	49	GC14P057554	5.75530624389648	https://www.genecards.org/cgi-bin/carddisp.pl?gene=IL25
TSPAN8	Tetraspanin 8	Protein Coding	P19075	49	GC12M071125	5.75498580932617	https://www.genecards.org/cgi-bin/carddisp.pl?gene=TSPAN8
POLR2A	RNA Polymerase II Subunit A	Protein Coding	P24928	58	GC17P153752	5.75450849533081	https://www.genecards.org/cgi-bin/carddisp.pl?gene=POLR2A
CYLD	CYLD Lysine 63 Deubiquitinase	Protein Coding	Q9NQC7	61	GC16P050742	5.75016498565674	https://www.genecards.org/cgi-bin/carddisp.pl?gene=CYLD
SHMT2	Serine Hydroxymethyltransferase 2	Protein Coding	P34897	58	GC12P057229	5.74940919876099	https://www.genecards.org/cgi-bin/carddisp.pl?gene=SHMT2
HLA-E	Major Histocompatibility Complex, Class I, E	Protein Coding	P13747	53	GC06P181868	5.74887657165527	https://www.genecards.org/cgi-bin/carddisp.pl?gene=HLA-E
GBA1	Glucosylceramidase Beta 1	Protein Coding	P04062	62	GC01M167453	5.74878215789795	https://www.genecards.org/cgi-bin/carddisp.pl?gene=GBA1
TFCP2	Transcription Factor CP2	Protein Coding	Q12800	52	GC12M051093	5.74820280075073	https://www.genecards.org/cgi-bin/carddisp.pl?gene=TFCP2
NCK1	NCK Adaptor Protein 1	Protein Coding	P16333	55	GC03P136862	5.74685382843018	https://www.genecards.org/cgi-bin/carddisp.pl?gene=NCK1
UCN	Urocortin	Protein Coding	P55089	48	GC02M027308	5.74677276611328	https://www.genecards.org/cgi-bin/carddisp.pl?gene=UCN
EFTUD2	Elongation Factor Tu GTP Binding Domain Containing 2	Protein Coding	Q15029	54	GC17M097312	5.74517202377319	https://www.genecards.org/cgi-bin/carddisp.pl?gene=EFTUD2
FTL	Ferritin Light Chain	Protein Coding	P02792	58	GC19P048965	5.74315929412842	https://www.genecards.org/cgi-bin/carddisp.pl?gene=FTL
PIP5K1C	Phosphatidylinositol-4-Phosphate 5-Kinase Type 1 Gamma	Protein Coding	O60331	60	GC19M107869	5.74010753631592	https://www.genecards.org/cgi-bin/carddisp.pl?gene=PIP5K1C
ABCE1	ATP Binding Cassette Subfamily E Member 1	Protein Coding	P61221	51	GC04P145097	5.73924350738525	https://www.genecards.org/cgi-bin/carddisp.pl?gene=ABCE1
CYP1A2	Cytochrome P450 Family 1 Subfamily A Member 2	Protein Coding	P05177	58	GC15P074748	5.73455333709717	https://www.genecards.org/cgi-bin/carddisp.pl?gene=CYP1A2
SPINT2	Serine Peptidase Inhibitor, Kunitz Type 2	Protein Coding	O43291	55	GC19P038244	5.73373222351074	https://www.genecards.org/cgi-bin/carddisp.pl?gene=SPINT2
TXNIP	Thioredoxin Interacting Protein	Protein Coding	Q9H3M7	52	GC01M145992	5.73181533813477	https://www.genecards.org/cgi-bin/carddisp.pl?gene=TXNIP
ERAP1	Endoplasmic Reticulum Aminopeptidase 1	Protein Coding	Q9NZ08	57	GC05M096760	5.73012161254883	https://www.genecards.org/cgi-bin/carddisp.pl?gene=ERAP1
EGLN1	Egl-9 Family Hypoxia Inducible Factor 1	Protein Coding	Q9GZT9	63	GC01M231363	5.73011207580566	https://www.genecards.org/cgi-bin/carddisp.pl?gene=EGLN1
CRKL	CRK Like Proto-Oncogene, Adaptor Protein	Protein Coding	P46109	59	GC22P020917	5.72698450088501	https://www.genecards.org/cgi-bin/carddisp.pl?gene=CRKL
ENTPD2	Ectonucleoside Triphosphate Diphosphohydrolase 2	Protein Coding	Q9Y5L3	55	GC09M137048	5.7200345993042	https://www.genecards.org/cgi-bin/carddisp.pl?gene=ENTPD2
GRIN1	Glutamate Ionotropic Receptor NMDA Type Subunit 1	Protein Coding	Q05586	64	GC09P137138	5.71593713760376	https://www.genecards.org/cgi-bin/carddisp.pl?gene=GRIN1
ANXA7	Annexin A7	Protein Coding	P20073	54	GC10M073375	5.71223735809326	https://www.genecards.org/cgi-bin/carddisp.pl?gene=ANXA7
SLC31A1	Solute Carrier Family 31 Member 1	Protein Coding	O15431	57	GC09P113221	5.71201324462891	https://www.genecards.org/cgi-bin/carddisp.pl?gene=SLC31A1
AP2A1	Adaptor Related Protein Complex 2 Subunit Alpha 1	Protein Coding	O95782	51	GC19P152884	5.71036815643311	https://www.genecards.org/cgi-bin/carddisp.pl?gene=AP2A1
BRD9	Bromodomain Containing 9	Protein Coding	Q9H8M2	51	GC05M002509	5.70893239974976	https://www.genecards.org/cgi-bin/carddisp.pl?gene=BRD9
FUBP1	Far Upstream Element Binding Protein 1	Protein Coding	Q96AE4	51	GC01M077944	5.70793199539185	https://www.genecards.org/cgi-bin/carddisp.pl?gene=FUBP1
KDM6B	Lysine Demethylase 6B	Protein Coding	O15054	58	GC17P007834	5.70753765106201	https://www.genecards.org/cgi-bin/carddisp.pl?gene=KDM6B
ISG15	ISG15 Ubiquitin Like Modifier	Protein Coding	P05161	59	GC01P001001	5.70477056503296	https://www.genecards.org/cgi-bin/carddisp.pl?gene=ISG15
PMPCB	Peptidase, Mitochondrial Processing Subunit Beta	Protein Coding	O75439	55	GC07P103297	5.70043182373047	https://www.genecards.org/cgi-bin/carddisp.pl?gene=PMPCB
LORICRIN	Loricrin Cornified Envelope Precursor Protein	Protein Coding	P23490	47	GC01P176636	5.69998741149902	https://www.genecards.org/cgi-bin/carddisp.pl?gene=LORICRIN
TIMM50	Translocase Of Inner Mitochondrial Membrane 50	Protein Coding	Q3ZCQ8	51	GC19P039480	5.69963121414185	https://www.genecards.org/cgi-bin/carddisp.pl?gene=TIMM50
IFNL3	Interferon Lambda 3	Protein Coding	Q8IZI9	47	GC19M039243	5.6963005065918	https://www.genecards.org/cgi-bin/carddisp.pl?gene=IFNL3
PRSS8	Serine Protease 8	Protein Coding	Q16651	57	GC16M051202	5.69543886184692	https://www.genecards.org/cgi-bin/carddisp.pl?gene=PRSS8
SYNCRIP	Synaptotagmin Binding Cytoplasmic RNA Interacting Protein	Protein Coding	O60506	51	GC06M085607	5.69520568847656	https://www.genecards.org/cgi-bin/carddisp.pl?gene=SYNCRIP
SIRPA	Signal Regulatory Protein Alpha	Protein Coding	P78324	58	GC20P001894	5.69467639923096	https://www.genecards.org/cgi-bin/carddisp.pl?gene=SIRPA
DLD	Dihydrolipoamide Dehydrogenase	Protein Coding	P09622	62	GC07P110986	5.69373750686646	https://www.genecards.org/cgi-bin/carddisp.pl?gene=DLD
FHIT	Fragile Histidine Triad Diadenosine Triphosphatase	Protein Coding	P49789	55	GC03M059747	5.69326210021973	https://www.genecards.org/cgi-bin/carddisp.pl?gene=FHIT
EIF4G1	Eukaryotic Translation Initiation Factor 4 Gamma 1	Protein Coding	Q04637	60	GC03P184314	5.69033336639404	https://www.genecards.org/cgi-bin/carddisp.pl?gene=EIF4G1
NF2	NF2, Moesin-Ezrin-Radixin Like (MERLIN) Tumor Suppressor	Protein Coding	P35240	62	GC22P029603	5.68928337097168	https://www.genecards.org/cgi-bin/carddisp.pl?gene=NF2
GDF11	Growth Differentiation Factor 11	Protein Coding	O95390	55	GC12P055743	5.68898344039917	https://www.genecards.org/cgi-bin/carddisp.pl?gene=GDF11
SNX1	Sorting Nexin 1	Protein Coding	Q13596	53	GC15P064094	5.68889808654785	https://www.genecards.org/cgi-bin/carddisp.pl?gene=SNX1
PTP4A3	Protein Tyrosine Phosphatase 4A3	Protein Coding	O75365	54	GC08P141391	5.68685388565063	https://www.genecards.org/cgi-bin/carddisp.pl?gene=PTP4A3
OSMR	Oncostatin M Receptor	Protein Coding	Q99650	57	GC05P038845	5.68303775787354	https://www.genecards.org/cgi-bin/carddisp.pl?gene=OSMR
SLC1A3	Solute Carrier Family 1 Member 3	Protein Coding	P43003	62	GC05P036736	5.68250465393066	https://www.genecards.org/cgi-bin/carddisp.pl?gene=SLC1A3
FLI1	Fli-1 Proto-Oncogene, ETS Transcription Factor	Protein Coding	Q01543	60	GC11P128686	5.67622470855713	https://www.genecards.org/cgi-bin/carddisp.pl?gene=FLI1
PSMD14	Proteasome 26S Subunit, Non-ATPase 14	Protein Coding	O00487	55	GC02P161308	5.67557573318481	https://www.genecards.org/cgi-bin/carddisp.pl?gene=PSMD14
GNAI2	G Protein Subunit Alpha I2	Protein Coding	P04899	59	GC03P050226	5.67521190643311	https://www.genecards.org/cgi-bin/carddisp.pl?gene=GNAI2
FGL2	Fibrinogen Like 2	Protein Coding	Q14314	51	GC07M077193	5.6712908744812	https://www.genecards.org/cgi-bin/carddisp.pl?gene=FGL2
CGAS	Cyclic GMP-AMP Synthase	Protein Coding	Q8N884	48	GC06M107758	5.66861820220947	https://www.genecards.org/cgi-bin/carddisp.pl?gene=CGAS
ACVR2A	Activin A Receptor Type 2A	Protein Coding	P27037	58	GC02P147844	5.66701316833496	https://www.genecards.org/cgi-bin/carddisp.pl?gene=ACVR2A
ERCC8	ERCC Excision Repair 8, CSA Ubiquitin Ligase Complex Subunit	Protein Coding	Q13216	56	GC05M060921	5.6666841506958	https://www.genecards.org/cgi-bin/carddisp.pl?gene=ERCC8
NRCAM	Neuronal Cell Adhesion Molecule	Protein Coding	Q92823	57	GC07M108147	5.66634702682495	https://www.genecards.org/cgi-bin/carddisp.pl?gene=NRCAM
PRDM2	PR/SET Domain 2	Protein Coding	Q13029	52	GC01P013700	5.66216850280762	https://www.genecards.org/cgi-bin/carddisp.pl?gene=PRDM2
HLA-DQA1	Major Histocompatibility Complex, Class II, DQ Alpha 1	Protein Coding	P01909	55	GC06P181921	5.66119813919067	https://www.genecards.org/cgi-bin/carddisp.pl?gene=HLA-DQA1
UBE2N	Ubiquitin Conjugating Enzyme E2 N	Protein Coding	P61088	59	GC12M093406	5.6579909324646	https://www.genecards.org/cgi-bin/carddisp.pl?gene=UBE2N
CD58	CD58 Molecule	Protein Coding	P19256	55	GC01M116514	5.65746021270752	https://www.genecards.org/cgi-bin/carddisp.pl?gene=CD58
ODAPH	Odontogenesis Associated Phosphoprotein	Protein Coding	Q17RF5	41	GC04P075569	5.65503978729248	https://www.genecards.org/cgi-bin/carddisp.pl?gene=ODAPH
IWS1	Interacts With SUPT6H, CTD Assembly Factor 1	Protein Coding	Q96ST2	42	GC02M127436	5.6539454460144	https://www.genecards.org/cgi-bin/carddisp.pl?gene=IWS1
IDH3A	Isocitrate Dehydrogenase (NAD(+)) 3 Catalytic Subunit Alpha	Protein Coding	P50213	56	GC15P078131	5.65102481842041	https://www.genecards.org/cgi-bin/carddisp.pl?gene=IDH3A
DPM1	Dolichyl-Phosphate Mannosyltransferase Subunit 1, Catalytic	Protein Coding	O60762	56	GC20M050934	5.64711380004883	https://www.genecards.org/cgi-bin/carddisp.pl?gene=DPM1
CSTA	Cystatin A	Protein Coding	P01040	57	GC03P122325	5.64696311950684	https://www.genecards.org/cgi-bin/carddisp.pl?gene=CSTA
EPHX2	Epoxide Hydrolase 2	Protein Coding	P34913	59	GC08P027490	5.64275407791138	https://www.genecards.org/cgi-bin/carddisp.pl?gene=EPHX2
FER	FER Tyrosine Kinase	Protein Coding	P16591	58	GC05P108747	5.64191913604736	https://www.genecards.org/cgi-bin/carddisp.pl?gene=FER
MTHFD1	Methylenetetrahydrofolate Dehydrogenase, Cyclohydrolase And Formyltetrahydrofolate Synthetase 1	Protein Coding	P11586	59	GC14P064388	5.64018869400024	https://www.genecards.org/cgi-bin/carddisp.pl?gene=MTHFD1
SF3B3	Splicing Factor 3b Subunit 3	Protein Coding	Q15393	53	GC16P070523	5.63811540603638	https://www.genecards.org/cgi-bin/carddisp.pl?gene=SF3B3
MARCKS	Myristoylated Alanine Rich Protein Kinase C Substrate	Protein Coding	P29966	52	GC06P113857	5.63739013671875	https://www.genecards.org/cgi-bin/carddisp.pl?gene=MARCKS
MAP4K4	Mitogen-Activated Protein Kinase Kinase Kinase Kinase 4	Protein Coding	O95819	59	GC02P101696	5.63717794418335	https://www.genecards.org/cgi-bin/carddisp.pl?gene=MAP4K4
TACSTD2	Tumor Associated Calcium Signal Transducer 2	Protein Coding	P09758	58	GC01M058575	5.63454532623291	https://www.genecards.org/cgi-bin/carddisp.pl?gene=TACSTD2
KRT35	Keratin 35	Protein Coding	Q92764	45	GC17M097173	5.63147354125977	https://www.genecards.org/cgi-bin/carddisp.pl?gene=KRT35
DLL4	Delta Like Canonical Notch Ligand 4	Protein Coding	Q9NR61	60	GC15P040929	5.63072204589844	https://www.genecards.org/cgi-bin/carddisp.pl?gene=DLL4
DCTN2	Dynactin Subunit 2	Protein Coding	Q13561	53	GC12M060471	5.63046598434448	https://www.genecards.org/cgi-bin/carddisp.pl?gene=DCTN2
KCNJ11	Potassium Inwardly Rectifying Channel Subfamily J Member 11	Protein Coding	Q14654	59	GC11M018109	5.62802410125732	https://www.genecards.org/cgi-bin/carddisp.pl?gene=KCNJ11
RAB27A	RAB27A, Member RAS Oncogene Family	Protein Coding	P51159	60	GC15M055202	5.62789487838745	https://www.genecards.org/cgi-bin/carddisp.pl?gene=RAB27A
HRNR	Hornerin	Protein Coding	Q86YZ3	47	GC01M152212	5.62438058853149	https://www.genecards.org/cgi-bin/carddisp.pl?gene=HRNR
AQP3	Aquaporin 3 (Gill Blood Group)	Protein Coding	Q92482	58	GC09M033431	5.62324523925781	https://www.genecards.org/cgi-bin/carddisp.pl?gene=AQP3
SF3B2	Splicing Factor 3b Subunit 2	Protein Coding	Q13435	51	GC11P066050	5.6227822303772	https://www.genecards.org/cgi-bin/carddisp.pl?gene=SF3B2
NXF1	Nuclear RNA Export Factor 1	Protein Coding	Q9UBU9	52	GC11M139669	5.6211256980896	https://www.genecards.org/cgi-bin/carddisp.pl?gene=NXF1
MT-CO2	Mitochondrially Encoded Cytochrome C Oxidase II	Protein Coding	P00403	50	GCMTP007587	5.62095928192139	https://www.genecards.org/cgi-bin/carddisp.pl?gene=MT-CO2
PSMD1	Proteasome 26S Subunit, Non-ATPase 1	Protein Coding	Q99460	52	GC02P231056	5.62094354629517	https://www.genecards.org/cgi-bin/carddisp.pl?gene=PSMD1
P4HA2	Prolyl 4-Hydroxylase Subunit Alpha 2	Protein Coding	O15460	57	GC05M132193	5.62076139450073	https://www.genecards.org/cgi-bin/carddisp.pl?gene=P4HA2
CCT7	Chaperonin Containing TCP1 Subunit 7	Protein Coding	Q99832	52	GC02P073233	5.61961841583252	https://www.genecards.org/cgi-bin/carddisp.pl?gene=CCT7
TET2	Tet Methylcytosine Dioxygenase 2	Protein Coding	Q6N021	58	GC04P105145	5.61587572097778	https://www.genecards.org/cgi-bin/carddisp.pl?gene=TET2
VEGFD	Vascular Endothelial Growth Factor D	Protein Coding	O43915	53	GC0XM015345	5.61009073257446	https://www.genecards.org/cgi-bin/carddisp.pl?gene=VEGFD
H4C8	H4 Clustered Histone 8	Protein Coding	P62805	44	GC06M109209	5.60792970657349	https://www.genecards.org/cgi-bin/carddisp.pl?gene=H4C8
TECR	Trans-2,3-Enoyl-CoA Reductase	Protein Coding	Q9NZ01	55	GC19P014517	5.6077036857605	https://www.genecards.org/cgi-bin/carddisp.pl?gene=TECR
DNTTIP2	Deoxynucleotidyltransferase Terminal Interacting Protein 2	Protein Coding	Q5QJE6	40	GC01M093866	5.60588216781616	https://www.genecards.org/cgi-bin/carddisp.pl?gene=DNTTIP2
CSNK1A1	Casein Kinase 1 Alpha 1	Protein Coding	P48729	62	GC05M149492	5.60460424423218	https://www.genecards.org/cgi-bin/carddisp.pl?gene=CSNK1A1
MRC1	Mannose Receptor C-Type 1	Protein Coding	P22897	51	GC10P017809	5.60416460037231	https://www.genecards.org/cgi-bin/carddisp.pl?gene=MRC1
H2BC12L	H2B Clustered Histone 12 Like	Protein Coding	P57053	39	GC21P051038	5.60142135620117	https://www.genecards.org/cgi-bin/carddisp.pl?gene=H2BC12L
KISS1R	KISS1 Receptor	Protein Coding	Q969F8	57	GC19P000917	5.60042238235474	https://www.genecards.org/cgi-bin/carddisp.pl?gene=KISS1R
RPS8	Ribosomal Protein S8	Protein Coding	P62241	50	GC01P044775	5.59956312179565	https://www.genecards.org/cgi-bin/carddisp.pl?gene=RPS8
GRK2	G Protein-Coupled Receptor Kinase 2	Protein Coding	P25098	61	GC11P067266	5.59730958938599	https://www.genecards.org/cgi-bin/carddisp.pl?gene=GRK2
GPBAR1	G Protein-Coupled Bile Acid Receptor 1	Protein Coding	Q8TDU6	52	GC02P218259	5.5954475402832	https://www.genecards.org/cgi-bin/carddisp.pl?gene=GPBAR1
RPL27	Ribosomal Protein L27	Protein Coding	P61353	54	GC17P042998	5.59358406066895	https://www.genecards.org/cgi-bin/carddisp.pl?gene=RPL27
E2F3	E2F Transcription Factor 3	Protein Coding	O00716	55	GC06P020452	5.59321784973145	https://www.genecards.org/cgi-bin/carddisp.pl?gene=E2F3
CCKBR	Cholecystokinin B Receptor	Protein Coding	P32239	57	GC11P006259	5.59002542495728	https://www.genecards.org/cgi-bin/carddisp.pl?gene=CCKBR
ZNF326	Zinc Finger Protein 326	Protein Coding	Q5BKZ1	42	GC01P089995	5.58824729919434	https://www.genecards.org/cgi-bin/carddisp.pl?gene=ZNF326
FTH1	Ferritin Heavy Chain 1	Protein Coding	P02794	63	GC11M061959	5.58357572555542	https://www.genecards.org/cgi-bin/carddisp.pl?gene=FTH1
PSMC3	Proteasome 26S Subunit, ATPase 3	Protein Coding	P17980	57	GC11M139454	5.58189105987549	https://www.genecards.org/cgi-bin/carddisp.pl?gene=PSMC3
P2RX2	Purinergic Receptor P2X 2	Protein Coding	Q9UBL9	57	GC12P132618	5.58068084716797	https://www.genecards.org/cgi-bin/carddisp.pl?gene=P2RX2
AGPS	Alkylglycerone Phosphate Synthase	Protein Coding	O00116	55	GC02P177392	5.57723760604858	https://www.genecards.org/cgi-bin/carddisp.pl?gene=AGPS
FLT3	Fms Related Receptor Tyrosine Kinase 3	Protein Coding	P36888	66	GC13M028003	5.57436084747314	https://www.genecards.org/cgi-bin/carddisp.pl?gene=FLT3
MAPKAPK5	MAPK Activated Protein Kinase 5	Protein Coding	Q8IW41	56	GC12P111842	5.57110738754272	https://www.genecards.org/cgi-bin/carddisp.pl?gene=MAPKAPK5
AKR1B1	Aldo-Keto Reductase Family 1 Member B	Protein Coding	P15121	59	GC07M134442	5.5667028427124	https://www.genecards.org/cgi-bin/carddisp.pl?gene=AKR1B1
RPL10A	Ribosomal Protein L10a	Protein Coding	P62906	55	GC06P182005	5.56622648239136	https://www.genecards.org/cgi-bin/carddisp.pl?gene=RPL10A
CCT8	Chaperonin Containing TCP1 Subunit 8	Protein Coding	P50990	51	GC21M029055	5.56577920913696	https://www.genecards.org/cgi-bin/carddisp.pl?gene=CCT8
TJP2	Tight Junction Protein 2	Protein Coding	Q9UDY2	57	GC09P069121	5.56310176849365	https://www.genecards.org/cgi-bin/carddisp.pl?gene=TJP2
FAH	Fumarylacetoacetate Hydrolase	Protein Coding	P16930	59	GC15P080152	5.56303930282593	https://www.genecards.org/cgi-bin/carddisp.pl?gene=FAH
PRP4K	Pre-MRNA Processing Factor Kinase PRP4K	Protein Coding	Q13523	46	GC06P004021	5.56151676177979	https://www.genecards.org/cgi-bin/carddisp.pl?gene=PRP4K
GORASP2	Golgi Reassembly Stacking Protein 2	Protein Coding	Q9H8Y8	48	GC02P170928	5.55788278579712	https://www.genecards.org/cgi-bin/carddisp.pl?gene=GORASP2
RPLP2	Ribosomal Protein Lateral Stalk Subunit P2	Protein Coding	P05387	52	GC11P020265	5.55457973480225	https://www.genecards.org/cgi-bin/carddisp.pl?gene=RPLP2
NUP93	Nucleoporin 93	Protein Coding	Q8N1F7	52	GC16P121606	5.55359745025635	https://www.genecards.org/cgi-bin/carddisp.pl?gene=NUP93
PTGER3	Prostaglandin E Receptor 3	Protein Coding	P43115	58	GC01M070852	5.55330085754395	https://www.genecards.org/cgi-bin/carddisp.pl?gene=PTGER3
LIFR	LIF Receptor Subunit Alpha	Protein Coding	P42702	60	GC05M038827	5.55007362365723	https://www.genecards.org/cgi-bin/carddisp.pl?gene=LIFR
PCK1	Phosphoenolpyruvate Carboxykinase 1	Protein Coding	P35558	60	GC20P057561	5.54527139663696	https://www.genecards.org/cgi-bin/carddisp.pl?gene=PCK1
NAXE	NAD(P)HX Epimerase	Protein Coding	Q8NCW5	54	GC01P156591	5.5449047088623	https://www.genecards.org/cgi-bin/carddisp.pl?gene=NAXE
PHF6	PHD Finger Protein 6	Protein Coding	Q8IWS0	52	GC0XP134373	5.54477024078369	https://www.genecards.org/cgi-bin/carddisp.pl?gene=PHF6
SPRY2	Sprouty RTK Signaling Antagonist 2	Protein Coding	O43597	60	GC13M080335	5.54373025894165	https://www.genecards.org/cgi-bin/carddisp.pl?gene=SPRY2
H4C9	H4 Clustered Histone 9	Protein Coding	P62805	44	GC06P184734	5.54061508178711	https://www.genecards.org/cgi-bin/carddisp.pl?gene=H4C9
SERPINA6	Serpin Family A Member 6	Protein Coding	P08185	58	GC14M124249	5.53913593292236	https://www.genecards.org/cgi-bin/carddisp.pl?gene=SERPINA6
TNFSF13B	TNF Superfamily Member 13b	Protein Coding	Q9Y275	58	GC13P108251	5.53893852233887	https://www.genecards.org/cgi-bin/carddisp.pl?gene=TNFSF13B
RPL31	Ribosomal Protein L31	Protein Coding	P62899	52	GC02P101003	5.53381109237671	https://www.genecards.org/cgi-bin/carddisp.pl?gene=RPL31
UQCRC1	Ubiquinol-Cytochrome C Reductase Core Protein 1	Protein Coding	P31930	56	GC03M048613	5.53167200088501	https://www.genecards.org/cgi-bin/carddisp.pl?gene=UQCRC1
CTBP1	C-Terminal Binding Protein 1	Protein Coding	Q13363	61	GC04M001211	5.52657604217529	https://www.genecards.org/cgi-bin/carddisp.pl?gene=CTBP1
MFRP	Membrane Frizzled-Related Protein	Protein Coding	Q9BY79	47	GC11M140668	5.5238733291626	https://www.genecards.org/cgi-bin/carddisp.pl?gene=MFRP
WDR36	WD Repeat Domain 36	Protein Coding	Q8NI36	50	GC05P111091	5.5212082862854	https://www.genecards.org/cgi-bin/carddisp.pl?gene=WDR36
PAEP	Progestagen Associated Endometrial Protein	Protein Coding	P09466	51	GC09P135561	5.5211443901062	https://www.genecards.org/cgi-bin/carddisp.pl?gene=PAEP
ACAT1	Acetyl-CoA Acetyltransferase 1	Protein Coding	P24752	63	GC11P109833	5.51847743988037	https://www.genecards.org/cgi-bin/carddisp.pl?gene=ACAT1
BACH1	BTB Domain And CNC Homolog 1	Protein Coding	O14867	54	GC21P029194	5.51822090148926	https://www.genecards.org/cgi-bin/carddisp.pl?gene=BACH1
SMURF2	SMAD Specific E3 Ubiquitin Protein Ligase 2	Protein Coding	Q9HAU4	55	GC17M064542	5.51779985427856	https://www.genecards.org/cgi-bin/carddisp.pl?gene=SMURF2
NOP2	NOP2 Nucleolar Protein	Protein Coding	P46087	50	GC12M006556	5.51612901687622	https://www.genecards.org/cgi-bin/carddisp.pl?gene=NOP2
SOCS2	Suppressor Of Cytokine Signaling 2	Protein Coding	O14508	56	GC12P093569	5.51519393920898	https://www.genecards.org/cgi-bin/carddisp.pl?gene=SOCS2
SUCLA2	Succinate-CoA Ligase ADP-Forming Subunit Beta	Protein Coding	Q9P2R7	59	GC13M047745	5.51198768615723	https://www.genecards.org/cgi-bin/carddisp.pl?gene=SUCLA2
FTO	FTO Alpha-Ketoglutarate Dependent Dioxygenase	Protein Coding	Q9C0B1	59	GC16P121535	5.51122903823853	https://www.genecards.org/cgi-bin/carddisp.pl?gene=FTO
MFN2	Mitofusin 2	Protein Coding	O95140	61	GC01P011980	5.51017951965332	https://www.genecards.org/cgi-bin/carddisp.pl?gene=MFN2
PDHX	Pyruvate Dehydrogenase Complex Component X	Protein Coding	O00330	59	GC11P034894	5.50979518890381	https://www.genecards.org/cgi-bin/carddisp.pl?gene=PDHX
UBE2D1	Ubiquitin Conjugating Enzyme E2 D1	Protein Coding	P51668	56	GC10P058334	5.50851726531982	https://www.genecards.org/cgi-bin/carddisp.pl?gene=UBE2D1
CHST11	Carbohydrate Sulfotransferase 11	Protein Coding	Q9NPF2	54	GC12P104455	5.50741100311279	https://www.genecards.org/cgi-bin/carddisp.pl?gene=CHST11
COPS3	COP9 Signalosome Subunit 3	Protein Coding	Q9UNS2	52	GC17M017246	5.50720310211182	https://www.genecards.org/cgi-bin/carddisp.pl?gene=COPS3
GNL3	G Protein Nucleolar 3	Protein Coding	Q9BVP2	54	GC03P052681	5.50599384307861	https://www.genecards.org/cgi-bin/carddisp.pl?gene=GNL3
H2BC11	H2B Clustered Histone 11	Protein Coding	P06899	43	GC06M106149	5.50550508499146	https://www.genecards.org/cgi-bin/carddisp.pl?gene=H2BC11
CDC73	Cell Division Cycle 73	Protein Coding	Q6P1J9	58	GC01P193121	5.50399494171143	https://www.genecards.org/cgi-bin/carddisp.pl?gene=CDC73
CD24	CD24 Molecule	Protein Coding	P25063	47	GC06M106969	5.50240612030029	https://www.genecards.org/cgi-bin/carddisp.pl?gene=CD24
PC	Pyruvate Carboxylase	Protein Coding	P11498	60	GC11M066848	5.50098466873169	https://www.genecards.org/cgi-bin/carddisp.pl?gene=PC
WNT11	Wnt Family Member 11	Protein Coding	O96014	55	GC11M076186	5.49917221069336	https://www.genecards.org/cgi-bin/carddisp.pl?gene=WNT11
PDIA4	Protein Disulfide Isomerase Family A Member 4	Protein Coding	P13667	53	GC07M149003	5.49758052825928	https://www.genecards.org/cgi-bin/carddisp.pl?gene=PDIA4
HAT1	Histone Acetyltransferase 1	Protein Coding	O14929	52	GC02P171922	5.49724960327148	https://www.genecards.org/cgi-bin/carddisp.pl?gene=HAT1
LIMK2	LIM Domain Kinase 2	Protein Coding	P53671	57	GC22P031212	5.49654150009155	https://www.genecards.org/cgi-bin/carddisp.pl?gene=LIMK2
TM4SF5	Transmembrane 4 L Six Family Member 5	Protein Coding	O14894	42	GC17P004771	5.49157905578613	https://www.genecards.org/cgi-bin/carddisp.pl?gene=TM4SF5
ALYREF	Aly/REF Export Factor	Protein Coding	Q86V81	51	GC17M081887	5.49006748199463	https://www.genecards.org/cgi-bin/carddisp.pl?gene=ALYREF
PTCD3	Pentatricopeptide Repeat Domain 3	Protein Coding	Q96EY7	51	GC02P086106	5.48983907699585	https://www.genecards.org/cgi-bin/carddisp.pl?gene=PTCD3
ECHS1	Enoyl-CoA Hydratase, Short Chain 1	Protein Coding	P30084	59	GC10M133362	5.48938322067261	https://www.genecards.org/cgi-bin/carddisp.pl?gene=ECHS1
RPL9	Ribosomal Protein L9	Protein Coding	P32969	51	GC04M039452	5.48728847503662	https://www.genecards.org/cgi-bin/carddisp.pl?gene=RPL9
DDX39A	DExD-Box Helicase 39A	Protein Coding	O00148	50	GC19M014408	5.48703861236572	https://www.genecards.org/cgi-bin/carddisp.pl?gene=DDX39A
HYOU1	Hypoxia Up-Regulated 1	Protein Coding	Q9Y4L1	58	GC11M140647	5.48358678817749	https://www.genecards.org/cgi-bin/carddisp.pl?gene=HYOU1
CAMK2D	Calcium/Calmodulin Dependent Protein Kinase II Delta	Protein Coding	Q13557	62	GC04M113418	5.48292446136475	https://www.genecards.org/cgi-bin/carddisp.pl?gene=CAMK2D
CDK5R1	Cyclin Dependent Kinase 5 Regulatory Subunit 1	Protein Coding	Q15078	58	GC17P032486	5.48195505142212	https://www.genecards.org/cgi-bin/carddisp.pl?gene=CDK5R1
EIF5B	Eukaryotic Translation Initiation Factor 5B	Protein Coding	O60841	51	GC02P099337	5.47919702529907	https://www.genecards.org/cgi-bin/carddisp.pl?gene=EIF5B
PSMD11	Proteasome 26S Subunit, Non-ATPase 11	Protein Coding	O00231	52	GC17P032444	5.47856616973877	https://www.genecards.org/cgi-bin/carddisp.pl?gene=PSMD11
H4C15	H4 Clustered Histone 15	Protein Coding	P62805	38	GC01M167226	5.47747421264648	https://www.genecards.org/cgi-bin/carddisp.pl?gene=H4C15
SNRPA1	Small Nuclear Ribonucleoprotein Polypeptide A'	Protein Coding	P09661	45	GC15M101281	5.47645330429077	https://www.genecards.org/cgi-bin/carddisp.pl?gene=SNRPA1
PPIF	Peptidylprolyl Isomerase F	Protein Coding	P30405	56	GC10P123914	5.47582054138184	https://www.genecards.org/cgi-bin/carddisp.pl?gene=PPIF
ACSL4	Acyl-CoA Synthetase Long Chain Family Member 4	Protein Coding	O60488	60	GC0XM109624	5.47490453720093	https://www.genecards.org/cgi-bin/carddisp.pl?gene=ACSL4
LRPAP1	LDL Receptor Related Protein Associated Protein 1	Protein Coding	P30533	56	GC04M006361	5.47257804870605	https://www.genecards.org/cgi-bin/carddisp.pl?gene=LRPAP1
SRPX2	Sushi Repeat Containing Protein X-Linked 2	Protein Coding	O60687	53	GC0XP100648	5.47139930725098	https://www.genecards.org/cgi-bin/carddisp.pl?gene=SRPX2
SURF6	Surfeit 6	Protein Coding	O75683	40	GC09M133331	5.46955251693726	https://www.genecards.org/cgi-bin/carddisp.pl?gene=SURF6
MAP2K5	Mitogen-Activated Protein Kinase Kinase 5	Protein Coding	Q13163	57	GC15P193378	5.46624279022217	https://www.genecards.org/cgi-bin/carddisp.pl?gene=MAP2K5
UTS2	Urotensin 2	Protein Coding	O95399	51	GC01M007843	5.46271657943726	https://www.genecards.org/cgi-bin/carddisp.pl?gene=UTS2
CTNNBIP1	Catenin Beta Interacting Protein 1	Protein Coding	Q9NSA3	52	GC01M009848	5.46129035949707	https://www.genecards.org/cgi-bin/carddisp.pl?gene=CTNNBIP1
MSI1	Musashi RNA Binding Protein 1	Protein Coding	O43347	52	GC12M120341	5.46048307418823	https://www.genecards.org/cgi-bin/carddisp.pl?gene=MSI1
PDLIM7	PDZ And LIM Domain 7	Protein Coding	Q9NR12	52	GC05M177483	5.45630741119385	https://www.genecards.org/cgi-bin/carddisp.pl?gene=PDLIM7
LPCAT1	Lysophosphatidylcholine Acyltransferase 1	Protein Coding	Q8NF37	48	GC05M001456	5.45453310012817	https://www.genecards.org/cgi-bin/carddisp.pl?gene=LPCAT1
LMO7	LIM Domain 7	Protein Coding	Q8WWI1	50	GC13P075620	5.45286130905151	https://www.genecards.org/cgi-bin/carddisp.pl?gene=LMO7
H4C3	H4 Clustered Histone 3	Protein Coding	P62805	50	GC06P181705	5.4516134262085	https://www.genecards.org/cgi-bin/carddisp.pl?gene=H4C3
H4C6	H4 Clustered Histone 6	Protein Coding	P62805	45	GC06P184733	5.4516134262085	https://www.genecards.org/cgi-bin/carddisp.pl?gene=H4C6
SDHA	Succinate Dehydrogenase Complex Flavoprotein Subunit A	Protein Coding	P31040	61	GC05P000248	5.45019912719727	https://www.genecards.org/cgi-bin/carddisp.pl?gene=SDHA
ALDOB	Aldolase, Fructose-Bisphosphate B	Protein Coding	P05062	59	GC09M101420	5.4491024017334	https://www.genecards.org/cgi-bin/carddisp.pl?gene=ALDOB
TERF1	Telomeric Repeat Binding Factor 1	Protein Coding	P54274	55	GC08P073008	5.44887971878052	https://www.genecards.org/cgi-bin/carddisp.pl?gene=TERF1
NCKAP1	NCK Associated Protein 1	Protein Coding	Q9Y2A7	52	GC02M182909	5.44581699371338	https://www.genecards.org/cgi-bin/carddisp.pl?gene=NCKAP1
THRAP3	Thyroid Hormone Receptor Associated Protein 3	Protein Coding	Q9Y2W1	45	GC01P076879	5.44564914703369	https://www.genecards.org/cgi-bin/carddisp.pl?gene=THRAP3
H4C11	H4 Clustered Histone 11	Protein Coding	P62805	45	GC06P181762	5.44353723526001	https://www.genecards.org/cgi-bin/carddisp.pl?gene=H4C11
MEF2C	Myocyte Enhancer Factor 2C	Protein Coding	Q06413	62	GC05M088718	5.44010734558105	https://www.genecards.org/cgi-bin/carddisp.pl?gene=MEF2C
CFHR3	Complement Factor H Related 3	Protein Coding	Q02985	52	GC01P196774	5.43896579742432	https://www.genecards.org/cgi-bin/carddisp.pl?gene=CFHR3
KTN1	Kinectin 1	Protein Coding	Q86UP2	53	GC14P055559	5.4370698928833	https://www.genecards.org/cgi-bin/carddisp.pl?gene=KTN1
DLK1	Delta Like Non-Canonical Notch Ligand 1	Protein Coding	P80370	58	GC14P120459	5.43631887435913	https://www.genecards.org/cgi-bin/carddisp.pl?gene=DLK1
RPL12	Ribosomal Protein L12	Protein Coding	P30050	51	GC09M127447	5.43571758270264	https://www.genecards.org/cgi-bin/carddisp.pl?gene=RPL12
H4C5	H4 Clustered Histone 5	Protein Coding	P62805	46	GC06P184732	5.43529796600342	https://www.genecards.org/cgi-bin/carddisp.pl?gene=H4C5
H4C4	H4 Clustered Histone 4	Protein Coding	P62805	43	GC06M109207	5.43529796600342	https://www.genecards.org/cgi-bin/carddisp.pl?gene=H4C4
H4C12	H4 Clustered Histone 12	Protein Coding	P62805	42	GC06M109205	5.43529796600342	https://www.genecards.org/cgi-bin/carddisp.pl?gene=H4C12
H4C13	H4 Clustered Histone 13	Protein Coding	P62805	41	GC06M109206	5.43529796600342	https://www.genecards.org/cgi-bin/carddisp.pl?gene=H4C13
MUC15	Mucin 15, Cell Surface Associated	Protein Coding	Q8N387	40	GC11M026537	5.43409729003906	https://www.genecards.org/cgi-bin/carddisp.pl?gene=MUC15
UCHL5	Ubiquitin C-Terminal Hydrolase L5	Protein Coding	Q9Y5K5	52	GC01M193012	5.43369197845459	https://www.genecards.org/cgi-bin/carddisp.pl?gene=UCHL5
EPOR	Erythropoietin Receptor	Protein Coding	P19235	61	GC19M011377	5.43343877792358	https://www.genecards.org/cgi-bin/carddisp.pl?gene=EPOR
ANXA3	Annexin A3	Protein Coding	P12429	55	GC04P078551	5.43236446380615	https://www.genecards.org/cgi-bin/carddisp.pl?gene=ANXA3
RPL30	Ribosomal Protein L30	Protein Coding	P62888	50	GC08M098024	5.43220138549805	https://www.genecards.org/cgi-bin/carddisp.pl?gene=RPL30
RPL7A	Ribosomal Protein L7a	Protein Coding	P62424	52	GC09P133348	5.43003606796265	https://www.genecards.org/cgi-bin/carddisp.pl?gene=RPL7A
B4GAT1	Beta-1,4-Glucuronyltransferase 1	Protein Coding	O43505	50	GC11M066345	5.42841529846191	https://www.genecards.org/cgi-bin/carddisp.pl?gene=B4GAT1
PTAFR	Platelet Activating Factor Receptor	Protein Coding	P25105	54	GC01M028147	5.42717361450195	https://www.genecards.org/cgi-bin/carddisp.pl?gene=PTAFR
H4C2	H4 Clustered Histone 2	Protein Coding	P62805	43	GC06M106096	5.4268856048584	https://www.genecards.org/cgi-bin/carddisp.pl?gene=H4C2
CD59	CD59 Molecule (CD59 Blood Group)	Protein Coding	P13987	59	GC11M033737	5.4254674911499	https://www.genecards.org/cgi-bin/carddisp.pl?gene=CD59
ABCC2	ATP Binding Cassette Subfamily C Member 2	Protein Coding	Q92887	61	GC10P099782	5.42519474029541	https://www.genecards.org/cgi-bin/carddisp.pl?gene=ABCC2
LPAR3	Lysophosphatidic Acid Receptor 3	Protein Coding	Q9UBY5	56	GC01M084811	5.42380666732788	https://www.genecards.org/cgi-bin/carddisp.pl?gene=LPAR3
RCC2	Regulator Of Chromosome Condensation 2	Protein Coding	Q9P258	45	GC01M017406	5.42044448852539	https://www.genecards.org/cgi-bin/carddisp.pl?gene=RCC2
PLA1A	Phospholipase A1 Member A	Protein Coding	Q53H76	52	GC03P119597	5.42042827606201	https://www.genecards.org/cgi-bin/carddisp.pl?gene=PLA1A
EIF3E	Eukaryotic Translation Initiation Factor 3 Subunit E	Protein Coding	P60228	50	GC08M108163	5.41798782348633	https://www.genecards.org/cgi-bin/carddisp.pl?gene=EIF3E
TUBG2	Tubulin Gamma 2	Protein Coding	Q9NRH3	48	GC17P042659	5.41758823394775	https://www.genecards.org/cgi-bin/carddisp.pl?gene=TUBG2
SIRT7	Sirtuin 7	Protein Coding	Q9NRC8	56	GC17M081911	5.41029930114746	https://www.genecards.org/cgi-bin/carddisp.pl?gene=SIRT7
NDUFS3	NADH:Ubiquinone Oxidoreductase Core Subunit S3	Protein Coding	O75489	58	GC11P049115	5.41008186340332	https://www.genecards.org/cgi-bin/carddisp.pl?gene=NDUFS3
NR2C2	Nuclear Receptor Subfamily 2 Group C Member 2	Protein Coding	P49116	57	GC03P014947	5.4095344543457	https://www.genecards.org/cgi-bin/carddisp.pl?gene=NR2C2
GPX4	Glutathione Peroxidase 4	Protein Coding	P36969	60	GC19P001103	5.40938282012939	https://www.genecards.org/cgi-bin/carddisp.pl?gene=GPX4
FOXP1	Forkhead Box P1	Protein Coding	Q9H334	57	GC03M070954	5.40920925140381	https://www.genecards.org/cgi-bin/carddisp.pl?gene=FOXP1
PABPC4	Poly(A) Binding Protein Cytoplasmic 4	Protein Coding	Q13310	53	GC01M039560	5.40909290313721	https://www.genecards.org/cgi-bin/carddisp.pl?gene=PABPC4
VDAC2	Voltage Dependent Anion Channel 2	Protein Coding	P45880	56	GC10P075210	5.4080662727356	https://www.genecards.org/cgi-bin/carddisp.pl?gene=VDAC2
RPL7	Ribosomal Protein L7	Protein Coding	P18124	52	GC08M073290	5.40620183944702	https://www.genecards.org/cgi-bin/carddisp.pl?gene=RPL7
NMNAT1	Nicotinamide Nucleotide Adenylyltransferase 1	Protein Coding	Q9HAN9	60	GC01P075281	5.40614318847656	https://www.genecards.org/cgi-bin/carddisp.pl?gene=NMNAT1
CNR2	Cannabinoid Receptor 2	Protein Coding	P34972	57	GC01M023870	5.39894962310791	https://www.genecards.org/cgi-bin/carddisp.pl?gene=CNR2
CEP290	Centrosomal Protein 290	Protein Coding	O15078	54	GC12M088049	5.39734125137329	https://www.genecards.org/cgi-bin/carddisp.pl?gene=CEP290
SIAH2	Siah E3 Ubiquitin Protein Ligase 2	Protein Coding	O43255	55	GC03M150741	5.39683485031128	https://www.genecards.org/cgi-bin/carddisp.pl?gene=SIAH2
USP7	Ubiquitin Specific Peptidase 7	Protein Coding	Q93009	62	GC16M008892	5.39494180679321	https://www.genecards.org/cgi-bin/carddisp.pl?gene=USP7
TARS2	Threonyl-TRNA Synthetase 2, Mitochondrial	Protein Coding	Q9BW92	55	GC01P176487	5.39472723007202	https://www.genecards.org/cgi-bin/carddisp.pl?gene=TARS2
DUSP2	Dual Specificity Phosphatase 2	Protein Coding	Q05923	51	GC02M102304	5.39469385147095	https://www.genecards.org/cgi-bin/carddisp.pl?gene=DUSP2
TPP1	Tripeptidyl Peptidase 1	Protein Coding	O14773	59	GC11M015315	5.39453458786011	https://www.genecards.org/cgi-bin/carddisp.pl?gene=TPP1
LCN1	Lipocalin 1	Protein Coding	P31025	51	GC09P135521	5.39440107345581	https://www.genecards.org/cgi-bin/carddisp.pl?gene=LCN1
RPL23A	Ribosomal Protein L23a	Protein Coding	P62750	52	GC17P028719	5.39293193817139	https://www.genecards.org/cgi-bin/carddisp.pl?gene=RPL23A
KRT6A	Keratin 6A	Protein Coding	P02538	55	GC12M052488	5.39242553710938	https://www.genecards.org/cgi-bin/carddisp.pl?gene=KRT6A
TRAPPC4	Trafficking Protein Particle Complex Subunit 4	Protein Coding	Q9Y296	52	GC11P119018	5.39165067672729	https://www.genecards.org/cgi-bin/carddisp.pl?gene=TRAPPC4
LRPPRC	Leucine Rich Pentatricopeptide Repeat Containing	Protein Coding	P42704	54	GC02M043886	5.39106607437134	https://www.genecards.org/cgi-bin/carddisp.pl?gene=LRPPRC
PTP4A1	Protein Tyrosine Phosphatase 4A1	Protein Coding	Q93096	54	GC06P182253	5.39078855514526	https://www.genecards.org/cgi-bin/carddisp.pl?gene=PTP4A1
NUP98	Nucleoporin 98 And 96 Precursor	Protein Coding	P52948	58	GC11M003671	5.3902063369751	https://www.genecards.org/cgi-bin/carddisp.pl?gene=NUP98
FGFRL1	Fibroblast Growth Factor Receptor Like 1	Protein Coding	Q8N441	55	GC04P029474	5.38802433013916	https://www.genecards.org/cgi-bin/carddisp.pl?gene=FGFRL1
TP53BP1	Tumor Protein P53 Binding Protein 1	Protein Coding	Q12888	56	GC15M043403	5.38788986206055	https://www.genecards.org/cgi-bin/carddisp.pl?gene=TP53BP1
GPLD1	Glycosylphosphatidylinositol Specific Phospholipase D1	Protein Coding	P80108	55	GC06M024573	5.38454151153564	https://www.genecards.org/cgi-bin/carddisp.pl?gene=GPLD1
AK4	Adenylate Kinase 4	Protein Coding	P27144	50	GC01P065147	5.37853860855103	https://www.genecards.org/cgi-bin/carddisp.pl?gene=AK4
STAR	Steroidogenic Acute Regulatory Protein	Protein Coding	P49675	58	GC08M038836	5.37619256973267	https://www.genecards.org/cgi-bin/carddisp.pl?gene=STAR
ETV7	ETS Variant Transcription Factor 7	Protein Coding	Q9Y603	44	GC06M106633	5.37023782730103	https://www.genecards.org/cgi-bin/carddisp.pl?gene=ETV7
CAPZA1	Capping Actin Protein Of Muscle Z-Line Subunit Alpha 1	Protein Coding	P52907	51	GC01P112619	5.36905956268311	https://www.genecards.org/cgi-bin/carddisp.pl?gene=CAPZA1
SIRT2	Sirtuin 2	Protein Coding	Q8IXJ6	60	GC19M038878	5.36738538742065	https://www.genecards.org/cgi-bin/carddisp.pl?gene=SIRT2
DIABLO	Diablo IAP-Binding Mitochondrial Protein	Protein Coding	Q9NR28	60	GC12M124699	5.36406898498535	https://www.genecards.org/cgi-bin/carddisp.pl?gene=DIABLO
KPNA6	Karyopherin Subunit Alpha 6	Protein Coding	O60684	50	GC01P032108	5.36092090606689	https://www.genecards.org/cgi-bin/carddisp.pl?gene=KPNA6
NDUFB11	NADH:Ubiquinone Oxidoreductase Subunit B11	Protein Coding	Q9NX14	52	GC0XM047142	5.35955905914307	https://www.genecards.org/cgi-bin/carddisp.pl?gene=NDUFB11
CAV2	Caveolin 2	Protein Coding	P51636	55	GC07P116287	5.35802125930786	https://www.genecards.org/cgi-bin/carddisp.pl?gene=CAV2
PRKAR2B	Protein Kinase CAMP-Dependent Type II Regulatory Subunit Beta	Protein Coding	P31323	55	GC07P107044	5.35359001159668	https://www.genecards.org/cgi-bin/carddisp.pl?gene=PRKAR2B
ABCD3	ATP Binding Cassette Subfamily D Member 3	Protein Coding	P28288	57	GC01P094385	5.35274314880371	https://www.genecards.org/cgi-bin/carddisp.pl?gene=ABCD3
USP22	Ubiquitin Specific Peptidase 22	Protein Coding	Q9UPT9	52	GC17M020999	5.35227918624878	https://www.genecards.org/cgi-bin/carddisp.pl?gene=USP22
BDKRB2	Bradykinin Receptor B2	Protein Coding	P30411	57	GC14P096205	5.34439516067505	https://www.genecards.org/cgi-bin/carddisp.pl?gene=BDKRB2
KRT2	Keratin 2	Protein Coding	P35908	52	GC12M052815	5.33895444869995	https://www.genecards.org/cgi-bin/carddisp.pl?gene=KRT2
GLO1	Glyoxalase I	Protein Coding	Q04760	57	GC06M106643	5.33661031723022	https://www.genecards.org/cgi-bin/carddisp.pl?gene=GLO1
NDUFA9	NADH:Ubiquinone Oxidoreductase Subunit A9	Protein Coding	Q16795	55	GC12P004649	5.33648300170898	https://www.genecards.org/cgi-bin/carddisp.pl?gene=NDUFA9
CD74	CD74 Molecule	Protein Coding	P04233	58	GC05M150378	5.33391427993774	https://www.genecards.org/cgi-bin/carddisp.pl?gene=CD74
RPL21	Ribosomal Protein L21	Protein Coding	P46778	55	GC13P027251	5.33284139633179	https://www.genecards.org/cgi-bin/carddisp.pl?gene=RPL21
VAMP3	Vesicle Associated Membrane Protein 3	Protein Coding	Q15836	52	GC01P075167	5.3326416015625	https://www.genecards.org/cgi-bin/carddisp.pl?gene=VAMP3
CDC37	Cell Division Cycle 37, HSP90 Cochaperone	Protein Coding	Q16543	55	GC19M010391	5.33251476287842	https://www.genecards.org/cgi-bin/carddisp.pl?gene=CDC37
PSMD12	Proteasome 26S Subunit, Non-ATPase 12	Protein Coding	O00232	54	GC17M067337	5.33213806152344	https://www.genecards.org/cgi-bin/carddisp.pl?gene=PSMD12
CCNG1	Cyclin G1	Protein Coding	P51959	52	GC05P163483	5.32780504226685	https://www.genecards.org/cgi-bin/carddisp.pl?gene=CCNG1
TTF2	Transcription Termination Factor 2	Protein Coding	Q9UNY4	51	GC01P117060	5.3235387802124	https://www.genecards.org/cgi-bin/carddisp.pl?gene=TTF2
CXCL3	C-X-C Motif Chemokine Ligand 3	Protein Coding	P19876	51	GC04M074036	5.32240724563599	https://www.genecards.org/cgi-bin/carddisp.pl?gene=CXCL3
HCK	HCK Proto-Oncogene, Src Family Tyrosine Kinase	Protein Coding	P08631	62	GC20P032052	5.32135581970215	https://www.genecards.org/cgi-bin/carddisp.pl?gene=HCK
SLC8A1	Solute Carrier Family 8 Member A1	Protein Coding	P32418	57	GC02M040078	5.32126235961914	https://www.genecards.org/cgi-bin/carddisp.pl?gene=SLC8A1
GART	Phosphoribosylglycinamide Formyltransferase, Phosphoribosylglycinamide Synthetase, Phosphoribosylaminoimidazole Synthetase	Protein Coding	P22102	55	GC21M033503	5.32005071640015	https://www.genecards.org/cgi-bin/carddisp.pl?gene=GART
CD69	CD69 Molecule	Protein Coding	Q07108	54	GC12M035789	5.31986236572266	https://www.genecards.org/cgi-bin/carddisp.pl?gene=CD69
TENM3	Teneurin Transmembrane Protein 3	Protein Coding	Q9P273	49	GC04P181448	5.31981563568115	https://www.genecards.org/cgi-bin/carddisp.pl?gene=TENM3
POLR2L	RNA Polymerase II, I And III Subunit L	Protein Coding	P62875	52	GC11M015069	5.31793689727783	https://www.genecards.org/cgi-bin/carddisp.pl?gene=POLR2L
SNRPD2	Small Nuclear Ribonucleoprotein D2 Polypeptide	Protein Coding	P62316	51	GC19M108901	5.31768083572388	https://www.genecards.org/cgi-bin/carddisp.pl?gene=SNRPD2
ACKR3	Atypical Chemokine Receptor 3	Protein Coding	P25106	52	GC02P236537	5.31766986846924	https://www.genecards.org/cgi-bin/carddisp.pl?gene=ACKR3
RAB5C	RAB5C, Member RAS Oncogene Family	Protein Coding	P51148	52	GC17M042124	5.31435298919678	https://www.genecards.org/cgi-bin/carddisp.pl?gene=RAB5C
CTAG1B	Cancer/Testis Antigen 1B	Protein Coding	P78358	41	GC0XM154617	5.31015205383301	https://www.genecards.org/cgi-bin/carddisp.pl?gene=CTAG1B
CALD1	Caldesmon 1	Protein Coding	Q05682	55	GC07P134744	5.30807447433472	https://www.genecards.org/cgi-bin/carddisp.pl?gene=CALD1
ING1	Inhibitor Of Growth Family Member 1	Protein Coding	Q9UK53	55	GC13P110712	5.3079080581665	https://www.genecards.org/cgi-bin/carddisp.pl?gene=ING1
CNR1	Cannabinoid Receptor 1	Protein Coding	P21554	59	GC06M088139	5.30756187438965	https://www.genecards.org/cgi-bin/carddisp.pl?gene=CNR1
CHMP1A	Charged Multivesicular Body Protein 1A	Protein Coding	Q9HD42	52	GC16M089644	5.30515766143799	https://www.genecards.org/cgi-bin/carddisp.pl?gene=CHMP1A
ADRB3	Adrenoceptor Beta 3	Protein Coding	P13945	55	GC08M037962	5.29981231689453	https://www.genecards.org/cgi-bin/carddisp.pl?gene=ADRB3
ATXN7	Ataxin 7	Protein Coding	O15265	54	GC03P065355	5.29776096343994	https://www.genecards.org/cgi-bin/carddisp.pl?gene=ATXN7
TAGLN2	Transgelin 2	Protein Coding	P37802	53	GC01M159918	5.29652214050293	https://www.genecards.org/cgi-bin/carddisp.pl?gene=TAGLN2
H2BC17	H2B Clustered Histone 17	Protein Coding	P23527	41	GC06P181771	5.2955584526062	https://www.genecards.org/cgi-bin/carddisp.pl?gene=H2BC17
RBM8A	RNA Binding Motif Protein 8A	Protein Coding	Q9Y5S9	54	GC01M145921	5.29550552368164	https://www.genecards.org/cgi-bin/carddisp.pl?gene=RBM8A
STAU1	Staufen Double-Stranded RNA Binding Protein 1	Protein Coding	O95793	50	GC20M049113	5.29537057876587	https://www.genecards.org/cgi-bin/carddisp.pl?gene=STAU1
RYBP	RING1 And YY1 Binding Protein	Protein Coding	Q8N488	51	GC03M072371	5.29323863983154	https://www.genecards.org/cgi-bin/carddisp.pl?gene=RYBP
DNAJB11	DnaJ Heat Shock Protein Family (Hsp40) Member B11	Protein Coding	Q9UBS4	51	GC03P186567	5.29031848907471	https://www.genecards.org/cgi-bin/carddisp.pl?gene=DNAJB11
ATG7	Autophagy Related 7	Protein Coding	O95352	55	GC03P027034	5.28942632675171	https://www.genecards.org/cgi-bin/carddisp.pl?gene=ATG7
TLR1	Toll Like Receptor 1	Protein Coding	Q15399	61	GC04M038793	5.28810834884644	https://www.genecards.org/cgi-bin/carddisp.pl?gene=TLR1
HNRNPA3	Heterogeneous Nuclear Ribonucleoprotein A3	Protein Coding	P51991	50	GC02P177212	5.28787994384766	https://www.genecards.org/cgi-bin/carddisp.pl?gene=HNRNPA3
MAPRE2	Microtubule Associated Protein RP/EB Family Member 2	Protein Coding	Q15555	53	GC18P034976	5.28706073760986	https://www.genecards.org/cgi-bin/carddisp.pl?gene=MAPRE2
AFDN	Afadin, Adherens Junction Formation Factor	Protein Coding	P55196	54	GC06P184083	5.28657293319702	https://www.genecards.org/cgi-bin/carddisp.pl?gene=AFDN
RPL36	Ribosomal Protein L36	Protein Coding	Q9Y3U8	50	GC19P005674	5.28525972366333	https://www.genecards.org/cgi-bin/carddisp.pl?gene=RPL36
C1D	C1D Nuclear Receptor Corepressor	Protein Coding	Q13901	48	GC02M068041	5.28392124176025	https://www.genecards.org/cgi-bin/carddisp.pl?gene=C1D
PIAS4	Protein Inhibitor Of Activated STAT 4	Protein Coding	Q8N2W9	52	GC19P004007	5.28364086151123	https://www.genecards.org/cgi-bin/carddisp.pl?gene=PIAS4
CYP2D6	Cytochrome P450 Family 2 Subfamily D Member 6 (Gene/Pseudogene)	Protein Coding	P10635	60	GC22M042126	5.28219604492188	https://www.genecards.org/cgi-bin/carddisp.pl?gene=CYP2D6
MAOA	Monoamine Oxidase A	Protein Coding	P21397	62	GC0XP043654	5.28180313110352	https://www.genecards.org/cgi-bin/carddisp.pl?gene=MAOA
STUB1	STIP1 Homology And U-Box Containing Protein 1	Protein Coding	Q9UNE7	58	GC16P120117	5.28158569335938	https://www.genecards.org/cgi-bin/carddisp.pl?gene=STUB1
MINK1	Misshapen Like Kinase 1	Protein Coding	Q8N4C8	55	GC17P004833	5.27974271774292	https://www.genecards.org/cgi-bin/carddisp.pl?gene=MINK1
LATS2	Large Tumor Suppressor Kinase 2	Protein Coding	Q9NRM7	58	GC13M020973	5.27968788146973	https://www.genecards.org/cgi-bin/carddisp.pl?gene=LATS2
SBSN	Suprabasin	Protein Coding	Q6UWP8	42	GC19M111366	5.27723789215088	https://www.genecards.org/cgi-bin/carddisp.pl?gene=SBSN
CLN3	CLN3 Lysosomal/Endosomal Transmembrane Protein, Battenin	Protein Coding	Q13286	56	GC16M028466	5.27457761764526	https://www.genecards.org/cgi-bin/carddisp.pl?gene=CLN3
RPL8	Ribosomal Protein L8	Protein Coding	P62917	52	GC08M147429	5.27163028717041	https://www.genecards.org/cgi-bin/carddisp.pl?gene=RPL8
RASA1	RAS P21 Protein Activator 1	Protein Coding	P20936	60	GC05P087267	5.26772594451904	https://www.genecards.org/cgi-bin/carddisp.pl?gene=RASA1
SNW1	SNW Domain Containing 1	Protein Coding	Q13573	54	GC14M077717	5.26767587661743	https://www.genecards.org/cgi-bin/carddisp.pl?gene=SNW1
XCL1	X-C Motif Chemokine Ligand 1	Protein Coding	P47992	47	GC01P168576	5.26598596572876	https://www.genecards.org/cgi-bin/carddisp.pl?gene=XCL1
SLC39A8	Solute Carrier Family 39 Member 8	Protein Coding	Q9C0K1	56	GC04M102252	5.26329851150513	https://www.genecards.org/cgi-bin/carddisp.pl?gene=SLC39A8
GPM6A	Glycoprotein M6A	Protein Coding	P51674	52	GC04M175632	5.26301908493042	https://www.genecards.org/cgi-bin/carddisp.pl?gene=GPM6A
DUSP21	Dual Specificity Phosphatase 21	Protein Coding	Q9H596	40	GC0XP044844	5.26261472702026	https://www.genecards.org/cgi-bin/carddisp.pl?gene=DUSP21
PDE12	Phosphodiesterase 12	Protein Coding	Q6L8Q7	46	GC03P057556	5.26177835464478	https://www.genecards.org/cgi-bin/carddisp.pl?gene=PDE12
FKBP5	FKBP Prolyl Isomerase 5	Protein Coding	Q13451	62	GC06M106625	5.26172161102295	https://www.genecards.org/cgi-bin/carddisp.pl?gene=FKBP5
PDCD10	Programmed Cell Death 10	Protein Coding	Q9BUL8	53	GC03M167683	5.26110553741455	https://www.genecards.org/cgi-bin/carddisp.pl?gene=PDCD10
HTATIP2	HIV-1 Tat Interactive Protein 2	Protein Coding	Q9BUP3	52	GC11P020363	5.26082801818848	https://www.genecards.org/cgi-bin/carddisp.pl?gene=HTATIP2
VPS35	VPS35 Retromer Complex Component	Protein Coding	Q96QK1	55	GC16M051451	5.26048135757446	https://www.genecards.org/cgi-bin/carddisp.pl?gene=VPS35
ECI2	Enoyl-CoA Delta Isomerase 2	Protein Coding	O75521	54	GC06M004115	5.26035928726196	https://www.genecards.org/cgi-bin/carddisp.pl?gene=ECI2
MYL6B	Myosin Light Chain 6B	Protein Coding	P14649	47	GC12P075426	5.25796699523926	https://www.genecards.org/cgi-bin/carddisp.pl?gene=MYL6B
BID	BH3 Interacting Domain Death Agonist	Protein Coding	P55957	58	GC22M017734	5.25378370285034	https://www.genecards.org/cgi-bin/carddisp.pl?gene=BID
H1-5	H1.5 Linker Histone, Cluster Member	Protein Coding	P16401	51	GC06M109041	5.25238370895386	https://www.genecards.org/cgi-bin/carddisp.pl?gene=H1-5
PDE4D	Phosphodiesterase 4D	Protein Coding	Q08499	62	GC05M058969	5.25101089477539	https://www.genecards.org/cgi-bin/carddisp.pl?gene=PDE4D
NFAT5	Nuclear Factor Of Activated T Cells 5	Protein Coding	O94916	52	GC16P069565	5.24789333343506	https://www.genecards.org/cgi-bin/carddisp.pl?gene=NFAT5
KEAP1	Kelch Like ECH Associated Protein 1	Protein Coding	Q14145	61	GC19M010486	5.24673271179199	https://www.genecards.org/cgi-bin/carddisp.pl?gene=KEAP1
CAMK2A	Calcium/Calmodulin Dependent Protein Kinase II Alpha	Protein Coding	Q9UQM7	65	GC05M150219	5.24311304092407	https://www.genecards.org/cgi-bin/carddisp.pl?gene=CAMK2A
PRKACG	Protein Kinase CAMP-Activated Catalytic Subunit Gamma	Protein Coding	P22612	58	GC09M072009	5.24168491363525	https://www.genecards.org/cgi-bin/carddisp.pl?gene=PRKACG
CXCL14	C-X-C Motif Chemokine Ligand 14	Protein Coding	O95715	48	GC05M135617	5.23993349075317	https://www.genecards.org/cgi-bin/carddisp.pl?gene=CXCL14
C1QB	Complement C1q B Chain	Protein Coding	P02746	57	GC01P022652	5.23969268798828	https://www.genecards.org/cgi-bin/carddisp.pl?gene=C1QB
YARS1	Tyrosyl-TRNA Synthetase 1	Protein Coding	P54577	55	GC01M035650	5.23802852630615	https://www.genecards.org/cgi-bin/carddisp.pl?gene=YARS1
PSMD13	Proteasome 26S Subunit, Non-ATPase 13	Protein Coding	Q9UNM6	53	GC11P000236	5.23590183258057	https://www.genecards.org/cgi-bin/carddisp.pl?gene=PSMD13
ADNP	Activity Dependent Neuroprotector Homeobox	Protein Coding	Q9H2P0	55	GC20M050888	5.23108148574829	https://www.genecards.org/cgi-bin/carddisp.pl?gene=ADNP
PTPRK	Protein Tyrosine Phosphatase Receptor Type K	Protein Coding	Q15262	55	GC06M127949	5.22769689559937	https://www.genecards.org/cgi-bin/carddisp.pl?gene=PTPRK
SLC1A1	Solute Carrier Family 1 Member 1	Protein Coding	P43005	62	GC09P004490	5.22414398193359	https://www.genecards.org/cgi-bin/carddisp.pl?gene=SLC1A1
ASH2L	ASH2 Like, Histone Lysine Methyltransferase Complex Subunit	Protein Coding	Q9UBL3	54	GC08P044782	5.22156143188477	https://www.genecards.org/cgi-bin/carddisp.pl?gene=ASH2L
DDX18	DEAD-Box Helicase 18	Protein Coding	Q9NVP1	50	GC02P154159	5.22072410583496	https://www.genecards.org/cgi-bin/carddisp.pl?gene=DDX18
INPP5D	Inositol Polyphosphate-5-Phosphatase D	Protein Coding	Q92835	60	GC02P233059	5.22019052505493	https://www.genecards.org/cgi-bin/carddisp.pl?gene=INPP5D
FLVCR1	FLVCR Choline And Heme Transporter 1	Protein Coding	Q9Y5Y0	51	GC01P212858	5.21727323532104	https://www.genecards.org/cgi-bin/carddisp.pl?gene=FLVCR1
CDC6	Cell Division Cycle 6	Protein Coding	Q99741	59	GC17P040287	5.21710348129272	https://www.genecards.org/cgi-bin/carddisp.pl?gene=CDC6
SLC7A5	Solute Carrier Family 7 Member 5	Protein Coding	Q01650	57	GC16M087830	5.21573686599731	https://www.genecards.org/cgi-bin/carddisp.pl?gene=SLC7A5
FXR1	FMR1 Autosomal Homolog 1	Protein Coding	P51114	58	GC03P180868	5.2155818939209	https://www.genecards.org/cgi-bin/carddisp.pl?gene=FXR1
GNB2	G Protein Subunit Beta 2	Protein Coding	P62879	57	GC07P100673	5.20594120025635	https://www.genecards.org/cgi-bin/carddisp.pl?gene=GNB2
GGH	Gamma-Glutamyl Hydrolase	Protein Coding	Q92820	55	GC08M063014	5.20564317703247	https://www.genecards.org/cgi-bin/carddisp.pl?gene=GGH
NCOA2	Nuclear Receptor Coactivator 2	Protein Coding	Q15596	57	GC08M070109	5.20535278320313	https://www.genecards.org/cgi-bin/carddisp.pl?gene=NCOA2
UBE2D2	Ubiquitin Conjugating Enzyme E2 D2	Protein Coding	P62837	55	GC05P139526	5.20520401000977	https://www.genecards.org/cgi-bin/carddisp.pl?gene=UBE2D2
RAB8A	RAB8A, Member RAS Oncogene Family	Protein Coding	P61006	52	GC19P016111	5.2036337852478	https://www.genecards.org/cgi-bin/carddisp.pl?gene=RAB8A
MSLN	Mesothelin	Protein Coding	Q13421	55	GC16P120119	5.19857311248779	https://www.genecards.org/cgi-bin/carddisp.pl?gene=MSLN
HNRNPH3	Heterogeneous Nuclear Ribonucleoprotein H3	Protein Coding	P31942	51	GC10P068331	5.19739627838135	https://www.genecards.org/cgi-bin/carddisp.pl?gene=HNRNPH3
MEP1A	Meprin A Subunit Alpha	Protein Coding	Q16819	51	GC06P046793	5.19587564468384	https://www.genecards.org/cgi-bin/carddisp.pl?gene=MEP1A
WWP2	WW Domain Containing E3 Ubiquitin Protein Ligase 2	Protein Coding	O00308	54	GC16P122014	5.19427061080933	https://www.genecards.org/cgi-bin/carddisp.pl?gene=WWP2
PTGER1	Prostaglandin E Receptor 1	Protein Coding	P34995	54	GC19M108266	5.1898193359375	https://www.genecards.org/cgi-bin/carddisp.pl?gene=PTGER1
ANAPC1	Anaphase Promoting Complex Subunit 1	Protein Coding	Q9H1A4	52	GC02M111611	5.18709182739258	https://www.genecards.org/cgi-bin/carddisp.pl?gene=ANAPC1
CUL3	Cullin 3	Protein Coding	Q13618	60	GC02M224470	5.18701457977295	https://www.genecards.org/cgi-bin/carddisp.pl?gene=CUL3
RPS19	Ribosomal Protein S19	Protein Coding	P39019	60	GC19P152594	5.18571949005127	https://www.genecards.org/cgi-bin/carddisp.pl?gene=RPS19
AMOT	Angiomotin	Protein Coding	Q4VCS5	51	GC0XM112774	5.18557214736938	https://www.genecards.org/cgi-bin/carddisp.pl?gene=AMOT
PDK1	Pyruvate Dehydrogenase Kinase 1	Protein Coding	Q15118	60	GC02P172555	5.18397903442383	https://www.genecards.org/cgi-bin/carddisp.pl?gene=PDK1
CD99	CD99 Molecule (Xg Blood Group)	Protein Coding	P14209	51	GC0XP002691	5.18249273300171	https://www.genecards.org/cgi-bin/carddisp.pl?gene=CD99
FUCA1	Alpha-L-Fucosidase 1	Protein Coding	P04066	61	GC01M023845	5.18069267272949	https://www.genecards.org/cgi-bin/carddisp.pl?gene=FUCA1
HEY1	Hes Related Family BHLH Transcription Factor With YRPW Motif 1	Protein Coding	Q9Y5J3	55	GC08M079764	5.17547798156738	https://www.genecards.org/cgi-bin/carddisp.pl?gene=HEY1
H2BC13	H2B Clustered Histone 13	Protein Coding	Q99880	42	GC06M106221	5.17455148696899	https://www.genecards.org/cgi-bin/carddisp.pl?gene=H2BC13
ACOX1	Acyl-CoA Oxidase 1	Protein Coding	Q15067	58	GC17M075941	5.17359924316406	https://www.genecards.org/cgi-bin/carddisp.pl?gene=ACOX1
CDC16	Cell Division Cycle 16	Protein Coding	Q13042	52	GC13P114234	5.17332744598389	https://www.genecards.org/cgi-bin/carddisp.pl?gene=CDC16
MAP1LC3B	Microtubule Associated Protein 1 Light Chain 3 Beta	Protein Coding	Q9GZQ8	54	GC16P122703	5.17143630981445	https://www.genecards.org/cgi-bin/carddisp.pl?gene=MAP1LC3B
BRD3	Bromodomain Containing 3	Protein Coding	Q15059	55	GC09M134030	5.16817665100098	https://www.genecards.org/cgi-bin/carddisp.pl?gene=BRD3
SNX2	Sorting Nexin 2	Protein Coding	O60749	50	GC05P122774	5.16779565811157	https://www.genecards.org/cgi-bin/carddisp.pl?gene=SNX2
ATAD3A	ATPase Family AAA Domain Containing 3A	Protein Coding	Q9NVI7	52	GC01P074940	5.16756629943848	https://www.genecards.org/cgi-bin/carddisp.pl?gene=ATAD3A
IGKV2D-29	Immunoglobulin Kappa Variable 2D-29	Protein Coding	A0A075B6S2	18	GC02P094708	5.16600656509399	https://www.genecards.org/cgi-bin/carddisp.pl?gene=IGKV2D-29
EPHB1	EPH Receptor B1	Protein Coding	P54762	60	GC03P134795	5.16516876220703	https://www.genecards.org/cgi-bin/carddisp.pl?gene=EPHB1
KIF23	Kinesin Family Member 23	Protein Coding	Q02241	56	GC15P069414	5.16417694091797	https://www.genecards.org/cgi-bin/carddisp.pl?gene=KIF23
YEATS4	YEATS Domain Containing 4	Protein Coding	O95619	49	GC12P069359	5.16304492950439	https://www.genecards.org/cgi-bin/carddisp.pl?gene=YEATS4
CBX4	Chromobox 4	Protein Coding	O00257	51	GC17M079833	5.15991687774658	https://www.genecards.org/cgi-bin/carddisp.pl?gene=CBX4
NANOG	Nanog Homeobox	Protein Coding	Q9H9S0	50	GC12P007787	5.15964841842651	https://www.genecards.org/cgi-bin/carddisp.pl?gene=NANOG
S100A13	S100 Calcium Binding Protein A13	Protein Coding	Q99584	47	GC01M153618	5.15776443481445	https://www.genecards.org/cgi-bin/carddisp.pl?gene=S100A13
EIF4EBP1	Eukaryotic Translation Initiation Factor 4E Binding Protein 1	Protein Coding	Q13541	59	GC08P044783	5.15723705291748	https://www.genecards.org/cgi-bin/carddisp.pl?gene=EIF4EBP1
DSC3	Desmocollin 3	Protein Coding	Q14574	55	GC18M038328	5.15657663345337	https://www.genecards.org/cgi-bin/carddisp.pl?gene=DSC3
NSUN2	NOP2/Sun RNA Methyltransferase 2	Protein Coding	Q08J23	56	GC05M006599	5.15643787384033	https://www.genecards.org/cgi-bin/carddisp.pl?gene=NSUN2
CDH15	Cadherin 15	Protein Coding	P55291	59	GC16P089171	5.1560492515564	https://www.genecards.org/cgi-bin/carddisp.pl?gene=CDH15
NOP58	NOP58 Ribonucleoprotein	Protein Coding	Q9Y2X3	48	GC02P202265	5.15578031539917	https://www.genecards.org/cgi-bin/carddisp.pl?gene=NOP58
ABCC6	ATP Binding Cassette Subfamily C Member 6	Protein Coding	O95255	60	GC16M050398	5.15500068664551	https://www.genecards.org/cgi-bin/carddisp.pl?gene=ABCC6
HMGCL	3-Hydroxy-3-Methylglutaryl-CoA Lyase	Protein Coding	P35914	58	GC01M023801	5.15114164352417	https://www.genecards.org/cgi-bin/carddisp.pl?gene=HMGCL
ZNF207	Zinc Finger Protein 207	Protein Coding	O43670	41	GC17P154423	5.14903688430786	https://www.genecards.org/cgi-bin/carddisp.pl?gene=ZNF207
DUOX2	Dual Oxidase 2	Protein Coding	Q9NRD8	57	GC15M045092	5.14883470535278	https://www.genecards.org/cgi-bin/carddisp.pl?gene=DUOX2
MUTYH	MutY DNA Glycosylase	Protein Coding	Q9UIF7	58	GC01M045329	5.14445161819458	https://www.genecards.org/cgi-bin/carddisp.pl?gene=MUTYH
IL37	Interleukin 37	Protein Coding	Q9NZH6	51	GC02P154108	5.14441871643066	https://www.genecards.org/cgi-bin/carddisp.pl?gene=IL37
COX7B	Cytochrome C Oxidase Subunit 7B	Protein Coding	P24311	52	GC0XP077899	5.14144039154053	https://www.genecards.org/cgi-bin/carddisp.pl?gene=COX7B
KIF5B	Kinesin Family Member 5B	Protein Coding	P33176	60	GC10M037181	5.14077091217041	https://www.genecards.org/cgi-bin/carddisp.pl?gene=KIF5B
DLST	Dihydrolipoamide S-Succinyltransferase	Protein Coding	P36957	59	GC14P074881	5.13939094543457	https://www.genecards.org/cgi-bin/carddisp.pl?gene=DLST
GAD1	Glutamate Decarboxylase 1	Protein Coding	Q99259	62	GC02P170813	5.1388955116272	https://www.genecards.org/cgi-bin/carddisp.pl?gene=GAD1
UHRF1	Ubiquitin Like With PHD And Ring Finger Domains 1	Protein Coding	Q96T88	53	GC19P151545	5.13873529434204	https://www.genecards.org/cgi-bin/carddisp.pl?gene=UHRF1
NPTX2	Neuronal Pentraxin 2	Protein Coding	P47972	54	GC07P098627	5.13825559616089	https://www.genecards.org/cgi-bin/carddisp.pl?gene=NPTX2
BCL10	BCL10 Immune Signaling Adaptor	Protein Coding	O95999	58	GC01M085265	5.13650131225586	https://www.genecards.org/cgi-bin/carddisp.pl?gene=BCL10
URGCP	Upregulator Of Cell Proliferation	Protein Coding	Q8TCY9	44	GC07M043876	5.1360969543457	https://www.genecards.org/cgi-bin/carddisp.pl?gene=URGCP
CALM3	Calmodulin 3	Protein Coding	P0DP25	55	GC19P046601	5.13488435745239	https://www.genecards.org/cgi-bin/carddisp.pl?gene=CALM3
IARS1	Isoleucyl-TRNA Synthetase 1	Protein Coding	P41252	57	GC09M121891	5.13308238983154	https://www.genecards.org/cgi-bin/carddisp.pl?gene=IARS1
SELENBP1	Selenium Binding Protein 1	Protein Coding	Q13228	55	GC01M151364	5.13299608230591	https://www.genecards.org/cgi-bin/carddisp.pl?gene=SELENBP1
IL1R2	Interleukin 1 Receptor Type 2	Protein Coding	P27930	59	GC02P101991	5.1300106048584	https://www.genecards.org/cgi-bin/carddisp.pl?gene=IL1R2
HGFAC	HGF Activator	Protein Coding	Q04756	55	GC04P029592	5.12837028503418	https://www.genecards.org/cgi-bin/carddisp.pl?gene=HGFAC
KLF2	KLF Transcription Factor 2	Protein Coding	Q9Y5W3	53	GC19P152062	5.12649154663086	https://www.genecards.org/cgi-bin/carddisp.pl?gene=KLF2
CCL26	C-C Motif Chemokine Ligand 26	Protein Coding	Q9Y258	50	GC07M075769	5.12581205368042	https://www.genecards.org/cgi-bin/carddisp.pl?gene=CCL26
BAG4	BAG Cochaperone 4	Protein Coding	O95429	46	GC08P038176	5.12264776229858	https://www.genecards.org/cgi-bin/carddisp.pl?gene=BAG4
NPM3	Nucleophosmin/Nucleoplasmin 3	Protein Coding	O75607	44	GC10M101781	5.12095737457275	https://www.genecards.org/cgi-bin/carddisp.pl?gene=NPM3
VPS4A	Vacuolar Protein Sorting 4 Homolog A	Protein Coding	Q9UN37	54	GC16P069311	5.12064743041992	https://www.genecards.org/cgi-bin/carddisp.pl?gene=VPS4A
KDM5C	Lysine Demethylase 5C	Protein Coding	P41229	59	GC0XM053176	5.12025451660156	https://www.genecards.org/cgi-bin/carddisp.pl?gene=KDM5C
HBA2	Hemoglobin Subunit Alpha 2	Protein Coding	P69905	53	GC16P120096	5.11978626251221	https://www.genecards.org/cgi-bin/carddisp.pl?gene=HBA2
PKN1	Protein Kinase N1	Protein Coding	Q16512	61	GC19P014433	5.11685943603516	https://www.genecards.org/cgi-bin/carddisp.pl?gene=PKN1
KPNA4	Karyopherin Subunit Alpha 4	Protein Coding	O00629	52	GC03M160494	5.11166572570801	https://www.genecards.org/cgi-bin/carddisp.pl?gene=KPNA4
CCND2	Cyclin D2	Protein Coding	P30279	61	GC12P074004	5.10806608200073	https://www.genecards.org/cgi-bin/carddisp.pl?gene=CCND2
PPP3CA	Protein Phosphatase 3 Catalytic Subunit Alpha	Protein Coding	Q08209	64	GC04M101024	5.1073522567749	https://www.genecards.org/cgi-bin/carddisp.pl?gene=PPP3CA
HPRT1	Hypoxanthine Phosphoribosyltransferase 1	Protein Coding	P00492	61	GC0XP134460	5.10718584060669	https://www.genecards.org/cgi-bin/carddisp.pl?gene=HPRT1
SRSF7	Serine And Arginine Rich Splicing Factor 7	Protein Coding	Q16629	51	GC02M038743	5.10704612731934	https://www.genecards.org/cgi-bin/carddisp.pl?gene=SRSF7
RPL29	Ribosomal Protein L29	Protein Coding	P47914	52	GC03M054878	5.09774398803711	https://www.genecards.org/cgi-bin/carddisp.pl?gene=RPL29
AGR2	Anterior Gradient 2, Protein Disulphide Isomerase Family Member	Protein Coding	O95994	52	GC07M017591	5.09616184234619	https://www.genecards.org/cgi-bin/carddisp.pl?gene=AGR2
CDC42BPA	CDC42 Binding Protein Kinase Alpha	Protein Coding	Q5VT25	50	GC01M226989	5.09486627578735	https://www.genecards.org/cgi-bin/carddisp.pl?gene=CDC42BPA
GPR39	G Protein-Coupled Receptor 39	Protein Coding	O43194	51	GC02P154498	5.09468507766724	https://www.genecards.org/cgi-bin/carddisp.pl?gene=GPR39
QKI	QKI, KH Domain Containing RNA Binding	Protein Coding	Q96PU8	54	GC06P163414	5.09371519088745	https://www.genecards.org/cgi-bin/carddisp.pl?gene=QKI
TAB2	TGF-Beta Activated Kinase 1 (MAP3K7) Binding Protein 2	Protein Coding	Q9NYJ8	60	GC06P183541	5.09162759780884	https://www.genecards.org/cgi-bin/carddisp.pl?gene=TAB2
UBE2V1	Ubiquitin Conjugating Enzyme E2 V1	Protein Coding	Q13404	53	GC20M050082	5.09051513671875	https://www.genecards.org/cgi-bin/carddisp.pl?gene=UBE2V1
GRK6	G Protein-Coupled Receptor Kinase 6	Protein Coding	P43250	57	GC05P177403	5.08991050720215	https://www.genecards.org/cgi-bin/carddisp.pl?gene=GRK6
SKIL	SKI Like Proto-Oncogene	Protein Coding	P12757	54	GC03P170357	5.08946847915649	https://www.genecards.org/cgi-bin/carddisp.pl?gene=SKIL
KRT6B	Keratin 6B	Protein Coding	P04259	52	GC12M052446	5.08919763565063	https://www.genecards.org/cgi-bin/carddisp.pl?gene=KRT6B
EPM2A	EPM2A Glucan Phosphatase, Laforin	Protein Coding	B3EWF7	54	GC06M145382	5.0871434211731	https://www.genecards.org/cgi-bin/carddisp.pl?gene=EPM2A
UQCRB	Ubiquinol-Cytochrome C Reductase Binding Protein	Protein Coding	P14927	57	GC08M096225	5.08708572387695	https://www.genecards.org/cgi-bin/carddisp.pl?gene=UQCRB
BCLAF1	BCL2 Associated Transcription Factor 1	Protein Coding	Q9NYF8	51	GC06M136256	5.08700513839722	https://www.genecards.org/cgi-bin/carddisp.pl?gene=BCLAF1
BRD2	Bromodomain Containing 2	Protein Coding	P25440	57	GC06P181927	5.08509635925293	https://www.genecards.org/cgi-bin/carddisp.pl?gene=BRD2
EPHA4	EPH Receptor A4	Protein Coding	P54764	62	GC02M221418	5.08349418640137	https://www.genecards.org/cgi-bin/carddisp.pl?gene=EPHA4
MYH1	Myosin Heavy Chain 1	Protein Coding	P12882	52	GC17M010492	5.08203220367432	https://www.genecards.org/cgi-bin/carddisp.pl?gene=MYH1
SNTA1	Syntrophin Alpha 1	Protein Coding	Q13424	58	GC20M033407	5.08143091201782	https://www.genecards.org/cgi-bin/carddisp.pl?gene=SNTA1
ARF1	ARF GTPase 1	Protein Coding	P84077	58	GC01P228082	5.08077526092529	https://www.genecards.org/cgi-bin/carddisp.pl?gene=ARF1
STING1	Stimulator Of Interferon Response CGAMP Interactor 1	Protein Coding	Q86WV6	55	GC05M139501	5.0802526473999	https://www.genecards.org/cgi-bin/carddisp.pl?gene=STING1
PTS	6-Pyruvoyltetrahydropterin Synthase	Protein Coding	Q03393	58	GC11P112226	5.08005666732788	https://www.genecards.org/cgi-bin/carddisp.pl?gene=PTS
DUSP3	Dual Specificity Phosphatase 3	Protein Coding	P51452	55	GC17M043766	5.07588863372803	https://www.genecards.org/cgi-bin/carddisp.pl?gene=DUSP3
NMT1	N-Myristoyltransferase 1	Protein Coding	P30419	54	GC17P154915	5.07525253295898	https://www.genecards.org/cgi-bin/carddisp.pl?gene=NMT1
HNRNPAB	Heterogeneous Nuclear Ribonucleoprotein A/B	Protein Coding	Q99729	49	GC05P178204	5.07470893859863	https://www.genecards.org/cgi-bin/carddisp.pl?gene=HNRNPAB
CDC27	Cell Division Cycle 27	Protein Coding	P30260	54	GC17M047117	5.07451295852661	https://www.genecards.org/cgi-bin/carddisp.pl?gene=CDC27
ATP2B1	ATPase Plasma Membrane Ca2+ Transporting 1	Protein Coding	P20020	58	GC12M089588	5.07272052764893	https://www.genecards.org/cgi-bin/carddisp.pl?gene=ATP2B1
GATA6	GATA Binding Protein 6	Protein Coding	Q92908	60	GC18P022169	5.07159614562988	https://www.genecards.org/cgi-bin/carddisp.pl?gene=GATA6
FMR1	Fragile X Messenger Ribonucleoprotein 1	Protein Coding	Q06787	57	GC0XP148000	5.07109355926514	https://www.genecards.org/cgi-bin/carddisp.pl?gene=FMR1
MEF2A	Myocyte Enhancer Factor 2A	Protein Coding	Q02078	59	GC15P099565	5.07086372375488	https://www.genecards.org/cgi-bin/carddisp.pl?gene=MEF2A
RPS15A	Ribosomal Protein S15a	Protein Coding	P62244	54	GC16M018781	5.07083225250244	https://www.genecards.org/cgi-bin/carddisp.pl?gene=RPS15A
RBX1	Ring-Box 1	Protein Coding	P62877	56	GC22P040951	5.07026481628418	https://www.genecards.org/cgi-bin/carddisp.pl?gene=RBX1
KRT9	Keratin 9	Protein Coding	P35527	54	GC17M041565	5.06975412368774	https://www.genecards.org/cgi-bin/carddisp.pl?gene=KRT9
HDGFL3	HDGF Like 3	Protein Coding	Q9Y3E1	40	GC15M163018	5.06531715393066	https://www.genecards.org/cgi-bin/carddisp.pl?gene=HDGFL3
AHCTF1	AT-Hook Containing Transcription Factor 1	Protein Coding	Q8WYP5	45	GC01M246840	5.06355953216553	https://www.genecards.org/cgi-bin/carddisp.pl?gene=AHCTF1
PTRH2	Peptidyl-TRNA Hydrolase 2	Protein Coding	Q9Y3E5	55	GC17M059674	5.06315851211548	https://www.genecards.org/cgi-bin/carddisp.pl?gene=PTRH2
NKRF	NFKB Repressing Factor	Protein Coding	O15226	50	GC0XM119588	5.06269454956055	https://www.genecards.org/cgi-bin/carddisp.pl?gene=NKRF
MAGOHB	Mago Homolog B, Exon Junction Complex Subunit	Protein Coding	Q96A72	47	GC12M035803	5.06264400482178	https://www.genecards.org/cgi-bin/carddisp.pl?gene=MAGOHB
DUOX1	Dual Oxidase 1	Protein Coding	Q9NRD9	55	GC15P045129	5.06162214279175	https://www.genecards.org/cgi-bin/carddisp.pl?gene=DUOX1
GPM6B	Glycoprotein M6B	Protein Coding	Q13491	49	GC0XM016318	5.06099987030029	https://www.genecards.org/cgi-bin/carddisp.pl?gene=GPM6B
ZFP36	ZFP36 Ring Finger Protein	Protein Coding	P26651	49	GC19P039406	5.05998277664185	https://www.genecards.org/cgi-bin/carddisp.pl?gene=ZFP36
RPS15	Ribosomal Protein S15	Protein Coding	P62841	50	GC19P001438	5.0599193572998	https://www.genecards.org/cgi-bin/carddisp.pl?gene=RPS15
EXOC2	Exocyst Complex Component 2	Protein Coding	Q96KP1	53	GC06M000485	5.05956649780273	https://www.genecards.org/cgi-bin/carddisp.pl?gene=EXOC2
FBXO3	F-Box Protein 3	Protein Coding	Q9UK99	50	GC11M033740	5.05749130249023	https://www.genecards.org/cgi-bin/carddisp.pl?gene=FBXO3
DMPK	DM1 Protein Kinase	Protein Coding	Q09013	61	GC19M045769	5.05519676208496	https://www.genecards.org/cgi-bin/carddisp.pl?gene=DMPK
NDUFS1	NADH:Ubiquinone Oxidoreductase Core Subunit S1	Protein Coding	P28331	57	GC02M206114	5.05088567733765	https://www.genecards.org/cgi-bin/carddisp.pl?gene=NDUFS1
CCL24	C-C Motif Chemokine Ligand 24	Protein Coding	O00175	50	GC07M081059	5.04992294311523	https://www.genecards.org/cgi-bin/carddisp.pl?gene=CCL24
CXCL6	C-X-C Motif Chemokine Ligand 6	Protein Coding	P80162	49	GC04P073837	5.0493631362915	https://www.genecards.org/cgi-bin/carddisp.pl?gene=CXCL6
CDC23	Cell Division Cycle 23	Protein Coding	Q9UJX2	47	GC05M138254	5.04688167572021	https://www.genecards.org/cgi-bin/carddisp.pl?gene=CDC23
PTGES	Prostaglandin E Synthase	Protein Coding	O14684	54	GC09M129738	5.04676342010498	https://www.genecards.org/cgi-bin/carddisp.pl?gene=PTGES
EBAG9	Estrogen Receptor Binding Site Associated Antigen 9	Protein Coding	O00559	48	GC08P109562	5.04554319381714	https://www.genecards.org/cgi-bin/carddisp.pl?gene=EBAG9
SNCG	Synuclein Gamma	Protein Coding	O76070	55	GC10P123977	5.04554271697998	https://www.genecards.org/cgi-bin/carddisp.pl?gene=SNCG
CPS1	Carbamoyl-Phosphate Synthase 1	Protein Coding	P31327	61	GC02P210477	5.04326057434082	https://www.genecards.org/cgi-bin/carddisp.pl?gene=CPS1
EHD4	EH Domain Containing 4	Protein Coding	Q9H223	47	GC15M041895	5.04325199127197	https://www.genecards.org/cgi-bin/carddisp.pl?gene=EHD4
MAX	MYC Associated Factor X	Protein Coding	P61244	59	GC14M065425	5.04239749908447	https://www.genecards.org/cgi-bin/carddisp.pl?gene=MAX
PYCARD	PYD And CARD Domain Containing	Protein Coding	Q9ULZ3	54	GC16M031201	5.0409049987793	https://www.genecards.org/cgi-bin/carddisp.pl?gene=PYCARD
TXNRD1	Thioredoxin Reductase 1	Protein Coding	Q16881	57	GC12P104215	5.03784894943237	https://www.genecards.org/cgi-bin/carddisp.pl?gene=TXNRD1
PDE5A	Phosphodiesterase 5A	Protein Coding	O76074	58	GC04M119494	5.0370397567749	https://www.genecards.org/cgi-bin/carddisp.pl?gene=PDE5A
DDX19A	DEAD-Box Helicase 19A	Protein Coding	Q9NUU7	40	GC16P070346	5.03289937973022	https://www.genecards.org/cgi-bin/carddisp.pl?gene=DDX19A
RPL17	Ribosomal Protein L17	Protein Coding	P18621	52	GC18M049488	5.03221035003662	https://www.genecards.org/cgi-bin/carddisp.pl?gene=RPL17
PGAM5	PGAM Family Member 5, Mitochondrial Serine/Threonine Protein Phosphatase	Protein Coding	Q96HS1	49	GC12P132710	5.02861070632935	https://www.genecards.org/cgi-bin/carddisp.pl?gene=PGAM5
SRSF6	Serine And Arginine Rich Splicing Factor 6	Protein Coding	Q13247	52	GC20P043457	5.02665233612061	https://www.genecards.org/cgi-bin/carddisp.pl?gene=SRSF6
GNG12	G Protein Subunit Gamma 12	Protein Coding	Q9UBI6	48	GC01M067701	5.02567100524902	https://www.genecards.org/cgi-bin/carddisp.pl?gene=GNG12
SEL1L	SEL1L Adaptor Subunit Of SYVN1 Ubiquitin Ligase	Protein Coding	Q9UBV2	53	GC14M081471	5.02445507049561	https://www.genecards.org/cgi-bin/carddisp.pl?gene=SEL1L
PGRMC1	Progesterone Receptor Membrane Component 1	Protein Coding	O00264	57	GC0XP119236	5.02341651916504	https://www.genecards.org/cgi-bin/carddisp.pl?gene=PGRMC1
CUL2	Cullin 2	Protein Coding	Q13617	55	GC10M037222	5.02244520187378	https://www.genecards.org/cgi-bin/carddisp.pl?gene=CUL2
CNP	2',3'-Cyclic Nucleotide 3' Phosphodiesterase	Protein Coding	P09543	56	GC17P041966	5.0223445892334	https://www.genecards.org/cgi-bin/carddisp.pl?gene=CNP
MSR1	Macrophage Scavenger Receptor 1	Protein Coding	P21757	58	GC08M016107	5.02162790298462	https://www.genecards.org/cgi-bin/carddisp.pl?gene=MSR1
PTPRO	Protein Tyrosine Phosphatase Receptor Type O	Protein Coding	Q16827	58	GC12P074347	5.02119159698486	https://www.genecards.org/cgi-bin/carddisp.pl?gene=PTPRO
PLP1	Proteolipid Protein 1	Protein Coding	P60201	56	GC0XP103773	5.02118015289307	https://www.genecards.org/cgi-bin/carddisp.pl?gene=PLP1
CAPRIN1	Cell Cycle Associated Protein 1	Protein Coding	Q14444	51	GC11P034051	5.01992082595825	https://www.genecards.org/cgi-bin/carddisp.pl?gene=CAPRIN1
BRAT1	BRCA1 Associated ATM Activator 1	Protein Coding	Q6PJG6	50	GC07M004001	5.01938486099243	https://www.genecards.org/cgi-bin/carddisp.pl?gene=BRAT1
GATA1	GATA Binding Protein 1	Protein Coding	P15976	59	GC0XP048786	5.01930809020996	https://www.genecards.org/cgi-bin/carddisp.pl?gene=GATA1
MYO6	Myosin VI	Protein Coding	Q9UM54	56	GC06P075749	5.01882553100586	https://www.genecards.org/cgi-bin/carddisp.pl?gene=MYO6
TEP1	Telomerase Associated Protein 1	Protein Coding	Q99973	52	GC14M020365	5.0182785987854	https://www.genecards.org/cgi-bin/carddisp.pl?gene=TEP1
FSTL3	Follistatin Like 3	Protein Coding	O95633	47	GC19P000676	5.01799249649048	https://www.genecards.org/cgi-bin/carddisp.pl?gene=FSTL3
COPB2	COPI Coat Complex Subunit Beta 2	Protein Coding	P35606	55	GC03M139355	5.01741409301758	https://www.genecards.org/cgi-bin/carddisp.pl?gene=COPB2
WASF2	WASP Family Member 2	Protein Coding	Q9Y6W5	52	GC01M027404	5.01633739471436	https://www.genecards.org/cgi-bin/carddisp.pl?gene=WASF2
H2BC12	H2B Clustered Histone 12	Protein Coding	O60814	42	GC06M106153	5.01549816131592	https://www.genecards.org/cgi-bin/carddisp.pl?gene=H2BC12
RPL23	Ribosomal Protein L23	Protein Coding	P62829	51	GC17M038847	5.01434326171875	https://www.genecards.org/cgi-bin/carddisp.pl?gene=RPL23
SMC1A	Structural Maintenance Of Chromosomes 1A	Protein Coding	Q14683	61	GC0XM053374	5.01379776000977	https://www.genecards.org/cgi-bin/carddisp.pl?gene=SMC1A
LRRC8A	Leucine Rich Repeat Containing 8 VRAC Subunit A	Protein Coding	Q8IWT6	51	GC09P128882	5.01263046264648	https://www.genecards.org/cgi-bin/carddisp.pl?gene=LRRC8A
RPL18	Ribosomal Protein L18	Protein Coding	Q07020	55	GC19M048615	5.01204538345337	https://www.genecards.org/cgi-bin/carddisp.pl?gene=RPL18
DLC1	DLC1 Rho GTPase Activating Protein	Protein Coding	Q96QB1	56	GC08M013083	5.01150989532471	https://www.genecards.org/cgi-bin/carddisp.pl?gene=DLC1
SALL4	Spalt Like Transcription Factor 4	Protein Coding	Q9UJQ4	55	GC20M051784	5.01113700866699	https://www.genecards.org/cgi-bin/carddisp.pl?gene=SALL4
REG1A	Regenerating Family Member 1 Alpha	Protein Coding	P05451	53	GC02P079120	5.01031875610352	https://www.genecards.org/cgi-bin/carddisp.pl?gene=REG1A
PPM1A	Protein Phosphatase, Mg2+/Mn2+ Dependent 1A	Protein Coding	P35813	56	GC14P060245	5.00887584686279	https://www.genecards.org/cgi-bin/carddisp.pl?gene=PPM1A
DVL2	Dishevelled Segment Polarity Protein 2	Protein Coding	O14641	58	GC17M007225	5.00469207763672	https://www.genecards.org/cgi-bin/carddisp.pl?gene=DVL2
CA1	Carbonic Anhydrase 1	Protein Coding	P00915	59	GC08M085327	5.00308036804199	https://www.genecards.org/cgi-bin/carddisp.pl?gene=CA1
BUB1	BUB1 Mitotic Checkpoint Serine/Threonine Kinase	Protein Coding	O43683	61	GC02M110637	5.00248003005981	https://www.genecards.org/cgi-bin/carddisp.pl?gene=BUB1
CLASP1	Cytoplasmic Linker Associated Protein 1	Protein Coding	Q7Z460	53	GC02M121337	5.00024461746216	https://www.genecards.org/cgi-bin/carddisp.pl?gene=CLASP1
MMP16	Matrix Metallopeptidase 16	Protein Coding	P51512	58	GC08M088032	49.4327278137207	https://www.genecards.org/cgi-bin/carddisp.pl?gene=MMP16
MAPK1	Mitogen-Activated Protein Kinase 1	Protein Coding	P28482	65	GC22M021759	49.3793258666992	https://www.genecards.org/cgi-bin/carddisp.pl?gene=MAPK1
TIMP2	TIMP Metallopeptidase Inhibitor 2	Protein Coding	P16035	54	GC17M078852	49.1232872009277	https://www.genecards.org/cgi-bin/carddisp.pl?gene=TIMP2
MMP10	Matrix Metallopeptidase 10	Protein Coding	P09238	56	GC11M102770	49.0308990478516	https://www.genecards.org/cgi-bin/carddisp.pl?gene=MMP10
FBN1	Fibrillin 1	Protein Coding	P35555	60	GC15M048408	48.2113609313965	https://www.genecards.org/cgi-bin/carddisp.pl?gene=FBN1
MMP11	Matrix Metallopeptidase 11	Protein Coding	P24347	56	GC22P023768	46.9543952941895	https://www.genecards.org/cgi-bin/carddisp.pl?gene=MMP11
ELN	Elastin	Protein Coding	P15502	56	GC07P074027	46.075325012207	https://www.genecards.org/cgi-bin/carddisp.pl?gene=ELN
MMP15	Matrix Metallopeptidase 15	Protein Coding	P51511	57	GC16P058025	44.7365112304688	https://www.genecards.org/cgi-bin/carddisp.pl?gene=MMP15
CD36	CD36 Molecule (CD36 Blood Group)	Protein Coding	P16671	63	GC07P080369	43.3159561157227	https://www.genecards.org/cgi-bin/carddisp.pl?gene=CD36
CTNNB1	Catenin Beta 1	Protein Coding	P35222	67	GC03P041194	42.8658866882324	https://www.genecards.org/cgi-bin/carddisp.pl?gene=CTNNB1
FREM1	FRAS1 Related Extracellular Matrix 1	Protein Coding	Q5H8C1	52	GC09M014734	42.8591079711914	https://www.genecards.org/cgi-bin/carddisp.pl?gene=FREM1
SMARCA4	SWI/SNF Related BAF Chromatin Remodeling Complex Subunit ATPase 4	Protein Coding	P51532	64	GC19P151807	42.8257637023926	https://www.genecards.org/cgi-bin/carddisp.pl?gene=SMARCA4
MMP20	Matrix Metallopeptidase 20	Protein Coding	O60882	55	GC11M102576	42.8129730224609	https://www.genecards.org/cgi-bin/carddisp.pl?gene=MMP20
ITGB1	Integrin Subunit Beta 1	Protein Coding	P05556	62	GC10M037195	41.3286018371582	https://www.genecards.org/cgi-bin/carddisp.pl?gene=ITGB1
BSG	Basigin (Ok Blood Group)	Protein Coding	P35613	57	GC19P000571	40.2252464294434	https://www.genecards.org/cgi-bin/carddisp.pl?gene=BSG
VTN	Vitronectin	Protein Coding	P04004	57	GC17M096696	40.0664100646973	https://www.genecards.org/cgi-bin/carddisp.pl?gene=VTN
TRA2B	Transformer 2 Beta Homolog	Protein Coding	P62995	54	GC03M185914	4.99827861785889	https://www.genecards.org/cgi-bin/carddisp.pl?gene=TRA2B
GNE	Glucosamine (UDP-N-Acetyl)-2-Epimerase/N-Acetylmannosamine Kinase	Protein Coding	Q9Y223	55	GC09M036214	4.99647235870361	https://www.genecards.org/cgi-bin/carddisp.pl?gene=GNE
NAT10	N-Acetyltransferase 10	Protein Coding	Q9H0A0	50	GC11P034105	4.99278688430786	https://www.genecards.org/cgi-bin/carddisp.pl?gene=NAT10
ZMYND8	Zinc Finger MYND-Type Containing 8	Protein Coding	Q9ULU4	52	GC20M047209	4.99202251434326	https://www.genecards.org/cgi-bin/carddisp.pl?gene=ZMYND8
H3-3B	H3.3 Histone B	Protein Coding	P84243	51	GC17M098063	4.99034118652344	https://www.genecards.org/cgi-bin/carddisp.pl?gene=H3-3B
WDR1	WD Repeat Domain 1	Protein Coding	O75083	52	GC04M010073	4.99030447006226	https://www.genecards.org/cgi-bin/carddisp.pl?gene=WDR1
ASNS	Asparagine Synthetase (Glutamine-Hydrolyzing)	Protein Coding	P08243	59	GC07M097854	4.98647737503052	https://www.genecards.org/cgi-bin/carddisp.pl?gene=ASNS
GSTA1	Glutathione S-Transferase Alpha 1	Protein Coding	P08263	54	GC06M052791	4.98567771911621	https://www.genecards.org/cgi-bin/carddisp.pl?gene=GSTA1
H2BC18	H2B Clustered Histone 18	Protein Coding	Q5QNW6	39	GC01M167215	4.98357486724854	https://www.genecards.org/cgi-bin/carddisp.pl?gene=H2BC18
H2AC20	H2A Clustered Histone 20	Protein Coding	Q16777	49	GC01P176455	4.98220539093018	https://www.genecards.org/cgi-bin/carddisp.pl?gene=H2AC20
AFAP1	Actin Filament Associated Protein 1	Protein Coding	Q8N556	51	GC04M007758	4.98182773590088	https://www.genecards.org/cgi-bin/carddisp.pl?gene=AFAP1
CR1	Complement C3b/C4b Receptor 1 (Knops Blood Group)	Protein Coding	P17927	57	GC01P207496	4.98075103759766	https://www.genecards.org/cgi-bin/carddisp.pl?gene=CR1
PLS3	Plastin 3	Protein Coding	P13797	54	GC0XP115560	4.98053121566772	https://www.genecards.org/cgi-bin/carddisp.pl?gene=PLS3
GATA2	GATA Binding Protein 2	Protein Coding	P23769	62	GC03M128479	4.97974681854248	https://www.genecards.org/cgi-bin/carddisp.pl?gene=GATA2
USP9X	Ubiquitin Specific Peptidase 9 X-Linked	Protein Coding	Q93008	61	GC0XP041085	4.9763035774231	https://www.genecards.org/cgi-bin/carddisp.pl?gene=USP9X
SLC39A14	Solute Carrier Family 39 Member 14	Protein Coding	Q15043	57	GC08P022367	4.97555446624756	https://www.genecards.org/cgi-bin/carddisp.pl?gene=SLC39A14
CKAP4	Cytoskeleton Associated Protein 4	Protein Coding	Q07065	49	GC12M106237	4.97512197494507	https://www.genecards.org/cgi-bin/carddisp.pl?gene=CKAP4
TRADD	TNFRSF1A Associated Via Death Domain	Protein Coding	Q15628	55	GC16M067154	4.97193479537964	https://www.genecards.org/cgi-bin/carddisp.pl?gene=TRADD
CCT5	Chaperonin Containing TCP1 Subunit 5	Protein Coding	P48643	56	GC05P010249	4.97185230255127	https://www.genecards.org/cgi-bin/carddisp.pl?gene=CCT5
MYL12A	Myosin Light Chain 12A	Protein Coding	P19105	50	GC18P003238	4.97161054611206	https://www.genecards.org/cgi-bin/carddisp.pl?gene=MYL12A
C1QTNF6	C1q And TNF Related 6	Protein Coding	Q9BXI9	42	GC22M037180	4.96924877166748	https://www.genecards.org/cgi-bin/carddisp.pl?gene=C1QTNF6
CPM	Carboxypeptidase M	Protein Coding	P14384	54	GC12M068842	4.96869468688965	https://www.genecards.org/cgi-bin/carddisp.pl?gene=CPM
FUBP3	Far Upstream Element Binding Protein 3	Protein Coding	Q96I24	43	GC09P152985	4.96847438812256	https://www.genecards.org/cgi-bin/carddisp.pl?gene=FUBP3
TERF2	Telomeric Repeat Binding Factor 2	Protein Coding	Q15554	55	GC16M069355	4.96785020828247	https://www.genecards.org/cgi-bin/carddisp.pl?gene=TERF2
BAIAP2L1	BAR/IMD Domain Containing Adaptor Protein 2 Like 1	Protein Coding	Q9UHR4	50	GC07M098322	4.96782112121582	https://www.genecards.org/cgi-bin/carddisp.pl?gene=BAIAP2L1
EPS8	EGFR Pathway Substrate 8, Signaling Adaptor	Protein Coding	Q12929	57	GC12M035870	4.96657371520996	https://www.genecards.org/cgi-bin/carddisp.pl?gene=EPS8
ID2	Inhibitor Of DNA Binding 2	Protein Coding	Q02363	55	GC02P008678	4.9657244682312	https://www.genecards.org/cgi-bin/carddisp.pl?gene=ID2
CBX2	Chromobox 2	Protein Coding	Q14781	54	GC17P155724	4.96450233459473	https://www.genecards.org/cgi-bin/carddisp.pl?gene=CBX2
RPL19	Ribosomal Protein L19	Protein Coding	P84098	54	GC17P039200	4.96411991119385	https://www.genecards.org/cgi-bin/carddisp.pl?gene=RPL19
MYDGF	Myeloid Derived Growth Factor	Protein Coding	Q969H8	45	GC19M004641	4.96411466598511	https://www.genecards.org/cgi-bin/carddisp.pl?gene=MYDGF
RORA	RAR Related Orphan Receptor A	Protein Coding	P35398	61	GC15M060488	4.96361780166626	https://www.genecards.org/cgi-bin/carddisp.pl?gene=RORA
TPTE	Transmembrane Phosphatase With Tensin Homology	Protein Coding	P56180	47	GC21P010521	4.96277761459351	https://www.genecards.org/cgi-bin/carddisp.pl?gene=TPTE
HSPH1	Heat Shock Protein Family H (Hsp110) Member 1	Protein Coding	Q92598	54	GC13M031134	4.96171998977661	https://www.genecards.org/cgi-bin/carddisp.pl?gene=HSPH1
PTPN12	Protein Tyrosine Phosphatase Non-Receptor Type 12	Protein Coding	Q05209	60	GC07P077537	4.96154356002808	https://www.genecards.org/cgi-bin/carddisp.pl?gene=PTPN12
TARS1	Threonyl-TRNA Synthetase 1	Protein Coding	P26639	54	GC05P033761	4.96103191375732	https://www.genecards.org/cgi-bin/carddisp.pl?gene=TARS1
CKS1B	CDC28 Protein Kinase Regulatory Subunit 1B	Protein Coding	P61024	54	GC01P154974	4.9582724571228	https://www.genecards.org/cgi-bin/carddisp.pl?gene=CKS1B
ARSL	Arylsulfatase L	Protein Coding	P51690	52	GC0XM002934	4.9560489654541	https://www.genecards.org/cgi-bin/carddisp.pl?gene=ARSL
WDR5	WD Repeat Domain 5	Protein Coding	P61964	57	GC09P134135	4.95498514175415	https://www.genecards.org/cgi-bin/carddisp.pl?gene=WDR5
PLXNA3	Plexin A3	Protein Coding	P51805	50	GC0XP154458	4.95498180389404	https://www.genecards.org/cgi-bin/carddisp.pl?gene=PLXNA3
PFN2	Profilin 2	Protein Coding	P35080	51	GC03M149964	4.95323181152344	https://www.genecards.org/cgi-bin/carddisp.pl?gene=PFN2
CGN	Cingulin	Protein Coding	Q9P2M7	48	GC01P176543	4.95154857635498	https://www.genecards.org/cgi-bin/carddisp.pl?gene=CGN
ACO2	Aconitase 2	Protein Coding	Q99798	59	GC22P092273	4.95045232772827	https://www.genecards.org/cgi-bin/carddisp.pl?gene=ACO2
TPM4	Tropomyosin 4	Protein Coding	P67936	52	GC19P152058	4.94983911514282	https://www.genecards.org/cgi-bin/carddisp.pl?gene=TPM4
PRCP	Prolylcarboxypeptidase	Protein Coding	P42785	58	GC11M140193	4.94982147216797	https://www.genecards.org/cgi-bin/carddisp.pl?gene=PRCP
VASN	Vasorin	Protein Coding	Q6EMK4	47	GC16P120239	4.94975709915161	https://www.genecards.org/cgi-bin/carddisp.pl?gene=VASN
PYCR1	Pyrroline-5-Carboxylate Reductase 1	Protein Coding	P32322	57	GC17M081932	4.94973993301392	https://www.genecards.org/cgi-bin/carddisp.pl?gene=PYCR1
CHPF	Chondroitin Polymerizing Factor	Protein Coding	Q8IZ52	47	GC02M219538	4.94925880432129	https://www.genecards.org/cgi-bin/carddisp.pl?gene=CHPF
GADD45A	Growth Arrest And DNA Damage Inducible Alpha	Protein Coding	P24522	55	GC01P067685	4.9484920501709	https://www.genecards.org/cgi-bin/carddisp.pl?gene=GADD45A
CHST12	Carbohydrate Sulfotransferase 12	Protein Coding	Q9NRB3	48	GC07P002403	4.94811058044434	https://www.genecards.org/cgi-bin/carddisp.pl?gene=CHST12
SERPINB4	Serpin Family B Member 4	Protein Coding	P48594	48	GC18M063637	4.94795703887939	https://www.genecards.org/cgi-bin/carddisp.pl?gene=SERPINB4
LTBR	Lymphotoxin Beta Receptor	Protein Coding	P36941	53	GC12P006375	4.94723892211914	https://www.genecards.org/cgi-bin/carddisp.pl?gene=LTBR
G3BP2	G3BP Stress Granule Assembly Factor 2	Protein Coding	Q9UN86	48	GC04M075642	4.94470357894897	https://www.genecards.org/cgi-bin/carddisp.pl?gene=G3BP2
PTMA	Prothymosin Alpha	Protein Coding	P06454	53	GC02P234926	4.9434666633606	https://www.genecards.org/cgi-bin/carddisp.pl?gene=PTMA
RBM10	RNA Binding Motif Protein 10	Protein Coding	P0DW28	52	GC0XP060795	4.94292259216309	https://www.genecards.org/cgi-bin/carddisp.pl?gene=RBM10
CUL4A	Cullin 4A	Protein Coding	Q13619	55	GC13P113208	4.9427285194397	https://www.genecards.org/cgi-bin/carddisp.pl?gene=CUL4A
STC2	Stanniocalcin 2	Protein Coding	O76061	54	GC05M173314	4.94103479385376	https://www.genecards.org/cgi-bin/carddisp.pl?gene=STC2
HSPA1B	Heat Shock Protein Family A (Hsp70) Member 1B	Protein Coding	P0DMV9	54	GC06P181909	4.94043445587158	https://www.genecards.org/cgi-bin/carddisp.pl?gene=HSPA1B
RPL35A	Ribosomal Protein L35a	Protein Coding	P18077	55	GC03P200539	4.94033575057983	https://www.genecards.org/cgi-bin/carddisp.pl?gene=RPL35A
MYG1	MYG1 Exonuclease	Protein Coding	Q9HB07	44	GC12P075281	4.94004058837891	https://www.genecards.org/cgi-bin/carddisp.pl?gene=MYG1
BCL3	BCL3 Transcription Coactivator	Protein Coding	P20749	54	GC19P044747	4.93932628631592	https://www.genecards.org/cgi-bin/carddisp.pl?gene=BCL3
CAVIN1	Caveolae Associated Protein 1	Protein Coding	Q6NZI2	54	GC17M097212	4.9352068901062	https://www.genecards.org/cgi-bin/carddisp.pl?gene=CAVIN1
ARG2	Arginase 2	Protein Coding	P78540	59	GC14P067619	4.93279647827148	https://www.genecards.org/cgi-bin/carddisp.pl?gene=ARG2
CTPS1	CTP Synthase 1	Protein Coding	P17812	58	GC01P040979	4.93271112442017	https://www.genecards.org/cgi-bin/carddisp.pl?gene=CTPS1
POGZ	Pogo Transposable Element Derived With ZNF Domain	Protein Coding	Q7Z3K3	52	GC01M151402	4.93049049377441	https://www.genecards.org/cgi-bin/carddisp.pl?gene=POGZ
SUN2	Sad1 And UNC84 Domain Containing 2	Protein Coding	Q9UH99	51	GC22M086139	4.93022394180298	https://www.genecards.org/cgi-bin/carddisp.pl?gene=SUN2
MAP4	Microtubule Associated Protein 4	Protein Coding	P27816	53	GC03M047850	4.92741823196411	https://www.genecards.org/cgi-bin/carddisp.pl?gene=MAP4
QARS1	Glutaminyl-TRNA Synthetase 1	Protein Coding	P47897	47	GC03M054746	4.92716836929321	https://www.genecards.org/cgi-bin/carddisp.pl?gene=QARS1
HK1	Hexokinase 1	Protein Coding	P19367	63	GC10P069269	4.92467308044434	https://www.genecards.org/cgi-bin/carddisp.pl?gene=HK1
RAB5B	RAB5B, Member RAS Oncogene Family	Protein Coding	P61020	52	GC12P055973	4.9215030670166	https://www.genecards.org/cgi-bin/carddisp.pl?gene=RAB5B
SMYD3	SET And MYND Domain Containing 3	Protein Coding	Q9H7B4	50	GC01M245749	4.91936922073364	https://www.genecards.org/cgi-bin/carddisp.pl?gene=SMYD3
CLEC14A	C-Type Lectin Domain Containing 14A	Protein Coding	Q86T13	40	GC14M038254	4.91885709762573	https://www.genecards.org/cgi-bin/carddisp.pl?gene=CLEC14A
ALDH3A2	Aldehyde Dehydrogenase 3 Family Member A2	Protein Coding	P51648	59	GC17P019648	4.91735076904297	https://www.genecards.org/cgi-bin/carddisp.pl?gene=ALDH3A2
PLEKHA1	Pleckstrin Homology Domain Containing A1	Protein Coding	Q9HB21	51	GC10P122374	4.91510152816772	https://www.genecards.org/cgi-bin/carddisp.pl?gene=PLEKHA1
PRPF31	Pre-MRNA Processing Factor 31	Protein Coding	Q8WWY3	54	GC19P153093	4.91278743743896	https://www.genecards.org/cgi-bin/carddisp.pl?gene=PRPF31
ALDH4A1	Aldehyde Dehydrogenase 4 Family Member A1	Protein Coding	P30038	57	GC01M018871	4.91207838058472	https://www.genecards.org/cgi-bin/carddisp.pl?gene=ALDH4A1
EXOC4	Exocyst Complex Component 4	Protein Coding	Q96A65	52	GC07P133253	4.91170883178711	https://www.genecards.org/cgi-bin/carddisp.pl?gene=EXOC4
PNN	Pinin, Desmosome Associated Protein	Protein Coding	Q9H307	45	GC14P039175	4.91148281097412	https://www.genecards.org/cgi-bin/carddisp.pl?gene=PNN
ETFA	Electron Transfer Flavoprotein Subunit Alpha	Protein Coding	P13804	58	GC15M162854	4.91143846511841	https://www.genecards.org/cgi-bin/carddisp.pl?gene=ETFA
CALM2	Calmodulin 2	Protein Coding	P0DP24	56	GC02M047160	4.91142702102661	https://www.genecards.org/cgi-bin/carddisp.pl?gene=CALM2
RAB1A	RAB1A, Member RAS Oncogene Family	Protein Coding	P62820	54	GC02M065115	4.90771389007568	https://www.genecards.org/cgi-bin/carddisp.pl?gene=RAB1A
VTI1B	Vesicle Transport Through Interaction With T-SNAREs 1B	Protein Coding	Q9UEU0	52	GC14M067647	4.90672016143799	https://www.genecards.org/cgi-bin/carddisp.pl?gene=VTI1B
RAE1	Ribonucleic Acid Export 1	Protein Coding	P78406	52	GC20P057351	4.90625858306885	https://www.genecards.org/cgi-bin/carddisp.pl?gene=RAE1
DLAT	Dihydrolipoamide S-Acetyltransferase	Protein Coding	P10515	58	GC11P113462	4.90477752685547	https://www.genecards.org/cgi-bin/carddisp.pl?gene=DLAT
RALY	RALY Heterogeneous Nuclear Ribonucleoprotein	Protein Coding	Q9UKM9	45	GC20P033993	4.90453481674194	https://www.genecards.org/cgi-bin/carddisp.pl?gene=RALY
IL2RB	Interleukin 2 Receptor Subunit Beta	Protein Coding	P14784	62	GC22M086125	4.90406465530396	https://www.genecards.org/cgi-bin/carddisp.pl?gene=IL2RB
UBE2C	Ubiquitin Conjugating Enzyme E2 C	Protein Coding	O00762	57	GC20P045812	4.90360307693481	https://www.genecards.org/cgi-bin/carddisp.pl?gene=UBE2C
PTK7	Protein Tyrosine Kinase 7 (Inactive)	Protein Coding	Q13308	56	GC06P043076	4.90124130249023	https://www.genecards.org/cgi-bin/carddisp.pl?gene=PTK7
SLC29A1	Solute Carrier Family 29 Member 1 (Augustine Blood Group)	Protein Coding	Q99808	61	GC06P044219	4.90113353729248	https://www.genecards.org/cgi-bin/carddisp.pl?gene=SLC29A1
NEDD9	Neural Precursor Cell Expressed, Developmentally Down-Regulated 9	Protein Coding	Q14511	53	GC06M011183	4.90076065063477	https://www.genecards.org/cgi-bin/carddisp.pl?gene=NEDD9
ANAPC5	Anaphase Promoting Complex Subunit 5	Protein Coding	Q9UJX4	47	GC12M121308	4.90004920959473	https://www.genecards.org/cgi-bin/carddisp.pl?gene=ANAPC5
ESRRA	Estrogen Related Receptor Alpha	Protein Coding	P11474	59	GC11P064305	4.89823865890503	https://www.genecards.org/cgi-bin/carddisp.pl?gene=ESRRA
UNC5B	Unc-5 Netrin Receptor B	Protein Coding	Q8IZJ1	51	GC10P071212	4.89723539352417	https://www.genecards.org/cgi-bin/carddisp.pl?gene=UNC5B
SFXN1	Sideroflexin 1	Protein Coding	Q9H9B4	48	GC05P175477	4.89474296569824	https://www.genecards.org/cgi-bin/carddisp.pl?gene=SFXN1
CAPG	Capping Actin Protein, Gelsolin Like	Protein Coding	P40121	47	GC02M085391	4.8930516242981	https://www.genecards.org/cgi-bin/carddisp.pl?gene=CAPG
COPB1	COPI Coat Complex Subunit Beta 1	Protein Coding	P53618	52	GC11M015482	4.89121580123901	https://www.genecards.org/cgi-bin/carddisp.pl?gene=COPB1
MAZ	MYC Associated Zinc Finger Protein	Protein Coding	P56270	52	GC16P029806	4.88638401031494	https://www.genecards.org/cgi-bin/carddisp.pl?gene=MAZ
ACADM	Acyl-CoA Dehydrogenase Medium Chain	Protein Coding	P11310	59	GC01P075724	4.88630485534668	https://www.genecards.org/cgi-bin/carddisp.pl?gene=ACADM
CIRBP	Cold Inducible RNA Binding Protein	Protein Coding	Q14011	50	GC19P001259	4.8851580619812	https://www.genecards.org/cgi-bin/carddisp.pl?gene=CIRBP
NPEPPS	Aminopeptidase Puromycin Sensitive	Protein Coding	P55786	55	GC17P047522	4.88372993469238	https://www.genecards.org/cgi-bin/carddisp.pl?gene=NPEPPS
NUP205	Nucleoporin 205	Protein Coding	Q92621	52	GC07P135557	4.88309478759766	https://www.genecards.org/cgi-bin/carddisp.pl?gene=NUP205
MARS1	Methionyl-TRNA Synthetase 1	Protein Coding	P56192	58	GC12P075486	4.88219881057739	https://www.genecards.org/cgi-bin/carddisp.pl?gene=MARS1
TNPO1	Transportin 1	Protein Coding	Q92973	54	GC05P072816	4.87907123565674	https://www.genecards.org/cgi-bin/carddisp.pl?gene=TNPO1
EIF4G2	Eukaryotic Translation Initiation Factor 4 Gamma 2	Protein Coding	P78344	51	GC11M015426	4.87885856628418	https://www.genecards.org/cgi-bin/carddisp.pl?gene=EIF4G2
U2AF2	U2 Small Nuclear RNA Auxiliary Factor 2	Protein Coding	P26368	52	GC19P055654	4.8772611618042	https://www.genecards.org/cgi-bin/carddisp.pl?gene=U2AF2
NNMT	Nicotinamide N-Methyltransferase	Protein Coding	P40261	57	GC11P114257	4.87627553939819	https://www.genecards.org/cgi-bin/carddisp.pl?gene=NNMT
RPA1	Replication Protein A1	Protein Coding	P27694	60	GC17P001829	4.87562847137451	https://www.genecards.org/cgi-bin/carddisp.pl?gene=RPA1
EFS	Embryonal Fyn-Associated Substrate	Protein Coding	O43281	47	GC14M023356	4.87297868728638	https://www.genecards.org/cgi-bin/carddisp.pl?gene=EFS
TERF2IP	TERF2 Interacting Protein	Protein Coding	Q9NYB0	52	GC16P075647	4.87103843688965	https://www.genecards.org/cgi-bin/carddisp.pl?gene=TERF2IP
ABCC3	ATP Binding Cassette Subfamily C Member 3	Protein Coding	O15438	58	GC17P050634	4.8688063621521	https://www.genecards.org/cgi-bin/carddisp.pl?gene=ABCC3
MBD1	Methyl-CpG Binding Domain Protein 1	Protein Coding	Q9UIS9	54	GC18M050266	4.86787748336792	https://www.genecards.org/cgi-bin/carddisp.pl?gene=MBD1
SETD1A	SET Domain Containing 1A, Histone Lysine Methyltransferase	Protein Coding	O15047	54	GC16P121072	4.86774253845215	https://www.genecards.org/cgi-bin/carddisp.pl?gene=SETD1A
USF1	Upstream Transcription Factor 1	Protein Coding	P22415	55	GC01M161039	4.86733436584473	https://www.genecards.org/cgi-bin/carddisp.pl?gene=USF1
TRIM33	Tripartite Motif Containing 33	Protein Coding	Q9UPN9	55	GC01M114392	4.86708927154541	https://www.genecards.org/cgi-bin/carddisp.pl?gene=TRIM33
NTSR1	Neurotensin Receptor 1	Protein Coding	P30989	55	GC20P062708	4.86672353744507	https://www.genecards.org/cgi-bin/carddisp.pl?gene=NTSR1
VARS1	Valyl-TRNA Synthetase 1	Protein Coding	P26640	55	GC06M106490	4.8660135269165	https://www.genecards.org/cgi-bin/carddisp.pl?gene=VARS1
GNAI3	G Protein Subunit Alpha I3	Protein Coding	P08754	57	GC01P109548	4.8658618927002	https://www.genecards.org/cgi-bin/carddisp.pl?gene=GNAI3
C3AR1	Complement C3a Receptor 1	Protein Coding	Q16581	58	GC12M035735	4.86259841918945	https://www.genecards.org/cgi-bin/carddisp.pl?gene=C3AR1
S100P	S100 Calcium Binding Protein P	Protein Coding	P25815	51	GC04P029765	4.86082744598389	https://www.genecards.org/cgi-bin/carddisp.pl?gene=S100P
ALDH1A3	Aldehyde Dehydrogenase 1 Family Member A3	Protein Coding	P47895	59	GC15P194122	4.86022043228149	https://www.genecards.org/cgi-bin/carddisp.pl?gene=ALDH1A3
RRAS	RAS Related	Protein Coding	P10301	54	GC19M049635	4.8582010269165	https://www.genecards.org/cgi-bin/carddisp.pl?gene=RRAS
NME2	NME/NM23 Nucleoside Diphosphate Kinase 2	Protein Coding	P22392	58	GC17P051165	4.85800933837891	https://www.genecards.org/cgi-bin/carddisp.pl?gene=NME2
YTHDF1	YTH N6-Methyladenosine RNA Binding Protein F1	Protein Coding	Q9BYJ9	48	GC20M063195	4.85768508911133	https://www.genecards.org/cgi-bin/carddisp.pl?gene=YTHDF1
HSD17B12	Hydroxysteroid 17-Beta Dehydrogenase 12	Protein Coding	Q53GQ0	50	GC11P043652	4.85727310180664	https://www.genecards.org/cgi-bin/carddisp.pl?gene=HSD17B12
PAFAH1B1	Platelet Activating Factor Acetylhydrolase 1b Regulatory Subunit 1	Protein Coding	P43034	59	GC17P002593	4.85718965530396	https://www.genecards.org/cgi-bin/carddisp.pl?gene=PAFAH1B1
PSMA5	Proteasome 20S Subunit Alpha 5	Protein Coding	P28066	55	GC01M109399	4.85714530944824	https://www.genecards.org/cgi-bin/carddisp.pl?gene=PSMA5
NUCB2	Nucleobindin 2	Protein Coding	P80303	50	GC11P021358	4.85672664642334	https://www.genecards.org/cgi-bin/carddisp.pl?gene=NUCB2
STAT2	Signal Transducer And Activator Of Transcription 2	Protein Coding	P52630	62	GC12M056341	4.85185289382935	https://www.genecards.org/cgi-bin/carddisp.pl?gene=STAT2
CD109	CD109 Molecule	Protein Coding	Q6YHK3	51	GC06P182332	4.85135412216187	https://www.genecards.org/cgi-bin/carddisp.pl?gene=CD109
FGF17	Fibroblast Growth Factor 17	Protein Coding	O60258	58	GC08P025975	4.84877920150757	https://www.genecards.org/cgi-bin/carddisp.pl?gene=FGF17
ATF1	Activating Transcription Factor 1	Protein Coding	P18846	58	GC12P050763	4.84570407867432	https://www.genecards.org/cgi-bin/carddisp.pl?gene=ATF1
CASP2	Caspase 2	Protein Coding	P42575	61	GC07P165863	4.84465265274048	https://www.genecards.org/cgi-bin/carddisp.pl?gene=CASP2
ZAP70	Zeta Chain Of T Cell Receptor Associated Protein Kinase 70	Protein Coding	P43403	64	GC02P100091	4.84439182281494	https://www.genecards.org/cgi-bin/carddisp.pl?gene=ZAP70
ASPH	Aspartate Beta-Hydroxylase	Protein Coding	Q12797	55	GC08M061500	4.84419918060303	https://www.genecards.org/cgi-bin/carddisp.pl?gene=ASPH
NECTIN2	Nectin Cell Adhesion Molecule 2	Protein Coding	Q92692	58	GC19P152695	4.84380865097046	https://www.genecards.org/cgi-bin/carddisp.pl?gene=NECTIN2
HEPN1	Hepatocellular Carcinoma, Down-Regulated 1	Protein Coding	Q6WQI6	27	GC11P124919	4.84350395202637	https://www.genecards.org/cgi-bin/carddisp.pl?gene=HEPN1
RAP1B	RAP1B, Member Of RAS Oncogene Family	Protein Coding	P61224	57	GC12P068610	4.84291839599609	https://www.genecards.org/cgi-bin/carddisp.pl?gene=RAP1B
RSPO3	R-Spondin 3	Protein Coding	Q9BXY4	51	GC06P127118	4.84280920028687	https://www.genecards.org/cgi-bin/carddisp.pl?gene=RSPO3
PGD	Phosphogluconate Dehydrogenase	Protein Coding	P52209	60	GC01P010398	4.8387975692749	https://www.genecards.org/cgi-bin/carddisp.pl?gene=PGD
RPL27A	Ribosomal Protein L27a	Protein Coding	P46776	50	GC11P008682	4.83763694763184	https://www.genecards.org/cgi-bin/carddisp.pl?gene=RPL27A
LUZP1	Leucine Zipper Protein 1	Protein Coding	Q86V48	43	GC01M023096	4.83757877349854	https://www.genecards.org/cgi-bin/carddisp.pl?gene=LUZP1
NDUFS4	NADH:Ubiquinone Oxidoreductase Subunit S4	Protein Coding	O43181	55	GC05P053560	4.83444309234619	https://www.genecards.org/cgi-bin/carddisp.pl?gene=NDUFS4
EEF1B2	Eukaryotic Translation Elongation Factor 1 Beta 2	Protein Coding	P24534	53	GC02P206159	4.83259105682373	https://www.genecards.org/cgi-bin/carddisp.pl?gene=EEF1B2
NUDT1	Nudix Hydrolase 1	Protein Coding	P36639	54	GC07P002242	4.83224487304688	https://www.genecards.org/cgi-bin/carddisp.pl?gene=NUDT1
DDX24	DEAD-Box Helicase 24	Protein Coding	Q9GZR7	48	GC14M094048	4.83128023147583	https://www.genecards.org/cgi-bin/carddisp.pl?gene=DDX24
TNFRSF10D	TNF Receptor Superfamily Member 10d	Protein Coding	Q9UBN6	53	GC08M023135	4.83104705810547	https://www.genecards.org/cgi-bin/carddisp.pl?gene=TNFRSF10D
EIF3B	Eukaryotic Translation Initiation Factor 3 Subunit B	Protein Coding	P55884	50	GC07P002354	4.83078956604004	https://www.genecards.org/cgi-bin/carddisp.pl?gene=EIF3B
PPP1CC	Protein Phosphatase 1 Catalytic Subunit Gamma	Protein Coding	P36873	57	GC12M110802	4.8302845954895	https://www.genecards.org/cgi-bin/carddisp.pl?gene=PPP1CC
LYAR	Ly1 Antibody Reactive	Protein Coding	Q9NX58	48	GC04M006403	4.82921600341797	https://www.genecards.org/cgi-bin/carddisp.pl?gene=LYAR
IL11RA	Interleukin 11 Receptor Subunit Alpha	Protein Coding	Q14626	56	GC09P074558	4.82830905914307	https://www.genecards.org/cgi-bin/carddisp.pl?gene=IL11RA
RNF20	Ring Finger Protein 20	Protein Coding	Q5VTR2	51	GC09P101533	4.8219690322876	https://www.genecards.org/cgi-bin/carddisp.pl?gene=RNF20
RPL26	Ribosomal Protein L26	Protein Coding	P61254	55	GC17M008377	4.82033157348633	https://www.genecards.org/cgi-bin/carddisp.pl?gene=RPL26
IPO5	Importin 5	Protein Coding	O00410	50	GC13P097953	4.81926822662354	https://www.genecards.org/cgi-bin/carddisp.pl?gene=IPO5
MLXIPL	MLX Interacting Protein Like	Protein Coding	Q9NP71	55	GC07M073593	4.81725454330444	https://www.genecards.org/cgi-bin/carddisp.pl?gene=MLXIPL
PTPMT1	Protein Tyrosine Phosphatase Mitochondrial 1	Protein Coding	Q8WUK0	48	GC11P049116	4.81253814697266	https://www.genecards.org/cgi-bin/carddisp.pl?gene=PTPMT1
NUDT21	Nudix Hydrolase 21	Protein Coding	O43809	45	GC16M056429	4.81236219406128	https://www.genecards.org/cgi-bin/carddisp.pl?gene=NUDT21
GSTK1	Glutathione S-Transferase Kappa 1	Protein Coding	Q9Y2Q3	51	GC07P165859	4.81147480010986	https://www.genecards.org/cgi-bin/carddisp.pl?gene=GSTK1
CEP55	Centrosomal Protein 55	Protein Coding	Q53EZ4	54	GC10P093496	4.81134510040283	https://www.genecards.org/cgi-bin/carddisp.pl?gene=CEP55
YWHAH	Tyrosine 3-Monooxygenase/Tryptophan 5-Monooxygenase Activation Protein Eta	Protein Coding	Q04917	59	GC22P031944	4.81121444702148	https://www.genecards.org/cgi-bin/carddisp.pl?gene=YWHAH
CLIC4	Chloride Intracellular Channel 4	Protein Coding	Q9Y696	51	GC01P024745	4.81118106842041	https://www.genecards.org/cgi-bin/carddisp.pl?gene=CLIC4
STIP1	Stress Induced Phosphoprotein 1	Protein Coding	P31948	57	GC11P107683	4.8108868598938	https://www.genecards.org/cgi-bin/carddisp.pl?gene=STIP1
PSMA3	Proteasome 20S Subunit Alpha 3	Protein Coding	P25788	57	GC14P058244	4.80765628814697	https://www.genecards.org/cgi-bin/carddisp.pl?gene=PSMA3
[truncated: 4,939 more rows]
