# Supplementary material for: ATPase Inhibitory Factor 1 Drives Mitochondrial Energy Metabolic Reprogramming to Promote HCC Vasculogenic Mimicry via the ESR1/miR-20a-3p/GNAZ Pathway
Source: Research (Wash D C). 2025 Nov 25;8:0998. doi: 10.34133/research.0998 (PMC12645449; doi:10.34133/research.0998)
Supplement: Supplementary 1 — Figs. S1 to S7 Tables S1 to S7 [file research.0998.f1.zip › Supplementary Table 6.xlsx]

## Sheet: Sheet1
Clinical Baseline Characteristics of HCC Patients
Clinical Characteristics	Overall（n=35）	IF1 high-expreesion group (n=19)	IF1 high-expreesion group (n=16)	P Value
1.Basic information
Gender (case, %)				0.395
-Male	25 (71.4)	14 (73.7)	11 (68.8)
-Female	10 (28.6)	5 (26.3)	5 (31.2)
Age (years)				0.271
-Median (range)	55 (40-70)	56 (42-70)	54 (40-68)
BMI (kg/m2)
-Median (range)	22.9 (18.8-27.6)	23 (19.2-27.6)	22.6 (18.8-27.1)
HBV infection (case, %)	22 (62.9)	13 (68.4)	9 (56.2)	0.453
HBV infection (case, %)	3 (8.6)	2 (10.5)	1 (6.2)	0.641
2.Tumor pathological characteristics
Tumor diameter (cm)				0.003**
-Median (range)	4.6 (1.8-9.5)	5.9 (2.5-9.5)	3.7 (1.8-8.2)
Pathological differentiation (case, %)				0.004**
-Well-differentiated	2 (20.0)	1 (5.3)	6 (37.5)
-Moderately differentiated	19 (54.3)	11 (57.9)	8 (50.0)
-poorly differentiated	9 (25.7)	7 (36.8)	2 (12.5)
TNM stage (case, %)
-Stage I	9 (25.7)	1 (5.3)	8 (50.0)
-Stage II	13 (37.1)	6 (31.6)	7 (43.8)
-Stage III	11 (31.4)	9 (47.4)	5 (12.5)
-Stage IV	2 (5.7)	3 (15.8)	0 (0.0)
Vascular invasion (case, %)	17 (48.6)	13 (68.4)	4 (25.0)	0.002**
3. Treatment
Surgical method (case,%)				0.042**
-Radical resection	26 (74.3)	13 (68.4)	13 (81.2)
-Palliative reseaction	9 (25.7)	6 (31.6)	3 (18.8)
Notes: 1.BMI=Body Mass Index; TNM staging refers to the 8th edition of the UICC (Union for International Cancer Control) HCC staging system. 2. Statistical methods: Categorical variables were analyzed using the Chi-square test (Fisher’s exact test was used for groups with low frequency); continuous variables were analyzed using the Mann-Whitney U test. 3. Significance notation: *p<0.05, **p<0.01,…
